# Supplementary material for: Analysis of microRNA expression profiles in exosomes derived from acute myeloid leukemia by p62 knockdown and effect on angiogenesis
Source: PeerJ. 2022 Jul 22;10:e13498. doi: 10.7717/peerj.13498 (PMC9310811; doi:10.7717/peerj.13498)
Supplement: Supplemental Information 1 [file peerj-10-13498-s001.zip]

Archive with 13 entries (12 files):
- 20180925 P62-transfection/
- 20180925 P62-transfection/con-1-200.tif
- 20180925 P62-transfection/con-1-400.tif
- 20180925 P62-transfection/con-2-200.tif
- 20180925 P62-transfection/con-2-400.tif
- 20180925 P62-transfection/con-3-200.tif
- 20180925 P62-transfection/con-3-400.tif
- 20180925 P62-transfection/p62-1-200.tif
- 20180925 P62-transfection/p62-1-400.tif
- 20180925 P62-transfection/p62-2-200.tif
- 20180925 P62-transfection/p62-2-400.tif
- 20180925 P62-transfection/p62-3-200.tif
- 20180925 P62-transfection/p62-3-400.tif
