# Supplementary material for: Analysis of microRNA expression profiles in exosomes derived from acute myeloid leukemia by p62 knockdown and effect on angiogenesis
Source: PeerJ. 2022 Jul 22;10:e13498. doi: 10.7717/peerj.13498 (PMC9310811; doi:10.7717/peerj.13498)
Supplement: Supplemental Information 2 [file peerj-10-13498-s002.zip]

Archive with 9 entries (8 files):
- lentiviral transfection 1/
- lentiviral transfection 1/con-3.tif
- lentiviral transfection 1/con01.tif
- lentiviral transfection 1/con02.tif
- lentiviral transfection 1/P62-04-400.tif
- lentiviral transfection 1/P62-1.tif
- lentiviral transfection 1/p62-2.tif
- lentiviral transfection 1/p62-3.tif
- lentiviral transfection 1/p62-400.tif
