# Supplementary material for: Analysis of microRNA expression profiles in exosomes derived from acute myeloid leukemia by p62 knockdown and effect on angiogenesis
Source: PeerJ. 2022 Jul 22;10:e13498. doi: 10.7717/peerj.13498 (PMC9310811; doi:10.7717/peerj.13498)
Supplement: Supplemental Information 3 [file peerj-10-13498-s003.zip]

Archive with 4 entries (3 files):
- 2. WB/
- 2. WB/0411 P62 2019.04.11_11.15.25_Ch.tif
- 2. WB/0411 P62' 2019.04.11_11.12.27_Ch.tif
- 2. WB/0411 P62-1 2019.04.11_11.18.17_Ch.tif
