# Supplementary material for: Analysis of microRNA expression profiles in exosomes derived from acute myeloid leukemia by p62 knockdown and effect on angiogenesis
Source: PeerJ. 2022 Jul 22;10:e13498. doi: 10.7717/peerj.13498 (PMC9310811; doi:10.7717/peerj.13498)
Supplement: Supplemental Information 4 [file peerj-10-13498-s004.zip]

Archive with 50 entries (41 files):
- 2.Exosome/
- 2.Exosome/181115wb/
- 2.Exosome/181115wb/2018-1115-144436.tif
- 2.Exosome/181115wb/CA.tif
- 2.Exosome/181115wb/CD63-2.tif
- 2.Exosome/181115wb/CD63.tif
- 2.Exosome/181115wb/CD9-2.tif
- 2.Exosome/181115wb/CD9.tif
- 2.Exosome/181115wb/CD9ps.tif
- 2.Exosome/181202wb/
- 2.Exosome/181202wb/12.2akt 2018.12.02_19.02.32_Ch/
- 2.Exosome/181202wb/12.2akt 2018.12.02_19.02.32_Ch/12.2akt 2018.12.02_19.02.32_Ch+Marker.jpg
- 2.Exosome/181202wb/12.2akt 2018.12.02_19.02.32_Ch/12.2akt 2018.12.02_19.02.32_Ch-Marker.jpg
- 2.Exosome/181202wb/12.2akt 2018.12.02_19.02.32_Ch/12.2akt 2018.12.02_19.02.32_Ch-Marker.tif
- 2.Exosome/181202wb/12.2akt 2018.12.02_19.02.32_Ch/12.2akt 2018.12.02_19.02.32_Ch.tif
- 2.Exosome/181202wb/12.2calnex 2018.12.02_18.40.20_Ch/
- 2.Exosome/181202wb/12.2calnex 2018.12.02_18.40.20_Ch/12.2calnex 2018.12.02_18.40.20_Ch+Marker.jpg
- 2.Exosome/181202wb/12.2calnex 2018.12.02_18.40.20_Ch/12.2calnex 2018.12.02_18.40.20_Ch-Marker.jpg
- 2.Exosome/181202wb/12.2calnex 2018.12.02_18.40.20_Ch/12.2calnex 2018.12.02_18.40.20_Ch-Marker.tif
- 2.Exosome/181202wb/12.2calnex 2018.12.02_18.40.20_Ch/12.2calnex 2018.12.02_18.40.20_Ch.tif
- 2.Exosome/181202wb/12.2calnex 2018.12.02_18.40.20_Ch/12.2calnex ps.tif
- 2.Exosome/181202wb/12.2cd9-1 2018.12.02_18.52.36_Ch/
- 2.Exosome/181202wb/12.2cd9-1 2018.12.02_18.52.36_Ch/12.2cd9-1 2018.12.02_18.52.36_Ch+Marker.jpg
- 2.Exosome/181202wb/12.2cd9-1 2018.12.02_18.52.36_Ch/12.2cd9-1 2018.12.02_18.52.36_Ch-Marker.jpg
- 2.Exosome/181202wb/12.2cd9-1 2018.12.02_18.52.36_Ch/12.2cd9-1 2018.12.02_18.52.36_Ch-Marker.tif
- 2.Exosome/181202wb/12.2cd9-1 2018.12.02_18.52.36_Ch/12.2cd9-1 2018.12.02_18.52.36_Ch.tif
- 2.Exosome/181202wb/12.2cd9-1 2018.12.02_18.52.36_Ch/12.2cd9-1 ps_Ch.tif
- 2.Exosome/181202wb/12.2gap 2018.12.02_19.11.12_Ch/
- 2.Exosome/181202wb/12.2gap 2018.12.02_19.11.12_Ch/12.2gap 2018.12.02_19.11.12_Ch+Marker.jpg
- 2.Exosome/181202wb/12.2gap 2018.12.02_19.11.12_Ch/12.2gap 2018.12.02_19.11.12_Ch-Marker.jpg
- 2.Exosome/181202wb/12.2gap 2018.12.02_19.11.12_Ch/12.2gap 2018.12.02_19.11.12_Ch-Marker.tif
- 2.Exosome/181202wb/12.2gap 2018.12.02_19.11.12_Ch/12.2gap 2018.12.02_19.11.12_Ch.tif
- 2.Exosome/181202wb/12.2tsg101-1 2018.12.02_18.47.40_Ch/
- 2.Exosome/181202wb/12.2tsg101-1 2018.12.02_18.47.40_Ch/12.2tsg101-1 2018.12.02_18.47.40_Ch+Marker.jpg
- 2.Exosome/181202wb/12.2tsg101-1 2018.12.02_18.47.40_Ch/12.2tsg101-1 2018.12.02_18.47.40_Ch-Marker.jpg
- 2.Exosome/181202wb/12.2tsg101-1 2018.12.02_18.47.40_Ch/12.2tsg101-1 2018.12.02_18.47.40_Ch-Marker.tif
- 2.Exosome/181202wb/12.2tsg101-1 2018.12.02_18.47.40_Ch/12.2tsg101-1 2018.12.02_18.47.40_Ch.tif
- 2.Exosome/181202wb/12.2tsg101-1 2018.12.02_18.47.40_Ch/12.2tsg101-1 2psh.tif
- 2.Exosome/181202wb/12.2tsg101-1 2018.12.02_18.47.40_Ch/12.2tsg101-1 psh.tif
- 2.Exosome/181202wb/12.2tsg101-2 2018.12.02_18.43.57_Ch/
- 2.Exosome/181202wb/12.2tsg101-2 2018.12.02_18.43.57_Ch/12.2tsg101-2 2018.12.02_18.43.57_Ch+Marker.jpg
- 2.Exosome/181202wb/12.2tsg101-2 2018.12.02_18.43.57_Ch/12.2tsg101-2 2018.12.02_18.43.57_Ch-Marker.jpg
- 2.Exosome/181202wb/12.2tsg101-2 2018.12.02_18.43.57_Ch/12.2tsg101-2 2018.12.02_18.43.57_Ch-Marker.tif
- 2.Exosome/181202wb/12.2tsg101-2 2018.12.02_18.43.57_Ch/12.2tsg101-2 2018.12.02_18.43.57_Ch.tif
- 2.Exosome/181202wb/12.2tsg101-2 2018.12.02_18.43.57_Ch/12.2tsg101-2ps.tif
- 2.Exosome/181202wb/12.2tsg101-2 2018.12.02_18.43.57_Ch/12.2tsg101-2ps_Ch.tif
- 2.Exosome/electronic speculum-U937-con-200nm.tif
- 2.Exosome/electronic speculum-U937-con-500nm.tif
- 2.Exosome/electronic speculum-U937-p62-00nm.tif
- 2.Exosome/electronic speculum-U937-p62-200nm.tif
