# Supplementary material for: Analysis of microRNA expression profiles in exosomes derived from acute myeloid leukemia by p62 knockdown and effect on angiogenesis
Source: PeerJ. 2022 Jul 22;10:e13498. doi: 10.7717/peerj.13498 (PMC9310811; doi:10.7717/peerj.13498)
Supplement: Supplemental Information 5 [file peerj-10-13498-s005.zip]

Archive with 60 entries (57 files):
- 4.flow cytometry/
- 4.flow cytometry/1.pdf
- 4.flow cytometry/2transfection pi.pdf
- 4.flow cytometry/3no transfection.pdf
- 4.flow cytometry/4con.pdf
- 4.flow cytometry/5con.pdf
- 4.flow cytometry/6,p62.pdf
- 4.flow cytometry/7p62.pdf
- 4.flow cytometry/LC1126/
- 4.flow cytometry/LC1126/._1.pdf
- 4.flow cytometry/LC1126/._10.pdf
- 4.flow cytometry/LC1126/._11.pdf
- 4.flow cytometry/LC1126/._2.pdf
- 4.flow cytometry/LC1126/._3.pdf
- 4.flow cytometry/LC1126/._4.pdf
- 4.flow cytometry/LC1126/._5.pdf
- 4.flow cytometry/LC1126/._6.pdf
- 4.flow cytometry/LC1126/._7.pdf
- 4.flow cytometry/LC1126/._8.pdf
- 4.flow cytometry/LC1126/._9.pdf
- 4.flow cytometry/LC1126/1.pdf
- 4.flow cytometry/LC1126/10.pdf
- 4.flow cytometry/LC1126/11.pdf
- 4.flow cytometry/LC1126/2ta.pdf
- 4.flow cytometry/LC1126/3pi.pdf
- 4.flow cytometry/LC1126/4.pdf
- 4.flow cytometry/LC1126/5.pdf
- 4.flow cytometry/LC1126/6.pdf
- 4.flow cytometry/LC1126/7.pdf
- 4.flow cytometry/LC1126/8.pdf
- 4.flow cytometry/LC1126/9.pdf
- 4.flow cytometry/LC1126/Results.pzfx
- 4.flow cytometry/LC1126/u937-2.tif
- 4.flow cytometry/LC1126/新建 Microsoft Excel 工作表.xlsx
- 4.flow cytometry/LC1130/
- 4.flow cytometry/LC1130/.DS_Store
- 4.flow cytometry/LC1130/._1.pdf
- 4.flow cytometry/LC1130/._10.pdf
- 4.flow cytometry/LC1130/._11.pdf
- 4.flow cytometry/LC1130/._2.pdf
- 4.flow cytometry/LC1130/._3.pdf
- 4.flow cytometry/LC1130/._4.pdf
- 4.flow cytometry/LC1130/._5.pdf
- 4.flow cytometry/LC1130/._6.pdf
- 4.flow cytometry/LC1130/._7.pdf
- 4.flow cytometry/LC1130/._8.pdf
- 4.flow cytometry/LC1130/._9.pdf
- 4.flow cytometry/LC1130/1.pdf
- 4.flow cytometry/LC1130/10.pdf
- 4.flow cytometry/LC1130/11.pdf
- 4.flow cytometry/LC1130/2.pdf
- 4.flow cytometry/LC1130/3.pdf
- 4.flow cytometry/LC1130/4.pdf
- 4.flow cytometry/LC1130/5.pdf
- 4.flow cytometry/LC1130/6.pdf
- 4.flow cytometry/LC1130/7.pdf
- 4.flow cytometry/LC1130/8.pdf
- 4.flow cytometry/LC1130/9.pdf
- 4.flow cytometry/LC1130/con-1.tif
- 4.flow cytometry/LC1130/p621.tif
