# Supplementary material for: Analysis of microRNA expression profiles in exosomes derived from acute myeloid leukemia by p62 knockdown and effect on angiogenesis
Source: PeerJ. 2022 Jul 22;10:e13498. doi: 10.7717/peerj.13498 (PMC9310811; doi:10.7717/peerj.13498)
Supplement: Supplemental Information 6 [file peerj-10-13498-s006.zip]

Archive with 4 entries (3 files):
- 3.miRNA/
- 3.miRNA/181123(1).eds
- 3.miRNA/181211.eds
- 3.miRNA/All Differentially Expressed miRNAs.xlsx
