# Supplementary material for: Analysis of microRNA expression profiles in exosomes derived from acute myeloid leukemia by p62 knockdown and effect on angiogenesis
Source: PeerJ. 2022 Jul 22;10:e13498. doi: 10.7717/peerj.13498 (PMC9310811; doi:10.7717/peerj.13498)
Supplement: Supplemental Information 7 [file peerj-10-13498-s007.zip]

Archive with 5 entries (4 files):
- huvec+exoCCK8 -1/
- huvec+exoCCK8 -1/0h-490.xls
- huvec+exoCCK8 -1/12h-490.xls
- huvec+exoCCK8 -1/48h-490.xls
- huvec+exoCCK8 -1/Total.xlsx
