# Supplementary material for: Analysis of microRNA expression profiles in exosomes derived from acute myeloid leukemia by p62 knockdown and effect on angiogenesis
Source: PeerJ. 2022 Jul 22;10:e13498. doi: 10.7717/peerj.13498 (PMC9310811; doi:10.7717/peerj.13498)
Supplement: Supplemental Information 8 [file peerj-10-13498-s008.zip]

Archive with 5 entries (4 files):
- 0h/
- 0h/h1.tif
- 0h/hce1.tif
- 0h/hpe1.tif
- 0h/hue1.tif
