# Supplementary material for: Analysis of microRNA expression profiles in exosomes derived from acute myeloid leukemia by p62 knockdown and effect on angiogenesis
Source: PeerJ. 2022 Jul 22;10:e13498. doi: 10.7717/peerj.13498 (PMC9310811; doi:10.7717/peerj.13498)
Supplement: Supplemental Information 9 [file peerj-10-13498-s009.zip]

Archive with 8 entries (6 files):
- 3.PCR and CCK8/CCK8/
- 3.PCR and CCK8/CCK8/12h-450.xls
- 3.PCR and CCK8/CCK8/24h-450.xls
- 3.PCR and CCK8/CCK8/48h-450.xls
- 3.PCR and CCK8/PCR/
- 3.PCR and CCK8/PCR/0404-1.txt
- 3.PCR and CCK8/PCR/190404.ixo
- 3.PCR and CCK8/PCR/190404-1.ixo
