# Supplementary material for: Analysis of microRNA expression profiles in exosomes derived from acute myeloid leukemia by p62 knockdown and effect on angiogenesis
Source: PeerJ. 2022 Jul 22;10:e13498. doi: 10.7717/peerj.13498 (PMC9310811; doi:10.7717/peerj.13498)
Supplement: Supplemental Information 9 [file peerj-10-13498-s009.zip › 3.PCR and CCK8/PCR/0404-1.txt]

Experiment: 190404 Selected Filter: SYBR Green I / HRM Dye (465-510)
Include	Color	Pos	Name	Cp	Concentration	Standard	Status
True	255	A1	Sample 1	18.15		0
True	255	A2	Sample 2	18.50		0
True	255	A3	Sample 3	18.22		0
True	255	A4	Sample 4	18.43		0
True	255	A5	Sample 5	19.99		0
True	255	A6	Sample 6	20.03		0
True	255	A7	Sample 7	12.83		0
True	255	A8	Sample 8	12.84		0
True	255	A9	Sample 9	12.64		0
True	255	A10	Sample 10	12.78		0
True	255	A11	Sample 11	12.85		0
True	255	A12	Sample 12	12.87		0
True	255	B1	Sample 13	18.13		0
True	255	B2	Sample 14	18.43		0
True	255	B3	Sample 15	18.14		0
True	255	B4	Sample 16	18.35		0
True	255	B5	Sample 17	20.03		0
True	255	B6	Sample 18	20.11		0
True	255	B7	Sample 19	12.85		0
True	255	B8	Sample 20	12.79		0
True	255	B9	Sample 21	12.55		0
True	255	B10	Sample 22	12.73		0
True	255	B11	Sample 23	12.86		0
True	255	B12	Sample 24	12.87		0
True	255	C1	Sample 25	18.20		0
True	255	C2	Sample 26	18.34		0
True	255	C3	Sample 27	18.19		0
True	255	C4	Sample 28	18.49		0
True	255	C5	Sample 29	20.20		0
True	255	C6	Sample 30	20.01		0
True	255	C7	Sample 31	12.82		0
True	255	C8	Sample 32	12.83		0
True	65280	C9	Sample 33			0
True	255	C10	Sample 34	12.65		0
True	255	C11	Sample 35	12.79		0
True	255	C12	Sample 36	12.87		0
True	255	D1	Sample 37	18.06		0
True	255	D2	Sample 38	18.45		0
True	255	D3	Sample 39	18.22		0
True	255	D4	Sample 40	18.48		0
True	255	D5	Sample 41	20.18		0
True	255	D6	Sample 42	20.25		0
True	255	D7	Sample 43	12.84		0
True	255	D8	Sample 44	12.96		0
True	255	D9	Sample 45	11.61		0
True	255	D10	Sample 46	12.65		0
True	255	D11	Sample 47	12.74		0
True	255	D12	Sample 48	12.85		0
True	255	E1	Sample 49	18.13		0
True	255	E2	Sample 50	18.52		0
True	255	E3	Sample 51	18.36		0
True	255	E4	Sample 52	18.57		0
True	255	E5	Sample 53	20.07		0
True	255	E6	Sample 54	20.09		0
True	255	E7	Sample 55	12.83		0
True	255	E8	Sample 56	12.95		0
True	255	E9	Sample 57	12.72		0
True	255	E10	Sample 58	12.77		0
True	255	E11	Sample 59	13.14		0
True	255	E12	Sample 60	12.87		0
True	255	F1	Sample 61	18.33		0
True	255	F2	Sample 62	18.59		0
True	255	F3	Sample 63	18.57		0
True	255	F4	Sample 64	18.48		0
True	255	F5	Sample 65	20.20		0
True	255	F6	Sample 66	20.31		0
True	255	F7	Sample 67	12.84		0
True	255	F8	Sample 68	12.90		0
True	255	F9	Sample 69	12.65		0
True	255	F10	Sample 70	13.03		0
True	255	F11	Sample 71	12.78		0
True	255	F12	Sample 72	12.86		0
True	255	G1	Sample 73	18.34		0
True	255	G2	Sample 74	18.50		0
True	255	G3	Sample 75	18.24		0
True	255	G4	Sample 76	18.61		0
True	255	G5	Sample 77	19.97		0
True	255	G6	Sample 78	20.21		0
True	255	G7	Sample 79	12.89		0
True	255	G8	Sample 80	12.87		0
True	255	G9	Sample 81	12.72		0
True	255	G10	Sample 82	12.83		0
True	255	G11	Sample 83	12.83		0
True	255	G12	Sample 84	12.97		0
True	255	H1	Sample 85	18.31		0
True	255	H2	Sample 86	18.42		0
True	255	H3	Sample 87	18.45		0
True	255	H4	Sample 88	18.59		0
True	255	H5	Sample 89	20.04		0
True	255	H6	Sample 90	19.79		0
True	255	H7	Sample 91	12.90		0
True	255	H8	Sample 92	12.94		0
True	255	H9	Sample 93	12.87		0
True	255	H10	Sample 94	12.89		0
True	255	H11	Sample 95	12.80		0
True	255	H12	Sample 96	11.64		0
