# Supplementary material for: Analysis of microRNA expression profiles in exosomes derived from acute myeloid leukemia by p62 knockdown and effect on angiogenesis
Source: PeerJ. 2022 Jul 22;10:e13498. doi: 10.7717/peerj.13498 (PMC9310811; doi:10.7717/peerj.13498)
Supplement: Supplemental Information 9 [file peerj-10-13498-s009.zip › 3.PCR and CCK8/PCR/190404.ixo]

<objectstream signature="IXOS" version="1">
	<obj name="root" class="HTCExperiment" version="5">
		<prop name="name">190404</prop>
		<prop name="UID">DF7F62AF82254532A837D2497F1F09F4</prop>
		<prop name="OwnerUID">9023B683A0F0440E860CC4A10BC4F6E1</prop>
		<prop name="Created">2019-04-04T09:39:21.731</prop>
		<prop name="CreatedBy">9023B683A0F0440E860CC4A10BC4F6E1</prop>
		<prop name="CreatedByName">Students</prop>
		<prop name="LastModified">2019-04-04T10:50:38.036</prop>
		<prop name="LastModifiedBy">9023B683A0F0440E860CC4A10BC4F6E1</prop>
		<prop name="LastModifiedByName">Students</prop>
		<list name="AppliedTemplates" count="1">
			<item>Sybr Green 2-step (Takara)</item>
		</list>
		<list name="TemplateOwners" count="1">
			<item>Students</item>
		</list>
		<prop name="SWVersion">LCS480 1.5.1.62</prop>
		<obj name="AppProperty" class="TAppProperty" version="2">
			<prop name="Created">2019-04-04T09:39:21.731</prop>
			<prop name="LastModified">1899-12-30T00:00:00.000</prop>
		</obj>
		<obj name="ConProperty" class="TAppProperty" version="2">
			<prop name="Created">2019-04-04T09:39:21.731</prop>
			<prop name="LastModified">1899-12-30T00:00:00.000</prop>
		</obj>
		<obj name="run" class="HTCRun" version="7">
			<prop name="name">Run</prop>
			<prop name="Created">2019-04-04T09:39:21.724</prop>
			<prop name="LastModified">2019-04-04T10:50:29.054</prop>
			<obj name="AppProperty" class="TAppProperty" version="2">
				<prop name="Created">2019-04-04T09:39:21.724</prop>
				<prop name="LastModified">1899-12-30T00:00:00.000</prop>
			</obj>
			<obj name="ConProperty" class="TAppProperty" version="2">
				<prop name="Created">2019-04-04T09:39:21.724</prop>
				<prop name="LastModified">1899-12-30T00:00:00.000</prop>
				<prop name="HasProperties">1</prop>
				<obj name="_Properties" class="TAppProperties" version="1">
					<prop name="Created">2019-04-04T09:39:21.724</prop>
					<prop name="LastModified">1899-12-30T00:00:00.000</prop>
					<list name="emlist" count="4">
						<obj name="item" class="TAppProperty" version="2">
							<prop name="name">TopChart</prop>
							<prop name="Created">2019-04-04T09:39:23.774</prop>
							<prop name="LastModified">1899-12-30T00:00:00.000</prop>
						</obj>
						<obj name="item" class="TAppProperty" version="2">
							<prop name="name">LeftChart</prop>
							<prop name="Created">2019-04-04T09:39:23.775</prop>
							<prop name="LastModified">1899-12-30T00:00:00.000</prop>
						</obj>
						<obj name="item" class="TAppProperty" version="2">
							<prop name="name">RightChart</prop>
							<prop name="Created">2019-04-04T09:39:23.775</prop>
							<prop name="LastModified">1899-12-30T00:00:00.000</prop>
						</obj>
						<obj name="item" class="TAppProperty" version="2">
							<prop name="name">RunOverviewChart</prop>
							<prop name="Created">2019-04-04T09:39:23.775</prop>
							<prop name="LastModified">1899-12-30T00:00:00.000</prop>
						</obj>
					</list>
				</obj>
			</obj>
			<prop name="State">3</prop>
			<prop name="StartTime">2019-04-04T09:41:11.085</prop>
			<prop name="EndTime">2019-04-04T10:50:29.053</prop>
			<prop name="InstrumentID">29322</prop>
			<prop name="InstrumentVersion">HTC_VER_10</prop>
			<prop name="InstrumentName">LC480</prop>
			<prop name="InstrCalibrationDate">1899.12.30 00:00:00:00</prop>
			<prop name="Technician">Students</prop>
			<prop name="AcqStoreClass">HTCAcquisitionStore</prop>
			<prop name="AcquisitionStore">eJzUvW2vqsi77vtVdv4573xh8QzJXisRqkCeqVJAeeczCCgKKPjpTw2w9/Tf3Wv3Ss5cZ47ZncxkRB2iw/tX13Xdd5X/+7o9/6/Lpjz8x7/u12vzr/+1KzZ1/R//mi+12e7WZnXWZNfLorneD//6X4/DvaY//ce/mH/95/+u7tfq/Ugt3Vwuh0K7tpfmX//J/O/p123/do/FpqyKw/sOivjHPYqsbv74Hf2uONT0+b/u8x//4kX6FD+uzWwO5f+5tuVw3//6coL79XTflP/FlRxO5eG/uszxF/8n+Jvr+3g3flwl83+5SPoO6sX142EfF8z9+wUvs5I+KydLAgP+5qqWh7L613/+PzzgoS4LDFLHf/7u+sc/xMcr+LjRvDSn+/hUkvI3t0ebItv//ftCDkd6a3sYrkJlZAn8n//+7i3e0d90OembHf3Y/Os/2f/ibvTdCa7Zpan/9Z/Fy+Bxp61T5IlVWMD8JjP4Jgoecpx772mnYnfGaZ0YwF7Nnoq20VsP5/w8R07mX3W0kSYlVnI7Be5OMSoI9wLGZ34WI1ssy0aLG8/HN0b2cmu3UQUtuxomLmQ2A2Z5jhQE5U2Kp9PtCXl1yHYQngWIC0FY5CYyY0tLnILggrRWaJ22ONIEwyxxgXZzYOMINGg9bRMMbotN6KvTpQ6fQlridAE2oXmpeKJpPglxXs9IaMKrHmlt0h1wujksgf3MkYckMb5hIVmsc3+/RxHMVrqOH0t1Qa8/eqXaFj1lnO8bRF8vp6pafagZXDwDD5jGFlQIslmJJc075X7hr3W4DRoX3/WIILuHEdEqggFOk9pH5mGySLWZzmxwsRXWwMqW5w55i0OD5R4dgZ/POAbC+4zHF/npIGeiaql2VUGIz12PkGVM6R+q6NGN/v7WAdYmAxE69zcWv6J5mnvEERIoKXsXN9E1RNY51FPtfO3o64cXG5lplRVasRQCXNoZfX0pU0Toj0/HlBYT/fer7P744VcxgPklDOBFRhJ+CwYo/E9mgH7YSHgSsinwziVIRwZkJxeH5qtUlU8GZAbxNM44BPiUx3lusbypoxV9f/HE1ulncIVYBYonIcEVWq7eDMgO+mJkgHk7aJY2X7c2vuy1c2hd1qWFzlF8HhngzjecCitDdfDdq0nuzOwy0VjF2uOzPXNCWz89Ga1ez1qc7XULmK8r6j4YEJxmSw/uTP2AT7diHdqHyrS0qE3X+LrWF6Gzq5hC4zdphlvRWQDbjEKC3HDzwHxSJrmLD2A/MuC+tUJk2zFQtaWuU2apTx2ZOt+RTwZwft6hdHWrRgZ4i8faGhnw0JcYWU8YqVquhjK+qG2AHEmF+icDnixk0PN1eOJeQScUzFROgfzdlXHBP+w3A7aEX+Mq4g1kT7Qu0ugraEcGOEWIEtQ4Bx5PXiZ9/w91tYe20mFcFxn5ZEDt1A4y21pjRgZkvU0ZVdlR+h0ZwP4SBgicQIvrHxjASzPEjP/8QgZo8k/WAfNewa8KZsi/tmHzwYBRByxM8/73OsC8VryFzMi+YnkXZigA5kUfdcDIgOxWKiMDGt/2P3XAyAAk/B8GWMdTGLS7uQ7jUJl/6oBVXSV/YcCgA5xIRAzy19mWrqOHDXBn8JWMDLhO6iS0H7d1ol0n3Q7XyF6+GeDW+g1XMIyBKXJ0HS1lux0Z4MspqiDiCgtXRy9C1nYFUu2OFISL6mUg8yISWlMzNME1PvnAqh7hmwHygZyA7wZXD8YnleCzmiyRA2CUarKamH9hwO253yJnYUIFkRfbYf5l0dfPqFd9ZMCoA06qRkYdUBaMjmxNVXUtP9c9zjToAnt+DVOk3HsBd8TPkHd2hRReJ2SNG72kz7+JDKJxlr7DedC7bwZwubDEVSbS240N8y0ZwP0SBogMYH8PHTATf7YOOMYylu5RFo5e4BEgZWSAlXf9XrtbuwduCs38iw6wlaXpId1ob1jRghQE0L5YHzrAIVm5/4sOqK2FO3oBW1Bigvhokr8ZEO3p40cdsFiEuSV5RjXqgNRYeKF9KwldB3m5H3WAxbmh8hcGGGsmwykHd6HJ3c10ZMB5F0WhdX2w0ciA8qhFwFmZdB3t6pLqAOueALfNQDcyoLhEqzcDRh3wdwwwQZ8L6L7WbnhyXaXhyIDFLIpoza8WbwYMOqCunhg5N+0caZeVUOIrLVBk+xJSRwZ0U6ojPnTAbda5bx3gp/LurQP+xABzmYAC+a4tYvkR/MGAZKKGoxdwTmHUad5aWeN6xXnIil7nQrMYZYVPq3uETGmvF9+RAfyvYYDMC78JA/SfrQPMdjIyIGgYIEBALO2tA2QuazQoghd+XBvqv0VCGi1cLcjIAGezXXvofDncsSQm/6YDWlyuke20F29kQKmfnNz2Y7UavcDAAMepWYK0SZxjWbrTGhgY4F+95ciADy/wZwZUVmID6+jrKpJP/hY/xWKL/Kn+SuHWJrdRB3ww4AaOqzcDUq/o8f1SrmgNVZQB1MA8RwYETAqakQGXM4mRBddhp0mR5b69wMCAA/XkIwPsTYYExJib+8iA0QsMDHiom/DNAJUkM3xhGMqENYKF5sXp4a0DrlugI63WOiw5+AQC6lpU2Nz3M1zPeg+Ze3XRfegAR0JpoeXoxOJKW3nAqW+oQGy4kPDUC7PcYzyhgsaEOVFm36K3DhjzgEEHSO1ZH3VAPV1Qr/M86tV3ZIDwSxggCbIo/hYMUKWfzAB9tphgXgmy0J8+6To46IDb/Rm8M0Ehfl7+Pg8w45rqgPBo3LDYnylDBh3wwws410PpabYc2Z86YPACV8U/f+qAyfb8hw74kQlaps4IYyaY2Zb79gL9Bd3eOmBgAFLj/ZsBJ7rOjpngmAcMXmDIAy7mJg7toGH1kQGDF3DuG7RH8l77NwZMy0IdGWBn8bL7Sx5wma6FNwMSQH3CwIAn2qV5oD/4tw4YvIDJwaL71AGDFxgY8GcdMCn8E3ChRhkyMOAjExzygFR9wLcOGPKA3NrY1MtYYYEO9UHCvEeojqu9pHjrgC8GWPuQVTWBL/BnHjAwYMwEvysD/q5v8T/PAJlj/zkT/BZ5AF34/gd0wHOaZflfGDDogIEBH17gRx5ge55JUP9g71h0r1keTBar5DMTHPKA1lfiv88ERx0wMEDWH9RP29k8ghKnU8aUxvKdBww6YGTAoAOGPOBDBwxeQDC6bT7qAP2utp9eQA7U01sHaB1baHc/YnE759dUtUiUAfN91mEuETf5yIAhExzygH/MBHtUqB86wBWeV/LBgE8d8CMPGBhw0rU9sqM61EcGjDrgRx4wegFNpf//mQHnKBTHTNCs5LxCBrjJbx1wbax0zAQ/8oCPvsAPBnxvHSD9EgYoQAK/hw7Q+J/MANT505EB7k7S1TcD1hfyX+QBAwPGPGBgwKgDvhjgPvAlenuBRx2CMQ+YOonxmQmuWRHhfHfLQgtM4wh58a3Agjqlfvp8upB3Jjg5Rm8GxF6TfnqBY8KzIwNM9RTpow5gVmgXelMTVvDpNHSdz6TtWwcMDBh0gAOYi/4XBgw6YGDAmAn+uS8AkTAbGfDRG3wEipuPOuCJfaoD2APVAVNsEuidvjLMLwaMvUEjDflRB5jetO+0zcrLcLN77N4MONdxj59KnIaBnPKfDBi9wJ/7AoMXGPIAZ7cPG/RwexmL9/gPL8BN0h1u9Xb1zgPsap9/ZoI/8gDHexTfkgHyr2GAzHD/yIBvoQM05X+iLzAh2z8YMOQBgw74CwOGvsBHJniL1mTMA/iMy4B3W68K2EMlxeeTmLx1wA8v8Je+QBaw1I9PJgXmMUzzkQFDJvjBAH6nR586YMgDHkzjANubRuoHA8ZMcNQBX/MBH32BDy/AHHURn65UizvTGqUjA1h/uQXe5ZwzIwPGPOC1CsmoA4b5gDEP+OEFHCdk3joA7K7ZP+uAIRME64J6mS48UH/u5G8GvKJ9+vYCAwOGPODDC3zkAT90gM00oEGrcKJgxdqekSe2VgVfj6J+M2DQAT8ywZEB7Uo50vdjS3XRSYu678gA5ZcwgAGCIPwmENB/cmPgz0JghMCfhMAYCLROt/8UAgMEVH5RY6bB5zx4vnj1LxD40Rz8aAyMEBiEwAABsFllaDQDAwROtzr+RzPgLFvmDQFFqvZgNAODELg59v6voeBgBgYInM39Ftl7OU9HM8D4l927MTAEAmNz8M8QGMzA0BjIQB8AZ8JQMyDOyhpLmnh+Q2CmFsUYCo6BwACBzHuRdyioJlGLi315RJbdIgu9qGDA0rmiZmowA8OQ0AiBwQz8bXNwDAUHITBC4Hw5gxEC+TS64jZ6rt+BwNAcHBsDZgcpRLfqHd9Or3Vob87fEwI/xvX+/6UAwyq/SSQA2Z8sBXLhNsW8AuhSwut6BIWzZ4wUGCOBjxGBH7FgHeYFMmH7BwUUNirCID1c6VJsFg1uss3hTYFhVPBRroPPSGCIBc2WFvBIAeVEq2iUAkMkcF/wq3drYLADIwXW51Qf7UCZaS6wWFW3UGyVeyyeouObAkjxRFydnyc0UmCIBdtTvg7N7YulcphvIb51y8ObAgtv0mNeYk8o2BRIgbaZEpw+9smbAueIYFx2gkmrVuo6DS8YH5dJuQDWmaN2ZGr2NQb7qEAjBaSUqXCmnFZvKfDDDoxSYHtrWHxraNVbmgx0FKLshVldyZFrZ1cLrraKiVv08t924KM9ONiBrDQnuJFC/EmByXJavO3A6ZQI+JHwO2StojL9CwXahy7h+6Heh5ayYL4nBX7NrCDDAk75PUIBKPzsUOA8VzG7pOtgcCdFBScFoQLeOiw/KXBPV9a7QThogYECYygwGILX/XHJvVW7FuDaswScte3xkwJ/bg58aIFstSjxhNeLdzD4bhBSCoxDAn+mwOL+nOCzePeBLT8LHQmiccD9HGbIPc5hAev1Zo5Tjk+RM6MveKTAhxY4b0oPp55+ykcKcLH9whPjQSk4GILLVfXeFPjTkMAHBWqBW761gNdtWtwv5Us4Ngeqsy7gUig271Bg0AIfzQFznXn0/TkV9Pn3uYWYkAW419Iy/6DAyWSCz4HhgQImb6SMll46A+dcRd6GYAgGQdxWaKRAu24RvhbUYH1ogSEUGClg5TbGaX7PQpt7fVMK/JppQYaV5H8eFfoeWkD5n3AEYyzQMkYK/W0a45Tt4ve44MeYwKAFZCA6Y3vAeiCeoFOiNXi6SevQffEbAs3iKzbo2/xzTOBvKWDrLRuh+ClWuGt3t3ykALCjLb6vDpu/jgkMFJgeUqol4JVWQd5Hby2gbPbFWwucxEmEH2ZSgA9HMGiBkQKxv0lxIx6L3Mq2IEW7yeaFhat1AaMWCKp9gu/SdfdvYwI/RoX40svwKatjYBVFpCJT8BsMjrsmDAqyTmAm9i5u1vwp/3AEH2MCiqddcPm8NuFIgTjyGSxI13s+xgJ3V6DUCsXwMxr8iAWOjhrj01WKkYVrVCHsHSZY8kAb+rCtGnhLekqNzi0/xwXHWGAYE7DuVLtVq7D6xhT4NfOCDCew/5wLfA8tgH4yBfLdURsdgXtaXVXIySqHr/31mP9lWGjIBYZhoQ8KeL3/wIqKQejrRPagevYBfoDJHfzZETh82idjLjA4glELDBTgjkz3poANVRkXbXQKRy3AHLwCn7StH9pKpRbaotAvuNr7KzQ6AvXunzDTKnU4UqAiNo/TNG7ARziYubfkTYE9bCe4XUd16Kz3YYFWl4zF4nX1QH6ahwLkbkyBM10+vRsEAwVKj50jq1EWqra7RSK+XMM9sleGrqPyFj8xo1xYNFIA7iZX3HjGNbcEWKraIU3QOxeY62dGm+ncMDQsITv3gTdqAYY7AeQSjWqJ/aQAuKzUzV8aBKMW2Kgp/fssDwdkXXzQoVPTT/F0XnPIm/hJA/l6IeJ6nz7z0RGMDYKt4iMrYyGjFavjHp9ryH7jXODXTAwyPCvKvwkFfno6qEsISxeRUmDSCylcV5sFvr/2ORgp8NEiGBzBkAuMowJDOmif+w5Pk2wCfFObCHBbLi9fowLcZzqYihf8poByORjjyKBFTnGCZr1/x/KikN4tAiGOMS5efg4+xoY/KBC0C4ircpWisU24RdkZd/adVuHRgg0sLemKaz9hwegIsmlx/dqOs3m3CbdK8MQ19+DfFGjWGx4/X0fhTYFc8QR8ORCqFX7kAkM6ODoCL5kkuCRSgUZHcF9kHRY8cxaSHvMRpPZoiwt13ee2BEuiJeRrS1/CLd8UiCqXUO00nYd+PUNk1AJ90E3CUQsoZuziNi+z/GNs+EMLmO1hha+hWQLbn4TNSAHRQGpIhnRQe0hPfI3UWR58bB34osCoBaqCX2EujRDyvy0Ffs3MICMAhpF/Cwqgn50OwupujhTw4GX7tYFowuDyMnnkY4/gY2BoaBQOWmDMBQYKgMkBYMkuEXWj8axC29tsi1k/h3kwDAv8baNwHBYYGoUh6B/46TUaIOtivofBUXvigpm1aKTAsIFopMDQI9BBfMBFF9zCMRfIirLA/GExzcdc4CTKEe7Xcxh6Zr3uxmGBgQJjOqjKfPJVNQi5oocK1HcT6qsP01m+GCjQ4jbAl8mzyf8yMDQ4AlmdI5zO1m04OoJU/trIu1kggId0sNmaBPddO/1sFI65wECB7lQruDfoO+gPjsBQNsxXOkjfv/XZ9KB/68FXj6D5S6NwTAdVbkvf6eWrD8dcIImXKuZa03hTYGXnJ9wrsQ2Cv3UE/qKyKbU7jPxv6wh+zdQgI0gCFcW/BQV+9siQ+pqGmMXLM3Bbxk/h8eEouCVXupb82Eb4MTI05AIfncLIEydYeMxMtAgwSdFJUhwMmIcf+j+0wIcj+JELjD2CebbgsbRfGeFicATRxKnw6cHL/8X2AbPjEtxkjvh2BPX98MRgf4QhGUaGDuQk4p7RnfyDAoMjcHzuEml1yCD85K9eGAxawJ86cywkCgR46BSuCro236Sb/KbAuI3wBwXqS+1iCV9noT84AvE0n2FOtcxwOYwM1ZMdpYo3N4E3OIKPTuHQI/Atq8Fs46fIG3oEAuvzmN+383w5jAy1h6DFtwbK722Efx4ZsuuZg5kAQ+AOY4NiLEEMnqKNFqYvdOPYIKu2MQiiiO0+tMC4hUifxSoWy3L/jbXAr5kbZERekaTfgwI/ewPBdMmV+HVeFSh4trMC3S9hi3lu5oVuDc9E29UmR314bQNHjztF69ba8t0pTNkrQfd0GmBJV50cX8w+QsTteMyu16vQ27OXRiNqdcblHS5ye1n1wkencHQEWShZmEMz660FuirfYf7Imcj74QiaSY1DJ2szXWNVOcT8ujRDf9ACUk3XwtfpYrwpEF/JEXcbPUQBrnlBY49MjU/ydB/aqnRhNO0e0dc7eYZgpIDOvhI8CaU5GrXAsV52OLN3ZugNjuBHOjg6AlnVEZ5+DQ6OFMjiO8FCIDvhcsgF9l1zwYoe4twfHMG4mfgrHbQXNiq0lLcd3KFn+dYCixk3w6JwdBAecgFReOaY+TpQwB1yAUab5bjW6fWNuYDKJQjzy9ci9ActMKnODp6eag8sSJAw8P4sKIVW6ikMgvhCtL3Q1TgHy0Vom0peaG1sr7Fwz/PcrVmd+ZYU+DWTg4zE8uAfHcG36BGgnz062JyxRgzjUgL3RdIUgZBc8TQsNiD4kQ5+dAp/5AIjBTqFq7CS8X6O27pXUHWnVa58zQt4unhRNP3UHUcKOI5wFv6iBTb5NsPMduvmIwXCorMx87WNKPihBQZH4AT3jtHEWoB4un5EuTvkApJ13+L+8rDQSIGgZnjcfY0OeklTqZp1sjrcYGH3pkA522gY7MptPjqC833KYYlprHw59Ai6rD5hUbLD0Bs6hT/mBexg0pMxHQTzUwLcZ0wpNEu5BxYmd/9NASbTIOaUdAXcKaRr8ZALtN4kRvbMyRkttidbDBLlBjxyDD1Uy3MLT1ZzD+ChU/isuxhLshID92/Hh3dJP8NM7ZzykQJL9xzip7jCYNQCS2Hj484yz8BbxCtVA0lxxfnVxG8KMJpxxcxEvobflwK/aHZQUmT2H7XA96AA/MnpoD1bb4jj1XfkzR89QbGS2XRt3mX5SIFBC1w2qgOcfdrvPweIh3mBtX+yiK0eSEiS47JAELdr3O9m6dcm/6+M/pzccXayV8DUrFz5OGBs1ALpNjeIcbwGaHQESrBv8Wsl7YDLBqUwzgs8tHPw1gJgbj2xVOun0Bs2EknTp0b8VUHX4iEdHOYFxEdyDF3tKVQafCoKvkbWMXRO2rXQNC3zMF/M6OOHTmF1xUuiPtcOGCnArjoHc7A/5O59zah/oYB+7ReYj5wsHCkwSU4+ma8JrcK6MyN42BoYy0y1y30Vcqrmd8UOtxM9QVRT6O9OYY+mbe4Ns4Npf99jpapwOGqB7aVVMWXqKXQldan+pVNY+VqE+a90cHQEpSTdMc/wy5AMPYIs87dYkbwyD6zVqtOoLAK4mB3C0LFsXdAY/cbiDpCaeiGzUL4jBdhfNDsoS6zwm2iBn32sADN98sTLN13ukfqlooyu47i7zsow0K1lqjHNTsJpMPOBOevP3ugIxi3F0wlPEArWBTEtZpnj/g4VZOZZhrndM6e+ObJSjaupD20c5wRMt5vvPyeIZ082Qa8ryIg732OAp+UlhadtpuMpqjLkVTFXaWHbVfguThahaYBFoc1WsYlflncGwS1lLKTn6y0x5rH3poAkahgrqkwpxIBbou2shY1TgzsjqzarSBPdRYxZ8jWxO2wjSE74QaAie28t4NyLOwYz8xy6YRIRzYmSEF8PmoOcSO0ZbbvcZBiERgECk6fPf1/PbtTzMwuAjx2fwGo52WFB5GkVO9q606ZqA/BZd07I0Z+mpSmTvsPKvO2QP3QK55PtFHO+sQjxEa4JNDFL1/ZNlYcer369/1+OIN/oNjJvHn1+lhwumCvye+gPPYJ1sDOIxcRRPmoBp5+UeHJeVMjbuXylpfoBYaqvdqG5SlaJlvEBdSAP3ObBLtG/JwV+0eygwovy75EL6MzPTgfLbkW+Uq7cPcFzhSRnQn1thK7ALVOUauuMcXEpfx1eqS/z7qNHYO3mJr1frarETPkoXHarPEHyI6YOQQoK4DqNo2o97mPcPNsrvf/G+swFzD1hqSMon1OiPpaLHJfXeQFz1ggw89Up9J4er9PHRyy+vpIotM4aFDSc3BZYgkqJRkcAdqeezKpp8HYE260d4+5Aq9gXJ3Wine92iVOYVLnlrLae1ujtAfetRSnV+XQtfcz2DjEesf/WAmRlq5j76hQGclKk2raga3lVmh4yNzqMtLWn3bF87a5hIM8LCz1FTyee54f5qAVeIE6xyEqUYpx2szRmNrFxXiUlspaC0Gn5SROwhFavPOAmoYWACGJiy/vw3SO4qYcjlvC9BP5KXVJHkJk1riaOi+yMLCNNvpcdFrRVA0YKuI/TkdhFuwpHCjTL7EG1THwDbuBXnbZj/RifjwZ1cLNzQh2a5pi4E9ET+JXL6t+SAr9mdpAF7O/SKdS5n0yBPeiexFQARIv7IleRzLEPLBnaHflznlZBKKQnXB6DHbJbfa5/OAKne64jJPPKmth6F4OllNJPZanenvi5vV6QO9soirblexHfgjVA9oHs9x/HizjrJeWMuVdWxORmIRpzAeYyifHL6S65d1hVurZS+zl+hNUhN82tYWmd1G6xiO7XPBh2E+3YxiAz64zzxdFZMpCpN3vMiMscuNtgymiavwzx4xmAry2FE11TvyaWmcW2CD3/iCrEZnpKvKjD4VsLPBcOlsLkArxoPyfamdWfuNE2S2Q+SRRpSpsBDJQ9rbLHlVKgOyg7oiuXmDr0xTUdp4b4cEJ9+RPuVa0iVCWcVREgKwzo6+8Ee0q1Ts+gYPLIPeRdZUD8FkT5qAUeonbFrN1WtL7VgjqCLJnhor3HyDaOTKS99EzC4tZ+ht7sGHYIe7sJ8fbTdb4YZgfnufZ1BHFSh26zkCttOZ/O8DXXH8DOtMbSiqUUUK127/PvS4FfMzvIAkXgfg9HoP/sfQT7slSJW81MsHgQlKDJueXwi2fpKqMIvKrxvuHi8xMVwCG7zefhAtaVXBOqU/dUEW/Oa4RvAqCO4FwyeKLwV+S3RCXQYeccPs8fMAzKQPUgsUT/fchQrhsFaq5CRVQlj8JRC+yteItfJqrCAJY29fGg3eOTQLWFGWRrRSu88oz7vV6BsUcwi5SQuHuGhHhqLzuoMUaKp18TxMETaBHcWdjG/OGpAn9ppDo0LrcrltGjzEctUOTNk6AdJOHYIwgre4E5+VTlwQqbqXaAGwNnXnpCtnO6MNp0fhCxnEh17oc33UOd4DXEWbMrNGoBJopbDKJZDgJJmzW0sO8lvu2JBnyTISqcCBzEYmKxoWukiHqJnmBiL6ZxOKaDyS174on8uOVBoZZUi/QVdSRNcUJmK/KWtohfKp7un/3bEWR2siE+JAkYcwF5F0v4VWyb0MvcmQVTJqT3t/sZpeaG6FDWnRBLS+OVu4fAsL4lBX7N7CDLiIr4m2iBHxD4ORSQwc0k+ivw0OLr2GHktoaElc6minPVipG22tgdfsj7V247oCWfR43xznWP4rPKkkCyE0S6jlbFSRZ5/HT1K/CvCtBh2Yd7LGvQR/5EPCtwcATD1JC9iMoCHdcRQ1xPjUPSnS8J9Hs2pRRY3UAApo2nybyoUF8sdsBikGxphza7YJE53JG7XkYeUlfNkcwZ6ijePQKlzbEYH8rQF2CUQLEOecxvz04egO25g+B0a+nt00sY1FRioO6WKgTWiwUatUD6NRuoLAq61qvhrdMW+eKKL5FcIQepdqOR52KK+ZLQ92ch6wRdPUYgWmiv3z2ClPlS7EQtcjeCkK7NnXmg11v7ob+1wj10xMsc86+EQ97lhSLk6l1Jgrm3eucCzaJnMNd3d+CtVMvSQHozvhxBjUyE757WraZz3NcLgNzkATrkkaojrn3YgFELNOg+w1Nu1yJ3is8WrDmzwZPg6QCv5XMduv58hSf3A8j9JTG8b0mBXzM7yLI8p/wmFPjZu4le0sEj7qLHtIoudC3frLczPHlkbU6dst9oVXoW8EXawNwL9z2BH53CgQKXmzol7vmagCUbMQliWk3CwuZ4Q/6qvugQbyIVS6a3Rr59MRj48QUE3qqs0J0cZsR47VdvR7By+hw/T5caBfry2UBykkR8BY2GvNdhVsDgUtZY/ipudxbRKtSDoiQOypfveYFp619wd71c8sCy+AgOE8Svr4OHPallPbheT6hvJsYFuBdMqRftD5Boz3KJ8LLUVRhoix2W2OudKubtIdGC4n7A17YVcnOxPShaXkGIp0bWAu+0jQg6XW8q0Sfh+t0juHj9a6TA0COAQ6dQsucJcKXdqoL9RrKw/AJ87otZHqGSSzmimfv12xFMHEPEQt/XwD2ptUAdwYLF7X0+RdZRxDpcnyQX92VFHUVPZSmyVKrl/Fe1zUctsHEliF/KoQVuHLEVHPYRTMN+jdyvdBDujOkWP7uWCb8vBX7N7CDLMTL7e8wO6upPpoCzFgmxsu0CLC/Lr7VNe+iYv3CPMChuCwsOs4OKU2HgTR+GCn+cL2C3NaVAp/mIWK26yUm2ZQpkcNoEP2fZLQxO12sDW5JkWCyor/cjdR3BH0cPmzeeUmATiLQKy9cKjI4gcssL5k/PGgSTjq7dxJhd8Kvf+3RtndG11TKpYub9efPWAia3b4np1ct3LvA49Dcss3fqSJwu6eDK8i38/Joaco9HqrizpH3hibO5Ai/rUIO8uz0ntt0v85ECXdaesLi512EQLDoFrpdghdmvTqF7m2kp5MjLpFri/ghHLXBrFzqx41OSk2Rh7mHWGhyWCSyBd9ASHXppx2IgBCnwjKjSYQIfPhY6SUDuDoAEtU6vEtUuk/fUULiMJ5iLX03uduqMgSx0Jvgce27uInz24Mna+lQr8Axwn4tcQJqazQl8gF1Ihp3FaQN1+rc6PUCQeKYAjwV9vyWfSen7wfMCrLjHAQPbYENPAzH5lhT4NbODLKf8NzqF34MCP3tP4ULMIqImfAgWpa3vkeacDfzcLZ/5kA7CIR1UtskuD+zNtYI/cgHHBfweKa5tEL/abUOct1GFwstrhrtFewM+5KlCJWwqYPpBT0N3ceeVDy0wUsAXMvr42KRr4dAprGT2ijmfb0LXdcsCPu8K9bEze4uC0yHew/bE9ljKSJMHi3PhoZ5RXgSl0/CdC8xXRo0F7XHNXZW5FTC2jRgDs0nDwDzzDTQWGjNSwA2XOYMuh8wmHscvwUiB7dk4Uy3T0LX4q1MIBV2d46e4WYBgu9Qr6FeSSX9WnmGg75gInc62Sfy23oSjFrANmzqQFyxzL9ZuKizxxKRUiPLcJRuLgf395VOqWQIYKRDMNwaBWZPk730Er+MMA/Zrp7Cihjr0M0phbsMmedDfSgZeOongPpmx4UiB8Gy7xNPlPVq4D6uDlefM6fOdnsiXWpFSzdhs8WRv5KHLqPT2OuAOmMURh3yOjb/lF5Kxv2Z2kOVFUfnbcvl+FPjZ8wKb22JFvBUfIwL3UYqa8GVh5rB/giA78AT2smFgzvPOyJ9zlQJ/dArNwuNTpJKJRZDx2oIFoxUMKp4PiDn5eUeek9kRdFEL6VranEPqMKw9HOYFbvtNHprzpGyQZMUWcWdh8nYE+yK7Y8kzqCPxXpQ619lExXL++DriXLpGUOgy6pvrA62S7KJHqOArnsw7HKFRC8iXTYs5o7uCIEq2CTRu/QlLJ+4cetN55cGbTRX2qymr3LcjJKDHOfOIF2rhe17Ag3GBuUPXAK8KqKO4GpGI+1bYI2/VmSrss6OLQeF2oXs7FAk68RuHqFN283YEgR+LWHmhS+iGmdjAV6ItML/aXai22t/2cCofF/j5xGLosVG+R1J4s4l2YjchLs9XAi/SRcPgyjzo7SrXQCpI9lhUavr65SNdy6ebS4ifxwWHXOtMr7/ONlREaPM9WESPioG1EpgYJCmlVPe0BbguJ1fqAOIL8nG5IVA2Hxn9+6Rc/n0p8GtmB1mB/290Cr9Dj4CW9U+mgKZlG6IuL9SXdxldywOGc/BklzzpWrUWEni3FjFWMqOgPtqgn+ofh5Bbk/Kaog2hVWBp/i5fYKAzqO7mCE+/zhdwT9aNoVVhU6oclTz0MoF+Sn/0CBxtG1NNHtLHm0WZvLXAtoxbLEj+A7muLBSwcmyCp9CjPnt9por6SnoWS+hKffmOKyLUVI1INEB9/6gFjse4wYz9qpAXShIDh3kBYE7y3AsrgVLodqCKPbpVYKTAsfZ9Muv86J0Oak5W4mn9bKiP7ym10m3p4YmQUy3jxmsB8uLDwwpcdLlPfD1Bniu6BEkTqoWGqaGDv5HwlOjUkZiZZMFSMBIsq0eqPdDspsAkvCxxjxIRuOcS7VF/vnnEuMibdy6gwpeOWfGLAtvUsqD28qaYVYUydOdzS4CcJsW4D1Zc6EsQKKhfHZbEO5mH924i3ts6lBLZM3e3xNlD9Rg/v/YpUCqW9qaBwvOSYX6Tc1RbrOLkO1KA+zWzg/RN/2/sKfweFGB/siO4Wf2W2Od0HWKfKRpUTS4ultenDrnJhSpapllkeHptLiBQlw75oIC9a6kWmIulO1IAp2apold31LHgy/fc1VtHh+7K9vHUnRdUwSo3/cMR2EeZUqBX6Vps3J7JOxeYGwatYmH5yP3kbBMooWxHKbKla1lsWin0RJvDL/H+BwXw3FOIqVfxe2ooPLYPrBzEG/IrZWfBZHmgijrQKcWuLlXED/vGY2HV3VDQIKqoLWOCyYyso3cuwMHbFTMZQ39/+7oRmNzFBD/1+zl0L2KSQrzgfKxMj33o7adRgiZJ5pO5gbbv2cEwzhQMXvolD4Am0dfT2dSH78+30K2zO4Fu/gqpr8+l0HvkVAEppxIT9TDdgFELbBxpPlIgsFRbh5LVOpifaVXo6ncxha0UrPAkPfPID8NQQdJpERNDJId81AIb/UurVOcuDMruLsBoXnIYwAt9vYJP/x7zdFtg0XjyyLsk5f5bUuDXzA6yoqxI//hF5d+DAtxPpkAltjtin4yE6swkYpAUzD08jbsu9+zXJoUFd6ioAvaq0It20lsLVA5Pq1jkzBSVTkwV9ardh0tHYnU0saGBXy+jRsF9QRU5M+8J7vK4DAM+FRP4Yx+Bw1Zsg+YaXYuhMqGKeNACfdTX1BEk1Ne6uljArjiccZfWVKUEd4EZKSA/mwcaHcGpTqYkQJcYjVogCMTnmwKno5vCwPk6v2Bvl+DrsA8BdjdWwM97U4GRAgeOXXxSoKaX9aYAFesMhLWd4Z575LlvbKsOxvd5gJk06dGoBbZPAxPTmu/QmA5Kkz8o4LLQYWCh0sczq4I6JHpjCssdF+LXLpPCUQtsNiwmeqlv351C/iWZWKGOALgk3VCqCewCK6xxy/1V4KgfFPDanGqBw4ZdEWsdH99aYNqcPfx85F0ehETWYfVoRSw79R0F6LmlFFLv5UgBN7ga31ML/KLZQUnklN+iR8CCn/1V5VVdHoiWJUm+zFtGGSnAhkwHAlOkVTDtFg/cp9kt9I/qXYHDPoJmW2XAfK7XBboeaBW7Ab/Pl6t7rCOx4/6gQLHc7mGAywhPjUMJguOZrmU/zhqyuzvbodAyAqJe7Q1Yghv1wc+4fOCXd37Stb4SFUgM7YKBx93CIGuplpA3MY/FcvoAIwXo521GoNnG730EgxYQyskt95azmoESFHtald6XLw823kiBbsreQi8AIYOo2VmSmbqPwDg1lN8nN6xg5oGCQ+RYcCnH9OeoK/KA+dIyu/OKjFog0GZMiuCO+nI3Xe7AODuYtO0US5QCwHueXarvOzvHMlPeQRAgSlFXCWIsGI0E3PsqTFGq3pbEqhyqJYZ0cKAAW7PP0KPLtg5BJ26wMnPr3M/INoKT+3aN5TvDU8elMyqabg8JmZ1Px3zcWTz3HsGbAqd+l8DrRZx+zQvQ5yc9pdDShhcshQJPKW8Z31ML/KLZQZn7TTqFlAI/ORcg2eRIgie3CRfemVZxNJfop4jYPa2idGvBtp8AzD4AXUtuJVXYHxPEunqt0I3QtdBB2gGRasp6KDhDC3OdV+cBVU8dPPNijOX8q3/v6nRt+zhf4N6wDHKmcUBm5mKLRgoknN1RR1B2VNHf7xacsn2Du9WUrqUxoVqCkRbymwL2lUmQmk9UupazcT5qAetk9Ji/Tm8g2KquAhEwAJ5cAupovOctgqzkS9Tny7e3FgDrNiSwPcfv8wWS3K4xMPhH7tLnSmAjx9RRcID68vV0E0HgbL/OE7j2YKTAAk0WxDUXO7BY9Gvqw43X7J0L3KBLoGH5dO2dXmrko0JiYFIc11jZPWTk9mZeoDbUQqIxwQ6NWuCFoI17k30iD6SUolsy2WN27Tco4L6q2L/fE/zqXjwIhFhX0eV12xBdPxzfu4n8hiMYdDml+KSvC7g4QQ2zK7YG3hZQCg0UkO8apchKZr/nl5X/otlBhWHF36JHwIKf/XXlZCmeiIU86ksPUWyhcr3FWFga/dcpI9THbpc3FnMb9Q68/lZHH7nAqAWE6oCJFtiUAvjEkk8KwGTLfFDAnxqbBv44cWzMBSqrxcTPk234ceLYQAG38WgVzstJi6d75Y7c7eK2h2lPFS4/ER/5mAtUXKYRlMgx+KAAd5/RKtfSRoVP2Wcxf1xcw8DElCLCdiNjlvA3SikGCIjf+hGZb6s4XBiXwoKx69dYDqkFcK/xll4vODyxqDLUUdxmdgrF5X2JJ1z9QgFIixStPHtBPGW1f08QDxQYtECgnd0IWp1/wcrjStfyibFV4Gt/flPAmxggRUG4iYh5D3fhqAWe4dzBkst+dWrVbQX9TEuxvMMN8Nzw3sHDlttQR8ILlCrzrxPXYm1LtOvihD4o8OSKHgX1Qu7g5TRHuIu4BnkZSx3Kzj5XWHanPPi+ucAvmh1UZFH+TdJB6SdTIJ2VKdG25y3CFVta6DG7E8wFXp+7eiFFsJcPPAZXqw49vtntP2YHnbPFV6g+TwixNuQQYk5lI5RIF3ukgC+KkgC36iHByteeQv90FZnREYzzAuWDFdD5kBHiLorte09hu9pQBX9pu9x1AieFx3ncYf4J78DHzK2B+Zb6bnmJ6FqJhChB6DWBxD7pq3ePYGdmAL84dA+DRaYQuEbUQfTL6Ar8Z0+reKDAK6Bawb0WVAus9Cwmc6eNc+KWjA79Om6+FPMT+Vm8pVpGznrcR9wldKWZWEHnfF7g1yXvc9/v9RR5q82SBP1uH465gHGYalj5OoM4WJ7dBB47/4Yn1a3J/Xoue9Bl6Fo+efJy7goCKNB6douJIUe7fEwHm9xxcTfhntTxpJSiV007Y9lftPT1MHcBti7c4ieaCfnoCPRZuScOF1IKbAJBgM+CW2D+9aUFNi9XgOQaGJjfik3ulitHgavb8ooVwRHCYLctv6cW+DWzgxwQGfYftcA3ocBPdgRVsKEUWJs7RNZSSZBlHRcjBXz+RqvQjmIJS/myBoHU1in8cRK5bXcm/RTTpZAE0/0h/6CA9Ahr4BcH6iAm6m3zlUZRCnj2RvmggGX6lAJb1NO19OuwkZEC/JRWnSI8Oup7n/cKnoMNdQiiU+duE1EtMTgCtnPpWslv9D3yeOPfKDB5UlXDvDTqYAYKTHcbActdVCF//7IrONn2EywBeA+9sxEqyBJoFdo8WL0dwQ8KBCYrqyMF+C2lgG+m9PmJ9FpijrxeuR+c6POv5n1IZsJpn489Au7AqaMjCGToFiMFePXegKC91BYcTiIXD6wcjo6gWGor4sDtDoyOwKqXHgYuRx1Ro1LtoPZGgftF9EC+Fe9UOHGD3UgBb7/WdXRv2T2ZR/EpHKeGFntpgWUm75FrL3fKSAEhkVsU3Dn6ekYKqLrwdeKi8T0p8GtmBzmG+01OH2XBz95NpNpaRoJW3YLl4kYV/YwEizEX8A/3ezFSgInjGrhqV1fwCGzr3SO4CNQRtCy7ID6pjwgbkE3QQgqsNwVamX7qTp24xWzYX0N/fhM/ZwetzSRm0Gz95aub8/Y9LzBogWfx6pEfdE4D20v5wlzt1m8tMDnbMlam1jMcc4G49iGZV97qnQuk1/g1agH/eFb2EO0yEbPFusr9sr8VcHOmWuJpG/T2cWpIZVdE67k/KOCgTTtSwNVXrg5Xcgnw8yFQhR+pVMtk0mWBu+rxeqeD3kKLiCqf9+CDAizVAqGrn3dU26TUYQxawLtdXW+kALdTZDBqAc1brIgV7vbogwKjI1DUnQ631Khg/ho9wpECgxYQ27lASXGljmDJaQeiGytKgaFTOFBgcAR+8tqrkMyW5kgB/7aq1dERTFb+d9YCv2Z2kGOBIv0mWmD2kylw6g9nYqmrXbismjgaKcAEYQ981DgVTCe2gqdsQRUt6uXmQwuMjqCKsiXRd+AYLlZrurbkIVW0snKi9z8ddx4s+3iP5c2kQl5bS/rH7OBIAbtbLIm5E6gv9qpLBb0j+8LTpUgdCbOgPlY7Thg8dXETBnvuJoyOYNACHi3qPWqMDJGASdZo7BG0pwmHp9P5HXgq8lLqs28K7r5OGfHXS7qWD1oA7Mw7pdwFKeh6FikFMnn1Pl9gvju0WFxLtAplzrVgId84zE9FWtVZRp9/jWCEpw/hBbwtid4UQPz98HYEHxQozzuqXTq/wV1S07V4X1GH4Plzquh1TUG+W4UFMs6bNUHBcf8+ZeSKlv7oCAKkUi0V2UaJJ/WKahN2VXuwAKv92xEMFHAf2ZFo3PoPCsTedIl5qehDb/VqLFiuKQW6THsg95V8PX4L7yMFXODFxbekwK+ZHeRYmfs9JogpBX6yIzB59kzm9Vc6NXsaCeJ4ieCXs30hn7jbCrLM5N8oMJxE/qEFNkM69uiOaPHkjD06SVPnTYHNaUdGCnAn4Qq8i7e14Mfpo+EsVtBTp77a5Ljde4IYzts3BYJtLwlwsmIZLO38BnnSaiPQOt/8GwXm/UQnWr1YgeXEXQpjLjBVzRr5OtoX0HdvMmammwr4/lLs4EzWpiMF3OhKfbUn2yviR9PVe15goEB/k56hy3KUYgMFpqp4zUcKzO7TEPepDJCXnKMCgXZBKXC+HdCoBaIAwjEX+KAA61AKuEeLUuAVTbdY6qcyGClwObcJ8bbZPsQN5CNoyCsf8zXXhYGr0udXe5s6inj1AMGBk98U+NACWXM4klmenPIxFwCRtMSMWvYgKJcNgdJ6RR3aYdYCn9u4BFbSssbP/UFEfiZ+z3SQ/zWzgxwnyP+cC3wPCqj/ExQYtMDCmNFPxZALDFrA4zypgZ4RT0YKuHOw6z4oMGqBp9AuCRKFP7TAkAtMq20T+tlEtqDVlwf8YiVKgUELDLnA0CMwIWYVpBtGSIwM7vJRC9Rrn/mkgD0zONwZi6/fx2+Ur57FBPN7QtfKifUHBYznev3eRzBogadCtUBwzqkWGCjwoQWGbyj70AKz02JNbAuuwIcW+KDAC934kQLeQdt8aoHRERTPOB4pMGqBP1NgJixaujY3bT5qgUSRNiMFPPWOKrTeigkxLuU+Hymg7o4YsweuQ8EqpRSVbkaFpfX6GY4UYMD58EmBg9CeiO6JlAJDLsDrlFIDBdz4pRCI+ZU1UsBjBPr4k/i64WmxEoBH9uy31AL8r5kd5HiOFf5xdvB7UOBn7ynkFe1MvkYB8gVJ2T06a0GIRevwCj38dOinyj9M8Gtxb4BvMzUDf3xb6UiBeRmHxOzuJ1oFt7L4dASrmRzBOuuPb0fgB1sCf3xPockdYwHdNn5I5svp7n3W0IqbgJECnv26K9A3bQ738pL+voECgyMYcoHg4lBFftgvdAKF0/qdDoJZz45awLvnSgUXcqt8nbpxC30UbhiY50sVK6ZLKZHMqRYozcOaaEt19d5NNHPLBxZ4mVKmWe0ieEGtiCVP+prD124KNEAQjxRwL1pRoEl7i8nc6A7vdDAP5ghzj/kVuC2k1ETp4oGn57r9OmVkt4ezw3KH+c5QwuC4BgVaMn1CbDXfv/cRDFqge/IdCI4pfX4/s++465Nn6Dc8pYKev44jBcZ08OX1JzK7y39ogb+lAHtSH+hDCwwU+LbpIP9rZgc5AYjyb6IFfjYFTq9NTuZXgfrSVU+1AEkfy08K5A9n9vcUMGeLdYXOwP+DAr1FKXBHZw+/LmdatX62S0Yt8DQVSoGolbyPCeLREXxQYNACAwVArr5CX1vKKoz4BT9qAe8iOCq0XuJ01AKjIxCsm0FUbr9+TxCTtci+tYCFmgqK6Ot7/KTtDY0UgLtgNlLA49aRis6NlhDfQCswzgs0Odu/c4GcqxNIi1nE3VKmFODhVoeP3TzC0kwDeTBbMG8KmBY4vKeGBi0geXP6eufnHTNqAeBRLTBS4NVu91iZm39QALDGhiD+sgejFijCVYAVzHV5UKb0/YtsSoHJIaEOSOYpVff1/YCZMBDDcV5g1AJkfwKjFkgmMMQCNWJ07X8pESxn1BHIJ+0RjrnA6Ajg9jtT4NfMDlJDwDC/iRb42TuLr5lfEFORKQW+vrkcgcUjwrxVvHK3WmwFKMRTWjWzpkWBv6qVj3TQPGyuFbqvNyHx3DmlgCcZbwqMjoCocgIPtnjEfDOrQi9tpM9cYOwUTjcs9dVuQJ9/oEA2M5iRAqMWSE8HEbN11AAXrSUVLu79H45g0AL318Egrpiuw9ERDBSQHacO/VhvGMiE1AF8aIEMzWejIxgpcLMnCdGgsQLjvABf3564t+Vn7t64rykptxVGLeDL57v+F0cAS3FF5s/XAYyOoJ86+icFzIRqAaVqvs7+seR01AIjBUqbOgLP9jdvRwByM4JHcCSYxXyPAjbdpSMFwHPzpLRd158UCCorstBcFVPiGps/HMFAgUELjBQorlsHKyV65L6ypVQZHMGQC3zb2UH+18wOcqIg8L8JBdD/BAV07bUDC6DTtfyHFnDZ7s6MFHieXlTRBvxO+cvU0EABdVZRCpQb49+0gHmma9+HIxi0wI9OodOnhjJSADKEUmBwBEMu8CyNV+5T6/vWAoMjCKyErsUDBaZ3/495AXApjdERvL+hjG+Zdzr4LLwG7mr2Dy0wpIODI+B7+49cYDc1EmIJ5vp94pgcls/REYxaYKCAcFaqcNQCPxyB7yK9QoD/dwoMjuBJHUH+oQUGCgRhRSkwpIOTI1HASAFyirfETe6Hd6cQudt/0wLb7Gui+YsCf9YCIwVga6fEEien9/kCEkspNVDAL5ZKMmoBLoNUC4gb+vjL2aFagEtFFAj1/6wWYP9vFPi7G98U+O+Hg+LPxYAkMtz/HQMC4GYclMD4z/8HDCjK/zcOMPJP5sCFTytawRcHbVil94z0WEYk2lOHv1LuJtEnvWYSUpNTvkqLytJDWV8QP51G+eIggcgAr46QbBV74Wa1X0SGe91gcqzQKVytbJPRLaY5k83dTECoBCtBv3tqQOzuFAJykrLKsDc6IYV8dMLEiiCjc1o2I4nE52Gc2NdCT4oFJKtpc0KhuuEKnT9N5iRBbRaGDyWlj7dMhbSHcg62xxtWdCnqVbKMzod8pURWp5OtZtDHF9swNu2VpyegNMkhZffhipt3kXGr0xWpC3Wer3c3Iuh+vZfIYh5necTdro2+qVhIDnMvCeN4cUl1ny1XZPNa5yB6cWpjLBslJM197oab6xV1uhAsXLKdhkkeOexa0aHdAbI0mBOI+NW60W9atiO78nAP44Pa6YY7jRKSziwHbPaHvNBvAhuSdXM5o/DumJ2e3dWebNI8C1epQR9vCZsdOSyeFYrLe5oY3I2cSdPP/HCDd7Gg77UyIaRan0G44K1Ed9pJQA4kSPP4Hn69nvXhQg6GXYXh4dDvjX/nwM+sKVbg/6Gm2G9SUz/7HL9FH91IxhdOuD62PTEi6MdjTYXOeh3pITTMr8/4KYw3omXpO0SWxJmqUb5UvDAx7k5FyIPEXp7MZFpTmTPBZKF69P4rg9ZUs+vOZM/JGxQJ54ugc6mOieOcQ7Bcp1ljcE91QS72xQm3ATozOkHGjOyEJM9Xl8UfNRU99icUqcGq0qUim5ODO6GfMTYljWH09YS0cmGijRrPaE3dY5Uc0/AAovUledcUseJtHu99jui4sunrSe19HtFFMTIswVqTy2Q7z6nQThW9CGhNrdZtBsaaSj1aU6FwSPI4n9CL1/9f7s6maVFkXdc/yIGgojIUJRNRUR7I5GPGN5ggqKjorz+PXd2r94nYsWuwq87qs95BRVRU8YqaV97XjUl6u/qQY3RK7GCUAx3LhENdNgcRT17I1OTxPoCDoEj8qIca2ZJBBndsIVOD1g5EVGtkKveRqZgDoXbMIzjPL3spVnbsT6ZCc4xM3Tky1W20D2S7O84h8RHPB7JRAnkSdcybj7SQztE6oNmOjyL4vBqFBAMyxR4zZKqhZkrcEt8P6Gel4Acx+5Mpzz8gU+2k+p1MTRf/88I2ZGpJlPWPP/47Kv6fMbX+1Xe8TeQrPA/ynkXNrQJanx8e2COKOeEYM04k/4pj0MJWxN1jZ5GZbbo/cspmqR7S8Qpz6zYqLRFlY2Tqlq9tCKEuGAtGOCbssyIgfRwjxvriopIsUE+wFjkyNa2QqbNfO9B+enz8w+Ejk5d5XWGOlELwZzGryTbCMe3XWcH4/nL5kymbzCrm8dfQ05oUIyh7f6sHVoY5Jb+iNQSjGpmqOmSqea0N/PskFizODSDtApmKr3tkqr5iTuVLK4D2ZBsivs4xpxbvdAlheESmFnccw+enh0348cDcsWOjJvYdmUoWhZC8utIGqu1KDtdujkyd7sgUgYkFblwjU66HTNH3v5hSN8hUru6QKWbfBDPCktDzyYzgejgc9DhvMKeMMuIQrZ9fpmJ8/T62JkHMJXy+pwzPZxiyFJKlg0ykuzKlzs0UUHK069gRmFPshUzx3D7j4wtkKvggU/5iVQomCmTqplZ/MuVZym9lSpF+6n7rv6n6t+bUL2aqHsoriM1ir8fTHpnaTiYeeF2POSVtkKlufsQxKFeF+JFT45b/mVPO0xF/5tSVHzGnDrc3p9ZmB2CXI2RqYgcyWaSYUxBYEeNv3fiLKYwZydE9p6feS3agdGJkSpq5A5nNdytk5ioEKwNkKkyQKW9aY071LubUrmkM8B/2d4wxdK+TsxxBpT+QqYWDOSWyuQbsQHOdvXJkKlQxp3KZYE6pDuZUNcc5wqlvyFSBgUzXXh1AXbnIVNto6H5qvQS+9CrJO07+yqn4+fgrpzxrh/HWarXuv23MKW/bc7jUj4MIH4Y0kMPHs4DZBHPZcb451SBT/qEudR6qX/c6XNHdnvmNMW5jTj3NIYIW3phT0Oglgc2cQ7z/MtWXyNQwwpwCt8fni0O4J3qKOfUHU1yfY06d2PBnTsWWThVyFthp+WmLTIUtMuU5yFSyeZXC7yVkarHDnHJdHY/fTX8rU/PJz9xv9i/zm27+rTn1i92PKbyD1myxTx2X2KdGh4z/YIpvlRaIWeMYTIoV5lR9U0zSjbE/rYeB6671YJympYruNwXsU6q35vSRZH/mFPccZEpqsU8lu1uk+/MY+9Ts3h9/uB+Ml9invm0NitMbmb7ZmFPWBXPKtr/ux2x0P37AnABHLXQv8pGpaDSiOM8TdCG2/FefMk6GFJy1l0qu5uT/cr/DHJkKXRn7VPW4WEQPMKf8xk+Zd5mXQI+9jH0qOKD7jc1BIQ4vl+AaTSU8Z4Zj2PeRKTcYhYJdr8jUU8E+Be4gJP9NYaDqlTN43PYHFsNU9GTnYE7Zb+xtfD/DPqUfsE85VV1IftVhH+qD5s8+xa3RoNE41UKolAiZel+RqUny7VPyl6nbCZm61shU7usVvtbfPnReYJ9ynu9OZ9sUQlou+RnnhBr7lBFP5B/u56Svv9zvD6b4rvirT72V0QVsZ9kx3zj/1j61mP3PmyAqkvLXdUpFJv9Opja/OKdGO6uFbtbhmO4FMnXs1zhPblFNOA9myFSOrvWjT8nnziTVpQawnhLX7XgpAd2tBxuu+sViAZs6QC+TCfap2xlzZaZ/+9S5OwN3lVBiq4Uhk9usO4ImhUw4e8fpqLEobbiRcq8H83YzEFZUKwAJ3c/rD8hURbFPOT4pdDadonsZFbqcm20q3beboaOf0WsJQiBTka8U2Cda7FNpp2eSn59MHJMlMpjJUsz8xvvrGoV9naWMP4QGVB6bHtSPo8ECry9lkj6wT9nXUSU4tXEMnpyve9pqyLyndylJHlAf2GklMAfKsqdVVrtQvzpkarZApoYe+1R81tEVqUCmVvKXqUlfSN4lR6ZmHTLF3xRzauohU205hNCu/b0IL4qUkrP/7VOOgUx16hYZSrQ3xP0S+6O+xuOriYfHBw9karbAnK1tcobu6WF5W3+agWh3GmB/xJxi0cgMyanAOS4unn8x1YJ3AUfW0B3J6B3+RqaWP9lMTJHm/6pTy38rU7+6TylH+QLn0NhJ8fn5NmmkoM/7zUvo3FoHQD6LyIB80qDLFcT8M6d+MDUGBvTclifoHGLpsbR/AxWP6wngcUWm5mfsD42POYXDH+ftzWMqk5zVRzBvPmPueVHVVCsIMklnOym4LzY9yVplDBG9INNvikxNyyPmhJzg77N3F+wz4ZyCw8JKZ0LXOjop2RIKNzJEUPKVQjrJ0cCJRSa8QEOmlDrDnBJfpm4TwyRPwGTkN5HqPhqsRb2q9uCpn/5iqvTCBcRDXwl2W+MYtMrvNYrl97rfFtONOMPah1TvkalohjkpvTUXito76NF9rHfkskCmQi4hU2uGTH2/jxiy+xJzqhtvuz+v+43mN51v5yuVntc9uudIQvetSpGSsPYY+PdvTtUhMhU7yFSwxT7F6nvQEbl6Y05JTadz9YZ9MHN5BdUhQaaqKTI1NasA0kV+Fr5lKiFZzOanH0yxvY7PJz+8G4hu4073d2n1O5lS1elPmFqs//Xz73W/X8wUi7UGGnPYieBoViYdZxWDdCuE7mVhYJFRMDHAlljxHZMdIXEe2rByPlx3jEayaGfKR8Aef5CCFTgWVS7ZCYI2L3Rf/V4L7udlBdFIYB/Zr//Kqe0CmO4sjHVNHz0eX+dkh31g8sFcOPQjyLUHMgXHbUms5LiGSJVzyYcSx/S5mVBwH9NSYo471HTd6gsQ0dhg8WaFOaWt3l+mnIxxYzB7dMcRAfu+iXUWhhdC7nGGc8S2SHVO6tKiy7vK4Kz7hh4uSpBJ28AcgplaCf8tcAxv9t4a+HoZSLyaGCHZzzPsmwUXmDsJ5iRdmQ5UVobutjD0njADmWJjFmIfzQKFDKJ/Q+TqhWCjCfZDEmYx5Kl9070NR6Yc1/ShjWvM6RyQKVogU/yYVxI7n5Ap7659ZVvgHKIekMm6amKIF0kr+e0emTq/1BKufWlJ4XxBe3J84UyYRM+z8LpB4aTfRCdwx37JvGaOz4dcjg042QiZPMwr/vuYWsjy//yF2Yq0/Os+Nvzj3+p+v7hPPS9mDfd1vmPha7cmVGweDOB2xo57kFqTfJyjAdklQkZkA9+S0ScFOCgd9qFsJSyqeZYFxft1EMFwckwK6fuI/WmfS2z8wE4M47CEMNdwjHmmP5C7BNYPplzp6ZRUX/YW9LsWH58o5450+1AF55xiTrbyLCVZc11D/HBz4YkUmaqPR2SkZaXkKZ+hpFAf5nAJcsyZ6ayQiaw3KwiMV6Z7ta30ZCLPCeSvIZK8ojM0krK5Ac7qkEj+QwGTHlN0NzHsqRTnq0Em/GYp6H5yxbxh/c0F541Mx3EgeFZeOFHeEw9SVcO+J9/Lmi5PvQ0ljdHdPpnUkZWLTOX2Bp/v5YF9sj31L/DSpBD+tsLcvZVejG5b3NDtJFuhz1PPoVsd93oYKvga3BTHBVe/IFOlggxZK2Qq6fboukOKx+drisd/Xq1g93IARLpEFuvKEiH3Jj3ZPiofvOn4zLyNj0yF8fwIYZeVjJ0VZDoumgZyycScco3372Rq8pOlH4qk/qtO6f/W636/eh2o1QwCnvN8p0dt6mg4b2f4nsonZKo3kak0wI7vgF3o3qw3NXJ4aicwpj2T3HKuEzp24QDdpcU+0XwcQu9adgT7puTCP29xng0rqwTPsUKd10uE8g+mVg+b6TZI2JHpTTvAQ98gUwsH3c+qQIVU+SBTt7hFpsZUAx+jC91H8jlZXiiBWGtLwV9aWdKgXirY8deGHodiJZNuRMYA4pnpbP1SOuI9Ih0i6RUJdplNVHKevyl472si2OCWJpXm+OyaRUdFdGEwEHibCvB8ibkwwl+OjH9dUloEwlurPpClf+TI2EwwP1kjU8l+OEE/Pu1Z4MxFTdjusQf23gSYMxkyVYfIFJwOmPObSVCSQ/COgIXqVWK9hUxNR5zBLRnvpOihSyEhT8cBGF/QPaPxtibjTH0Ce9xKyb8reDx/RxHk80krfOUDFtWvVgaFdbNY9F43PUk2Ix9gyM+Mu1MFyK6JjpCOeamzNEcmy3ZUg/cZWsm75RX8Rqam85+53+of8pnvr86p12s4w3XdmlI0e5boIp+jC071OQs+b2eEqJuIQvze5RL2m/BPpv7IKafQGaGLst+jeykHPXwu39i5FccCXylz5tO67YiqKjlEphJI/uc9rcn8rB7gJKgrubvxOqSHDPbwTJKdHhzLTUfGc3kB/muN7qltAnS9dq1hP+gzyd+4U07iV0XAmcsl41cxpFSbvmZQ1j2VAiNAppyVOoZEUVPM2UPXkTeZ6ODap4hxe/n9/EY6UsDISXT/0wKhw3cdx/l4pixcHZApEalTgObLFHvhGPby9wrSWgl0b769WCTPrgzcZY9M6QEyvenTI1yi6V6PN29Wk0t53YOzPSNTbhYMJDX6J8TiUzA+GW1Tsu93IWSmcRU8yVYybQPFhbO52onwMJM4EZOHA1mSIVNejEy9H+oD8npdStw64/kok2MIkb1HpijBPshrSOERji09sjKvI8sk8iA7T1BnVbWziGRNLPC4Wup+Mt5+P7N2BPDxrRX8pFbWb2RqtvyZ+2l/72Lwv1mi+I+77vfe8xKeC88UQfQChcoezpP8ydEdnp9WI0uGuRAsz7ngQdmqhHgyMrXPGHPnuq7R20kx4b7dHfS4lpBJGmUHiOok13n3nWejRs5xXvTRndb1tCTGliBTIxOZyg/YkZmh7KDtqSmF2WxTk1fWzcErA8zJtN6GxBllK/DHcSb8kWsAmcred/el7XdnwSeEVF+LKTRVS0W4OL1ksh8PKvj2IkXXeoc1Mb/X4r2q/153PDUyucT4fLLhhEx1Y9Co38g2tJcz1YPDFplKWnkCMXcr3WsmXwYUZwVZMPMlNmx9k6wbyiC6OkL3dQWZnvmdBc1oupOCxU6vsQ9edxDQd8DYbhn0xN/1D3DV73XQAdBlibYOIXyOroz3mi3TxtccKGfBjsXdXXCyzY8A6GvfzwosfP26DzIVZO9SsFT5g8lrAL7Vtsxb5ZpJp0cthl49HaRw7yFT3gaZ8k6PSvLDGpnKZGQq9peF5EXZrCSu2AkIQ+PrjuT9O5n67hP2PzO1/vvjqcV/ElNPqhbwPC9NFrdzTaav986BULuiO2zWyNRiPtcxp+Jc9y+zViHluz/B8Zow5ihHV6Vrq96iO2GfiMUOVHpaY59Iwc8wJ5LvtfCizIBf7EBnpuaXZLvBXPsjpxzfX3N6bXoTKvNkiqh8fmrymQG6l/M4C3+8arFjfSYrdNEdMlV+1+sduscG0gTnXTbMNU5PPJjAZffAnDmPi4E8ku/nS8JMGX89zJIk2nuDuXMPBetcOpDyOUIXXHSxYG5QYq5WX3ebPoj0g6lgPMiQWXPMhZrhGH7v0zGwsvWFfzhfNFL36Ma83SJTs22ZUlYoB6g+7U4E604qSbGhOwBkCv99hn3osO57gJWLfTSzAuxL7TzA3FxfmZ/vXgMVxATAyWqnx9qWcZLpeHg4y5Cpg4G5Eo7VOzg6MuXnB3ThZZUFkGT3Vmev50CoZYYRlFw9iJjUE+xb1OPgPrJK8ti0M4lxmBwgg3MhsWSGx/ssOmPOSy1jcvM2fyNTi6nyE6Y2f6vf/2a7nX9cn3JAy+EWUxNNRhkGWn4eANktO+s82U9VEttHHVJZRkZMa6aQ6FoewRQFE27HXIW2rWzA9cz3LAp1zDmosz34kpYJ/hzhmGB5mUI22fuSF1+mIan8dPeDKZCWDlD6UrY4T1cmi8j5XBO5JzOwp9KZsbETcPJalWPwKy/DXNAuJuHQbMC25jhGNtuBU29ty1B8Jpgz8fE1EI/BAjv8JZFYVyBTcvBYg59eQ+ZHDe1ILKEL2jsRM0+pVipN+t6CWqyJFPO47Mml6GQIgqiUUC4xJ90gHQETvs+80dRTiV94LmCGnCVfycuQupm1g/vphH3QHpCpIaxM8A6lL/lPhkytD/0NuEFy4U3iLSf0OfEhsB9XnUXNqqfsiXNUx1RT+sGUMm9s4LaH7kl9ZNoI1BuEb7NkXlEgk4f87QFbbC8Sl0iJTHlDCE9TP+CcEiJTauYwSGOO7jjDOknE872HLLsWgs23+Pvu4aMC1lUt86u6Ir+RqeVPvgRXkf7LZb//9gab/1+ZOpZmBth3t1KUaeVAt9eRDcwoKontQl8m0XS9gWhdIiPjYiYTd82PsLmH6H6T0JUpmheFsxHs9WjkDDL15GYH/nGR6VxW8T2c3awE3S300TWOF076sbIHI0YHsVeSY9HbXaZQ2lNk+uC6NVFoPwW/fJ+ZX/YzIIoTjiCS3VTy3eVUI/0uW0Ng0EJ4x8sAtKx1CZrVlurR+LIakBkyB/dWJ8Jb+l1KxvedhjmnhMhk2dRk1X/X5PIs1rllFirNF+kB7tcXFqnzbejJuUk/ELISc8HUZiF5S6EK3r7xJG9eTRSS86MDqbo9C9bPkOlNWptQNpedHuEEUhJzQKbyQ4G5dpHQ3Waz7gq+pufMGx74fObnnQ9eiJnmywYyNcrlIzzSuYmU7yUgUFAb3LWHTK9lZHq5UK6QXdtS95QV/v0623mQ3NlF8veuptFRAQE81fqgR3HplWS9QqZ8hkz581NIiLNFppxXVQh+DzH3DSMrIR32re6nI0f7jUypy59d9yN/q99/FFOdCgm0rrIV8XsLPb0d1yewyxrdIYn8noiRh/P8YY4Fqi3bgYyO9Z9MwaX9DPSpdwSujrqTQprAQOv2bYJ99JCBqUDXeJ+VGAJH9pmvmD786FNHaeUK92igzyfjmkBV28j0/OGWZHoHGdhtddaZpbYWmeytJfCTnTJ2OU1UMs8cDbxYKxhTR4NF72L1ge7lYc70EeYUrxQF4oObCP/9DEPiVVcNWD7FPrcfcMxJA+Yc5LNIeG1kK5TUyHg13xMWvi7IlNaFb3CpUjKemTNOSBAuwEmJJzgfeeiG2RXA2zzRjUuj5PQcovuW5+81nmOnp8Rtsi34LxufL39hTvd510KM5VHnrxk+n1Ree5BWzw7HfLHq6O6GOdk99iYLpoEOpPxU+PqLYyn5ixE+/n2qdODPilLnl74FopERB590F8y9+qXSj2358CzkvRQtanx+cnp0USbTivn4VDQyLh/IlFUWeL415mTG5iUEuxMyqWe/kykk6mfuR/4h6/1+dZ+aSF0MOIS3IvIBOmqm6yN2cB/d4dn5HVHOdA15BankjfXZQPZz04LtmzMd5s25p7rb6VB+QrQpniKT1apB93GdVPCkw3lec/oIONV83TNW2Ic4/tcfTEGOmkQTH5XxJiPT0YZ/StKuiAzhfYLuKbtbi8yFuYRglqS6R+YTmRgV5k6QPHCMGKfSojokb7hZ7+8Fu7mN4njqphDGQ6LzBw+//aVZgX/lAbrk3QtJvVivgbnniPGjWMl0LuP5XK8Z0YPpRevItbYG8ONZqfsLjmM4s/kc7DHzdH7tJz1R55GNfS5GphYd5uR7ZxlwmW5MEdCVlJJOnRuQL56e5K8bzOmmQKYieZ0JJlaBRZLvOpWwWneMK9KqpvuLdoCbifYW3S/CIpt9dYSk7TEnpxEylUpKC4k0LiR+NgMg5I52G4jFhfnb9ZepvubQ97u9CLlCU7KyHy4k63ul8/oWqMRzjugNi7bQubHF3wdiV0D0wpzzjv2g/kamJj/5ciNFlv4h19J/dU6NtTqCK8m2LE4zqOnIuR6BPXcV88LvOuwjm2iQhDEywtug/y9MOQesVHS9GjZwe852LFp2Q0eXkrOF+LZNda5NcV78tGUI7v2AY6wp0d0Wz3oH1F66zBE++nzjlxt47rwtCw+qm5Jp030gaBeVxGezmUmW2DDAD66J5GVHTybKLFtBbH3XPt1KMOneOQxQKAlhwWZU9OS4SCcQlMdY4k5qcnLxyRgSaxPo/i1vOClOcw18nkQ6nxu2TJ2cb+Hir3Up2JyRKXcgL3Ao5oLHcsyVncQV8PwPl5gM32vVzLMhH16Yo68PMm22NYVW2poiAkmEZCx7BgTIlPAWO2QqgK6B5KlhHxQmPp/7GN0s8y+d7o1Du6Yzie/hNgm2UmzdkCnsPhaEoVwy/1V811sulAa4cymEv/ngHJOMdy7EML3ozKtWCi1cmaE73vYsHJIJ9q/NzgH//l13sX8GClG3VxNYa+DrpUTIJDWyHMLZEXPOmmrKb2Rq+pMNwBRZ/jW3+//vmfrV9/s7OOabx2qrh4d7WdKhcSzI5+9K96eygX2o/97PJOkp854Ddu7W0ywg6cFF95c/NeWltobLSsaOLiRkks0bA2JWY65sopYTqUfj4/OLx9iNXDTynJomWP3U1eH6qTQatv0ammyJjy+1n5QcSv4GJ99Vwrs8toRIfMAx7RoJY1ntITPbboxMjXLJu0saodkQvOB5fBI9vj1W+O/EwrF/v8eCTYUC5PDWRhDUji95nkuBPIejBtmiDgV/ZfZA30diwNWd6yI+7sqO+L7yAC/PC4kth9YkRQRTYOab45wSNNhXzscTOBOrkvwdBYvOn6oOwp2ZeiwJFhK98yhk4cNj3nWL/ed47wTYI+3rwmVLiPKkLj7+rpW8brBLOuLDDnqfbEWwdZGpspxb+PgW5uRtNrPIIpRriP0/7h8bIZOfYeSCa+iN5J8/hUx3Z3DhUn7vK3gLZGqP9RTV9vsZceVuFSJOuy3kRpIL/qjx9zlLJwMGzoVx2f+tTM0WP3E/eTL9++c/KaeGSPWhiRpDihylTOkmmB8gYVN0h8fV4ERXhzH4xS2R/GQ6q8lDwXn1D6acXD6XdDZSVnA+nHd6UG+1mr7jBwU/yhLB2wvOsxtCfAjfLrrTfOYpf7qfMXd1WzG+6zY8S4PLhxtSMLIxp/pWeUFMH5iTPswIid1uBuzDE51FL1qTNQ1HYK/aXPh3+r33XAueSKejS1F9RaaWjiqh691ixuJ7ZxFUrCU4oeYLb+w1FjmGuxUky3co/Pq16uljjzlzvV+RqfEcaqIncg/x61FI/t0ITGwvFuaeNnDGHq2XEmWCbuaMI3Tj4TaYNBeWDu3ygO42m2FORa83hSjPPN2L7e91vqg7Q+i9UuGr00AjkVe5kB/yVvLfm1VJz2N5C905wpzeLJhJFv7kAO7s+xlts0UG7lNZgDeiBfMuOp5PTScOOEXXSDxYY86an96Busc+G1mrJiVs9r0nlMel8AjfymT9vmK/e+5zxmcfPN67Vynk9f2ic+sxyL+RKUX9yXU/efqvlFL+2y01/l8xRX4xU1U3eHA5VoaIo/cQUn0+2gP3pFJix8BHJhY4htmqSQSbrL73CNbdAbarnSu5m92mpKe7GMO1HWFH51utpNIoIuANQcL4zUDXcKKeA/gjnOe3H3S3s0tMIHPFxSIWos/nm2EFz1OIj78IkCkYD08IiIVMRdNWI0WPLud271jyhdvUZAhMFYDkuc7WN9Co+ix67DOKLiIrfPUkew5vSKNpJPGYhtb3M9wFxGbm6wzSCSFkr2HO2VbI/Ph73c3CLITaXCCywRuZks3uDrmZFoK/jQD/+8SSIKxXXGfbGQ3JzM7QjdMWczRYloSuLczZiry3Unhf6pyI+oH+dki55LmvLRD1UlfAR3mq+/eroZJ8HzkQdEkrmJPaKbVe2haudL7Vg2qKTJnXyR5zjSPTZYa5FD7lCnyFFzobOXiuL+sB33UijWA1Ww00aTsbrmG9E6ERYF8s9tkJmLcoGRvV24GcKXpD/pllki+/MSffDycBe6NhzrGlNvxGphaTn3zmK0//Ifd6/Gr3U2WFw53PDBYUKy2kwfh7LTzCjsyibmqSnik4ho/jRPd1f1b+YOpU666AzHVTOsSvEc6TBDs6VFpKA/lIAOx1onuvHXZyd5sycNmNC5apTf/D/fTXy5GcfYzu8WHbMbS2QKb08SfEIQ8PiMyq0j0xwTE4UUAGTh8x4+sRus3DGhZg610m8Wy8Uqm1Ej2cgwSZ2verjjhBOUDGJpHExkfTJK9xr0BGVQ/7kNYQ4tBhBJlHA4kt7kVH/VmoQ9lddT3yMq0mvV/egFV9wZjSYa48hPmBeJkzia82HjLznliQyWdkfuUgU3oqa9CE6G7IGzK1Pj504HnKmUdm2H+kdV1CHI6wD277qUKaCJlwdmHL2Htqh9SMCQVR2Fs9Do8S5pDm7CHdLbE/JW/M6cNYLsGdz3OJ3W4znGPSyka3nTbMM0gx0MmOn6DRHthn9RUyv1zPT5BunK873mc94cP3vuiNnwnv4+Ac4UvXBOe4eyO8nTP8TqaWs/lPmJr9Q+6d/9U5JZ1MF560MvRgCzh4s/q9A1f6fm7PhUGIlqYLyF5NLHlVM0vJRCsPoN80lznR7hPSRbdVkSlmorsUyOSk8XSwWRgLLnPsI+qbM4jmnOv+s6UdEVlvwEEdHMlek1Kh1+owgvN9MNgPptRQvkPUPbEPjLihEDMlH8iTa6z7tYbzsLxN5wDSM2Os85Gp9Uu6QzO4Ogul5NWRx9h6AlfdiLEzVwj2p3oGaX/1GG/1WiV1EC4he1eB4NXCruloGm6ga94bKd5VyFSX8g7C6bLAXNG2WNj25gBejw/H1MfEIp78OECQBcj8qis1ym/oviW8tyzALOVkXlAd+9Kd6/z93pqkW9Y52NYRXVjpjIHcTo0NmXlrdX53kKniEhK4sYMhhd5IIuTDjjsIfVEwn02QoeVuKCDYmLnw8slUJZ46OUHS7RoMVm739Da1jnC5ujs9TvcNJ13uYR9bIlPe/j7ryCB9943idcb48Mbnc66jGJzWbwTXurL/jUyp85+5n/IPWZv0y5k6Wg5c4iuVooU7AH21ngmpIkrmP6uLRsaDPAfer7Hz53WLbrFVd6DxmauD6m04bc3lEm7r0tSD7l5yep9V33vdq1j3Zgq6yqgg2MnfGpP8xQX7kNpgf/gjp+w+AZla+WsJF+2ITD/PbkhWH8yJ5MKxD5zYRSatqbwhjkLMHYV5QIYRmYF3C1KJW+1Lof5mdoPHxNP1YFVjTiWq9oBwKCOdJWWnkexYTvB4E/vNcCAKeevmAr63EuGYd5Ep79Ot4bl5b0Q8V8uSjJ9WCy49oGtVla+QViHY76BnutesqUlm/noPwaVG5o+KrVL5MsOc7QDdrRgLIGO23kDwOiBT3QGZyid1Bll9x9w22KUn7vDdHwLGF4kPN5vTZivrcClKQ4TdmhFi7Y4meGqCTJ12yNRrOeQAr23OvMcR5xitOp7A7x41uttz1dHVtrfgUr1M7KP+hBONYI7mbVdI3NsiU0xZE4gC93vvyxRz/+ntIghVB3NOHmnd72NKldSfXfeb/33ZT/lPYmoIZUB3wiIU7xvNorq63qJvw/fzGYkqpHukM3SnEHOi2s1CcinNPZgvFXOqvJ6BZs5sAQ9eb6WooZhzs4ezhpweIslXl995vsPfH6xUJhjI2KH3tMacujwcAfuyHKif4/EFzKgULNbnkBxluIJ9+pSMW2ccg+11wJwoJMyd55JiTlzlKfBrlQpmurZCq7V0hdtI3Ug/curTDj3Y8TgUfK5991jZpTI4ZYD9ZnXmA/FBnUM8SL7kyb1d0lLr0N3uFJmiCjK1u5ALxEqTYx+bY67gtPAE72Ux3Wdyo5HVfoRu7A7I/Lp8qXRVo/veocScSW4MCL9Va3TLPRM8tPHgKKpT8Kt7LLHsbmAfdJ0T5lhyET41kKnYLDdQWE9070ckCB5/3YLbJIXuMQ1zKbKHDPLKwz4Udf5ARtXoCP6kqgXbvIuaOn23h+siNUUUb7459XIsSG4muuN029ZEWn7XN77LFM/nO0csv7sb51bS6Hxslb+TqYn8s+t+i7/V7z/qut+1KW3osViIuHtrJvWe6N9JXH2veyneQJyZNoWoYZgTH6PlBNra/JFTdvj+WNR3l3N4XK9bEe8Z5lxS0zXwvRkJr+CtRgy/tiEiV3QnHIYh8a+dAfu0dpibfLSepnt9Dufmu3lDMXE58Su1g2wSIlNrZ9qR7bZ8gvN6Y+6UD+xDV4Vjv2KLFH8fFDJdi6CDzhDIxGi2qolHanTHyTLEUHO3KklKLkHCKRe+tcPedz2jC7rNwWeslVcpPZ1hBVUYb1h0srSSrCW1AffGc8ZHZPrdM1PrIYj2LvM7TFlyfzgm2LMG++amKxS6ahMVCu9jiOg+kixyq0Zr8JEpxu0HzimnT51AIMXf/QXHfkqu090RUk4ujENdAH2+hzUInht6qGW6RpwrNSBTL7nkGdZUJtv5kIAz8TLBDB3P52gjMzw+1sw3ODKlKugN4pOZLPoYFEizOh6ATaFg3t1rS3KeZOji9StlvNpOBzK+HQOI+bGW2Opa1r+Rqen0Z+63+Ifs8fKrmdIv1gmefUtZDBswqbK+GhDO0kJiru/1pJljkDkiRUbSdgY/3G87ejsSbFYbi9p8pcA9v21ZqPiYc6X8/fxnd46YZ1o4z54AThA8ZVfiL59ydLeQgr66OsI2dsiUNt4q0MzflIUvC5maXcsLBB+/1HlGcV7fKuEDPOMZCr9SJtgvOiJBtBeJxM437OhSE7RwuZ82ImDxqyb3gd/Ap7tQ98xsphDZtN7gJpwjI6lck9uRT8A7db7uVbGd0v0xGUHZGBs9TFMoyX011BAln1z3T92lJqtOu0Oczl3dH7FaIcrnamLu7Evm6QSZWlQzdNfNyWA/mOonkQaJtENXJC90rU1QR5AaEbrw7ToNibitLUiv0UXnw7iw6EoMGtxpS6UfTCmfyoCon+biy/RAtBKZ8rGG6r4u4evxCXcHPH+odS97FSXtw86Egkam/oMpUVz3kJ6/6ybqpk3JuhttIJlaicR95vck7r/7aSxczLkxgd/J1Gz+M/db/kOuUfzq636xFB6h6XuqxyUvCT2FESqcqRToambTkXqmSZDnDebEfbUFshTyDo4TBftUGX9MikVlBu0l3Opxgl5It0q2Am8Rh5LvFoZM7qAdsR+VrvBo7VkkaIDC5npxmPMQQ0eTSJrBYzPDx58sP0AsbjXAghQ7NgpVSnZ7E8f09Zs7i0DGMXqWP5CNrER4rolMXb32AuX9sWHB/Y45FQmtg2hlBBKfta1Mzo05YOd3Gc77KT7Bp67JEG6YJ/m1bIeYU9sR9G68luIJx5yybt0ZEsXJsK/Vl5Ikb/UG3mGHTFVLMpBlgG4cTotSZ7MQc9KT9AU0SxvdTXjCItOFtwIu7XAO6XTsP7OhDCGVFMz528gH7HfzA/h7v5H8ZYpMpRpfwf26RU/IQMJcaysKjuN/1wdamNPduY/QnT+pxK4+ng9ZNQfg90mtc+K8Snq/ki2c78zU49N1YhH5u4Y5GgXF955K7L/NOFpjn1okgn02l47kqeN91wTXzLODofyNTCnLn7mf+vfPv3Vt0q/uU9cPdtwnlQg2lgA0en5gp003h4KxNKYlmdPuA376REYOUmCSnR2asJlNXN3xozOhU15MoQki7OjRGJkkpbOC8OKFgvmfy0CyRrGAmQd0p22IfaiOOP3hfqDO0D2kVp9Cd2iQqSNgTtkjWQDrF9ixi4Mfkt1Su2F/uoY4hrZEIW1RviH35UTn79urp26bNNBFEebM+4VMsV5tIb/XOMJP82AglkNe4Bpr7DfvQE7J/SxL6EKZJ9jpWIR0uU+W0Jw+axFZsyElk2laQTx7ZcyrLXQ15aCgi7aBI7z9Rh7IyRqhmzEVmSfqa6BzZzaHq1oaejB9Y07tHWQqixWX8VOBfWwoywCcFl3YX/OLRdKNcwBnljQS0yYvky5XyzE8Ryp6wh9MlcuMQNJhf+Kim5aEKX0A7Fih6+p7nGPak7eDkGhC4rdLkdLEHAwQibyV4tuxsYgRNSbA+5ULP9kFIcGetcY5ap4wtrji8Uy6epAWJbrjSyp/4/5+6kL6yX2+8mr+989/Uk6JVXiAOj8SEbptgW9t3ug4r2ff/fTCJiXniAyQx1PMic+p/ZOpffq9bne/bTRa16sJYOMxvnspDN9vHJVHwLtTyFgDRkeCvN5D+DBd3avXE/JfmHIcqtXUDV4TaNopkYKr8c2pZ30G97rCjr0zLpyIsXLF85kEgrVjPpBibr0g6qxY8tYfu6M3LtXwXIRrKYxydL9B7y7gNOdA97Z0O5DG/N4nO18x5mc6QffaIpMRaz3mze8Fp+NbsYBq6WMva17IVFDxElI2RtfahgZynCkXYMPWYf7mRDqirSYGBHcF3VhJVpiTjq3Ao0MJDZQRM0nc1mOcAzDHmfzdf0PUpQfQziJ0vcEgxC3pHmA/bXCMAzLVIZ9wYz4yNZPPKnkc5zp48SRjPNCmKTGU3odcrFLdKxw8nyDfmcBHmRDeU8WcNahJ4e4X6N4i80ziPTFH41OOfXC5CzjpZp4G3vISS/xS4hxl6xEHpqS1znIDfidTy+n//FV/iqz9U9Ym/WKmpNjaYaF9EhE4s5dCI/LWgQ/fe72zqcfJ4dO9wCnGoc64mBGSM3SNDb05wrne3iot9JcM7XKJHd22NI1eNqH63Y881P37flqTy5HvIP2cHcHvmaeR91wjsJ6XDrpjiO6xDFsZLsOAj79OXCCdSyqI3BF27GeE8/rj3XUQHN0AmXjzntxt+Qk+bGLGhh0ytdjdBZxtWEvRxLBrcv2kDdgPzZe8Lpz1yKB8hzR5MJ0dLjUQfuEDwF14ur/Tkanlns2hMjdrbGMBpER7WDkE40cqmDYYFsl0uQEv8B2dVTvsY+36SiEeeCG8eY852Z3EFFoSort5R2aRwy1VIUlbR2Jpgf0n80sOfDHF3J7aF42Q3XoHkB6QKe+zIrR+I1NCKqgeyjUyhb6gg5N4yJTVTTmZyp0Hdm4nwq8tPJ9ErkzIMkUwZjNkKtAsgsc3WxYY78Yk5Tvbgrv/rjMZFQEQViBTyfS7D+8ywTnqMDsyCI+2kLxSaL9xfz9VVX6yx4u8/ofcP/Wr3a/3FROuwZSwcH9YKTTt5hsIZnEu+dvDBMhkRx7A2jCQvOjZaj+YIl2HTFnTNTIoFRLUvDBY/Ekx53Z6vwBnIWGuvHIf+8tWM8GTBnQnknCFWJasw3oXg+S+bzhPdn4iwXPt4eM7Hxfd8COX6JronnwVGSaJuvQCfjZGRqaYf8T3+gfEQRrrfi8VNW2v9zM03XYtYrFYldjXTAHwefiMK2nbkVYdsA9ZB1f4i3VtEW2vPSEsFlwwK3sBnd22Clzpfq3HD11LyeNDcogWy1TnO3tqEjjINbCdB4J/IpJ+17ASCHiIzM9Pq54eRskECnmEOaO/dcyJDV8C284c4S9zzBlWlQxi3wsZJ0uqkE8yMYHZ00b3fReZGsN9CX3ZEym+yhuFnGNvA+GWpBJfqVOLNHnHIIMsQZdkeD5uPdlCOsuQqUm34jQpFR16ftvqYT6ihDwmkQF2dcyQQbG1yHWFLg6OhK/XdIFzlB1kLrDshjlnSeXv24sMp/7Fz9ZRrP+1xctC+0/Kqdc13EI7N4geLytbpqPdfA3BeZ0zTzc8CxHuenBKG3NiqSNT0gX9fbu9OAJJcBQ6l1cfuF57Q4/dt63QwDIVyO1TgGMqNELiHpQtZFHs6KgwXCarbtBh5yfIlGwiU+pF+kARvQg6yW1jkeCQ5pDPNXRP2fQJ0aa8gQQeyJT94shMAHcI70EkeasdMnUzgwoenoQ5c7i+SnK4amfI1AMydbkENVFZdwVuLbDfnI/cJO9weAA2je/aofnLopu4mIHIE00K3ZmGRSVWU4jyWyIxep8S0rqDwNwkwNg6lUN0r0wH1z/h+W3zVUezQyFD8R5jzsxkQYhaWgvI3z66ohhjzuzU0oFsRELd44Ynk371MMHx9Fryp/1Ko95Dx5wsKyJ+MPV5vNfgTjn2JylEhny1cyHZ9LHEtoWhkcHcGRC2IHRm6cgUHfgGSss2pLg6UpPo9+81pqWKffC9/t4bEpcjgG4dSbyjF5Mk5tGBaHkSgt0r7XcyJf90De3mP/Rej1KxDGibXpfid28PdDhWGgRWl+vercZ57/PGMRx8rEBn2fd7ORZj1YDdE/uQ3bpvmeZl+4bKMKkUz1bojs/gu4581AU61xdTIIdHbwCfBCCxwsE+9If77frc0V2LDSHNvOUbuluoS8HqeLZIPCEZ2PUzl3grPJVgtAhgcewzJqZySuxSvQG/jyPGndAu6fiQlHB1Hms9XFXI1GPRleDIpidxabotCSzqFmId+w3vLZmQMSl7gEvJJG5GK4t27WEKVatoUmQskSn9PSTAzDm61i3Ax59/v+0k4hLgGJZrTp6n9wbSWkWmlmt0zxPYMjy9OTrbwCUT+x/OKd52inPIPsfnP96kAPlT4BxTOw26K/l+n1c3roXvHG2NklGhwOWaExZp249ClqvjGuIZS3V21ZBp6ncOBGYSC6/d4/nI4+91wc/yLLgiVkDLXNXgsjMNEY8G7KtGOiEQenfMuauzNckzQhf1EzsSfFmie7ajNYB7qARWuFb7ffv7LaXp5GfX0vW/l9D+R12jOEk1hVqrdBEu1q+BNuyoQWQ8M8H3LvafraVcIbYmPrqg6cvE/vR/MuWMxHqgQXUfoHMeVESRW8h02lhTyEvHl5j13fO/6kIK/hSdn78luSPjByGgYXWR3OdnwD4zFQM8eIpMB9XHIulVSYEdD7ngqdsohC3UMyS14eu+6tUhaXrsV9msi3TvMrFTKtuihBqDTQpGk1VKYJsW4NW+J7z9dlaS7ffzrsz30cVCRVfJ5QE3cDbfdR3Na2XSNX1NoK4HTYTOeQhJVXcxeE2YMLZcYq5Ebl9CFJxtyV9KCHhc7TaQzM7IvBfZNWVHzNk2KZCpT8kImYXaDLJ7A5KnxOhuMz21gVVSwFhFvY6waWaAu1vW6AH+SSVaJ2bQ41umh5cacypt8fX3XJYIlncTlTwXNR7v72Odj6JGJoX73S9+9joLpho2ULjXKzg3nsGCeYhMJZ83wbp2wz7oR1tC0v333n8pj5gXDVQl1spDpk6fs8SkA/xOpmazn11LJ/+h93q8NzjGy8+gs69N9XQNuxVws86Yb8tEIVjocQxf0aV8Nzd6EuwVA9Z28b0W/nB6yobtC/p9RlkYXzDn9l0tAz/dv/sxrNBdkj12aHYFdKfxEzv+BWodTDUECcIDMrWez17wVLguokd3xo6tlwkE0QQ79n00GQjHUg7OlmPuxJrMyUrmLbhPNxS+lBQp1Ye2gEd/xZxJdnZJdkg0ZDvi4ZhlbUoW27D57gnjMHZbMYXQl3rFPrJFpuQtMjWBVoZzFWosvsZlSK6kjMCv/Fji2yXtCfH6AuJTZTO+vqM7qptsDX54RzdWb6uS3vrtG9pVge62NXV01Y8yARf9i3lBjDlzj9IjcOkcoPuWTUnKi0PBveY1esDkKZPFPMGcvHGcUxLpLGMfxNc/H87ItKtNFFJ29Qm8yRzfnWdEB7KpHgSifnlGl00wZ/3dYQzd+WTo4fS77r6ePHTsv3GK718300jt8Tm6cxJKHtlinyuGxoZIPM6SN+m037e/31JSfrqGlvyH3uuBoqDDefnSWTDyXx2NWnUM8T3JdOZ8+89T7i/Ar62veyfVqMna5RQOSeDodjCtOnrYFE/ok+8+rrGKTOaJ8gHX8H2dJZ+phkNt2IAn3UH3wME+FPXlBrSVA8LJdgPQlIonPOGKj9/ON9jBUzOCUHtnkteXExzTy7qApAKP+c1Ltkj91i4QzqKQeberHdLJuc2hfZiaiPQ55pTeoDt694+n8zYJQoIgCMgxVXUvuImBtJ+hg2hdMZ09OpvQRdtKIPYjTY82LjKln8IA8pcXS/59j49/qjt0UbG2GWtcHAX67LtOYuXlOg+26J6rTB/gTgbC4vQlaeSzkieQPmTAXJlizoh5agGTHV/4KMgpGfodMrFwv99fFY9l8lpsJ1C0i7+YKqbWGPuem+jM7HBOAV4fwVOVSHijAXNOulQ6ZNQ4Y04PL5MeLvoILk9BpdBJ0SsW9+sGQnpNJP9kXFTijLkCbrHAOWh1QSbren6CaHfDnNsuh9+3v99Smv9sDe1E+odco/jVObVOtTV01kfHee62qmkcayp4DycVnih4Tx4f3oD/WHuSd86NktTT8E+mnM1x3dHSSR5wlgPs6HP31VOxhjc4+4cn+EXGeVa8uw3AS7ElVikkJG1qrcG0XGTqVpQW3enBA1oc4nqY6B/MqUwJwa2wY/v5clIT+RbmkLYjT/fGJxmZa7oaOzwLJM88FCFV1iyDyybFnCnKIiV3FftQVGoc//215SRm1hk4cbHPraYMGd1/1z5x1ZW8vY5MRWt0t/NeXklxi+WfGI3lQ5TJMePv/aQjvV2n4IzLk+SlLteItnQwR6xxJlj9vacwXbYvzEmV6NHZFhrp9F4CHhFb4rcbPn/vlu4hsgfsg8+g4YSN1zqkl6kQXsJOA1lfvn2sjNG9sWLKJJbNEUC/iYW/VJuOmHFtgTueRToz7O+emPF8A3yBNulLNjJVyokKT1YjU10hq+Rza9YQ5eiu/PC8yARffHRRb/vdiy3yevK+Po7Yt+oz83Zh+TuZWso/+Z7EifwP+T7fX83UqCcaXMnze/8Q+a5zrgYVQPmuUbU3MrreWavxPZqjS001I/2RU8exB5Jd2+ua1kTvoR+m2CdWJXb250wbICtMT/j3JZ6un4caxBvJxuNPnJMTIWvYTrEjOAYZLBr5Mzw+nm6kILQwp4yoDsAvZpnuL18UGd5BBn575xLmBEdPVVIBIRwCwUfuitNbYKdQLXxN/8HU26qxD71OXHgHdQbkEpIS/E0JjFuZ6MjradbAEt8VbFIVGp27szdcymYlhSNv4KTuiAdx9Ikkbj6blARunQCUr5NgRiMpJFpfV+B9FDy/1RxzkmTsCbfmjTmzZ8jUHroPpITZgtsbfP72I91Brq8wt63vuvqjM9fBjs/f7zDYnnoyvcwkeDorzOlhhUwtD9oS+9o7Zv5QNzVR/PIAwZ5izugrfD3Ob2cDWfysBBPPFaHx9r6EFrua+MHU6bvPVcpmie4Nhj/gpGFNgK+bQHhqiO/W8V5ZEFeXs+7Hvfb79sxcSurP1tBOJv+QdRS/mqlQgRU85+lGxJH/Kunx1S8g8MboDkHKa6IV/AzJ/IztJIoNThZ7HNemccKcmRdOSXMJve6h9ESE9xqZNNz6BeyI/9+f7NE1/AY0SI8nW/c3Rw5/MvX1IftRoHsUOCiQidlGBLsCu530xDGNxTuV+NL1/g9379KtKtJ16/4gC4KKQhGUgaKADIjgUuMiooGKitdfvwc5v/3ut3DaXu20tlY762SWMtM55TKjj/50iBhRQv2FEnM+4SwuLfKJ4cM4YOhYCeV2hTL68vwq8KFNDDNlKWlq3KUZsWfJzSh1LwjPwiB2HFVoxgpKDTw8jTR5w9CMa500Zdbqm9hT0UVC5YPDcqFx8rV5JmJ5Qcf/qH2+ulZbFu9HTIYUYYiJqEsp1ptXal201QPrcGOK/JOQprhdv5G9BLHi5EzsuLRLG9lxT749HZ+oZow+C4xrv99fa1A1sInNL4psYJrJdb94wz7UZhjl80yKRb82pt9CEsuxnDJKqFEKbk0+ROXuIOI2IE3dvq8ZnpMZsfc/mjquDgaG4SQXbDqOWzANW0Y/k+l+zZ2ohusjcMjnbgeJv+bvP6gpWfrVHNrR+C/p7fy7NbWf3od4vk0XLJ8cX6WlFIaCRSEKEVlXuQQ+0GqsuEMsZRlLhPu1M3805TfjeWm5Ervh6ToEll01yhe51fcdmu44aSIg1qie6hArTyV2ypLG/mG/7XSFZhArNViTSXLD2/u4EKkXfwFuszeNaXlbEnvNTylAouTI0xNp5O6aCtX1ru73uOr7ICFpypiaOR4eS11KnMuL8tPFTbHcZf2c2ThxwW+0CvuJA1J8dFkN02l3xN1NCyQ+OW4VYtme3W6ZzlJ1XnO4DN4h+s83sdbgGBGr2XWKkfPYmvzgSpRveh/ns3vJYknac6u+Oh22yZ3Yja9IU8dD+sJdu/D7uT/EjuohXfU9KikPSruTAdWYNMFbIUz+NYfEtrHzwWZ2I05Yht83rApFwSp5k6Zjm64/1mobk9Ikdjs+TggTmJJm3kTLLOFUE4y5M8X9BywzWUiNAsd2p2PyOOcsCpeUf4s5SJiOP3S/zIo0WWqHDbKVd5DYNMA/1zNTlWX1V+w3+ZfOo9hafcZl+wVLVqN+rosGY2Itt2CRWVL+YUpNdd6JuGCL4dj+8SlLIEo4HH1Sa8rNKx6XR8oT11CvrUmJdyxmGbHXwrBa2FvSEKOrshXRkfD+x6eW7yX2u3O8Deux0q/YzN0FS+VFCADTmmG035RmXGgjhKp4ZxgV/bzyrUk+EWwpXxVrOxY8/exdi2urDJ+fThdZ8iJNNaaWYHlYMRFdbisbCioMGM5LMoaXJKXwZOUBy1wKWOxVlQwa7p9Yi1BnWfdBhO+oCTAx9pkZef3aCdkqE/SthyexWSk6iPJ6huw8Kc3osiJNTd3JHTtd7dufFwsNDI8/MIFwK7HlbdT3vU37fn8PqjF1xjV4ajsDC606Us0ZDQkSrckbH8cn+fQ/PpVW7zGmVZ2ZsY+Uv6xlvSJ2PRLrniJix8OU8lw4Lfp+6rdKg0paKdh+DJDynQ8KtKo8pDwb52Y82Y1LOHvGh/LUKxbRKqDvWyymG8xr+yCiduT/uZ6Zqjz+1Rza0eQv2dPtd2sqWu41vBuThZktkFjGsNIR+uydS/Hz0yBcPkaFrH5wMx70/cp9TzZxc3VRhEsnSK3B8t7i86WCmQblvrS0eXvDUj4Sq7khscbmQd+Pd2nLolHPbm0iG7hartEM97w2rPXVb3G/yxZmrn6+BngXN8TyeCafXDQ0huaHJsX4rDMW8TOj8Fe7FZZbyid8YPqutemSFK9DRWf5TiJNBeN+flxi0c/XownA690VmO2u5BtDZnLIV/Yeq+8iYJHNn2+4N8UD2zrXzaTvegwzq/xnr5pUMHdBx2eHMsb8pnqMLQ2zhafvTjEskdh4fn2hddT0G7bK2zTTQUKaGm/dDisWbEXcLYjd7nRPMW3dfk0kl2nMY7+HdyAdRRR8tyl8rf0LW9kmTc1n3w6KbTfCcFSnUgzdyYWxXC7Rfx0Sxqo66tkYh1hk41ri4fOpAK/1CT4f074Pb98bQF+8B+gfTpngs/WYakiivTEJnjGLHKAaNT6v1xhM4cDiZPX6k5qa/GoO7Uj5lz6jWEZMxWfmzqV0caDM70myjNUwzhmz39yFAMoSg13DBLODkQbNvDZxsV0hwwM/cKsaqRfKyENTStJWTy3VtVsM9F6DbG5RHlIcFXcZksmsWmK3ed9jc5mbvuTfur1m7aaXC3a3zVxKjrujAQHKAWJ9JJ/cJxH5zIh8Imk7ZsafgLVwKpUSS3GJJO6Hum2t61eKnZaSpqTET6E9phyrWmJm9LAupKmgzbFMbN+MlrlAEBdiwWJzQ4nxXdUBmHqHZyUZStE/PoWX1Mc81VLGhtEIYH+g78PX3WPxyhEN7CxtgvliTefXbnS0QjW5Ylu+id0Oy68GMLHvmDofyl9BTr5Q972rK/POWXRX+BsuzaN/xvE+sngEwxQoBT3xZJ2JE4rq2MGkaWQsGz0VkeJS/jqsS0B/Vsd0vfuRAWygaJhY11rw5j2U4fpMRljPQ2DJKJdlsM+tipEiZyz+PM4IGigvDDd936gzG9H3NVMbY29yMKPd+fXnemaqsqL8iv2mf8k8it+tqVZIMzwG3lwku4bq7qvf0hKVXW5Go0HTc55NdR76vkEPN1JgNWr/t6amkwNal+Zyxkf3pTzxWpOmmoF8wWg7YYKX/bNjGJgz9PcdsRO/mDLIqmL8aCoMVsQe9lSn338BaXqzXtCYsVrEIPbIJ5VxZMD45kbIw2koYm73e3vO6wKjVxiJ+KX6YJ1qJyH2c3TzR1NT4TIsvkYo+NVKDPg2lIeCcLxlLNyYLtX5tsRkMUbK8IdhC8rbuWN9Xw9FdCMqgznHLfqemkjRbk75Z7VIGfrBzCXfmBANeyGx2c75FibfsZdrFfcX+fRxvRD59nakPGMaN/QXB0+KlBn5TG6nCwyeBaPc6cgdyHcY4E5vjoy1zyHlo3b1wG50Jp/O4rCDGa8lTMhxWfRxTwCRWpoY5n4sWPPq2W5eqxiLbS2i9W34hpery5QHX8QJqkmfe2kzwywWqcTb4OxCd5Yf9N95ROxuWkD301thdmekqZvi/7memao8nf3qud9f0o9iJP3md767g5ji8e7MRT7RdNdSPu4Ho6DNJBbKQKyndzlGTUo+MV2c5B+f0u9rFEEDH7QW19UJ7wfJZPn5Tj4XhO4Zy9eC8swxp0w9PN2n6E9sT3CRUcb/h/2s68AXqBx9xXoM9BPWXTMX6Vc+aDCdo4/FYZqLeLem/LEjvMFIT0IRNT4rwSncDGN3FpmMe6SperGP8fI8kM88GGkqXmsBsvgVsui9X1INuNUJon/aMm48GICcpQXm8ELGs2DYwAsSYrdLMjS5SVQGNwQPd58sEUzMGw3uBx5i1aSuiMWQcVjlNfm41Gt+93rZ1q1MLnjYxAuWRZtQgfNUIbzLDK/Pj+Qz2306R9bmdD/CAhpYR+Qz8aU9mvGqfFI+SlmHl1Ajn+bDsIV4VpJdfvak6dqg4y+VcoGl48UsNsbwhmaHU8zPbW3Gi/LZwdBzJKxXGZg/PhUWpYK77puKeHuNKZ9O5A6500aMn87kWotivsRIsmopnhR/VFOq9Iu1HqP/M5T/H0fp/299ave+KP1ajTlLeEmaqpTyhejdM8a6ryBy6DDF8Pvpx7RtdT+acnMdTb/w5q7lJFKD5zHliWw72qM1UduG+J1Yjd3mkQtLWyiY+EB5ZCwTu5FGjZ/nfqHzeckW3kSD14E3Z3mgkKbumeJheCD2jDSk/KE1CsNckUIz3m9FCuVMS7FaLCnzvw+6YR1HZoSUuYaCrVWdw1d9I2YDl37+NB7LMEp5hKEneVK80iQDTq2bY35w0IwFbmuYW/oVz8lmIMW5UrtQyYqDJVcovyyuxGqOR+hXXVYu49KC8lgso4ThFnIzrpakqbx4nfGuLhYsV2YLud+b9YLV1PdYtF6SzyyHqY5IKGZGk01Tw+rZzhDt00GKndHTBkvx73QPPuTT/nnRwjJK35jL20REidzQ+S9Ik/F1F5tRfm06eNwMhWqCV/e91J4tfI1eU5N+Hob/pPNtj3yCeAtTk0nz2IDXpLthujpxKX575GN+v6Zy5xrEjlPF/3M9M1VZG/3qGYU6/88//5/ulQO/ew7tq5jgEZK5mR9O/brTxfuJ8fuYmfGof3bt2k2M/KiFjB36Z8Nfj/LQvNBIU5v1x7aep7vA+oWkqWxGLDQ+2wL5WCb2+grKI/rHp7/x/elKkbMkdiv3NMYsf+aLILP6vkcDJvA5e8/7PcnmGhi8cRGjOpOirwEyvLUuwOIaBFLkXikPNVabIKt1Lrhv+oZlni8cD8/90IxY7FN+mTY+pvYtkPhnFnewNZBjsD2Sb4zThQb1RU6RV41PLGRUJYTMb/HI8wGLLjJp6tjJG4yWk1iKVlfo4HYl34x54prRYSRcKvzah+7Pk84vPOlg7dfshNeJujCzYfal8226M6bR3jP5bUs+M3TYECMzDcnXZpBCYKdTzLr2IPj4MaS8p5BPPowjcUKXfVu4PfCJYTtMzMhrmjccVbpfuXKPBH8rcgPSpBlj7s33Uhxunw0kGvvg+S0Re3sVaWqc9P3dTx/yueZgKWBY3RWrg8xFXDTkc450tZA3Ws2Ybr3+oKZG0q/29Rj9Jf0oRv93u/x/ryl5nozxsA4NKbMWe9vabowO8+EqFay4mfQ3MO0IE5Sp7u+aUw3TyF38aCrIDgFYl/PriA9Hoowe5KSpc9gd0e/mpCl1QXnISFdjjPHuCp7NRQ1jaTX8YT//9dHfVpNLRzzmD0NK1JI05av2BrndZSIy7ryDE9T9c7hBwKIB0piWlD5fNWMitaP6VGB5dRh9+5B8Zr4hn+JHvqXj2YFgJ2vcwtqgfMWJxVg09ynvjDPSZFagL6LBuOLw2d8veDa7gcmlN2nqqnVrjI7juJ83AS2opeshn50dEV8epg1zW36j/7pmgi/7uU2f7tVg07VzKUsi0lT4aU/kY7orcbyRz8gxo/xUrigPskPDYSBpE2Te6cD4Zjc04HHeX7FGnzhhOfg2oNb2A8tiR5o23k0LySMZ0vlu+vdbNdRw9FDu9+vdi0hbPmvQ1OJN7CybLFmNqQbswv4d7+FD7CpFFmFN2vT5NuQmH0v92v/lADAY2rXJ1ufXn+tDq47k2a+eUfwt/Sh+t0/FvjrC596hMT3OqO6OaYRiKXtpv45UUKYuW2KvTA1E/FmeSlgZ7zlul1/SxNEgTUGmHrBt3guRxDfS5N0mERSfaUj55EGs0QhphMycuCx+JFIK2Ndtb6n4LDQW+7eVaPoBT/cNaVpnHw2Cl7bBiqcZI/HyFg4D0shufA9MbuuSDZdRP8/B9ynzt8MtJT51H+KdWQPS8JI09eG2h9nWop9fZucGzhkEmFwqz2SeTmx2k9IYo6T0KRvdngjBWzqjAEcTbMPRhQerbSyI8RhfGeQLZea6/ZxZ0pTDBUDu1U/yzW9G39/sDWv5IJ9+7pDy4DsgTelGQ+x7H1INMW7kM+2AqVjIZ6pJ6zUg7PbvMUaz9YFqwnmngdm+WmwH5dxMbYt8ajG3O0yW/TrlmdH08/2SAeXTNeXHZi+XgKEmYZRnexYfjGcJl83khZfdxzR/NGW48MUwwYTuXzPqwFaaM8bamxSmLun7zIln0ud9X6qNuf+Tmhppv2I/4y/Zz/d3a+pYSBKe9miIBN80Rk6L942q5ox4PNuKFqo1hliMJ+QThWtx2KbaHM3hzJd8yzkY1swTNZ5BXbAkMnzbCg7NHoOSEXvZpEjw5QtlesN0Tb7o+7T+k6d+fGqT09+01fcHqvMHo39u9lEgyhobK5XTmL33/R+0ubulfJKiFJ1vlIcWXhsiiynucSFv33DWzRDbCAZmnOXEfvul7CA7mSjFajMuIZ0YiOXWdUWUPcMOnlPgWA5OW4kMpOr3ovFPeMtlzWRaPyBP/byHeChFUjSWmxL0lesgJiOH8SJlBqwqt0NcYWZGz35u07JOBB6PxznLusHxDdNResTQeLqMlRWN4VP/riLAJbGr3zY2fPtnHHy5q6V4uBooMFxfLvhcZIaUFuuQWM7qnxu+vZiuHyh/TU5MQ662XETHo8xBOnRfJLTcs0gxhil8lNcTm+9iIREtyh3kgtg0+uixFJ/kUwPOpz5hkTyZiGh81pBqfe/tTt9LbJ/5f64PrTqajH71fsr4r02y/03PKOSn+OJDTgyWXfoxAkJuMVSnCfE+SA181JYy//0ZmGz1jVzQlcZA4/ohTVh7o9+3XdrjdXCnPDHY7MF6TrQd+mxI7MXGxG449b/Ini9HcHdK7HbzzSG63chnwezRrz33VzW2xtBgebGZK1CtaMD6tyAVkWfTmJ4X4GJiWiji2aB/Vv1MA2TdnJn84FQdLOtLgM97oUm8Gb0QWN5tEL9H7NcgxhxWpuajn95dFsGVfEDJFIZx996K+L592vACvcHz46lKbHl/2yCHuCT265/VBxqnfMaJRau1tJG4rn81ED6xcaAqqYhBI/ZstuTTN39B7Db+kKbse3rAMtq5xFZx0wAZ7hR5fAoYj21KY6cjSlj4QS2xRzqQwU3FGe+OSpyQzUlTk0Jp+34bkcSPcr8Gc8tmlO8u3GSHM7iwfPM3Ru18T77XVgh4e1ECWzkLKdUHPSty+YW5s40FP5bE6mdRNlgdS2ZGQf993A3myNfFXvBO8/9cz0x1pEx+xX7zv2UexW/2qdMj+eBzZhhm+m6GCkEQnKkufhPGR/37mGKY+lgUU6r7p7nl/hf7hXJRK9bjmVR4vlgLM+H3l2F98rbE6jkJzCh7EL+fH+YHk/LhiOjgELv9oymYTnzmiyVpqnzpe2yHmWEm022gQFnKFmZal7KI6CyF6U1xMJEEsuj9JrbKFaB8NRqGEpPybQuafEd8Vo7G4veANKWG6RqroU4/P3LGCIOvvCX2mtIYf+1ozHYS+RwW6pZx7T4E2J0uxG5GotL5TUhTO9IZovuho6PCEWYDsGlMSxvBtHsoA+67G2m6Jh/v8kqGkafXKPTL3MxW1uINXkjpKEg8R4ofN97vrU2aymNO94OpgjSpGnQ/Vrt+L6Ld7g1vpTghacEQ2Xi0qKEQ8gXTdRkJzrQGIT/0mvLOxG5N30+jXBvP/p16JfHTnDTlJJMOz22wEGlxIFZu2veT8ug2ZvEgjUrgnHyzkm+hFEUX8rnrvJ+DG0Xkc+X29Sc1Nf3VmsTR39KP4nf71EpV39jmlS6ll5LyyawgVgjzWSxR7qH888pbr1/DR7w1FRb8+JQjZF8KTAllK8V9hcK8zqVEWpDPnb9QYOyYfe8uRuy2Oag0hgYTx+TthcF/+RQmfb/vyfFV4VFvDDNrPgcZqnlrYX5pUzM2BGX6oUy+k87Ql1gqh2/YnmQf4/EpZOzzqWpYSXcfH6NGo5/f+aSpFdoYSAM0Wa2ebbDiN+WhzYXyUIFHyvQzjsj889ZkX+9pQC2SIz6nE9VkkNSkqZ1hot/VkRm9GvKFVIEVhvJ3w5gSf9/genWLWeckEj/0c5teelHjQWsMKb/J3w5OA7vC1NMcFqcxTwGebIy7VEKJ54VJNevzfmNpr2sWTRyvg3uWNPiIAoOlowdpKj68z7hb3SOTO3LjwtphCrK3xQRz3rIB3/j9wFJhFYutI+k/v5p3vKTfBcvKK2lqXLUdpucd+ZyeRhz8G6+RsWsoWO1TnrPMzMD4+9mb7NPs/1wfWnU0++WaRPNfuq9H4vgvrFeqLiUtDN8wF3KDxRpjEU9JB2Ce0SWNzNCMBl5kANdQR+v+IJ9y7Lds+d/JDh9gz0WWwlaD8lpniJ8Hsdd1SHX68rm/sbiMHJOCOeWh3V0foKO9fNOXpq/ams7NHe6LkS7l7m4uk2Yoh1eVnAiWL2SE46a2ER9PX8T+hfKQsi09DNInZf7niDL6bC22eFxPVcHkiDSVPI0lhiPNl+LBdgygRa2D5X1MmmpwUcJ6bJMmKZCIaBh7GnwFsVvzamd9D0zSVLdTFliyikvsWYMNY0Hfl3rBxmS327GDmexe0H9NEhFF2yFpSDf3+PhwyoNpSp9PE2OH4bFzzFgfk88ZQJryJyYKjgtBmCHSJ0bXZW1GjupRzVmb5JOmSezt47eG4a1/vzdWueA6Uv6SA3+CadtQfuRoarC8lXdk7W0nRcWRfLbJ9Rt2u0s/DyMgLgCzuWNekM9FmmHR/RjhHtPLOOz7G9L1ZHDVqSatKikem/6f1JT2q309RvB3zKP4/f0onMkTn9eNLvJSerbwZigw5lNiB2XAXOhebwfD9Ew+UV+4AteXpqPHLz4Lg8h4W7ZQSzx4rzlL9ydiIXugJMh2Lfna+0HsNtCSJzL9u5HYWvsqEC6Ehubr6Zv4NvTaGn/3JR4zrot0pgRvOPF+TNs+secq5C5oVf/MAFWfRe0ypPOzbReD1SqQeNi/X7qrFw9vZ6ayH5/S38oSmXQlDXrh2QDUmjVmtuWwiIuQ8pWlbTEdah7jNn8oMBiLGrtlMGP85qANUUZsmww9zngtkS80LY3MKjbWElen3wZqNM5Y3IzEZG+vaqGVRYW325ryYGeQ5t23VmIxVDdSdD3S+SvMH1EeDMkr9MrsYLBwHxgcwr3EPvmugbemU/ZbKlRTbtqxhOOxERhWDidf5A3APfbHiCOz77/uCAXIlW6YMrYTbHLYGgCjyRWPcz6XMtYSFwRKecXdyCGfizWLfPrs7jDiUSCx64i+z1OMIQbtvqIaVPl/rg+tOpZ+uSbxb+lH8bs1NU2l3lOETmj12jYwysoDRtNHJLHZRdhwH1A+yeOnz9ggauQfTdnhnTRV5UZn7b6TAk/LPeWJ16xft5p0CUaSgWasqlSnrb3/xHhSbUScXfqGDuFkgJvxeSv8pNBL6xvt6fePoc5y2Sb2g34fel8tEzOqPxxArnCJ8SDzidVGxG5Lk/IV34eB4JFccTjqLw8b6dCzm/xywXFawPQ09k2exZYCs7a0sVgwGuPD8xdh9e48rFLwTDZNPBl8mJDP6J8ZsemEhqhUtn3fVpVJsbGn/DO6aSaxlr+m462PDeSrd0N/k5Z83JlXDcwWlx0e4rNh5pZGmnclpaDrL+h4bEv5pyVqxaj4kG+OLNZCMDDuuAvjvYjLcFfDqbsfcM9j0tRaIU3R/ztgiTdOvtjQ8bM3aZKvF8Ru9sR8g7DeLQbHvvd0ADsN2GbV4v75nYskSElT74BTPfNVTvnLpFGLR7tEHrOAcUlj/fXUGuZvu2LsNdH/XB9adSz/ak3iWPqXzqM4Zi/KuKZHmgodyieJ2+yxTBvKyFogAKJYs7FcTn0zuqpNB4UvhqhLZ58Fyb1urWLzyvE4qft5GMqW2APdGItJz17zMdXppad3WN7WGzM+nykP/eNTm1JsRZAM6G+apXqO9d3QWRYBacqLUgOT9SUWUVw3lHcssDB5TLZSjBHlDZZQvgonXkB1//lESA3dxUO1ngl+XOvkU3oNGC5G9POdd5JhM0zJtw7fjeDW+OjCY1s6lNlrlzTjeG8YnAvymVczldi3egOUba1jaPdzXtEkX8im2gLR0NeM1Q9ixw0nH/GXEDMm7bclFNwssW4pD6YTmTT1Mt457oazDYuMBdWE+u1/sShqX/CpZZLPOe0VQ8fs39m6jxJkh3zy9njp/V4BIbHprawxsTd0/Nql468d0iTbf0LKT/1alzpuLpg0VilxS9nJsLhKFzywZC7Sa8Pp/hR4xuS2IZ+LhKyBOFC+LWfzwOSGKWkQdH2f3N2r3zM7ev1JTY3UX/ShHct/xzyK364p/3q54xFAN3OlZ6ljqlVYlbuI2Gdy1ChilSusDsetxJusaYEiAI3c6dE3g2CJrXVZShnuza0hJemTfG77LjmmbkpjaL0jfi8NqcOQj9bE79Gig+p80XBxPZGmpiVp6tEmGd7fW938Yb+nqw4xucox5YcXjSmfxgFmG2nLOHaLFL4EaJi9BEpscXxShv+aDjbRfMaic+27MMzcBbKhtBXx7mR1kCz4EguyRhYHp68Nizd3MI12roi6qdfCnRU7bPfJVERJWAPMVTYgn7pSfskEe4N2UeYYiO3ajA/KMYVnjgcsDC822fw6pAg59gtsMyCfeTnfltiwy5ANNhuT37/kC2Xsf7A66r4Zr5GV8J7XVyxaZU++73kppMV+j/vxQ2fJqSGf+gi+RxzeGGlCFnR8x/liOK77932e1IJ8c0/ITbVk0Ww5kOGSqmc8c3fOsk1Lmloo9HlhTrkZNUmjgJgaGSYvH0lDT0km31NmSN6/E3F99v9gH9rxRNJ+oam/ph/Fb9bUXi5u2LLPUGKbO7GUK/MdcjWKzGjwoPzT1jax1/5OYzRziC2Ol9fwJ08FaVg31jV/pXhFYYhErLc1KF9gGPiSz2JSGMAqIM2GR7EWbMGpjv/DfmZ230pBcNlza6BOUrwJaShFT3P+hnkoDTFc/dMTRTLpcm/dAqOPsTXjvKDCXwhthaG6pcyfS0+AYHnfYK1eid3GOrHf4KvNkWv1lkXB+9TAfIt9X9b9xmT6OuwPb6z7dcIu5afpowG2WpV4Vl5T+jwnn0p3joa8aZlJeEb5Jz8qBrLZwxbM7yiPRaVdo39TIhH7ty2HMxc5Cu9DeXCqk6akWZPgLssof20XTAEO/hujr0816cTNFN5rOGN2s/YmM7IBh4vE9nhX56QppaWasUlxh2V17fdMSEUH3cr5oG/4gWDqwayhufU9d3ZSIcXV2aPP15cTPtZr4oQVQg2HABoM9YzY9bPnbzh/tBR58UTBVhuzfwZVKqTtYMfigaH/SU0p41/MSx+P/6U9M49j9Yrnw2VIsTem8TfR2xJ3nzsXfFcuZAikBpDp5y1j2kkuYaJS0detYivhbPeurST3EzzMRwZLRgXVbfTaAHftllgxfVKd9gtGdflTrVkcPykP/cN+C/9IPuV6L27xzSvB0zwZkg/ppKljnmgYvUrKc0k/BqJhO8eCex6NyU2IUC26JZZbBU1W8SHA8HxZ4+VBPsPylHzqHMmkgdVwa0aVEVFm57aJ/uixFpHTz3t/bTvS5Ct0zWg79Gqw4zvRUhQrIl4vEGDwMTVksAolFkyI1ZQdaTw3S1tE+xflsUVHCS96vSMW7eoK4b1hGR6XT2LX2iRNxas6xnSTrftnAORz6wflydSt+t4BK8Ep//R7mw7MSoprckRi1XuFe3+imz+awqlbYmJN6fhzEOR7U+eN/mobsGhok88pg/aIaTooBJ81uxZGM9Hg8/Ps52vapKmzaQhMZin5rOzwDq4zJcbkXKLJC4vY0RbaGIu7XErxYq//wT6046nyi7lJ439rPwrL2rd47fyhGZvO1gXp0WTo37+cxcPN4g34cU1EbedJbF1yqrPMH+CqrH0T1Q+W1qJMYhTfIeWJczbkUMWAGNRjGkPVg+r0SV9d6b83azMSV2Kb6Vif/U+eWuQ+WqrnxHj3WT+vfPzpQMtMFXGt0JgND1Snp9Dnq9bxBCsGRxuUGwfMj1Kf176eBuvp3san+Zyy+DbZ2zBx9kMMWOlJ8eEyKkFFg/LQpiNNp/uPAmeJ8lVueo4UfZQdsVal5ti1b4Xq9pI0Nd6qM8RLHIrI/0o1lJ00wHxW2CYP/ZDuz7rZYSq7kRmHS7pf50xNsdYvpKnR/djAIOUcffIpxk5HGsNmTZoq4gH5rD0xXTDdVmBQdRXB3WBgQzSf7HC/WpBPFzJp6vSAHP3tlPLTqGE1uLrzwmqnEes2d4nDaJ0esKqgMCMpJhAfTVSBt2hCnLAvqOaFukKfRxfy2dMdGrgc5Ah3u1v/jIRTjfjcapnybVkynsivP9iHdjxTR7/S1H/aJo3/Vc8oLqBf8DKzBoKdlS3A+eBmmFY2sYPWP8eaPd6UJ4YbT/DHuH9neNE1XKsVaUqMMLWeg1VEY0I1zOSh0hgTTrnFzJqTr505sdtJm1ywLGNb4u+G8sj+6Ks4n+63LHh8dNeyvCTC664eiEg9Bh34FY3pBM3IZDOb8sNo4AyRh6lnxkOZch/MDdK40fkibncDBaK3Y+NNb4ndFrbuQiYVQ0wVOt841KMUxj6xYBLM1pTR7wcZHmu0sBwqDmMreZDCIlczfKprxWSPo2HAs5SmGBsnGtPDsyhhdnlpuBtuVhK/DL8Aky8vMVsS8kX18mkDUycJni2D8qC+J01Fb9JUvknXJluPWQOz0umQ+72mHmdhw3lbHjGW5MqM+NAjX5xMSrxyjTjhs/qm4J0p/+RPJaSfL8mXdN95Il0UUv6bMIQoMyhvLZ1cMP4gnwXXP+JlFRgim19IU5utvMfAIZ/luCLfmtV9H6qNTSwemKTRmWRLmDnH0oyzYP8nNaVJv3pG8W/tRzEMnDO2DR8wtl8NDXDbMsE83TIRKeNvA9sp+QR/LzwW5ZrswtUhNpo32Vby462RWu+PGeGpfFFGl8utDeYNPIyyHbHXYyO9Qa3vFwznnPLIcH/kPz4135ekqWawt61x3/T5vh8NWEyppIP7ophiULw5+cyLfGJVr0hTw7ErRfLlaxDLyQuMRwtiyyD1ZGCatMSDVBK7hRffhsyjPBTkimfy73KEkEwVnX4/s6X4Xn2IxQIDMFxLjhnPb5Rnjp2e4uXbTQQvB3sNns5dweDCQ5OPKpFCfXmp6J/ylYgnfV+nVu97CUQGZ9FxTTWIDUWMz3YzlOK9uqDzJfJEv03pePKZ8s+LO3fM7r1vuhsToAvtA7FluRPRBB4AG/NV4GGiDEmDgu7Pp3+/F76UgNhQZhyet1WHZbJB8q1YuGC1xJ7JJMlFfAvJZ5/F5YACLsTeqt6U4Bgdfb5ZUk1gXzmF0bkLsXyMfcqnR7qe0Vb+kG8XhWBJt/+DfWgn0q96vIz/rf0oJo9Jg2JZaFJU+g8N1IT4u7qficfTE40RD2lMlnrnmdEpbOz/8SmPbQVWouZWDnuO12yvi+zlUb5xJq2LLLBpDH09qYOnV5wwy9BmfFMdER4B+dC625GmjOPLtobBi37/udAkdrZIU5vIVzACjwu21UUN+NUHmAaSK/hh8dHIN0vS+OG5pTGX7t4QHpwl1lKlMF69iP3Ss6pi1cSeyazhyQb5+yIWjFvKQ5/xoYPZ/m3SmNtvJL7eewjykHzm0ZYTFk/WtQHwuEyIvUQg4mhDY9qMXjOMnusVodpsrkFiKRkW65ZJbPMh9mz3RYy1x4fsR1PR1Q4wH11sEdcUw+D0cm5YnAqPcXE49r0BtBrTXbMzefTtSMPsQuy5UQeCxEeaMj+kKT9V6Pgl0vGb4eqO+fTqS7yckSaLMbEng1dusiPsUlgNkhof8t0w89mE2Hz2aEpMj6OAODGUOTz+mQNdRVti3RP9P7dO31jJQcGizVz/k5qSf7VP4nj2l+w9+rvZb9M5Ai9lpgk2Fg8Zbqu07wNbMzPSF98S3Go/wFCzXYkf3o3x41OwSrZSYL/faHVLk+H+ySlPzNqBBtetscGwXRArag2xz2Xvn3CHmm2yqt9j4B9N/fiUq+zBQvFiWB9LjcWvx7yF+UedYPRac8bgKaUgLPIJtAKX6nQ/b3314QZW6WXb78W56+D2LSx8VNZEimaJbkO1JA0UI0EatM8WwOt7H2A0je1+HgN9/33YzLGMso1gI89zoRioMV4n8cTkVfA2YCUXY2RmEDD2+DIXjp97Pwc2XZmxNzgoYGltgkU4Yv06Zk+B9EmQ1T1WQ5PH4beGeT/HN3BXNouNyqR8+XauWF1m5Jsfb6HA7ttWWAR+v4/8saO8eUkyPN535NN2EZKG7HeE6W0S0PE4HT84r26Uh/p3E+FHGPDeuOST63EmouFix2HnvPbYTge6lHx1SEHd1gWiapHPeYsGwZi1PvpRsxXseSJ2BKE96f5uCpM/3vs/2Id2Mpr96hnFX9KP4rev8y2H6hEFExqLLhuP2KgtGWLer0udd18O42qloS+Froirl6lBfrtT7P9uSRP+wHCt9DwJ8WzaOksXdj/GZs0acf/wSBMOsQ/szQaLyYryyONOeYSvKa/8aArjXlPmJcTHsNNM9j3RmN/sL2P0h2NGmX0qEIroQj4R+q7JwKI81A31IZYW2zI+1XYN+GMTsJ5fJjRmfNIUBX7SwHzuMj5enwxQJ0LFvATbjNdR0IC9JE36CSMPqs4e+djwFeEx8MeC51dfA+Xgj7B66ihFzc20YWaTbxXrZCnF3PjIMN+UMRYHn3xcf/RrNQKd46l7kc/cZ8cStKnm4y4Y22bUbU0EPnMuyPYbqkkX+fiG0kkpjz2VkkXjhytDbbMU6/OHfFqsSFNi1XEMHxeU4oXCAOzN6orsnzwklV86v0DJsdo/M8afjHz2m68qvCxDXfxo6rguc8wLORAczsQVcd5sMZmGlG8zjdmAvHsgXo+5iPTv/g/2oZ1MpF/No/i39qMYfEhTt/VMlZjcP5t97dsQY2XY79VZLBA2Bo3JXTp1zSj3TAWG1es/msLatYKLGmDXfXUzGQHlm+nVtjETK6rLdkUZ+/WSBKZPtmKxejwa8NwJBe0z96RQnHXDmsKefh9TVeI5HlponkxGpn2YYN3UdOFzoHzF7c6R4otG7KbVYoBJfPckbj13Ncinl4n16jlhkXLzAZ6Hfh53ZZAGbxEoYM7EDGOZraTIf8xreO8NnWrEa2Nyc7QzYMoKyoPzcMyi7YM0ZcwdGRPShcQgJtaqEtJ45S2XItrIlMc+FzfC4nVlZlyYVIMO8wnDy3k6MNnuS5r6zpQt8sGSjpf3vc+2A8qr0SBzGSu0sAOfUR4r1X4fefHp3vC++Qk+/a9GY1yi++0YLcOyXiLl2YYZxK5mi+lgvJWYpoUyZOcmxTRvU8qbHdUE63nf4XHVkKa8nFivmvEUSy4FBK39PI6M1R7iYb4l3+vXBaRXpHzH7JzFbvRHNdX3bv6/a+ov6Ufx2zUV6c4Bj1GkiujdeQ00Ix6gP7JDGiPR0YX13J+hX3JH4mdTyDAek8bMyN0ytI+GbZXDF+KtgKEU6QevA2ctrzCaCKrLvmemMHyKA5ZpQHlkdaA89I+mjFdMNfxukKZW2QXx+JBVxuz7p4F2pUpY9f0EY1aTT6R70kgZpg7jn/unhZmUaJjMwRNxXnkl7CZigeejNZaiOtcBWlxNkB2ejhQN3IbONyVNJhUdPzLbeQrp5DXAarVeS3Foe6RxQT5T42Bs/vhUzEwJ+b5/pzzzJAPW+WWE0Wa5ZNG+CTqIiFKxXJih4Kb+6CCMyWevM9AknlVhCe3w7eKuHq1EtHiSJhehc8Jybvc1yT+2kGqUx7J5Vog4Lkr6vo0T4/lx0ky6ni/CsKsDTO7En9GLhxqc9uYFuRtTfiwv5HPRlyekiX0qItQG5Pv7yQ5PZaCz3A0bylAtJhjc+3km5zPT+jm1DjLxohq0Pvf7Y4XKDXPvnUnEopUGf05T08kv5tCO9b9jrcdv7+8nTL3GTipUFgf4qMG+1T1/a4Fg5epLLLW8K4hTdPq9Ltn7R1Ob4ZI00Y1rsI5oIrZjgzK6SlkfqoFtIRV2yj+pIH5fBsUBmbxdmVGUUh5ZRa/pj6bCT/dUQE4SHw9mrZo/mhqv718sxJp8YO33661CZ4LcGjsmsyRit6gwKS/ZlcciNaeMXs9WczxNqzH52pF8SnfUEeVBz5GYIfMOkm+ioN98SNM39cMhToSG2We1FrHFNfIlcWH4fPKRYJdTr6m5+iV2c9GMzceR8k4jZAwVa0l1PiFN4+xNPp7rIYurK7HnI3kFeLkPNfGjqcjrHCzYaSX4IzcNGCirBpmXUk2qX4sazGmXYjYOCpM9GrcFv1hFeH9kKrHlkGrYLS4pj43PvhSdIFQgq80zYmxtiRWLRQcwgAhLo0hZvH4+DMi9fYGH7KKb6W1JmlrGbv/O+UuaNMamDLmZbjCXPE8wefBVYHYpW2RBnglueJXyBzVFceoXmjL+jrUevz1PYdjPyz7cZlJsrwYlTLJ+LUTY79VZzBYGfE5sgrsuc1iUMKn90ZSlbMin/H6vFd30fbztP0MzloHG2GXTAQWltcui3VMQux2dGqt3vqQxsgrk/2E/N/Ak1JqnDEU22eJz/JyJH01t5OSD4flMPpBvqa5WN518whUbiTlxUMN5RnksX7XElpvHAyHsHAPP+mnM+PdMmioeLxlz23EEXxRyC/N+TWCaben4yWWONAbJdyP1sCYj1DQZWCuRzzTRiEWavFdgd5A+mCmOT3X9cZRhLQkJ+32cpHhjkqavrzLAkK/7foMGXW+wJJ99mpRVIm27oPuXNxusWr4yefBcKCB9V4J8b+WIqDoSG+puGmOw7XtuNueS8t1HJU35nSr459vvET5PKY+FJ19EKQ/f4OrmCbNY8qQIt+Rz5znlrcypE4kNjp1G5+uTpqbzocRPZ07saNsRInk3Y/XYfMNJ52sMFx3dr8NoIUO47teq1IPM5Dfl+f6DmlK1X7Gf8R+Xkv9Vaz0utVnh1VnRmA76+WdUoj3SgEY8rrZzDYr7aoyRAY7Ji2H/vuWZzP5HU1KMhhWAtMXbgg9EdB3uSogn/Y4dWUh1+UTYDtFArch3zpRHvsvgDerAn+BqvPVEyMLtG2Jt4uGJb2aMpwvSVCOZb8zOC/IB9UbsE08npJHXeyNYHhxKUG6kSf96cAVvbdJUpesGnr7RSIrs9QvAj/cS+vLNYfHc5w28VGeE6c1bCmaGBxdqsSKf2xS2xLup+wZfuQR4k/Yj80dTy8H9hWly80X/4vcNd2P/xWwiWSLefz8l4IcjErMFEp/d6HpzjXz2ki5UKVo8vinwcb0m+oKlxM2+h+b9szqSJmLHjO7bRQrHLeWxULdywZq8q+HyERxPhwv59OtGmio/nGraMfIp31HBgPnRbDCxFp6IBtdvDWusGWluljDuN5oCh0jPsdWboYiOW0BYTQ2G/DAnnxMHqYNcQmLxde5KcVcu3tCNuxPm3SSVIqt4dn9OU4ok/4r95vP/Y1T/Jk3ZYrXDx8mamRHOPBfaQeNgxGTi8bQiVntJlCeCyXYjRYYiyh9N/cN+4b3yNesV92sCm2rA2CQiFos+735fdp00dU+J3b4DytBBGC5Jo9Ghg8N1r6B+JRbxb/qwg8lddfGeX6ZUd8eHGnAhvTBPHv2eawPK5MntJWEx3m1MHuEnhc0mmfRr04ktB8rOplGk6thG45H4yVP1hX0x9y80hr9nuYS7s5KRfd0li7frjw2H3YRYdmXbUrSVSBvujPLgw1NkwaOONKU74onB+uqb8XSwaAHs/Rvj6dEiHz4GKVzHBo35cz//7oVeCvaTbfFh/cPOI9JUdS9tRNKUYOd+btchX9WYtxb57P1wRPAKg2OSernJX6lWwlfyGQr/O5OiLg9dgl10yWci34zWab92pNCPWOWBx7gREFveb26A5ZQlJjudXBlQvmd4x+fQZPUQXMiGStDvQuQzllvEFS26S0xd2xVxItH1XBZpg5n8Sfu8uG3/oKbkya+e+y3+lmcUv1lTIPkltjilMV2oAxu+K2WDEVBGj0yZ4O4p98/hhu2GReVZSmGQTaZoLXVP8qP7S7GkzHfxtJxqEiOuQ9h+0jkmmkI+IT+PGlTbfYlpXS9N7ndzykNW8b/ZzxXbBga+Q7/fdFPBDjdiuwr6MW11gRSf7a8MnIkvBnq5MeP4ckBojvoYg+xCmf/8fQBUzmxAvjIgdhsP9pQv4hWxWxRvpFgfNylkaf/MId0sTaaOAgNuw/sEo3hhM+5KGrHUbuITu6UyY4eWNKUuiicW8morcWW6aOBmFy/cfQ8g8fH0g1Aoioc7VwlMltC/gWYUW7yefNWMukHIoQr4CvNGWjJWHin/ZNfVHqsJbMhXo4ULsfxmmC4mmYhT6FIoRRFiU6gzxlZL0pQc2Q7mT9gKrtZhDfVUPyBaH8+Mtpw0m8sa0vn1PTUf2L0BrVWK9XY+ELw8yfT9WxlxF+1Jk8lD1KD0PWuy4Znul1OFDeitcUR+X1MemyyezR/U1Gj6i7XzY/NvmUfxu9dPSZcCz9VrymIlGQCkvr3GWDmgGc3PQQeP4eSLhfYmn/AVgf+lKTzOdNlimeRgp/TvjLWGfO5cKjrVZcmhMXygjH+2nQIr37Ekvs8/NRxPqwlup0uPhWk+rME/OA6K73RqRq5HPvVQVx2mlh2IqEm+Hdz2lK94164FW20/LqwryksBGI4U3c6U0ffVUMUMv7IUa/M9QLafvDFn5kbEEAKHr65+Ed8Z5aFzW2swGyVjzOv+HfQo6UgznkqaYKZsxh3qCtSR3/U7CG9F9On7Q6z7dRK4mYOIH9Og71NLPs7cpvfx2cOF/Yt5+BxdZuJHU+Npvy55y0jD8xlpEqNVhTGFP8aXyhEgmFAeCzTMWHwYdwizVA3wcqumUrwcLmy4H4Fq2lTeMj56ky/hSK9xJ+vEbom8oPu/bbcYTE8xY+7XbSkPThJsrNOA8cGVNCVfOh+TcL+VWL0jrlgWtonFFRyJvQ90PTOzPaBvVokUZddh+Qc1NVZ/tX4K/qXzKIylmmPzDadmfIh2BiyH7Qp3z6EvsSM/tEAg/8HK2KwlPtAZQjaSpqh7iidQd/eyVdUXB495p5mx5hGLPW/FEPMYNxKf15Txg8WqwOS4shi7nuflf2tqOtxSvjBXGzyNtooUtRlp7rVXOyy9L+W5fNWzStrPy86Xa8bN7dwG5b2XsVhMHcY9cDXQ0+8MUy7LIm4+vgGe9CJ2zD9UA05Z44Jvk8Zw2R//9UbyoXo1QibdSVONr1GeCZMtXpZjScQ39SXDrHY6jI6kCtbaX2Jdnjww0Q0QfDCg438OpYMl6UREckPXKxrJxbNCeZD5D9KUOnAtLO0jaXg/+vbvmomts69J9483CwMGQGhXLa6pFC/emgtMSRCvy8WUvj/62mDERs+O8tbkNx6mlKf0PfpiT/kxLyhvhcSNWCaP2IzHpG8wbRHjXk0HZpR5/fXqpLmie1JNGEUspZoAC8w+kkN5qzvS/Z7hnmqOkgjuZFX6BzWlyL+YmzSR/o61Hr/9WXq+EhmeygON6aSkzIupRnWWHSmjLxaHBmJTf6P/jsknlB2zIXxcFFw1A/IpcdDf1vvobLD+tKrElzfyDcmXBli4GfnEekV5QgsnOeLHpDwyMCiPrHfEbtu14Zl+eB1yuEv+GpvtTGEsHAQlHBRxwxjmxFb35ZGOPzGfGHvN2uRDLwDonv6XMr9Meemz7RRinVzB1GyI3cITaept7OnnbzqN4d2J27BcUT4L7jFpauDXMmxXJsGRy1aCT+aUZz514qEwlhKx44Q09R2aN4wWFo3paXfkYJfJHfPNC8y4VA4A+sldI3ukaMYt3wEo0Z18etaQz8xPCw48JdaKd6FFQ31KrKbrqxKzSUj377s69L2rDR9xHKU0xu+uDZ138fEEFnGCviNNhVdtRXlJ8sjX5RDhrak7TIkAiDUd8rFRbLvov6aRFM2+ZQ1JrkfY8pkm4vGUrncxaFwMzIpqgjJnHLZDw8CiDhwWnfdfDuVcqXCXBAmLQqLJP6ip6a96vEwk/T+NaI1/07N04HqKj+OWxnQ8KN+QBFRn/WzvM76ik4Lb4fLCBIw1ix6+ABjP71PcrFRPCour3lnGaLXGerxUKW9NXAXYsFCx2k6IdYLHtwVnThk6XesgsaX/4T+aWpWOJ4JXsEXY88LG8/qt0JjtjyceyRXjaUc+AKdjCSMxeWAofWwpgjdqICnqB5k22EjR66S9oTSPEwy2D0mKnrOtZoYP1hEbDtaCC0MGYqn7E9P/xd37dK2Kc9vbH8iGQUGhCZKgKEgWhH89BQUFFQUF/fTvct/1nOe0frtTe5x6q1Nj3GMXirCuNecMIZnWjMTr8dCxGyUEdsViVUXJW0OvFlHMc8Oa0Eh3OOrUQb3Dnogt1qyNNd2p4gH70YuSOK0XBnu1ygqiFFtHRG3sIUqabOBae5gHf+nU9PJ9F+VjWiJqnx9gskf3WONnvH4F/U4GXA3b7/O6VETdwWVsMxIeNOtCIWK/RqZ6XcKeplXbKhQu5qsrR6YyxUXvtjkGKJettIH9DCIhdgJ7wjRTQyjMSKNhv2Y2O11RR/flFnvCfEFdtgo09OJHjtfLn37w817fObbbe0xC9/Jy/yBT89lv3p+SpX/pmplBQhKotoA1fS26jrlXvO/Rp8KM/jK/41zr1ROOr5lNxG7y0X7y1C+d4v3AG6uIVRtOKag09N+uxPBmohd7nzY0SsvvOkNGlgJPPGRq2/vww9QyNrfUd+aYn9uMrqBmR5mE8QS9oTdaNXBArarivsQ+z2WCXmwobPQyCXq3cIcWLj+k3zmwTY55S/tMAK5LUv0wVb1WLQSmthbxWfougb6+IWMBZZUIlmXHDOP2gf26XaHO7DDP8Eh14Hq/f9A76rrEUpDvcHTR8saHEHXBIgL/fj9pJeRi0FjLhxUE7ZhXkdXlCivmdA0oNjMaTpozMDXVTEgPvkWjeIc1/LzTHeyN05qK6f40sN2pRPPHpgkR4do12EkvPHiyjVKJ5zZgmO8GBtDTLXrbPLAxH6o5etnWEeK4e2tMqM0aMk8JSZwv8pTtj46AruYqif0ImTqv0g0cRhqev9wQxqy1PAJhjTdVtDSR0eLqZsDtc1wJ93C0/yBT6u/WeJEn/4wxir9dpzZ3PYaLOZGruOjzmr12WBPHeuZVYbE6YSYO2w77Xmxjxu9Mhb1mhQLraMA89Jrz2vKffAXNcj2v4h24A3t2txn4g4beq3CCkrlPJ4b0sWZCFNu3ywZGpmBp+paCq40ZczfOElo7lkW8SP3v3p7td12gBoRwQuz7h/Ot/a7Jb2NmPw8Se52SHvPMeyOiM+0aVpEj5ivvgToT38caPeTqA8Dbr/FvnSjsYRUtZNabiaiKypo1d4FeNkQIhep888z8toFCP38w48v6wOxRf0OdWmyFmGiYf67YOMBfb6kQkvPNY+vSgrS9o46LTpOYcuhtaNI96oyeI1OWoSwg+CwYCaXow1gd0RR2l9KuQuItsGehysNuMDDPjLBPf+czbqH0XgqNYIdMSUXHYH86uyQ0BtQlKmHeDZ2HQ8Un8hU2Mb5r3BxJWImQ5MBILyNT0VoV4aZGXWbvcA0++a5fyAbsgduQaHBYaBu8vif8fCUbdgCHbSyik+YZf46pGZF+M5YuT/+l8yh2jYjgMn/L6K+P6M9D311AcqDfecwS5hd/9X3X4H6whTD3Z4mVu5UMy+kHmYrHvLQ2L7GEuv/MRVS+c6zxkCoQG8t1FbVbzNgKIxGIR8ww/3w/ryr7v5jyT6+nxuqiwOO3J5mGKxt1ajqqrpDMl0DFU5gu237QC/r+ekVEFxsDEy/UTRhnayLOdzzf+WyJunOln7+8nz7r0TtKMurqmYqB1Vc8/hhyRsPn1ijZ9rbq4XD4LKto3OaMPZ1sDS93+6Eipej9Zg/8/gMvv3OAddQF6fvOZnzqKI0nMTLtrlOs+YRxGmkb9MqdjjrdjlpFxJ1holc8Dui1ZiVeiPSOx8c3GoO/N7AnPCaYTz2MlODHm4TGn4eKuk5VFx6ikImQnmfG+meDOqcHLhGvHBmSmbyDuN1tSBwYJ9RRzlYg/GcoYnp3XTYqSQDn4qlSsc6/XldzV7Dj7ZZGjoT3y3H6Of6931AR5x/MmzxE3+BgTg4f4egPzvebSdPfzKOQ5f93Mf//dtyvRdMG3dPGmj4b6M9hywwImg79+B5KjfHxrYHwMrNpzOEz/DDFuLStwN72pXX59KgzhxYz+vGo1az1bzIE4Tc/TB3MIx6vQsjMAPPIbIUZP3HbyV86NUq3ClN62YJ2MZ9W8T5+pyyf8QtEL+CVqEz0Po28ukF8XK2q8BZBxyRP7kC0CTI12eD5tmT/hv0iR+/28Y8aJaOqgXSY2FWcfPf66Tb8BodwTL/z7gfMa6n6gl00XgrBRW6wsaajd71M31W4JqhThVdcwLe5W4Wh/l1vcOfUEIrWJPFujN/PMmaCr41Rx5MIdbI4r9C77jjqzDvE33vmnQ4hFq8Q4eXdsSXF6yskblOxnPmo26VkA+9JjPnQawdkhjqYpx6o051l4scn9QJgZLrftQd8iRVLOYGdY6N36yTUuaDsvjp5CamoNp3N3DP1oa6u8ypauTXKlM6WwF+qW0VqE+D3f/NvWN3RN8y+PcLZshjitRZV4dN7/sH5frPJ79Z4keV/xr4ef/8YBTYuaOpgSmLr2YXsPdg6wPq2JbFSGR3bzuQr5PBZkfj8+TSMbbn8l/e78yK3GLtZ0OmTGeaPDeoGKZwpROywprG5RibichVAFr1oFW1eoLG3kU1g+xm5BOblc2AHojLotGEqok+L+c3e6TUEXY955T5gDYRP9QLHiqzQ27hlw3YOesH0bKwxXyRayJ5jrwdIJPRu3sxTKBtnN8xvF/RasSlqZtery3edIVrF49xI2XPdo84950sa+R/0XuUCvdtLHb//8n7HUVLDof/OAbb7BRZpjg54123MKrybeD3uU2kBot55IkIrW7JdXS3htVTkSjSd+d1LqB0DXw7fccL1qWQD1X3ImhdePzc95Ux+1ksIqiPmmfiTNSy4Vhu4XzyZxpcaUbw/SgPyp+9S4dd+w7gpx7Af3zY0vFenhtFLzSA4F6IKs1NnMGsiAO6lMqexHjKD1SODYQ/c4/kXoVmzt1/JELJmXcX5+Y1CFnYRJEYdCeyhW+kPMvV95fD/zZTyL51HsTASAe1njjU9HuUuU5RkBFzytpineJmy6Rz7dDo8USfK97lmO0OVwUu6reDbmqfWM9UZ1MKcifj87NAXTW4ShFmC3ktsThpbV1jycYTWJNofDIXVXSL9MMVTe9sx415RuJ3IhITihkyxWV8B7DechqMb6kSwulWYf4IVDTVSlmykCPSi4R0z/3uG59tex99nsvWbRI8SU8lHc77rmX9QF+iuShlv1DMcne/3b5wyZI97hTrXE4uEiptJrJ5mK7g2wZv+6NRR4xXs4+84W7RB3Zy6+hHyfmaKuFwg09dHZ0C0uXlUNFqesnHaW3DLTuidSfFx2Tn6vt/lcUrCuX+y0avpHhzb7Qq9sLbA75+EFiTaNabC5mrNKrtA71nMpiRsJpjf/CrX0bsuvvPqU9S1oSMCEjtGXWaPd8muUkghsBUhRC61CouqjENhX2YkPDUhMvn6rkW9WLs0qvQP6r5fTIDnMvag99EfmF7nIQS+HlGR3A9/cG7STPndvvPyP2U9Cvo3e79soQfwGp2nNJpI6CU+gTMCX1pt0a+XXGFHxTmBv7Swps+qmf8wRQ/3LeXXfR9a6X5FoeJ4BcM6ckO2ow4BDrVdicfy1LGRRbeQG1dKo1tuSGwk4T1mk6lb+dV3UdvxXjXhUp4mVWjNfTy+Ts4/TMVigX06b3mJ+W68rASoRs6M23dts5zZJDbc3GZldu2wBoN3FQVwVOi60S8QW8OKhKSusEesbkdkbmMSMdUN9GZH/gB/YlhVLJ/aju2X+hIei/lQxUeTY14LnAp1KMeavpsLg4WFmoFoZiYV1xmUrBVY8xkvtkS0sgusSWQGl0eOTNQJMiWiQgN/06Muvt5Qs0mgriHYjVY0WhcnYJu3jXlsXETIWIyBbjzHPHaddVMRnr6Wcf7dv9dvT04VX7UFumyT+JCSyboKgxf+7mhjLPDffUHFbt1K2ANbDx7jBHtaJhONHXLFBFDvDon6PjDYc5V84GDW2OMmPt6PdG8EeH/skEThcfQH5ybNZr/bd17+t65HcYlkH56+NcG8EbmMpbtMBb7OXRJmLw7MSqocDqPvuxL6PUjZpqym4Cwr1Jmxz8HSx7IJ3avDjP6UMDO7ifoBMfW/8+ngHTL9wjGTX2qThFJiDD/ej2UEmeKHbc68V7EA7LUT8cPU2PkyvFh6JJrtTyEb3rccsBgw/0RH9G73vm8gDp62iOCTaWy/MVuIlPAt4vj2kmi0lWsQnK9I5LSBxkac7+AwbcwqPn3AZuJJ73B4OpYIP+e2ZoskQZ1J6SBCec47pr30ExxeqvPd09so2dzoI+DjdFHFu7TEvNnzMeTjOfacuYc6megOgyqPp5UYiS9TKV6/3etIhZhNsCeZEvaMuNG+75o4C5ctPM2E7LKOhHD9LGTbtbyCVkqmNJRSX8O4JkaQ74fvuk4MmT5veuxJKwnzqb4+oe7kjQ650gSVMF2nY9dXsYWmDGY0mhNkylbQm6Zyg+cf7d8Ne954D8GE2FX0AfzbDDsfoP6OGzrPwx+cmzSbK7/zfv+Q9Sj+dqa8mGC8UEPUiXDWasw493PwtxFmXGXtGfTb0DGvKMsqypJzyF7sNgW7uGwpWIfCtR4D1kwTvr7Pt26azcJL8UbvuEHvpVwAT3esU9itPLMS1mhomBNy6UengFfPkG0WyNQziCQivBMymK7VEjKTepUoEkNjs4LEkK02SxG/tAF1wawwLx1Tm4b+d9xseQ4emC+0gYgPP0rU09oKgnS8qkQ/Qa+aHLDP+9bKFFF3Hxjr7qSB4/pm0ZALJ2cYnBg07XagAj7I1HMjl6hTG0eEr7aXWHuqthDTFTL1spFpd0s12AfWloqhwzxz6QnqdLubijjvMT8OtZiDuI4pfv5TN9jYeBHYyOqyCg+PE2Pmd73EYypFNN5x1WXyBnWyfM4nlZgN6JX3lGuQtqWDujYg04Xc2hA/Kery3UfvaECpA7981x80mYM9Yeu48HpMlApvHzKlROhNObEdEdfrN2P3A30AjM+2iK0WvaP7TgEOayVE72dv/+DcpJk6/80cWln9Z8yj+Nvz1OlCOZwjMUF/36A/7wNnBvlxcFEXeOdSZYx9MgnFUoTF4oM05GQKS+OGTB1C3baSRb+Art/JJDwnHUb67/tP/HT7ei/HcBmsPjNwJ64pQt9AplJbSD86BXE1cllvFQZU61CqYhKhTt2GooBoO3ioGyMM1/oNv3+fTDH/xAYA6w/8AsfDaUXECdSOnQIPGfm4QxUe4+NAL012Bv5wVlRsicnY9UiXsCsvJo1nvmGwx3dPapGeGRGXWgVGoWBwOg59Fd0fOn7eQEoI6B11ojeRiegqTAjC64KKXEWmVfpdx8l/o45fN3i9tovChPsT8+APU+2VzyALtiaJ2Odp0PB4zcB9z5cUQ9LbYPxQY81vn2EVOk/VYKmLeawaXSciVhrUKR8cFcTN2JDQknSNLVe3BfAr6owgw8ll8w/FyxJ6Af4eI8uZuhUO3HmiiCjiFeqcjjoWbhM8/saGkDUZqfH6Fdjj+AfzYXJkHubDSUijq/6EP8iUpv1ubpL2T1kz82/WqeZaeHApVInEZJwNLGkLGaCJXRqOJ5uQskg3gcc51nSbnDFz51QCsz26xC8YZ1arZgacPAszeiehzg3X5AVZVayq0Jjq3zGB/QW2cbwg8fmGeeTS6ATc4O0KHn7f/dZ3VMc8ckPXpmlvZPbMj5DOv3NrLq8CvcsLa/rwIpaIyx6927Gg33G8DDN/uW1LZr2WV8hyaRCRNx0PtLX5CWJ3vqLxufrOA/GPE9CTekEEhV5j00ny3duzY1ijW8fG3I860732vYh3VtGx4NkeQVTKBvOXP2LUr8wO1tuLQcJNDy7bzto5HGrVrQSjyHRRqwu4SNdJFb8T02YedRTYsRF63Xy/0WjQ7BegS3uLROoJFFZ+APMYLEMRBquHwiovQ6bb94RGUY5Mgb6aw9HUNyK+33qXxbk5gF2d0OvuBGYx+SNrcJzGfhW2tQNsfKIOXAPMUuHQCoUJrxqhL5huMB86PGWfY4Z5UPewB7Ex9qyeNFvgPRfku57GH5xHMZcmv5ubpM//R6j+b+cm/c1MzWd8C7diK6FXijGz33J9it4IvuuJm3ZJ3+r0Dm4pWVU4np0NrCE+AQuTRAVF6Wms1godzvJUpkISqsKcx3cuE9+vRDSPDh31IPDADqpFJd57yP83U90xVxiPz2NILgdCYjvHTB7f5Rzy82NLwvHoVdOTFnRg2wN6tdN3PfPTgVSQF5OVEBsD88i0iVG3RDfQqHq+Orp6rErI5WSJOvYYvmszHxM8frEQsbihl0sV1LksWX0HE2CvsZePebA95T3mGb9HnTpWBwh1GWvyYqmMegqe/0qvjSoeeaXNgiCbwV5ZuiI6CzVnrbIy4PJqJjTUvnNcGVvJcLxqqMvJ+m5QFm8vwNq7VUWmMUgsMegYsvkgSFQuHx3bqBWFh9dJVfhUFgqLBzqD3YdvaPwZnjWq4msHG2HYNLZ6zFfZolUhlI++EKNji/nXJBvo8rFcCa9AppxtoUHAYmRyxJ4NvSkqh2OSYw86bvH6qnX6nWM7F1XY0OcfnEcxn8i/837/kPUo/namHlrlQjkbSzSUudqw7XevzLCznSouu6tEn9HcgTVaNBEFGfr9X0z9ylPBITsObFG0OpQrZ0rEc9Xi6cW3DiJyRZ3oX1lH63yEOqF4WNNYUynbUZUAbZ/I1L11O3Y/eyM43OakiqzaB2alyJQ4r7YVeq2uo0/28GHtHBiJ2wnXmDr5ejttgZ//qTPG9u6xgv111FfhcukN9BjJBSRBtBRCs4qc0ew0A+NWoncrOR/YTug1HI2aUTGO5gMjywq9q3R9keiyQJ1qxlkOx1eENU0+O5fmyekNq2mFLo5+mX5VXIH4Tl30lgZ6R8UROlSTCnW+mH8Y05d0Cvmuw/xmr1dAWb1w8L+2RaPbAKiDQa/BTh2hTmz1R8nggD6gLcYS9ohu8V3zRlcgHOtrgvrcNvQw2etgW3xVxdESNLZOkhnEM8encRTPFWY0yRpaeyML8aBUYZdLokJiTvD4/a7N6fAQBiTSfkXDuebbLDqyDYSr7/ZW9aD9wedT8+nv1niR/zHrUfzdY+m67MLDfRESltusZpAkBL/ziHliuiMabfrRE1bhhJHQm50kRu3kL53yl/CqWbeJRxA9D1MRQeoMLJvwFtLihDqR39cSPV52OXjn1CDCYwbmI5V8gEYPl3LhdiX2TVOFzHkQ1LV+4TL7U2Swj6WtCNv3XqLFfiYBveyZiOdDobD1GnNU+Hksq+hwn+P5bPZniM9yj8ePxh1dbMkR8jHB/FLvDgM17s8jeM0IdQbOvGGrq4w6Bzolwoiwpse77xoxt/RVic0EvWYXJzkcfGmN1yNJamp5swQWJNAJNgH0jk2GOr6bd9hzivsc88sadTZ1p1IVyVNkarBU7Ekn16QiMuuGqkPzgOXmxqrwXpU1c6Y3FXgRCsyXiw2wN2+RnRX+0tASb/SC33V4OevXlfCbXUN1btWwrF4rEa92pcTEDr0ldBZg3rI2HTMmvQ3dJpqSEDOkwh6JQG86D9dVPH3tUjqbxyfYtg3ej2V1YmzrN2uIFmpAwjfN/+B6FHNZ+93zqcW/dF+PBcZZqKoCdWJiZCVbvx0C4SLekCir3w29KHcAa9uhV3oLf2BP3kvgkhi937IZh2y+j1WIbGNKo+bcNoxA/wDQn1jz01dj03mAls3oJKzp9one6RdTjt24NKiXXcg+c3MG0d37EJES32UGd/aQlOZWCPu+tmm4OuzBzGTUlbNeSOziobdL52wpQjN41Oi9ghPkmxK9W6aNG3qPCvRuxRmZqo5ZTUs+Y2CnnSFCLeprVo2rE6T7HRXxBH85Oz5QZ+rEeYk4OugNO1CeQf7+7kH32kchXV19HfS7r4uwmOkSW/B+Aun1uy9Ias479jaPIzg6IImYnM/oTSNZgtzNFiTq3tg9DmVKwWqvTIhEN0pmsmwOgdAF6uRrrbF2uC3gFlxJFRYy9qzzIH/fQ36thfjASqKP704k5vuwJHEPZceI0k8h87aATLqbnElNu4IzGaZVzOJKYnLLZxCE9fcdTlWuaZKOdXD8eCmimXcy2F2kNiAhQRVB6ZZ/kKmZ9Lt56eY/5V2Pv5mpCa828KgqIsKD56TsPc/eWHMnzBOt0yv0dB96WDxvWNOH2alhPsWaWcyEK4KBjRkrluM5hA90P+FEbVF3XqKBPLWx5udlnFJvYtewMMDAGtYG9r+8H6yHzmBb66NAEl4+37W63i5Lv+9G+CdjS0Vjyh19xzsKdn+mVaweecfUNSkgsPolFc/HHJgYHwvgwwq9m1wfG1oxkUPQGhaJnfzeUDHRjrA2HzqJn2WfM+uUncBX4++U0mynMc+odLhA+yRiPEOd2g6rPezS73zF5kIMqndlAp7a61QEaTGwu3yTIBhLDhXH6z5kbIw6y7s95sHpyzRYnhACya5dVPHjBDV9u6sz2B+Lkkj3IGXGE3UmN9dBJR7ZumPRQFAnsfxEdNJPCjv1ZAKRM17T+DFcSvraSRU4Hwe9rDKgZR3NK9TBnQI0XBsPlylutoRrG06FuJ4JMinj5+8HsqYiCy2brpN7AV7KljRy1qCwxcxYAj8i1qFxdv/gO4nz+e/WeJHpv3TvUT0s1tBU3YfEntQCyyMyQOqpmHHrw9g1f+2TuNlvaSVKuqjZdVURWKocmaL70cCq11SBLMwnIn63DuaXVr3BnqP3Ct3vq9137N2gS2v0Tp6qa/9Lp/z8oQ5sufemcHicPjQeXZGpp2hTyLoOpXD8siTqs6YEui4oFdWT1yw6FejtjMYiESQzjUWL8xFSmb+qmEuvhjqJkwFMj5YI064xKLYLFYyjootYM/SU6VNRQqyZlMab8a5hcwu9qz/izyoWdt+w/KTvIFX8NQ1nH9+mutPKYE7GYxocVfz3xEb9SC7HDYmN/K4x8njMwH/U2JPaeYBMbds3HMR8IaLqrYd01qprYNuQinCxKL+jFV9vZ9BARH0+S1lQEx1a6UmwZ/Wn76MS9AGgeTaJdmUwYJ5CL7cUe2QC73/OZgsuwdH97mO/GWbI4Eu1oGDyhETUQ53aT1cyQEtsEkIZNDSCAwWTULxeT9cYGLpXC+KdHdCozzr2B5lSf7fGi/xvXY+iuSQ2vILnR8SjQHXZXeI97K3FhobFTmtMqeMnWKkT7OuO7ec/TLkLB5loXs+UvfyjDKlpSST6hG3KSJNdIVdfqBO39yelRl49wDRrXUSXhY4ZnIo3bNKzQ4JwmeUsMF4TEMvzG2siPrmsHpIEgtPerYSRU42GnUJhOW3NKlqkvGRCEgcARq0qsoxZw4J5kEN2HF70R6dmobqHNHEtEWVdHNLbuy/BC9ox4VznwPhIP0Jy7fDzXsouZPB4qAD725PGvlSglzzJyHQ42N/nX/g9qq4XoM/zkfAzopes2DpvEFmDOr5yZzWbzFFn+aQgNBJjZCrRb28INw+DxNl5HJoWfCROPGoS8fnq9IS2U+B5EdD4Zq8ZU8fmCLJIRp0W+kJisGs/kK9GdhXtDaOjQ4fno4dr/L2PJepck+sfOJANr4Ts4e83AJnqHu+JiIqPGFjR0CkkK9OuwmhUDvRUaCkws7To9xl6w5bvlIF/r3zMY0v1T45RaOrvnk+xf+kYRXmtVnhP4EOjyMtsFvLbC+A2W5O4pm1nllBswGhyExmZnkKW3JwPsNR3hd+9O43xVTABiALM6K2dYT4KvvPI7b1VhWHvu/TXe75Gh94pUgr0TreCv8G81A7x+UHFzCyuBPzce+Px5sJlUejEINzYFXHwPOfUHMkdUPKdB1F4fcpWZ5pDOO8sGtnJDpi8XGZwjBr0bsL1GnobyTsIphtGQmKykBK78sB8LkfELz1us21ODrB318jURtwNdtPnc8gefkcErZGpfkcSiFT+3a/qVbj0FNw4WOlOq/z0WKBO3NQBdplAHeefmc3OG3MKfnv/kPBlfdDLGtWA3nWDTGnmszRvzfXIh3FgClEpqNPTczGBw3zlf/fasTt2SpcaiK9ORxJFpp7DDXXwNrJFfO57m06lyoBVeUMmmjXq3FChDvrzC6cxuWJPoFLLoIisCQ0xGqIdN9QJ5IuTTUXb9jWdBNjDrGHMSIw2vmSnglEISsevRHhp/+DcJFX63TuJCvmfaRQ6/TcxNZ6ulnCOgjeJadcaTGF9h0yQdRUbiWObShy/+SwysSZK4btsrbYEvHrtUp5/8pRZ4KEX2ZwkGk2rzGVGllXozSzUiR0pc7yn3APL+YwFhxN6p71efX50Ciawb9h99Hqjibu/UWdOvs3cQY4ASuFSkTO/pO0NGbAeAeYTciqA7XySwe4ZMRJZvq2w7nzcQ9gZzypMqmNNx/dbClGzw3+/bD4KNWWVwdozRxTgVBis5zdkak5MGs9ju2FT86pAoKkd5rkBmQKpjSGHF9a0pL1qk5oJHr+bqpW/OvQhC82+h6M1WhPh3JSOnfX9BPip+ojo8T5pbAwZ6rw9M6rINp/MtO2zz/v4vSDRodAldp9zAsde90XYZXbIitV+DunFfZPwoy4GNpQV6iDqFHrT8gmmdPoUXDpfWRWCUdrs1CCz8O49/P+X2BNOs5bCfXSVqnDu0YF9PJlAkL9XJHrEXm2+t04EdtgyEX3qMmXOfVhAMkT4/c1e/YPPp9TJ9DdjFIr0T3nX4+8eS59zCzPyCHXiZT40dl+KFnZhvhbh/fnoTH91zvkomy5IbLo+Y6YoCCyo7dKAWs7A1PsS+6p+x4wugYr3fKOfIaLoNWKzKw0aS9USdOs6EkGtoXf65f3WTe5UYGdzxpar+QDB6jWQcHfwv3O2CwGHZ+kQMR0PCqXBLQQ2HS9oaEuFzcg928EuebEqnphKzk7JEr3a4YXezcm8mq7rLIE8njIRy/FCo2Y/1vhIHDQBm483UDvPMG9ZrwURF267bNud0SvtPt1f3s/a3yKIzOeKxPsM8+TC5Dp4TFIpP824yy7Bd03PzX5dRX2quMzLxqiz2RN15hdTKyV5QjibGSL0zp1kpnB0uHbuMV95e94xV1t9wA8PPhWBkyhsKZ2/7wzydxX6MjJFymKAQ++uiJiVHTP37/Oaay3D37MpuMYm2nd/32DjVYLe7ZotmpsJzTKVaBjeScdCBfPqTilXVTQNn7VZ5skC8+iMEhGvhpCxd2pA+hgBEe5z8yd1aqr8Zn0/ZfLPGKP4299JLNyewa1w3yL2bhuJfeD2wO9cYEYGZ9+YOZn6XG21BfZVf9DYsU/+0qkgjpDBzfn6hmgvYcYORGawyVaU4K93WPPRjkuUyr0JdKJowleXPGeGnGGeMgun8vt4ljOV73vYCWsQsbpb2JiXVgEcQ2QuHNqypqZHOZjbO/b9oNcNZu14CggFo5FT3hQW+PsEdpsMdSabv0rKGY8haSzsy8dqEdJEjwmXhazS4FGijq1Xzh6y0WxRRXcv6dASzdGL8XNLxCTkNbtZWQjhOV9VQlUPkrm1YoVrBGYkWHacYd5CZo6Hei2ilXdr2LzdvCEW7F3F14Ovscd3zc3sOzoiIrNrTDndL7k8GhskCp6YBxVbxrxV1lBFyyBJ2WUSf98Z3L1p3GxOmIf22QvSV7cS8bHMQjPcRTM+aQkl4fVaSCwB+QlcBJ4IWW7brD8iM2WGnTaK38jUQe3fwEm5EpFLRoaZp/MX/4yWmIenD8Nm/EjHkIQSVKE03P/gHgSqrP7m+ZQy/e9WOZN/k0699YJBs81QJw67OfY52jfoZVTME4/1vDa7+2PD548Sa/o5LwcGHDPyL53y9cPDYCyd93Bwq08lNp8H5oFVdoSsMbGvXq4YmEcyN0C/tqqADF3RT576pVN+Gqcdc4LpEw72u6+iPEKmoJZ9iMR3TcxsY+T08by5wAwJFY91L4lmoYoMzRKskUYkwMazawSH6bKjP0zJCY1gfzYpiRXfN+g1WfacxGRO/Xw7Bnqm6g6iJ1uI+LCXGTvOHwR206SlUZ4jU69IoE66+5UQ8X6E3mnkSXz+eioV7/XeYFVFW4C1sca80sUKO7DHAOkKBiLO6+8c2MppwX8oeiWY2dXmxdgzPtmODBHFBk/ZK24H9F4tUCE2y5rlc8yj0WI1CHH+fPeseycvEJG2otG93CvmCs0un23elMajNepcWxctHINsS8TGSmq2flIDLtEDexpfVPjvOuat4KkvSVyIfDClJj5x1SImCeV8MJh9aUdwRO6FeG+UP7gehTr73b7zypT996XEfxNTd0A/fqrdoYrMfl+yp1dd4Kip6OcVa5+aQTG1uDRQrOm+guaHKbszMQ+JZ6qwxjWfEPgN9unzFfNRfyJ7iJQ11vTT0mt6jqdjji5pTvnnqtssc5zhL+9Xq8nAWBK0wMe3l4i2zYIxdsbglZ/ZhkTS3QjpaJE4QG+9XkWN/6rpVa0iCE6SKfB8YoPFNzME/yK16PXOXkl3TS8gPxq0ijMDJJpc5x0fNY5CAuqMDXp+tQkEfI66YT0iNFfq9A3p0niI8Mr0mhljx4dUXq9ovJs/S3OYbD6cJGtZ+HT6aijJyR380XfP7X4fpayVxy/ItueehOstMkUG+gB/Jus0rsw8N2PYm3y+yfQqZj3+fumBzKSXildiNLnY7DNCpoWa9ZUwX8hUdBUd5Hq2JNGmRJ+An9pz9V2YlShz1LlY1RvYT/2tiPLVdGAK7w24X/SP+GHqOLphjzO3SxovhFubbjJO+LBf/MrDhcL8sVDBF0ug4dFd/Umm5r/bd16R/6XzKLSXuoDHXBtomJHvM1RZPsNxWWFNtddNat6SB+PjyUXHmisgZ8cN+n36WCJTKV0NTIh9BwcNqYu3zw1meFsPMF9FJmoD00u6HZ81TOWFIgJwCvSGntr/xdR7dm3YuZ8+IKqfHREqxbz2UIQDB9FvUCfR5FFx4GvQ51gK2I1fLj3VugDxeWJe6VwpZ8l8GUDU6w8R9e9jTu+KA7Brt1SEy8HofphSXVOmwcgeNXQ8TWI4znvsEcakZgwvA+aXoLnTH6Y0ogJE49VS/DAVTzZvPptUE+EvtCPQKS8a/L1jm4a3REhsmJzRi8X6C71b81ZY/VEbyGiL+fEXU9956VybSWMS5PVRot1N7yCQ0++6S75o2MO8fgDy4kWFFvsdsz+8hWDTLmmolvvSlBbrJ1fmhwUJ9U0fsv67d87Bun7XVRoujHVmr8PDHr9RNy/4eUVfYN4Lc0vE4qOlptx/QvR+3/zID33H7hzvckJUXkWr9fIPjqWr6u/2nVeU/1namfxfjlH87XkqqlcLuLNPT2IxWkvMWGOGj8ZniwifbUJTXY5N/o5vIxK4Zgls8boNPzrFH68r6o79QCb2w1MIvVkPbDkWFoC8Q28lC57T/LrX+PA6Tgi0e+zzP0wFO0f402PdsQ/xGhDl/U5iKN6Muay1IJHmGxoVq9Kl752zhu+OhhSG9UGi1mTFQVgHteKvy0di0XnqAy/bhoZiPS5p810ANIgSU0RDUTaUxY+Gj6+yRPz1dmvT4EPQ29XPccU75ZOzYY46s5OWNxqes6JkZ+u2RR0gFurAHpnSJsuBy3H2qaBb4Pc3qVpD9A4wr8xmJqBXRZ2NrVdLRR0iUysu32C3usyIPz/nYBqw1/k0G0Y0kPoXkuxWd4DZsK3iZB9gvunQOwaPRytEHiBTp+/aAFH/sKqwK9En7E/rlk/7FvPsPtIZM8r2ADs+cWlENZEyxZqPgCe3FwlvW9qwaSJaOOwbWgkq3Nw896+Aq/JjIcRE9CVzg5UM+cPkVHh1/SeZ0ua/eT6l/FPWo/jbn0/V33cCh2tfhXirkRGt8EHUBO8Jq+d/MdXPe5Xy3QIMdgnQrxswcipuKEjAsjTvkJpZQ8TJVSRG158bOPvtmAbauUip7S3nXNl1HwH73ZhRHvQ9GFHgUL7fmxq7z7wrHKvRRYQJP2G+WZkymKPFWsSza8no6kJt0IvTjILZPoEuaGFDQEcfyrfeKWXe/cyB37q6ipKTl9Nimixht+m+c3b1/zClpvaHBq+bltPbTvUgWOVzGliSb7Dt2EOdVS4V5p0CmTrgKcMBPwi95v6QmvZk+eKjGHrKncvIpddBLyA4PiwSdtECdbfd3JGp7RX7Pjsp7AXtBe9ZJlH/fs5dc5JGIz5dPubCt2xNocqoqGCXbpwqDKQBe5i9R11xbjcR+ac36naoXiEfNYyGdbkPMU+t71y2G8xj1nJcU0fVOaRhgzoO65PG4jRWIb+aDyKWC2TKf68ayAOxoCL6aGB6+gP4vJvg8XSLOrc+0g/kXe1V4SQmf3BtZ0363b7zyvyfMUbxt+vUdOro8FzFvYivb1ljadibsIu/41b/ZYrAWiY89YuG2VPyhk0+cURw7D8d84PHDfZb6UzCaZTk7NndZ1j9+bQKZlTP6WU7nfG+6J4kOBXblE431esvpgxjUTPbn14gmkEhIl3FGs3v8xwsUtp/6ZRzWNlAXyOJ8DfLG3qU9yNwZ4crCc50AHYIPh7sY14IIZdeSt/iJYO+l8cUZr1R0vXydedzXbwozA21psLOlnBIKlQrknCFxea4hbC+HaofpqytYwBfVwsatvMD/v6R+eTTh/kQ/KJ0IT3giYIPPq1Cd8DML9zjDTjNyip+SL7EyPY7n9D2OuGfTGRqZkRjLpGzTP3V0OZ02ql7CFwXvaMp4fezcv6EcNKdRCw9kamj0Z4h8mL0enm5B3N+t1Bnl7VOxdt4dvSa7OdgnFaYd7crGNg6+8wgjC8XKs41qZl+6vH4eqeS4BJ0yFRy9fjsaOhCnCYvhU4XFH8vM7ckhO70B9f30yaT38xNwoz9j5hH8bfv6xHOf82NcV9ExLqlseF+zMDlHjLUmg8wZ6+jwceqgzW42xToVfarHqz9DJk6rPyczbrrBXwj39H4otcDs3YHB+zxoqt+dIpcXjMudbMb4Vna5RRL+AWrz3ZD/JdX5iyNvApSdyRoRKy3wezyMIPVsLAqMawMm9KnvsK/n33F+T7raPSIj2Al250IVoynTEr3LuSJIkgUrl4pVaNxAqtNjcZz8hpyevDOVz76TBsBRjwHOlTeBFiqP2jgHbjB6skDvZg98qtYefQ5M5XjHVbjNXrL2X7rmq8JMjW58Jr6h5Nj02lNlhA1I70K9xUPGRPzK0ARRTRO04XEZKHn3/UoKuqDmdvmy4401Pnkq5OTdUnfVuait32YlfA6vJ6p77WQBBBXId9912QpeAaZchkR+MXU827d+Puy0AR/NnlJC/m6xuuXMhpliT4wHzwFDuriQMSBVTWLBppCptXv6i+m+vOW91k4Ev7HPRq0q+UjRPTlCrH6rgH655ia/m7feUX9Z+w9OpH+Zp0Si40Gx3j1EmEoYz55XKMneHXeCQjKvW1Wr43OtdemI7w2tgr9NUbxo1O3DFLGeFBDwk5bGmdPzBNSx7bgnMxzFcw/fUrNw0Phw0I7Uf+Yf2vyq1P6xd2QoLb1mp23wQnie25XofYEjS3NnQB6PaL//8WULqkrcLp3Q3ytfuTUPmyn4NGZLYLOHad0VX0cyHf1mkZtgn/vwncP9tN4/cWUOO5rPuwnJwJD0HT0+doDLJR7QXzrceho6oxvkNfrJYnNoMiZEx9XsN6Zb8xre9Sp08jsuHKVMxKk/b2mx9n4AlS1JyRQb8eOFsmrBt+r1iT0atQpFdUDfK2IqW+fEdHKiFQ+3TQt8clwS2l1vvbA9gr2rNPo5dLb3LtD8jo6NNosvvP+jwXmuWBOCETl3jVvPjKluEKh/HnZaHR9uyRgpf2Y+u2uMNicLqdwGOmAPaGkJfMP2IOyxfZKf5ia3Y4uV6mB+S6CDvNoQR1IfVTiGL7rGf45puT577yf9k8Zo/i790kE7N58w15U9D6agtC4m7AI5ZPgv8YofumUsjeuFOK9ZtN2qvfgqgSZ8nd6yVbP1wmiS8+qaBd8n0kaZA+bzSoSwSjg6Y/3I3s7rqDYz0pK5+IJq3SDOsXK10Dt4lHC7v3CDD546P0+hVTDKrxjDV2nYNCdgrqwWX5OlZ9TRaPBIXLA2/KZ8I4BesltOl9DeDmhV9PkY0jl2Rvz1zqtK385Rqbm1+OVy6M6EYHymCpULtcXWFh7Tv1RqSET7vKC+czXacyuqFPOdlKA3sxvNBjmWzBXI7PlmDE59v1almiyeE9Af+/uFR+NDljj6/MZ0tPEpOHZRZ1y6usYttnKJj/e75dOkW1SVyA7QqMPcVHBrqZ4/A1GOR2NrjcQi51JQnt2qpm1/kxh83mirv7SqXBtXfjMOmEezW53Rq1Aw+t7HQ8i8HYHPB/7KkEmz5fovQGZEpp3Aaf9pBW/Bp1t1rf9hs8VSyL+dOcAdcPXBcwTZ0TUj6NG/xxTivY776f/9/Up5d+Up/j4KENuTp9VKM89Rq9iMGD5TAMK1mLjmt41NrjciGMVWJeNQX95P3MxOBRIMG6orXglHIKjTkM1OCg0cTcKV1/FmnLz1Ic/3m9yeTlVEG6ThsIxef54P75MMR/ok8cRUjNSaZC9UafMZfvBe75qKQTWYNDDIK/Afd5j4fuLBCg5lx5Yp0VL3O21a2hubmwQxmNGA8N7hdRa2wG4u+kOdfBY/qVTanfBHkDetKb2BCZfR7RA3VlqBi1eQYV56rtEcrZBncpu0gQc8szJj/ebS+OWT7/jgLC0Li4d4sUKmPs4CJh9tiW9Pj4l5FqsoQ7L74E9zy8XLFvRCfRmbvzoFMncTPhhWg4UlWIDK5AyAXun02iaxsi0e9NQtyK/Zq03tcBYWgf6o1PSAvOUMnVa4Q+nFaPneZIBq6aVCD7iyWh723/QixJDCMlGpmA5I0CfApmefDrXrDnqFBnOqNsNX+f0k7+f353iRjR4XI7sDzI1l343N8n4Z7zr8bcz5UvnKewW8VPEi97R6DKRAYybjjX0i6lf3o+8DR9r/IB9+hDdMA/RDpnKzadGuxbzjejuM8Kvwg2pPwsyFJHtovphCiZnZMw1KPHjQcJ8892DetmwDTKqjZDRu4n5w3pMK/6wS42t3hV6s31UiB+mZKlfwvpOUdfoCPu8OmljMCf6RbiNmrv0dXktIdDPpMJQdHTp08f+b0SHLQneL0h/mJI6xcQ81oFCW4kP4DB3UnknK2vodbw/4RfKfeV7HjL1mfEReK7CsafsRoi4NL5zKdNG1VY3PzYd7NKCdWa5wn+TEVB94RWwUx6Y32J+GpjmTnZ4/ieZurdzpplFGn3HPZ8eDdL05ZqbWb386tS68g2BPWFZTGsIppks/PF6UbNmPYrA6D6u+GGqnFlXrrmfqoLJnZZUSJ+KfzobO8Fy3NU0WgUDHKrzXARJjkxx/c1AN0ajyo0//9EpdUiulf8Wq5z2U1dF7/h8Vv40fjZ/kClV/t3zqcV/p6X/3+49+jcztQk/EuTO+EnjKNlrVHPONy4vU7Vyu+OcmfL2MOKkfC1J8KjD+sf7/WIqiHW8J3duHoBfFjJ6w1qt6foQAFf5Vquc/zIllfMxcb77JP7olDexkKlx6A5U2X32cDhI6E2idlCY2G9UPioSTnl2KTQqua0FXjOmNNiOFsigE5z5OE4rscXyMKiV7RnA+jyQILSOQBN222JPuC4rv0QBpN0yqPj0OVOFczvqjKbiZoIbLl/U3dpqTvfsVcIRExj2/Zee/sxLX80jiwTabGSbQkOm1OIkkW3K+EAX7Q1gO5oaNLgNT/TCsD9AFN0m1MfIOLAkhBLoeffBmj5nihlCNOOfT8xoIBq1NOcDBbA/tzF1P2+3pMNp833GnuDv/8WUEdoZuE1tVHxc7g1ze0LvR6xpSvwlKUt6DvHz3idBKU9nLubJw+cFYrnD6//uSc6OfWeAPr68K7cJUCcverzm7yI9UjB9VLJq1b7BMqGkgRscyj/IlDb7zdrOyuKfsq/H371H9nP5hh17d1VUiTnmD2+JXkHdSPSHqbN1H/ORtdcrf9a/Uzo7FS/wuivqxvl8yOlammaQvbMphfHOcamaHz3+CeNZ5Rgf/S+m5KxD6Ro9sab9vd6BZ+kb4Y+OWk0n7TKFgOwkCk8Dvd/t5XV83B8s4esRRx10K4aKWWnE0TtvMEfntco/tnsmzgVrlk6jB9I8rHrC03zs0smmWID99qj4YeoWe2euPtMJ3X6f+Zp+/Ar4VN+1leceHfSK6fH4My8dkjMytV5yPB5vsvjRqV9MDWo4CPeSHhpTvngnrvbZhDqZjkzlt+l338FYoryV/Y4t1VsFq3OCNb08Z5IJTaTwT8a1atufUPev3vHMJ8mTkO10jEzI23kB+5FNCIT5u2Re157Qe6tS5foG6tQvptTv3qP82b6YWb+tO+9vc/z+u6WF9HpYdgDUnFT+K6lyphkFgDfNntT5lae4HNt88BxOoA1PLmW6MMA26RZ/L+D9+1NMaYRovxujMP8Z73r87UxpmtdDTP1OiOtlD9+dpyknQn1Tt9Aftrk9TMZcWW9k4u1NHlJ7of5Hp1R1m9PzdL/DmhpPRHBzVUalbrnl5GMplUP9IqTaYTPlkmVM6ZYFeW0+zqvnf7xfjN5l4T8SiDcNEVy+oU6Z7rLmY9osKNgTXaHDdy+eZS7JlbtuVcnUpm9kblichdv6qkLRii4gOs96+sMUSNMRV6d0Qfznywip4W1KPn0vscZ55UjmaP9G3c1Wj7+YYlP0nv503Va+FvUps7MH4Zqj6VXg7J7GXzqVOM/KU7eqZrr62ORKaPbEyZ9Pg9rycgfHRUBIsAneHYsH2UDZjN/UGZvI1C+d6kf6pHLLw7o03/5xyWdMGipn/dRSqo8+BwinBaG+3CBTy9dS5eOZ9CLu2tjbP0zNipcpAthltemtLif+Xpgt2R7CHKiVHx/Ah51EwHWQqXV8vGNGTtv/6FQSrLj28BgJJmNPMzNz7/L5Tdcr7AHP9A8yNZF+s6ebQv8Z8yj+du+XoO1D+8JbEk2SuU0JbBZ4ix7Yl38xpURjzFPrnghHWueSGW8zZCI6bSqYcbwnjxaZ4K/ZBPv0B73jL6amR0MRzhoK+GFKVm6S8DbKQ/lhypLHGxG8nzl6n+0rhGSqY02dHUNhcRdf+Hsf6SJ4RZinNinqlO4dJOLE+weYh+fpyiV/fiLOvlElmuVTHfwjeZGfPJXVR5VPuLkg0DwHdGHXzQm902KotrNDa5v3tT/h05PxoNtVmAHNsmAP+bJuhb/2kanhM35xaTkZV+4vnZpp84ZLT7sT7rCaa6Y5meDxRfMSWya5Gm2Fl0CgPbAnLMfvhvXJOOe9EQ/khymrjGQ+GeSP2GrzOzOrfjbis33WU6eV8pDK5iP/rpv7wbxZI1M2GadcqT4dcZflnpnzHSbT6W6iVK7x/3V3Jg2qIuu6/kEMpJFuKBLY0kQANsxUbLEBRLpffz8jyFpW7X1PTlbes27tQdWuQWZqJk887/sFEv42NlfYP2HRnKTg6a3uIN/KU7JfhULoZ/0wsvpWL8QqWT+RG7XAFPVUX8V66GrjIjUb/SxgeSK18PN/linpu3Pn5X/r8yhw7D3JRto9w9V5n1toOlZ6uN0kNfpkqjFg3X1NnsSk2Y8xtZvsgamiXJKlb8M6uQJm0FHtzTFci1+eeolBH1eLK2TJrQtZRh7yXfbDN92JoY/cQxLxWx4RNAGm+ol6xdVz3+Ndmv2CKfSpaQvqdPRGic1q798wh/QLcpYHrUbZYcmRTd8FpmLBm6KzFajg1cEwZJ7SPPOIFVWvEm+nqbJ5jl4t5mQt4x3uuYMsJLYRiTaHJ/In3HFhaWpbYHHM95DrKYXOZhT1cgxZsbqqsXkb7XksPnavhDE1FS5LEi6ffOh7j2Fh8XgeYIV6SrzsanMWAVOCwQPT9iaSzfrhK1i0NhX0OVUnKDwdoE8ut8BUPT0DU8/AwdKyLRLmqclmdMVKeGx4O3MUwbwP9mcsaWKK7CBxHIRvlzvZao0QkrQCpmLhAl8frHPemwSxxZhqJ1chsYv1zjKPz3ONxb5QwOuJX4sfZKr/3bnzCv/XXenq/+aM4rczlYhmRmJ+9USr+W5uMKa09RGYUnpzg80o9HkKWccStguz3YQv6BtHYIroHEELNQ/JYY6ExB/2VAFB6HdwxffAU7+YEk8bPnSPD7gmWJ/amfMExxZ4yn4fN7XZ9OGaKnMisOzHv6Je6PbFY8fUTBrDOh8+U9mcCdyVecor+rsaqersfSbArQx9eVdOEdI9yFq5MQyx7QFT+/v4hIWeVoWevp0X5kE+N1i5K1nimPOng/qT7YqsLlrO+9rwGFnjNn8yphx/A0wVAniqh6xn6CwTlZjDWKlwK25eoX1sCxkd6nlI/MmNRyz79XsSeNr4iynqqV5UV4kTyHLNmKKecqS2IKg/va/JYrZuE+wI59gSzd4UV+CpkPUpylTjL0pkW7lyYp7id89H4k6aYooqv72S6IYFFIx2KLJcIZjinrfKEzcLbJnNKOqXUyN3SraROc39J+YEFTz9w0zJ2jczCoX/Q+6j+N3ZT3faO2S3Wx6GbpIbaHDIOCztl3AN/PIUJLWS9/inopveDXdMBde7u0DRbOyTw7MHTLnlVkA5gnVSmUHTsUdD6F/H/baPdX3JI8+2NqlpiVpBRmdtjsjFjGPk3EqPbC8NXFNueRKs1w7+H2XKu44G3YxiPLYgqxymaWpendsF10p9Du33t4Js6SqMqX966iP7aYVUJrat5FczjpY17puPNHF3vj1FL66FNSGVcx6+CV5Y8/yeY/HecrxH+xRlqtEsyFLaJbfMyW3WMKaccBjLiMwDQqL3Gd0kK8+plfZap2MqNncF85SWVhVyF1HaMaVHC+hLlKktaZfw+xPbJHjWfmztVGkE2bJ58o5pQPaje77t0nkm7jrbLMzDnTtgffl6JN6CAFMWdz+T6FzwPEE2MDW3vEnnqU0LTJEB9KlqN3jxNl9sdNOaD3Os3xtYU46I+0mmVP6b/SlF+JfeR2Ge1CtZjp2MX/YURUcxd9M6pqin2NwvHpehfR8phZnIwISr7mB1vqgvBz3VrUcwFNLQb3W1RpF6n3VMzQ1MkFSUAq7zRct7nLGJWPZzS32OguGjWKDLdeuQ3cyDa6o3BE9Fz8sFq+tVL7TpLJ0yZa5MyD6Uqd3ileD2Jp4TT9btFD1GXJ8s56fyPRs+WOjJqzJW5r0hCsbuiTBPNYEErz+JoI/Ip2EFHitS3sk2uymqtS0hCz3ME7+/GSwsz7zkWDIbLvnIfiKPcv6DKc5dvBBjSumVLsGrE7z+83iYWvrhMsPaZVknjCnqKVkogenzOr2a9UGUsNTOwDvLU+GgrbUKyCZYtKF/mQ5jyzBbC3N+UyBbNb5m6a0yzUPbn24cc4xHR9xU90foonFhoXxyOJBoO+MTX98mCyt15mPcWqs8/GCqjVToZ6W9kc1B1mRYK59Z6O2UvfODTGnSN/tTivinzCh+M1PraXsiS7zIwpV0AqZuS1GHdS2oEne833bZjy+tEvrVZXNinjL1aB4Gm92LIDOb2yQat5A91va2RnHQznF7VIApmv0egiSy7MeYOijPJ3F60owP5kfo6PuJOSVxMG1DvHHrzlOUKffXLN2Ihw3vLifTE2NKRi/wVO+ppchfcQLxn0PIflPtfR/IdazgOgVP4evr5KBIgj6lrwS4hqU1ZFdpIJafnvKI5EIfaYGpoVEtLDQvIRst2q/sd9TVB1YeZg5MnDPZzISmgtcXvJA7IY6ANq00J6u61yZ+2BteLdvL51i2/mKKekotX/DzfzGlWTYw7lbxFK0l0yPLY9uGAXK+mKKesun+lDAcJpClJzly3vcmmVIp7nE9OD/g/TyAqY3V25FQSPkk4C7A1DUej7A6heznzAMb+tdkbmFtJRXITbJZakobF97PNU559xz9KFO6/M29SYr0S1P9f1P288v5jkR1k4YLrcl0VHqjjim2PyUKnI4VfQjXxAnNrsxT9no/T/zAAE/xgTQhC88HpvZo3jGliVKfZ9lvE/dE5ikbnWYLxpTViMAU9dSDgxS4NyxIYPEIsp8Xbi+4/wx76IOp2UBvQsZUIewvWFqnZ2Tz7e6KhvtRRaJ8UCJS571PpojIAVN0lt7Ib6ZeazUy+WP2wm1xA6b81LbQ0blMyGaG8xDHLnjKV9+zaFJzyUef4o5DWPcXBvTBX0w5iygW0NkOLLKXduAZ1fzyFHdf1MheXHap2SO+9OmpldRIWKnNF+9d+8CU8FjNyNL2Wvj9VU1kmW2JcDtonsnn3G83eve/iTJlnpKV5IG86z42EOGlFdnebnzo71bAlHkFpnrjZY46Tz28EWPKOU+VlHlK8TZp4tz7++nPMSXw3507r/T/54v5/1um2pP5fkhy784v+SjrPMUfraqbUTijJceY8lYHYGKyR1/Zb127UxQFuUHIpgam9I1aoGWwneHereknH9lPqyHb2bNB1jHlXHlgSpQcgm6xr3dMZde6thKUJ7i38TneLa6VzGYUc4VrQo+Mo5gxxbLffA6eis63jKweeon80bk0WPZrE26IfNMlDpL2vQNjynl/1sMMJrcCc/PNg7e396eBJoNywJjyB8WRsD5Fs5+9UArZHBXqnTHl2EZWm0lxfrHs51WvokBJeIPXP93A67ck8NRCAqaE+7IO33vShenUSxlXUQleokxxXiZCFpvA6zkd9PfphSuTRFzdAh3oHFl39T6En1c/Q5b9qKc4hDLk2o+ZwTzVw7s7b7f6U0dc1cMkfI34EC/u8BpirYfg9S+zrz5VgadUIkA/o0zJ52XaMTW7cz/JlPjdufPKH/I8it+e/cabw4z4nHBNwtUog8T2Gqld9lO3kL9P3EzHfW9Whu66pyyYp2j2I9mLg/7iNQJZyibP4+ks75hi2Y/uT1FPwZ8WmCLHGTGLbJ0zpnBm6QQF4qshh+GxRb7VGDXLfuKAcPzHjAJtlBquobscm5N4duqy32hoX1HoNnuyuQiQCEnWM5D3lPq4ub37VLgHpugsvb20r8TW+nNi4sfmicX2kCLHOewMFONbQ3b2C5jia2CKekq61FzorTexzPan+vthjmxyAr8ExavEQuUVvFetihrhaF+SuIrAU8vZ+Wr1x6sJVq23pxzzy1PCHJjyjv0vT7E+VYm6haTrWSRhjIGpkwHZ77wFTwn+21N0RmE0oyvmN1aGmKe8e9Mx5Z3bnYw2k4NJ/FXy3jNWgSnqKU5dZIm9be2aMdUjzTN044dyYtlPyicP/qeZksRv9qcU+c84e/T335ukZX2yToUzWhJBET6ZCvVM77KfL7zAEzvoyLL+eDKm/InkWu+zZBKyXR34hAT3/MqYEm0Bst8vTzGmaPY7iuEXU5oQOyjbvw7kEO1bhOcn8BTNfpQpmyzAU7+yn1PepxGb+1X+84xcYa2dULldOoypYCZzOprBS2RM4YYj065P6e2LdzxpPjXnj2EGWWwN1xT/muvolAxjstnMc0S4CBM2o/jIfr/61IenGs4pEme1jwvU4Ne2Y0p3v5hi2Y8yJdW+iJvV68V32a9c8pDNLMh+8diZIvXanEk4eTa8L9rnLvtRpmzptNFZ9qvXCPoP9dS9zGKsVv49dB+2raPDwofsOznxiPgeIlaP71lYkYEp1qcoU7JTP5G9eWxiszqJd9y/uCnyLgX3c/el60L/u2e8KMof8lkP4TczNX+O9sQX2ohnTC1GS+1zRkHnfnqjvBInjBViLqcJMOW5M57oz5eBDqfMJgd7AJ5SJ3kKdpImXZ+inqIziurgtiHzFGXKFl6zhCx3hYNO29uI4HME15RPSM3mfpQplv3G7zOsJzOtQa5pRcQU9eWZ9SnGVOCmT0L2/BdT1FOqBdkvOL2MKct+1FPOfLV1GFPCZflIGFNmbzQku12aI7+Jv5iinvpgqmogkbqT06b4YMpO9AKyp/UakFCQwLN545+sdByMO09Zl92VMUWzn3PtRyeW/cSt8Uo8LykM1Hstx2R1zpoE+/3zgmW/qgGvMKZe2fCCueUwDb3XfSqbPekcY3GzuSf29GLL6BHNFsTHBo9wkfGOtbFVk3mKMeWvxybzFGOqkbmOKUfnXeMHmZLV7/an1D/j7NHf7qnonhkErx03WU13wJQpiCpujnYVMk+xPd83U8xTlKn5LZijYGntLTQwrDPZyhvw1Lg/v8LqZ047T7nHymGeYkzFB5AI85RXA1N9tZiikRctCbnwTRLo/KmwLDs4Y+3lQZ+hnkoXx68ZRXaLFiaxhiesKadT4qmT3QkJe6yTrU5eCetTOlqJzFOsTzUvdQ/eqF8h61PTsZgyT7nXq6qjrbwgzFN+NR0Qa3nZ/i37Bdcvpj481b+RgmdM1aiwiZ/X8PoHm+HJMnrBCFf3RZV4mmlfTT7yBTb381IJsqsuuTz8PjXwfn8XG2ggWWsSkbRJiHP0F5ZtXgw2o2B96oOp5TjSzVVvv8N8Bt3J4eqngNRxVHVM2Tdgqh9K5qentMcYYSVon6Gzm2TvZ5uNuuzn2tr+J5lSv3vGi6L9GfdR/HamxHPkESwQC4Xz60Zg+1PqeVIhxhSdUUhHHbKTu51NWfYbPDAw9TBhndtcdiJZZzwfkuiwvTJPMaaceuAwT0nSrEWMqTFnZ4wpf7sBplanSU78EWkSf18BUzT7UaYc0Tp22W+Q9evEmYymCzPSlCNjyjH6dow2w2pNwuj5CrFL9jpa2LnEZhTMUx/Z7yLODXN0zx5YU8kjtGVnC17j4fUsUyvj8Yp8eYoTGvAk3Z+Sr9Id8zfza0ahWbcSV5P5+94e5KTotEBX4i8r8Ix7Bk9tVt4IS8AU/8EUzX7ufT09MabY3G/c7nS0k/ovsnJHTRhk4XBhZTkwxTzFG+ApOqOos2GKXP2efjLl9teagDaBYxB/sm95f7ZMOk+xGcXT12rzfgSmBMIDo7+yn7juPRJvFzk/9zlfXdDEb+6hVbThX//7351R/Oa5n5Qcn2Sjtzqs82EmoObqK2zux2YUtE8xT82jzGJMTcgMsl8Y6ToaDvsRiewSmOqL8xOanPMJbvxXP/xgSlgELW9fuGzKmLKtxywM1kfo6CQ7uoypYLQzCktJxmdcPefgiY2AwZvRDhG3EuvEu11TYp755oh5iJyJo73sCOlDHq6pVfpCjCnqKf6sG3zw0msLFS8pxnxZFryzX0Lnvx7Od8aU15pbGc24gU/27TBLgnO/cqyHOoZsZFYcsk9KXLO5X7N+zyjUgZKa+4VfYGU3KkInusRXxKcThzHFPEWZ4q03U8nFjs1r6rdYMsBTTiGlkZkcZi2W1wp4ijJ1GYYLsl/emtB/2F9MsblfdXrPiJThGXPJ4MHb4zFkv1Ja7nDtzm+8Z2PwVOrtzuQgqO/7MM7AlP9sDZb9XMfXCpb9OK/KeS8aK7F5J8srFjgN3r8Da80PMqV/94wXRf8zzh797Uzd1lpEFlpPQniAZh1TLPuddor+sT/lOsrGMt16/STWy57x/vnhyCgu+QnxjQd0ZMoU9RSbpdPsN7Lyr1n6qpd1nkKPYpYEKX4fC7+fc9DP5k2Ip+EXU9JmCtf0r+xH+xRj6lf2s0XuGSENriUyfDPlD6du16coU35cAFN4BNlPIa+i8xRlivecB3LHmSog/8CPiP9EGU/k3RHW+fkqZdmPzdJpn6JzP9annMX+q0/d8uKKsu3TICR5gWdHchN/MsVf7BPzFO8U0OcoU3RGQbOfgzYavF5rMCHBIWlQcGkbwpjS/PdM4VefUkMjRaxP9b3hBjcKviP3erIFVB4fIVnr2zYh1yacWsudNMSNsMjCzlN9c8iYYp66Tt2EecrtTYofZErkv3vGizL4U871+N3nT2UTj6ynepv4N3lWoFQfyp2nKFPHa6Z1cz/qqXFq52RWTWY8zsfAlLt9DsjK6L0/q2CrJ2TNDuOOKTLADqqLoMXqdQLZL9tDdtSsZ8o8he0SOvpE8ipibrImJLxEUqva9k5wDSEd1mVrIKBrDJ6yFaEO2Ywif2YHrLq7U+hdF7sIOZl0ItPl/QXG63My85Sw0wye2PGXp3pO+ULOY6Ea5tGbXbF6n9x5e+tvBTT37AHB8gk8dUyAqVPuPdjcj3mK9iltaUCW6h3BU5QpKUMF8oxUP6G635PIdO1AH+Ljc2xpdxN9MpUSn2fZj/Wp2X3UYmHUfyFvMLR1JPYHQ7IUzsDUsASmqu2m13kqMTYCY4pmP/twk4UPTzmDw65Gmoptcnit25Ax5dnlAIsSMOVqDXiKMtX3yjxxV/csMo8P7gI/X3wgZzYq5B9kCkT1DVN/zPMofve9SRjNie+uG+TXm03NZhSsT9HsNy9EDVfH9hXaM3lmmLtnH/rQagSeKcVYQBPSU4hZRpA9hsE8Zp5SkxyyX3iopigsLnw3o6BMTWQ+JfPyOkO4dIGpwRYuO3SHdZpEuZFa11Y6YWVogyeop07XdceUfbpOHZb9hGdy4u3cguw3KdVtxxRXvgQkJReJeQpP4pPBZhTMU/UC1n3KFJca98Ttn3MBuUWrkploZAmx1sBU3II/KwLZj80onoV0Y9nPQ8as8xTNfp7QL2IUzdqaDE459KE0BaYSD/qLboVV4gUXOzKfMjDVu0Dfc6tVFJk619S4bUrwnJY+ZTTmtj1izS4Nwr3Dl6cYU08Dfv+PITDFcxAEWJ+aeP72kyl5gKYdU0cfTa0C5QPmqY/s1zrgqU+mjjL0yafoCD/IlCR8N/cz/pBnZv7u5/tNzrspiZNNnZBLpfzNU5QpodirmB/0X4k7luBvSj3liWiW+PxVF9C0uIjw3xIwdT/lEVJqaYQ5fOsjxhT1FD+1galKB8/9Yopc4vc6XZU3Yh17sE4rt7pjqv809IR5Krpik4zDpkaeYspTU7c3e+hbixPy3POOIAurG2LWFvSpmcQJzFPSWjGSQHVOf+tTojCTTU4aXnFPnsE6PTzNazRcBn1ijeIsDPYYO2zu98EU7VM0+zFPldfRk3nKflTAVLjqlcRrH7AmTSw/tvaiOsQiMBWyPkU9pQjAlM2vpgszGb06ptz6AH1oYV10MguONY/7vbNjkQt4SttVeden3DNk3bo/eCR2f5QK5nE82+J+OIE+Nbk+gaBlMiZbJLXw+g2+Y4prwwx5XPO8msG4N8DStIDvF95nC3OPxQtuJqd76DWh/pNM9fvf3Zs0/FNmFL/bUzoek5BYNSJrL+uY0m9GCX8zJRPMQzxTsD4oIDtN1hvDzB7rlIz3vVnop9u4Rtv3+YiTqQBMFdH2b0xhfHTQxdrCOh2MGt4W41nHlDk5zZBvaTZ4qBpfCYSQmg+Q+5X9+NfoK/v1TiH6ZIpmv2a9OYXOVbUJ8h7jNRnj5MtTlCnd0L48lbjlFguLokgYU9RTlClvOdnWSH0AU95Qz0ICgu36FJ1RuFslFpinWPajnho77vPTU6GzKsjYHTfv+yCAqdG+N+w8RZminqJ9ymskYIp6qrd+gqeKMfSh/jbQyMTTa1ijSr9jShm8+xT11GQ2PLI+xZjCS26D9dfgFto6v0uRqa5HzFO+HCeWlYY3+Pr6L6b0Vc9gTHn+KFuY0fF2xrxf3XnX3jr1DzIlK9/t+Zp/yoziNzM1aJ5jslbiivc3K/DUKWw6T3nlelMzpj6y3yJ8ZgRpxizBYeMUaJaOW2In5IspbmZCR+dSYOpXn2KzdMoU7VOz3mHKEx3tdHTfBhcyRlLNkxlnXK1tXh6Zp9zzApii2W8+4Ovwgyn5tjohN8+eBM1H5ppMXoOC9zPxVbPsx/pU9D77lHqKZT/K1Pr1fp5DD9KmPR4AU4foIJLxRAWmoAh9zf0uJTBNZxR+IV0/mVo7788fLSdF6GLJiZC3mHdMYUX3I6u4vZ9XcX976lf2+2Bq9soq5ilnxWk1ujWQPZHQez/3qQWmwmDJYe719hRlausPz7jvvz1F536DZRNhMTFviZNctBRtL/aIxDhokb+OgKlrcuY6T7k+MPXwwFP69JUnH0y1fHHnnWGtFz/IlPLtZxLRH3Ifxe9m6jqdjMgSryo+8DklZUz1rkqZfGQ/Oktn2a+ukoyMHjxkt2Km12j1ujdkUlZtiPerfIGeNfQJ1qdWPWyhOOw13YyCZr9ldHyQ+eI8g04+3MloOJ4DU3gJ2Uff/y37MaZ+zdLdHkqdD0955kNz0Lndrsgo14uEMTXmTR5zOmQ/X3KIgUbLdod7LXjKRSF0fm0pJlhZ9u6hk5ZqgZ7CCphaixkKNvdqarWNesNVDUyx+yiop0QMTLFZOmWKZj+XuMCUFbZPMtpZkF2jdRN9emp4sRf/wVQlnqvOU7cFMCVu7krnKXs+dKx2Dky1bp0n9uMEr5d6imU/ytQ/PdW8kEXWWdPwfiiHBmOqKcKU7zzVU3q4nj5z5HijGTF3kxesKbfkHtrXU/yTTGnffibxD3kexW9nyho8R2Sjl1VCBs4sZbP0OuXL8MNTbO5nLWXdHPFhSuyjOgsJ6jspkmPo6MPHoUVYEnPC5n5sf2rpHbs+1egWZD/K1FlPHiz7MaZ6/cuZTJIS+lyTnq4s+7E+9f6QPIqL0CTTWfuV/VzNjRlT9hPvHOB3viSz93m+vn/b18gJpBb3N7IRMqYeHDClqE/wyoCHLCuL2YXNKLz2NU+RYngiMaJVhrD7HEytqzl/ME95ycaB93/9mlE40jG7sj7V8/Rn4uyLeIEGu3tOHO4Cnr3YwJS0l4yuT81N8NTm5DdsRsGYWu33JWPKwc6zRjV/UMg8VeskKFfDLvtV2l9MffSpX0zxEndDbjMET80WmkVCgzT8myTDGth7jWU/u9c8Y/NxB6aqcZZ1nloMlvD9Xvs7sif4Rz2lf/eZRPUPeR7Fb2fKcROLRMnziynqKfHOlYm3iJSuT9H7KJinaJ/yxjIwkR+AqUFjNsQ4puAp/bUlSIpyC9bxROLtdTmwkFuMm65P6VpmME/R7BdcTzsBrS3pxJgKcAFMkeB+xL1FTw+dnK9qlv1on3LXl9RiMwpJ8Y+8t73bU2QmvSXzFB7tgalh4glY3KtGwvrUfAnZr4reTAVtVnww5SxiNX0/I4Un0wus65gbH6eWlEHW6/deOjCzgT5FZxTVzIBrks4oqKea4eDJ27lQLFA0CN73BJ/Bs4N4GFmeCEw1kP0Qy36n2m9xHT1f6CP7idWjCBlTyXksk6miwft3g2GX/ZinTidY04zmL0/RWfpjL0aMKTuItCuaD/sWiSdVwwf4hDpPiSW8H7vwtZQxJY5z8KxzVRxztd6fmKc8pyx+7jm0usTL3+z5qvy/9ZmZRgUd9z6uQl/VNle0fp77HVPUUzziFCw21QvZSIxk84LtzlO+P4pTtMjLmoxOA/AUZaqKgq/sRz01sLzOU465gz6mGyEwdd0BUyLWBPSIVkcyiTBkn80C+hTNfpQpNqP4p6csftnN/RxvYjvo8bgsyDzpF0mw1F8FquZlwzyFFwXWkXErt52n3ECB9yP673VavSNHe+ZXZG5ynnjnNuX9K7xe1qfqogCmKVM0+zGmfvUpnh9C9vM1hyB6ppu9P9QJNh/nhWWM2kHXp6in6H0UfSMveLe/TImp35adp7yXCtkNJ3OZjCYb+PrLvplagurrXZ+i+1OCwR2w4PUeyHmMpjXzVDuWr7xz6msnJKlPRDai2yR+FQNTpnbWWfZzSv95Mh89UceqlWW8i28b8uEpt3ePf5Ip4bvPJKrCv/SzHvEshOyAj19M/dNTU1uUP5kKS/5O0FScIcZUZm07psgshrbd1gerY2qzrzpPsRkF9RTNfsNm/8XU8XA/kultVr+fSgdMjdTDge35el5yrNncj93vt0uiqcmH527Pl2W/+pkvyGi8LEIyE4Apmv3YLB3FA/3TU1N+VpvScn9mfcre6PMrykFfxLoFKR8s8oFlVbPejWU/9644Bbvfj84o3GawuZrKM0uZp7xR+36W2GScEVPjgInsCUxRT33sT1UnX2CzdLY/lbj+i3nKQwAs6mNTJijewppyewFT/dzVuln6r+ynXnsP8Not+mTKHT92sLLIwNT68GxC4hJg6sTvO6Y+sh/tU+9n7DgmPo6OjClH5JzrDzIl8d/s+arinzKj+M37U9eJbRG/F1fIL7ezzlMffWq2WKpsls6Y6gf9B5tRBMewgOzB5xUx3U3DEyGZO2zux5ii2U8Jy/rTUxfZvpPhejvlCRpBRzctD5iq0zoMjMFX9tOK9107lCk1xZ2nGFPUU72Bd+TdAtY5dEi2CzI48UXoc8W+QFmutp+eojOKj+xHPSUO9HvozHn1imrNa4lZVmnCmHpezPtnn6JMKWiQJYypdCdmzFOenBfgqdMF7HPX65Dc1v7CerzAU7RPuZlpE7Y/Jc4h+zmiKBNztnRfWG5OkB1XLXiqN79LxJLEGuHh5stTjCma/RYzYIrO/RhTv7Kf4xj2FV2kR8eUn2ut/sGUu2/AU8FB4bA2B6aYp+a99/MsKFProvhJpvrffSZRlf6Ms0d/+/P9jAFvkY2vVog8feWKPN7v4/5dAqY06X0NvrNf67+zi8FDnt9CtIcV8QVMpG1xYkzNTytgqnxuHdan2IyCMpVrUs3mfoypqsDA1HA9TbDm2TWa73sHMitRjUi1rU+MKcWALP7hKdqnbMGMLMYU61O4eFpouhmHHVOuzRUfMwrSOOCpg5tvuuwXt7PUDF7ukWU/G4fgqWMsNWQuFGnin+7A1K8+9U9Pea/j7GT66P3coUh9JnahFA4wX3ZM4Wd/SKzm/XmzvhWU4LULMEVnFJQpW19Gjllxo4Ix5YabZ4p8GZgaxn1YUwb+eWqtzL+yX/S+v1CNIPtxMvfo7k2is/R6xV8TL+3Z8fv59Yjs9KwJcWJfdEvbwRqopEGadNnvrz7F5n7uCr5fNfRvide8/34/x5Qsf3O/nypZvx6c9G+6j8KJYZ3DvVuZkFOdnRhTQnp78d5Zhqw05pd9xpQ3CKeCWc+fd+YpP5KL+P3J0pKg/hzy/DHbTtksne357l8Dg83SxdxsEmepvJ95eUJfnqriZ3f+1Dwe1Mhvg9PJ0i7BAbcrVePdNcI1kk62yfannHqYGuYqGcVYdJ1j4p61nYHUVgrJ+Nh8MeVf8gYrvmQgfNIHcrfn28uh/9A+tXQ3X33qscnhxczbjilSXIApOkunfYp5iu5PsVl6NgCm+HDzYEw5p2nsoLO6hSwrqMCUxQNTNPv1rOB9v+TFdtiMgs39VBGY+uUpxpTovWf5ZwHe//rlW1bUQvZrdxX8PMrUK+X2HVN0z7e6nddYccQrb4v7XYzUcmeSzX3SIP++A6b6sDJiLv/F1LtP/QdTu8WNd21Z/8EzCCRF/W7u1/9Dnpkp/mamTmvwQJA+S54s8OaExPlexG1avJ8/J25SxhTtU85wkXbZj3oKX9bAlGeOX+CJEphqSD5lMwpleZASO+awwTzFmPK2U515aiospwnpL3YFtLD5nsxVruIxWYGnaJ+i2c/mQ/DUx71JwVk2PjzFmHrFeUCMHobvJGqvlDHVU9/ZjzJFZxTiNYVr+OQrqYm54QHzFQ/XVKJuT6hIy4ZlP8YU7VO1A576YIpmPzb3o0zJd/kZ2i8CnqrT1YMYTR+YkPKm8xRjinpqH4GntBLWpA9PCRDWeO+w1q7w/uYiGWwW4OnV7Ysplv1i42vu9+EpyhT1lIv0XYS03dokBzuFPjWoAvnDU96x2UVmumo0LFgpvH7ap6b31555ytHr4ieZUnXlG6bkP+U+it/MVLGYIBI9xiUfbI9Kx5SWp+Apmv3ojIJ6ijFFPTV/VcCUheOOKWMM2YMx9c9Z+iq8VIwpNqOgnjJ8fxr6ydNO0eXp7YmdKhUfbHpG/NGnmKd+9SnGVK2+towpe37RDDQr5j6ZcC4Yat7ur0jYXmpcCcBUgJ+VjDTxvsHqKQNPrQNY938xxTy1KLY1cbQ5ZL+DX1mWOmyvjCmW/ShT/HCQhcxTF3RLu+xXPoopiubmnQxyAdaEzRaYUrn33O09S2dMLWW/7mbpxkKemqvRsMD1KH4mrniyO6aGVghMyg0wtbvMVCxpVY6Yp+jcr3G4O//BVD+ugSkueUaIW8Lv5zAdgae4oylbe7TRsHgP0tA1mt3CDO7v52CZ9wy5s+tsag57yx3z1E8zpX93TqL6pzyP4rfP0g99+Jtk5zLB45sSsxmFkldld29SzGfd3I9lPzr3o55i2Y8yZe3fn1O1+qrFPMWYotmPziiUyPjyVMLzN8ZUMJoDU6OTtCfO+7Pm5PSq4w9PMaaop8ykqnjG1HHL7bC+nh0ThwS7jqlRf/7FFJ2ly2EfmIq1o8A8xbIf7VOFBeu0PBLhmjrUeYzEdlx32e/pVl32+9ifonu+bJZO+9RcO3fZz12unSmi584bAxE8sxyf/+apyPzKfu0qLxKnJ06n5kUQn9D31s/Q4UbaCeGHKpCxSyreJ+7Qsrj5SMHC6539XANyAmVKlfR7t+e7fmUdU/ZRfS5Qz4RsHORWDWuS2coWr7ky5i5+2u350hmFMn7AmjBOMsvkDsMt1k3t+tOe6vPfnZOoqv/S+yimcWWS9QoBU5wDTHGXl8T6lD1dzQrGlJw83tnFl2tz5O1uZKZdp0mgWEWEdvDmiLvkGhTMq9xC16o0sT7cSCHLfh9M0T61xtWNTEq4GoM0g3X6FOcxcbZilQT3PYmtZjuHbLcQtcTT+EGBWnkyZEzZ3nmtm6kpfjE1ilQd5fucEGP5PtddUvYnFF+CinnKt5/A1GZ/j7rsl/ubK2NKX/fvyL5gFdaQiVSRyeSehn7MHQ1r+F5daJ/68BRlyrkelNi0Ev+O257wRIwpb5bfyGAJ5vNl6X2/3hI8pd7fMwrKFPXUR/abxU2OtWoDfYwyNdZynpiHskreD7UwmKe0rAQGKFMnmYuZp9j+1OS1X2FdTa/IGef2AuUe/H4IvnwxtUzeferNFPNUWr4U5inG1ODu7jC3tG6Q7SX9B8/K6QvfnZOoqv/SGcVpBXk8GPbLkDE13g2lLvvRGcXuOZNY9mNM9Z7oQZzDBTyz0+MFCsNt8X7mC/xNq97cYEzVg/OXpyZaXrH7KJinKFPGYwFMNifoE25+j4k7bYAp2//KfowpOveje76UKTajUNrbljFlrx65jOL+gRBHnT75oJe7nadqqW8gxtRH9rs12dV0Y3HPsp/XrIGpa1JWZAi9AwXeC/8nU9b17zMK6ql62j6Rp40h+4UT70q8pIbst7sDU9Ztr3VzPzqjoHM/tuc7ESLDrK5ZjntNAEzeuWcM2fjAg6CcKsHlEDylbv/KfuT05amP7Ec9JdbPa+gUG/DU0gWmNush/P7Vcdv1qeYK2Y/1KW4scqxPMaZon+rN5rfwp5kS9e/2fLU/ZEbxu59FVgcTk0RGUIZE5JXo01OXRZaa9YWTmKe8fpWmzFOD4XkakusOmIqE8knGdQN/U+2Vd0yJ6zV4ijJF+xTbn6Keqh/9zlPYnu6uyODLHXErD64pb/bFFGfyWug67TFFC90eQrasvzxF536NaB6RrRy3MjpvLu/zcc1ngvMGPEX7FJ37/YenqgaYmMb7Hct+dnRXI+SstyVxd0aKMH8GpjgFmGqcJ2TPf/Spj+zHrd6fRa+WhYXur1XHFMnen9WgfYoHTyVsf4p6ijLljBap9cGUIy6AKXN54YmxtiH7Zil4aqCOZKys356Ca+pkbgl4qjfX7tCPrnLB+tQnUyoakkVzqmGNGgcC85R48B+8N2yA6V+ectFFMUxVVLrs5/ZGzk8y1f/unET1j3kexe8+e7TUhuRgvkoUICgQqAjcbkbBsh+d+9E9X49ro9rkJLvLfowp0bw/ibl631e+cFSDzdLp3M+xlFI3P7LfWU4F5qmphYHJwQqyD2XKK7Iq9BfyKWLZ74MpOks3XpCN3KfR100zP2/g6p8cQydezzumRkHyTAJv9vrsU6S3q2TGVJ0+oP9Qpmj2q/bNLbE9Tl2gx2BeEntxSZEfLQedp5RDrvF2oTgpuzeJzv2Yp2j2U0+vnPdmN91C1ia4klEGa0LgHoYdU8xTNPtRT7E+9YspdU2ekD1v7/2lzGvh/QNTvumcu+zHaSX8vP+7p3r564updQJ/v919X4e+cLgIls+7MptReI0PTMO/VCwbt6/sR/sU9ZQj7vQfPCunL393TqI6+JfOKOL7cUi2g2uJSBZk0I+GLwFz5fmVME/R7NcTr0XiKiQqzPM2vBEL7YGJDdEJepXbnExWRZ0wpqin2mcsJfbJOf7NU5Sp3iS5ksHZniIy9Z4nNOUOW2KMUIXwIDYitj9FmbJTsypQWcM67PHFF1N07keZctfuXECmPcZkbh+eCetTg7lXYhWLBsLqDjy1eF3WWPLuz9AViHIyH9Z77vVmymle2wV6vcYv5il/bVSGNZrlFyz3wFNOtvny1D+Zop5yEje2kBpJCXE2eRXi2ht2faq23p6iTAXk75666JsUN5UDX18muwhFkdqQiT2Brx/oJ906BCOl25+anaD/PQxuj4WTfk+Yp47isutTdjXZERSd+uCpF1eHwfICTNEZhXJ6zyhOzQ6YWoGnPpiSltmGecpW3+c0/hxTivJd9jP+lHM9fvfnp67rIVkvDy8+iE7ZAiUZ959M0eznqM20YNlvfN8BE5QpNVFzYk9c8JSy2+if2e8YVwbiw6DE3Kj3fjZzP63N+fN5JZPF7IupcaluyEC5Viho9dMnU54VVN2M4sNTdrDZdH0qKbY1eni5R9ySe4Y4OLsnZOXmi/WpILOxgCTx8rfsh+LRBktNcQvdSJ8TFB/Kggwf3IMP5hYw5WSXM/MUy3794n12T82l0I96WWT2ttyVecput0BerPcSYrnzCtaY/Xlq7d2N2mU/2qdo9qOeYn2Kziiop9z1zo7g9fYaMlXHFSJ6QXSW/Wq3AoZp9qNM0bkfuzeJMiUYd2BqutYIqnaVQfYvpUb+82DW1jwcSZjbkkfi+j78/LCX9TumBpdI/5j7gcfin2RK1b7LfsYfMqP43Xu+ejkwOqaSIfQpyhTrU3o4u7I+RT3F+hTNfpQpf7bSHfTcXTJiGeM6IaO5oqPDYDVkTDlzuZRNeh8FY+oRTQUz2q0TMr6iCU/0PWQfXm837/OlwFOPCTAVZ2qMq7KvJc4xGXSecrhnFf4z+3mpBJ6iTA29/TMMVPLq5n7sPgrqqddyu+o8RZmintJQeUu8Ga8SxF23BUHl7pH4ntKTEc1+8uF9H0UV6amZX4Epdr8fZeplz25YkLP3ufVDTUd1ergQp4XXR8qRP2WeYtmPXOzpx9yvm1EU7zMARh4wyak7yJ512ZD5bVQhf0kM3Rpt4Pfdn5XAAGXKPXG7zlORlRZm5IghVraHJHHMgU3QePU0yErcAFNYDWqr2AFTTfzuUzT70T7FmdeUd4ZmZpjyq+k85V1mzk8ypfPf7fkO/6XnJFpPzSBwCb14sm82C5b9qnL3Cj+Y+phRBIp2JXaxBqYeR8dBMZpnZHq41CEJ1I38mf3+uT8lrKefnvKthRYjy1htyNDlSh5W93phBcM2xv38pfIs+z2nwDzzlHXsC+Zi7ke4WWmHxNbyvECb9OCRqbsDT/VSN2ZMfcz98OvwxZRSZ7F5Qe/7unc59In9bkvQvF51niLx3NMRzX4ffYp6qpZ6cE3SWfoyGd1wv3wCU73L8/18vu2F2KsHrAnt5stT+t0vQ3dqfjFFPeXNFlPD1Bf7jDHl3Ft7gdp2WxNj/P563gKmzuawm1F46mkWm6EMTNEZBZulGxa3wC05J7x7XWoO2g8Tg2ymETB159qCMUU91TElZfInUzT7aan8456SefG7PV/zT/msx2/21JXfwTpn7L6yH537sexH702yzKXQ3e9HmUrdR8KYCsRXPEWLspcSByPwlG1mnad6zUJCbEZBkvELC3utQSz70T7lGfAvX373iebgRcR4nGCdHtlfnlJXtYYYU7+yH5ul//IUy37qpucS4yY9kd8euRitzQNcw6044P1IwzVqR4f1J1Mj3d+y7Oepz5wgvwyeZNJfPxJ8b8BTZHg4Y3WbatDhI/1q7ov2gvVeL0OMKZr92vEjD22DaDJSD96ZmM07u1FPUaZYn6KemkQ+ZN80+8p+v/qUl2zAU9tyVZHp7VLyvlfVsmXmw343o/g192sO2h2x7Efnfto8SXjvwEErPXjHAct+wWTY1paHZn1Yw95Msbnfm6m+maQJy37UU2rdXkNXquMfPCdRFr4710P9tz6PIm3XsM5F9SshvaVCULDZ87hpFy/owLxy/WDKlvAUGNskCct+wfrmTBHXroApoQeeup4zGZ0flyGWUSAhNqOgTNUVB9mPesp+hAnx1sMJH7wabYEWoRQRc9WHxOVoZGHdW3PPPOWa5+rKmLJRDtnvl6eUweCIPFFVC4QOc5fM8j4wtcWvGD189cWYIpMnMMVmFML1iTyznkXmMWwi3Js9bsgbzCH7jV9Szpjy9aEno2lzv+B2mmmJ28r/hSnZfCVd9nMjYMqbtScyk5ISPJcNLctzl0rXpyhT89qvGFOOG0J21Z3h+7Mjkzyxy3cfWk29igw35tvTf3mK7fmOjM2Veapf/+WpPucuWfbzGkGbIkFZD8huva4RRhl4apwMRawQ/EC22dgW61MfTOXccNUxtTnqP8mUqH5z9qhq/UvP9TB0NCCrMn+FwfAwI2g45Vr4nZMXcmYtrJOUKRFd4JoQyujKPDVXHfBMGcQWkg7zB5nd39ljVs8EFN7fn3N9M+W4kSebx3mvwLKtgKcoU7RPUU8F80CL0Ey7rBlTvroCpqinGFN0lu7oyCAzN6uQZxwncE1tmhXumfUBsexX8C0wZZKcJ3nlRmzu9+GpObddfjK15t/XJH8DpmoTPOXu2pw4VvgI/bl/kBGdUXx4SrqWZ9y76mnXp055duk8NXxoAgqa3pnMpueSD+5xY1mDvQ/ZzXpnv8EFrulfTHXZD92un0ydZ2pJ5gS+HhcJeCppuD4W+n/1qcmU2+JepNx4t7lG6Uf2cwYL8JQohcAUFio+MM+XwkqfwFSzeJ+x0PrAdO9+6+O6d0lDtzeUdbN6+WvGlL1cFj94ppss6d/N0q1/6TMzF1I1IPFr9ApJK2QOquRNw5hifWozn/G4h9YF8ppCPpncEDwzEsiEJ/zwfYbAxrsTV39/VuGCgSnap5o9EXlnJZU1y36a0q95NxTSq9keJ/D1PAdMUU8V5/GaoClfJkQ6nBbWRMl3n0zRPvXfmaqbeYpW2cEh812R88HhzkVs7qfb/BdT6XL1xZRTZQtTmCshbuzzlXfFs+qg8/KekxknAlP/8JQty/rJJFfw1Mfcj3pKSU85creyLaB1dek85aPX8JMp52HaholOkP0EJytCLwjX8idTj/sT+ijflmR8GcCakoanLvtRprz2BGvAP5mqrRc0x3qVhK7L2xbqn+wBiZSgSkgsBql1nis885QXEs0yF+ObhNXeKUWecpIF5inFukN2zPXiB890k2UQwP/IlPanPI/idzOVNrsB2aIBMPUr+8nF+hU6Kz87maOtKOK+uC0Qy36bPb58MlU8xndirn1gquxlNdo+5kbnKdIvBeYpNvejnrpp6MI8haMpMLUdmMDUArIS2QV/8xTrU9RTdO7n7Hv9gjFF76Pw8uH23bdUu2NqvHpFaD6TCsYUm6X/mlF4Pt58MmVf1NxBGrfKiDdvHogxtT6vTsxTnhYVJzb3o0x5u8MmMu+tcmVM2WZPqxlThvdmYiSfDZb92IyCeor2qeqSwe/PFia6OeX39NzDPHTUle0wT7n58Ysp6ik692NM0bmfZql39OEpypSjaDsLNdqqR6z1Ajx1GAWf2Y8xRbMf9ZQjnaCP/WLKDWznJ5lS+t9kP01QB0jo03/8q+6jmIvzHpm/mQqKRHFY9qN9imW/arsXGFMs+9lQcojRLv7OFOfA39S4KR1TbJb+K/tViVTzjCnqqbFnwD/3Y8g+69NhRSz/VYY+4mry9dyk55enRrY2YJ6yL4OHYN7U4ZrN/bzJ+/xgYzB3CDqVOe+X432E9GaedZ5qt8AkzX6NnOS8t6xmhDElnpMr7+3rfIry94zFRPwjJD4pBTb3+6enaJ+y1z1gknpKP1y+mLJm2yMZ93ZliC/T5j89RbMfZaqbpdvLC2OKeeohHl5k1udgTRlPgKnpTBE7piRjFptGDZ4SWvXLU3SWzjx1yjULiXgMTIVNlWCtAU8NTPAUF/zFFM1+on5Ow396yrm38Q+e6Sar391Dq/1bn0dRV5DH15HyQoE8+upT0FEKns0oKFM0+7m8C9mtPGkXMg29Ce+PBoWBhob0xdRkD55av597KsxsMflgimW/iZiC59aDC3FUcYKw9gCmRt52SSxhXoZBeTYIe75fY1QaZM0L/sx+jKm4nUUs+3nHiZqiU53bxJQhSwXt/rVAx2ycYs0VvpgaukGI9dWbqa2ndEzJSXxNvHACTPXSNiXTtftAeCcfajb3a9O/PEX7FMt+Hgdf36j7M2PKSctdjWJufCBepMCasD35BmNKs8iL/8h+zFMLfi0wT1VjNUuYp44zryB2rsP7N/tEYPtTLPvl7/OPf3nKm1nTzlP9fJOEXjkDphRT4sj4Dn9G3PfN1DJbTsCNg+/8B1M0+9nqMJLNq5Ut/994StO/+ey8Jv0pM4rfzFSrXjhilXzB46s9cz6YcpJaiRlTTbIvQsZUMILs5m7mk8RPJrqBLhDniOGcqyTYWF+eYn0qXHuC+bpIX55SpbQw+bw6E5fIk5B5qo0DYCp9liFJmxPpnkP7q089BtrfmCrPyprN/VydQJ/KhNYmrmaDp1aSu/jwFFlog+JzRkGzXzU/+8xTttjfWsgWypR42+LOM6b+mf2op+j+1Ienmvk2S2xzCZ6ajXsHMhB6ZRKkKTAl3pYqFiH7Iae6/I0p1qc0bfZmtA9MtVdtisa3eUFmyebNZGgIVnaGrP3PPtUUyi358JTg4Qtk42ZnoLuc68QNX1Xoi0bb9SnKlJvUmvHJlGBATqBMyc4pSZzZWf+np3rX87P4b//xfwAPUFMQ</prop>
			<obj name="TemperatureLog" class="TemperatureLog" version="2">
				<prop name="Times">TEFSWgAAmEkAAICYRBQAAACuAQAASAMAAOIEAACGBgAAIAgAALoJAABUCwAA+AwAAJIOAAAsEAAAxhEAAGoTAAAEFQAAnhYAADgYAADcGQAAdhsAABAdAAC0HgAATiAAAOghAACCIwAAJiUAAMAmAABaKAAA9CkAAJgrAAAyLQAAzC4AAGYwAAAKMgAApDMAAD41AADYNgAAfDgAABY6AACwOwAASj0AAOQ+AACIQAAAIkIAALxDAABWRQAA+kYAAJRIAAAuSgAAyEsAAGxNAAAGTwAAoFAAADpSAADeUwAAeFUAABJXAAC2WAAAUFoAAOpbAACEXQAAKF8AAMJgAABcYgAA9mMAAJplAAA0ZwAAzmgAAGhqAAAMbAAApm0AAEBvAADacAAAfnIAABh0AACydQAATHcAAOZ4AACKegAAJHwAAL59AABYfwAA/IAAAJaCAAAwhAAAyoUAAG6HAAAIiQAAoooAAEaMAADgjQAAeo8AABSRAAC4kgAAUpQAAOyVAACGlwAAKpkAAMSaAABenAAA+J0AAJyfAAA2oQAA0KIAAHSkAAAOpgAAqKcAAEKpAADcqgAAgKwAABquAAC0rwAATrEAAPKyAACMtAAAJrYAAMC3AABauQAA/roAAJi8AAAyvgAA1r8AAHDBAAAKwwAApMQAAEjGAADixwAAfMkAABbLAAC6zAAAVM4AAO7PAACI0QAALNMAAMbUAABg1gAABNgAAJ7ZAAA42wAA0twAAGzeAAAQ4AAAquEAAETjAADe5AAAguYAABzoAAC26QAAUOsAAOrsAACO7gAAKPAAAMLxAABm8wAAAPUAAJr2AAA0+AAA2PkAAHL7AAAM/QAApv4AAEoAAQDkAQEAfgMBABgFAQC8BgEAVggBAPAJAQCUCwEALg0BAMgOAQBiEAEABhIBAKATAQA6FQEA1BYBAG4YAQASGgEArBsBAEYdAQDgHgEAhCABAB4iAQC4IwEAUiUBAOwmAQCQKAEAKioBAMQrAQBoLQEAAi8BAJwwAQA2MgEA2jMBAHQ1AQAONwEAqDgBAEw6AQDmOwEAgD0BACQ/AQC+QAEAWEIBAPJDAQCWRQEAMEcBAMpIAQBkSgEA/ksBAKJNAQA8TwEA1lABAHBSAQAUVAEArlUBAEhXAQDiWAEAhloBACBcAQC6XQEAVF8BAPhgAQCSYgEALGQBAMZlAQBqZwEABGkBAJ5qAQBCbAEA3G0BAHZvAQAQcQEAtHIBAE50AQDodQEAgncBACZ5AQDAegEAWnwBAPR9AQCYfwEAMoEBAMyCAQBmhAEAAIYBAKSHAQA+iQEA2IoBAHKMAQAWjgEAsI8BAEqRAQDkkgEAiJQBACKWAQC8lwEAVpkBAPqaAQCUnAEALp4BAMifAQBsoQEABqMBAKCkAQBEpgEA3qcBAHipAQASqwEAtqwBAFCuAQDqrwEAhLEBACizAQDCtAEAXLYBAPa3AQCQuQEANLsBAM68AQBovgEAAsABAKbBAQBAwwEA2sQBAHTGAQAYyAEAsskBAEzLAQDmzAEAis4BACTQAQC+0QEAWNMBAPzUAQCW1gEAMNgBANTZAQBu2wEACN0BAKLeAQBG4AEA4OEBAHrjAQAU5QEAuOYBAFLoAQDs6QEAhusBACrtAQDE7gEAXvABAPjxAQCS8wEANvUBAND2AQBq+AEABPoBAKj7AQBC/QEA3P4BAHYAAgAaAgIAtAMCAE4FAgDoBgIAjAgCACYKAgDACwIAZA0CAP4OAgCYEAIAMhICANYTAgBwFQIAChcCAKQYAgBIGgIA4hsCAHwdAgAWHwIAuiACAFQiAgDuIwIAiCUCACInAgDGKAIAYCoCAPorAgCULQIAOC8CANIwAgBsMgIABjQCAKo1AgBENwIA3jgCAII6AgAcPAIAtj0CAFA/AgD0QAIAjkICAChEAgDCRQIAZkcCAABJAgCaSgIAPkwCANhNAgByTwIADFECAKZSAgBKVAIA5FUCAH5XAgAYWQIAsloCAFZcAgDwXQIAil8CACRhAgDIYgIAYmQCAPxlAgCWZwIAOmkCANRqAgBubAIAEm4CAKxvAgBGcQIA4HICAIR0AgAedgIAuHcCAFJ5AgD2egIAkHwCACp+AgDOfwIAaIECAAKDAgCchAIANoYCANqHAgB0iQIADosCAKiMAgBMjgIA5o8CAICRAgAakwIAtJQCAFiWAgDylwIAjJkCACabAgDKnAIAZJ4CAP6fAgCioQIAPKMCANakAgBwpgIAFKgCAK6pAgBIqwIA4qwCAIauAgAgsAIAurECAF6zAgD4tAIAkrYCACy4AgDGuQIAarsCAAS9AgCevgIAOMACANzBAgB2wwIAEMUCAKrGAgBEyAIA6MkCAILLAgAczQIAts4CAFrQAgD00QIAjtMCADLVAgDM1gIAZtgCAADaAgCk2wIAPt0CANjeAgBy4AIAFuICALDjAgBK5QIA7uYCAIjoAgAi6gIAvOsCAGDtAgD67gIAlPACAC7yAgDI8wIAbPUCAAb3AgCg+AIAOvoCAN77AgB4/QIAEv8CAKwAAwBQAgMA6gMDAIQFAwAeBwMAwggDAFwKAwD2CwMAkA0DADQPAwDOEAMAaBIDAAIUAwCmFQMAQBcDANoYAwB+GgMAGBwDALIdAwBMHwMA8CADAIoiAwAkJAMAviUDAFgnAwD8KAMAlioDADAsAwDKLQMAbi8DAAgxAwCiMgMAPDQDAOA1AwB6NwMAFDkDAK46AwBSPAMA7D0DAIY/AwAgQQMAxEIDAF5EAwD4RQMAkkcDADZJAwDQSgMAakwDAA5OAwCoTwMAQlEDANxSAwCAVAMAGlYDALRXAwBOWQMA8loDAIxcAwAmXgMAwF8DAFphAwD+YgMAmGQDADJmAwDMZwMAcGkDAAprAwCkbAMAPm4DAOJvAwB8cQMAFnMDALB0AwBUdgMA7ncDAIh5AwAiewMAxnwDAGB+AwD6fwMAnoEDADiDAwDShAMAbIYDABCIAwCqiQMARIsDAN6MAwCCjgMAHJADALaRAwBQkwMA9JQDAI6WAwAomAMAwpkDAFybAwAAnQMAmp4DADSgAwDOoQMAcqMDAAylAwCmpgMAQKgDAOSpAwB+qwMAGK0DALKuAwBWsAMA8LEDAIqzAwAutQMAyLYDAGK4AwD8uQMAoLsDADq9AwDUvgMAbsADABLCAwCswwMARsUDAODGAwCEyAMAHsoDALjLAwBSzQMA7M4DAJDQAwAq0gMAxNMDAF7VAwAC1wMAnNgDADbaAwDQ2wMAdN0DAA7fAwCo4AMAQuIDAObjAwCA5QMAGucDAL7oAwBY6gMA8usDAIztAwAw7wMAyvADAGTyAwD+8wMAovUDADz3AwDW+AMAcPoDABT8AwCu/QMASP8DAOIABAB8AgQAIAQEALoFBABUBwQA7ggEAJIKBAAsDAQAxg0EAGAPBAAEEQQAnhIEADgUBADcFQQAdhcEABAZBACqGgQAThwEAOgdBACCHwQAHCEEAMAiBABaJAQA9CUEAI4nBAAyKQQAzCoEAGYsBAAALgQApC8EAD4xBADYMgQAcjQEABY2BACwNwQASjkEAOQ6BAB+PAQAIj4EALw/BABWQQQA8EIEAJREBAAuRgQAyEcEAGJJBAAGSwQAoEwEADpOBADeTwQAeFEEABJTBACsVAQAUFYEAOpXBACEWQQAHlsEAMJcBABcXgQA9l8EAJphBAA0YwQAzmQEAGhmBAACaAQApmkEAEBrBADabAQAdG4EABhwBACycQQATHMEAOZ0BACAdgQAJHgEAL55BABYewQA8nwEAJZ+BAAwgAQAyoEEAG6DBAAIhQQAooYEADyIBADgiQQAeosEABSNBACujgQAUpAEAOyRBACGkwQAKpUEAMSWBABemAQA+JkEAJKbBAA2nQQA0J4EAGqgBAAEogQAqKMEAEKlBADcpgQAdqgEABCqBAC0qwQATq0EAOiuBACMsAQAJrIEAMCzBABatQQA/rYEAJi4BAAyugQAzLsEAHC9BAAKvwQApMAEAD7CBADiwwQAfMUEABbHBAC6yAQAVMoEAO7LBACIzQQALM8EAMbQBABg0gQA+tMEAJTVBAA41wQA0tgEAGzaBAAG3AQAqt0EAETfBADe4AQAeOIEABzkBAC25QQAUOcEAOroBACO6gQAKOwEAMLtBABc7wQAAPEEAJryBAA09AQAzvUEAHL3BAAM+QQApvoEAED8BADk/QQAfv8EABgBBQC8AgUAVgQFAPAFBQCKBwUAJAkFAMgKBQBiDAUA/A0FAKAPBQA6EQUA1BIFAG4UBQASFgUArBcFAEYZBQDgGgUAhBwFAB4eBQC4HwUAUiEFAOwiBQCQJAUAKiYFAMQnBQBeKQUAAisFAJwsBQA2LgUA0C8FAHQxBQAOMwUAqDQFAEI2BQDmNwUAgDkFABo7BQC0PAUAWD4FAPI/BQCMQQUAJkMFAMpEBQBkRgUA/kcFAKJJBQA8SwUA1kwFAHBOBQAUUAUArlEFAEhTBQDiVAUAhlYFACBYBQC6WQUAVFsFAO5cBQCSXgUALGAFAMZhBQBgYwUABGUFAJ5mBQA4aAUA0mkFAHZrBQAQbQUAqm4FAERwBQDocQUAgnMFABx1BQC2dgUAWngFAPR5BQCOewUAMn0FAMx+BQBmgAUAAIIFAKSDBQA+hQUA2IYFAHKIBQAWigUAsIsFAEqNBQDkjgUAiJAFACKSBQC8kwUAVpUFAPCWBQCUmAUALpoFAMibBQBinQUABp8FAKCgBQA6ogUA1KMFAHilBQASpwUArKgFAEaqBQDqqwUAhK0FAB6vBQDCsAUAXLIFAPazBQCQtQUANLcFAM64BQBougUAArwFAKa9BQBAvwUA2sAFAHTCBQAYxAUAssUFAEzHBQDmyAUAisoFACTMBQC+zQUAWM8FAPzQBQCW0gUAMNQFAMrVBQBu1wUACNkFAKLaBQA83AUA4N0FAHrfBQAU4QUAruIFAEjkBQDs5QUAhucFACDpBQC66gUAXuwFAPjtBQCS7wUALPEFANDyBQBq9AUABPYFAJ73BQBC+QUA3PoFAHb8BQAQ/gUAtP8FAE4BBgDoAgYAggQGACYGBgDABwYAWgkGAP4KBgCYDAYAMg4GAMwPBgBwEQYAChMGAKQUBgA+FgYA4hcGAHwZBgAWGwYAsBwGAFQeBgDuHwYAiCEGACIjBgDGJAYAYCYGAPonBgCUKQYALisGANIsBgBsLgYABjAGAKAxBgBEMwYA3jQGAHg2BgASOAYAtjkGAFA7BgDqPAYAjj4GAChABgDCQQYAXEMGAPZEBgCaRgYANEgGAM5JBgBySwYADE0GAKZOBgBAUAYA5FEGAH5TBgAYVQYAslYGAFZYBgDwWQYAilsGAC5dBgDIXgYAYmAGAPxhBgCWYwYAOmUGANRmBgBuaAYACGoGAKxrBgBGbQYA4G4GAHpwBgAUcgYAuHMGAFJ1BgDsdgYAhngGACp6BgDEewYAXn0GAAJ/BgCcgAYANoIGANCDBgB0hQYADocGAKiIBgBCigYA5osGAICNBgAajwYAvpAGAFiSBgDykwYAjJUGACaXBgDKmAYAZJoGAP6bBgCYnQYAPJ8GANagBgBwogYACqQGAK6lBgBIpwYA4qgGAHyqBgAWrAYAuq0GAFSvBgDusAYAkrIGACy0BgDGtQYAYLcGAAS5BgCeugYAOLwGANK9BgB2vwYAEMEGAKrCBgBOxAYA6MUGAILHBgAcyQYAwMoGAFrMBgD0zQYAjs8GACjRBgDM0gYAZtQGAADWBgCa1wYANNkGANjaBgBy3AYADN4GALDfBgBK4QYA5OIGAH7kBgAi5gYAvOcGAFbpBgDw6gYAlOwGAC7uBgDI7wYAbPEGAAbzBgCg9AYAOvYGAN73BgB4+QYAEvsGAKz8BgBQ/gYA6v8GAIQBBwAeAwcAuAQHAFwGBwD2BwcAkAkHACoLBwDODAcAaA4HAAIQBwCmEQcAQBMHANoUBwB0FgcAGBgHALIZBwBMGwcA5hwHAIAeBwAkIAcAviEHAFgjBwDyJAcAliYHADAoBwDKKQcAZCsHAAgtBwCiLgcAPDAHANYxBwB6MwcAFDUHAK42BwBIOAcA7DkHAIY7BwAgPQcAxD4HAF5ABwD4QQcAkkMHADZFBwDQRgcAakgHAARKBwCoSwcAQk0HANxOBwB2UAcAEFIHALRTBwBOVQcA6FYHAIJYBwAmWgcAwFsHAFpdBwD0XgcAmGAHADJiBwDMYwcAZmUHAApnBwCkaAcAPmoHANhrBwB8bQcAFm8HALBwBwBKcgcA7nMHAIh1BwAidwcAxngHAGB6BwD6ewcAlH0HADh/BwDSgAcAbIIHAAaEBwCqhQcARIcHAN6IBwB4igcAHIwHALaNBwBQjwcA6pAHAI6SBwAolAcAwpUHAFyXBwD2mAcAmpoHADScBwDOnQcAaJ8HAAyhBwCmogcAQKQHANqlBwB+pwcAGKkHALKqBwBMrAcA8K0HAIqvBwAksQcAyLIHAGK0BwD8tQcAlrcHADq5BwDUugcAbrwHAAi+BwCsvwcARsEHAODCBwB6xAcAHsYHALjHBwBSyQcA7MoHAIbMBwAqzgcAxM8HAF7RBwD40gcAnNQHADbWBwDQ1wcAatkHAA7bBwCo3AcAQt4HANzfBwCA4QcAGuMHALTkBwBY5gcA8ucHAIzpBwAm6wcAyuwHAGTuBwD+7wcAmPEHADzzBwDW9AcAcPYHAAr4BwCu+QcASPsHAOL8BwB8/gcAIAAIALoBCABUAwgA7gQIAIgGCAAsCAgAxgkIAGALCAD6DAgAng4IADgQCADSEQgAbBMIABAVCACqFggARBgIAOgZCACCGwgAHB0IALYeCABaIAgA9CEIAI4jCAAoJQgAzCYIAGYoCAAAKggAmisIAD4tCADYLggAcjAIAAwyCACwMwgASjUIAOQ2CAB+OAgAIjoIALw7CABWPQgA8D4IAJRACAAuQggAyEMIAGxFCAAGRwgAoEgIADpKCADUSwgAeE0IABJPCACsUAgARlIIAOpTCACEVQgAHlcIALhYCABSWggA9lsIAJBdCAAqXwgAxGAIAGhiCAACZAgAnGUIAEBnCADaaAgAdGoIAA5sCACybQgATG8IAOZwCACAcggAJHQIAL51CABYdwgA/HgIAJZ6CAAwfAgAyn0IAG5/CAAIgQgAooIIADyECADWhQgAeocIABSJCACuiggAUowIAOyNCACGjwgAIJEIALqSCABelAgA+JUIAJKXCAAsmQgA0JoIAGqcCAAEnggAnp8IADihCADcoggAdqQIABCmCAC0pwgATqkIAOiqCACCrAgAJq4IAMCvCABasQgA9LIIAJi0CAAytggAzLcIAHC5CAAKuwgApLwIAD6+CADivwgAfMEIABbDCACwxAgASsYIAO7HCACIyQgAIssIALzMCABgzggA+s8IAJTRCAAu0wgAyNQIAGzWCAAG2AgAoNkIAETbCADe3AgAeN4IABLgCAC24QgAUOMIAOrkCACE5ggAKOgIAMLpCABc6wgAAO0IAJruCAA08AgAzvEIAHLzCAAM9QgApvYIAED4CADk+QgAfvsIABj9CACy/ggATAAJAPABCQCKAwkAJAUJAL4GCQBiCAkA/AkJAJYLCQAwDQkA1A4JAG4QCQAIEgkAohMJAEYVCQDgFgkAehgJABQaCQC4GwkAUh0JAOweCQCQIAkAKiIJAMQjCQBeJQkAAicJAJwoCQA2KgkA0CsJAHQtCQAOLwkAqDAJAEIyCQDmMwkAgDUJABo3CQC0OAkATjoJAPI7CQCMPQkAJj8JAMBACQBkQgkA/kMJAJhFCQAyRwkA1kgJAHBKCQAKTAkApE0JAEhPCQDiUAkAfFIJACBUCQDEVQkAXlcJAPhYCQCcWgkANlwJANBdCQBqXwkADmEJAKhiCQBCZAkA3GUJAIBnCQAaaQkAtGoJAE5sCQDybQkAjG8JACZxCQDKcgkAZHQJAP51CQCYdwkAPHkJANZ6CQBwfAkACn4JAK5/CQBIgQkA4oIJAHyECQAghgkAuocJAFSJCQDuigkAiIwJACyOCQDGjwkAYJEJAPqSCQCelAkAOJYJANKXCQBsmQkAEJsJAKqcCQBEngkA3p8JAIKhCQAcowkAtqQJAFqmCQD0pwkAjqkJACirCQDCrAkAZq4JAACwCQCasQkAPrMJANi0CQBytgkADLgJALC5CQBKuwkA5LwJAH6+CQAiwAkAvMEJAFbDCQDwxAkAlMYJAC7ICQDIyQkAYssJAAbNCQCgzgkAOtAJANTRCQBu0wkAEtUJAKzWCQBG2AkA4NkJAITbCQAe3QkAuN4JAFLgCQD24QkAkOMJACrlCQDO5gkAaOgJAALqCQCc6wkAQO0JANruCQB08AkADvIJALLzCQBM9QkA5vYJAID4CQAk+gkAvvsJAFj9CQD8/gkAlgAKADACCgDKAwoAZAUKAAgHCgCiCAoAPAoKANYLCgB6DQoAFA8KAK4QCgBIEgoA4hMKAIYVCgAgFwoAuhgKAFQaCgD4GwoAkh0KACwfCgDGIAoAaiIKAAQkCgCeJQoAQicKANwoCgB2KgoAECwKALQtCgBOLwoA6DAKAIIyCgAmNAoAwDUKAFo3CgD+OAoAmDoKADI8CgDMPQoAZj8KAApBCgCkQgoAPkQKANhFCgB8RwoAFkkKALBKCgBKTAoA5E0KAIhPCgAiUQoAvFIKAGBUCgD6VQoAlFcKAC5ZCgDSWgoAbFwKAAZeCgCgXwoARGEKAN5iCgB4ZAoAEmYKALZnCgBQaQoA6moKAI5sCgAobgoAwm8KAFxxCgAAcwoAmnQKADR2CgDOdwoAaHkKAAx7CgCmfAoAQH4KANp/CgB+gQoAGIMKALKECgBWhgoA8IcKAIqJCgAkiwoAyIwKAGKOCgD8jwoAlpEKADCTCgDUlAoAbpYKAAiYCgCimQoARpsKAOCcCgB6ngoAFKAKAK6hCgBSowoA7KQKAIamCgAqqAoAxKkKAF6rCgD4rAoAnK4KADawCgDQsQoAarMKAA61CgCotgoAQrgKAOa5CgCAuwoAGr0KALS+CgBYwAoA8sEKAIzDCgAmxQoAysYKAGTICgD+yQoAmMsKADzNCgDWzgoAcNAKAArSCgCu0woASNUKAOLWCgB82AoAFtoKALrbCgBU3QoA7t4KAIjgCgAs4goAxuMKAGDlCgD65goAnugKADjqCgDS6woAbO0KABDvCgCq8AoARPIKAN7zCgCC9QoAHPcKALb4CgBQ+goA9PsKAI79CgAo/woAzAALAGYCCwAABAsAmgULAD4HCwDYCAsAcgoLAAwMCwCwDQsASg8LAOQQCwB+EgsAGBQLALwVCwBWFwsA8BgLAIoaCwAuHAsAyB0LAGIfCwD8IAsAoCILADokCwDUJQsAbicLABIpCwCsKgsARiwLAOAtCwCELwsAHjELALgyCwBcNAsA9jULAJA3CwAqOQsAzjoLAGg8CwACPgsAnD8LAEBBCwDaQgsAdEQLAA5GCwCyRwsATEkLAOZKCwCATAsAJE4LAL5PCwBYUQsA8lILAIxUCwAwVgsAylcLAGRZCwD+WgsAolwLADxeCwDWXwsAcGELABRjCwCuZAsASGYLAOJnCwCGaQsAIGsLALpsCwBebgsA+G8LAJJxCwAscwsA0HQLAGp2CwAEeAsAnnkLAEJ7CwDcfAsAdn4LABCACwC0gQsAToMLAOiECwCChgsAHIgLAMCJCwBaiwsA9IwLAI6OCwAykAsAzJELAGaTCwAAlQsApJYLAD6YCwDYmQsAfJsLABadCwCwngsASqALAOShCwCIowsAIqULALymCwBWqAsA+qkLAJSrCwAurQsAyK4LAGywCwAGsgsAoLMLAES1CwDetgsAeLgLABK6CwC2uwsAUL0LAOq+CwCEwAsAKMILAMLDCwBcxQsA9sYLAJrICwA0ygsAzssLAGjNCwAMzwsAptALAEDSCwDa0wsAdNULABjXCwCy2AsATNoLAObbCwCK3QsAJN8LAL7gCwBY4gsA/OMLAJblCwAw5wsA1OgLAG7qCwAI7AsAou0LADzvCwDg8AsAevILABT0CwC49QsAUvcLAOz4CwCG+gsAKvwLAMT9CwBe/wsA+AAMAJwCDAA2BAwA0AUMAHQHDAAOCQwAqAoMAEIMDADcDQwAgA8MABoRDAC0EgwAThQMAPIVDACMFwwAJhkMAMAaDABkHAwA/h0MAJgfDAAyIQwAzCIMAHAkDAAKJgwApCcMAD4pDADiKgwAfCwMABYuDAC6LwwAVDEMAO4yDACINAwALDYMAMY3DABgOQwA+joMAJ48DAA4PgwA0j8MAHZBDAAQQwwAqkQMAERGDADoRwwAgkkMABxLDAC2TAwAUE4MAPRPDACOUQwAKFMMAMJUDABmVgwAAFgMAJpZDAA0WwwAzlwMAHJeDAAMYAwApmEMAEpjDADkZAwAfmYMABhoDAC8aQwAVmsMAPBsDACKbgwALnAMAMhxDABicwwABnUMAKB2DAA6eAwA1HkMAHh7DAASfQwArH4MAEaADADqgQwAhIMMAB6FDAC4hgwAUogMAPaJDACQiwwAKo0MAMSODABokAwAApIMAJyTDAA2lQwA0JYMAHSYDAAOmgwAqJsMAEydDADmngwAgKAMABqiDAC+owwAWKUMAPKmDACMqAwAMKoMAMqrDABkrQwACK8MAKKwDAA8sgwA1rMMAHq1DAAUtwwArrgMAEi6DADiuwwAhr0MACC/DAC6wAwAVMIMAPjDDACSxQwALMcMAMbIDABqygwABMwMAJ7NDABCzwwA3NAMAHbSDAAQ1AwAtNUMAE7XDADo2AwAgtoMACbcDADA3QwAWt8MAPTgDACO4gwAMuQMAMzlDABm5wwAAOkMAKTqDAA+7AwA2O0MAHLvDAAW8QwAsPIMAEr0DADk9QwAiPcMACL5DAC8+gwAVvwMAPr9DACU/wwALgENANICDQBsBA0ABgYNAKAHDQBECQ0A3goNAHgMDQASDg0Atg8NAFARDQDqEg0AhBQNACgWDQDCFw0AXBkNAPYaDQCaHA0ANB4NAM4fDQBoIQ0ADCMNAKYkDQBAJg0A2icNAHQpDQAYKw0AsiwNAEwuDQDmLw0AijENACQzDQC+NA0AWDYNAPw3DQCWOQ0AMDsNAMo8DQBuPg0ACEANAKJBDQBGQw0A4EQNAHpGDQAUSA0AuEkNAFJLDQDsTA0Ahk4NACpQDQDEUQ0AXlMNAPhUDQCcVg0ANlgNANBZDQBqWw0ABF0NAKheDQBCYA0A3GENAHZjDQAaZQ0AtGYNAE5oDQDoaQ0AjGsNACZtDQDAbg0AWnANAP5xDQCYcw0AMnUNAMx2DQBweA0ACnoNAKR7DQBIfQ0A4n4NAHyADQAWgg0AuoMNAFSFDQDuhg0AiIgNACyKDQDGiw0AYI0NAPqODQCekA0AOJINANKTDQBslQ0AEJcNAKqYDQBEmg0A3psNAHidDQAcnw0AtqANAFCiDQDqow0AjqUNACinDQDCqA0AXKoNAACsDQCarQ0ANK8NANiwDQBysg0ADLQNAKa1DQBKtw0A5LgNAH66DQAYvA0AvL0NAFa/DQDwwA0AlMINAC7EDQDIxQ0AYscNAPzIDQCgyg0AOswNANTNDQBuzw0AEtENAKzSDQBG1A0A4NUNAITXDQAe2Q0AuNoNAFLcDQD23Q0AkN8NACrhDQDO4g0AaOQNAALmDQCc5w0ANukNANrqDQB07A0ADu4NAKjvDQBM8Q0A5vINAID0DQAa9g0AtPcNAFj5DQDy+g0AjPwNACb+DQDK/w0AZAEOAP4CDgCiBA4APAYOANYHDgBwCQ4AFAsOAK4MDgBIDg4A4g8OAIYRDgAgEw4AuhQOAF4WDgD4Fw4AkhkOACwbDgDQHA4Aah4OAAQgDgCeIQ4AOCMOANwkDgB2Jg4AECgOAKopDgBOKw4A6CwOAIIuDgAcMA4AtjEOAFozDgD0NA4AjjYOADI4DgDMOQ4AZjsOAAA9DgCaPg4APkAOANhBDgByQw4AFkUOALBGDgBKSA4A5EkOAIhLDgAiTQ4AvE4OAFZQDgD6UQ4AlFMOAC5VDgDSVg4AbFgOAAZaDgCgWw4ARF0OAN5eDgB4YA4AEmIOALZjDgBQZQ4A6mYOAIRoDgAeag4AwmsOAFxtDgD2bg4AkHAOADRyDgDOcw4AaHUOAAJ3DgCmeA4AQHoOANp7DgB0fQ4AGH8OALKADgBMgg4A5oMOAIqFDgAkhw4AvogOAGKKDgD8iw4Alo0OADCPDgDUkA4AbpIOAAiUDgCilQ4ARpcOAOCYDgB6mg4AFJwOAK6dDgBSnw4A7KAOAIaiDgAgpA4AxKUOAF6nDgD4qA4AkqoOADasDgDQrQ4Aaq8OAASxDgCosg4AQrQOANy1DgB2tw4AGrkOALS6DgBOvA4A6L0OAIy/DgAmwQ4AwMIOAGTEDgD+xQ4AmMcOADLJDgDWyg4AcMwOAArODgCkzw4ASNEOAOLSDgB81A4AFtYOALrXDgBU2Q4A7toOAIjcDgAi3g4Axt8OAGDhDgD64g4AlOQOADjmDgDS5w4AbOkOAAbrDgCq7A4ARO4OAN7vDgB48Q4AHPMOALb0DgBQ9g4A9PcOAJj5DgAy+w4A1vwOAHD+DgAKAA8ApAEPAD4DDwDiBA8AfAYPABYIDwCwCQ8AVAsPAO4MDwCIDg8ALBAPAMYRDwBgEw8A+hQPAJ4WDwA4GA8A0hkPAGwbDwAQHQ8Aqh4PAEQgDwDeIQ8AgiMPABwlDwC2Jg8AUCgPAOopDwCOKw8AKC0PAMIuDwBcMA8AADIPAJozDwA0NQ8AzjYPAHI4DwAMOg8ApjsPAEA9DwDkPg8AfkAPABhCDwC8Qw8AVkUPAPBGDwCKSA8ALkoPAMhLDwBiTQ8A/E4PAKBQDwA6Ug8A1FMPAG5VDwASVw8ArFgPAEZaDwDgWw8AhF0PAB5fDwC4YA8AUmIPAPZjDwCQZQ8AKmcPAMRoDwBoag8AAmwPAJxtDwA2bw8A0HAPAHRyDwAOdA8AqHUPAEJ3DwDmeA8AgHoPABp8DwC0fQ8AWH8PAPKADwCMgg8AMIQPAMqFDwBkhw8A/ogPAKKKDwA8jA8A1o0PAHCPDwAUkQ8ArpIPAEiUDwDilQ8AhpcPACCZDwC6mg8AVJwPAPidDwCSnw8ALKEPAMaiDwBqpA8ABKYPAJ6nDwA4qQ8A0qoPAHasDwAQrg8Aqq8PAESxDwDosg8AgrQPABy2DwC2tw8AWrkPAPS6DwCOvA8AMr4PAMy/DwBmwQ8AAMMPAKTEDwA+xg8A2McPAHLJDwAWyw8AsMwPAErODwDuzw8AiNEPACLTDwC81A8AVtYPAPrXDwCU2Q8ALtsPAMjcDwBs3g8ABuAPAKDhDwA64w8A1OQPAHjmDwAS6A8ArOkPAEbrDwDq7A8AhO4PAB7wDwDC8Q8AXPMPAPb0DwCQ9g8ANPgPAM75DwBo+w8AAv0PAKb+DwBAABAA2gEQAHQDEAAYBRAAsgYQAEwIEADwCRAAigsQACQNEAC+DhAAYhAQAPwREACWExAAMBUQAMoWEABuGBAACBoQAKIbEAA8HRAA4B4QAHogEAAUIhAAuCMQAFIlEADsJhAAhigQACoqEADEKxAAXi0QAPguEACSMBAANjIQANAzEABqNRAABDcQAKg4EABCOhAA3DsQAHY9EAAaPxAAtEAQAE5CEADoQxAAgkUQACZHEADASBAAWkoQAP5LEACYTRAAMk8QAMxQEABwUhAAClQQAKRVEAA+VxAA4lgQAHxaEAAWXBAAul0QAFRfEADuYBAAiGIQACxkEADGZRAAYGcQAPpoEACUahAAOGwQANJtEABsbxAABnEQAKpyEABEdBAA3nUQAHh3EAAceRAAtnoQAFB8EADqfRAAjn8QACiBEADCghAAXIQQAPaFEACahxAANIkQAM6KEAByjBAADI4QAKaPEABAkRAA5JIQAH6UEAAYlhAAspcQAFaZEADwmhAAipwQAC6eEADInxAAYqEQAPyiEACgpBAAOqYQANSnEABuqRAAEqsQAKysEABGrhAA4K8QAHqxEAAesxAAuLQQAFK2EADstxAAkLkQACq7EADEvBAAXr4QAALAEACcwRAANsMQANDEEAB0xhAADsgQAKjJEABCyxAA5swQAIDOEAAa0BAAtNEQAFjTEADy1BAAjNYQADDYEADK2RAAZNsQAP7cEACi3hAAPOAQANbhEABw4xAAFOUQAK7mEABI6BAA4ukQAIbrEAAg7RAAuu4QAFTwEADu8RAAkvMQACz1EADG9hAAYPgQAAT6EACe+xAAOP0QANL+EAB2ABEAEAIRAKoDEQBEBREA6AYRAIIIEQAcChEAwAsRAFoNEQD0DhEAjhARADISEQDMExEAZhURAAAXEQCkGBEAPhoRANgbEQByHREAFh8RALAgEQBKIhEA5CMRAH4lEQAiJxEAvCgRAFYqEQDwKxEAlC0RAC4vEQDIMBEAYjIRAAY0EQCgNREAOjcRANQ4EQB4OhEAEjwRAKw9EQBQPxEA6kARAIRCEQAeRBEAuEURAFxHEQD2SBEAkEoRACpMEQDOTREAaE8RAAJREQCcUhEAQFQRANpVEQB0VxEAGFkRALJaEQBMXBEA5l0RAIpfEQAkYREAvmIRAFhkEQD8ZREAlmcRADBpEQDKahEAbmwRAAhuEQCibxEAPHERAOByEQB6dBEAFHYRAK53EQBSeREA7HoRAIZ8EQAgfhEAun8RAF6BEQD4ghEAkoQRACyGEQDQhxEAaokRAASLEQCejBEAQo4RANyPEQB2kREAGpMRALSUEQBOlhEA6JcRAIKZEQAmmxEAwJwRAFqeEQD+nxEAmKERADKjEQDMpBEAcKYRAAqoEQCkqREAPqsRAOKsEQB8rhEAFrARALqxEQBUsxEA7rQRAIi2EQAiuBEAxrkRAGC7EQD6vBEAlL4RADjAEQDSwREAbMMRAAbFEQCgxhEARMgRAN7JEQB4yxEAEs0RALbOEQBQ0BEA6tERAI7TEQAo1REAwtYRAFzYEQAA2hEAmtsRADTdEQDO3hEAcuARAAziEQCm4xEAQOURAOTmEQB+6BEAGOoRALzrEQBW7REA8O4RAIrwEQAk8hEAyPMRAGL1EQD89hEAlvgRADr6EQDU+xEAbv0RAAj/EQCiABIARgISAOADEgB6BRIAFAcSALgIEgBSChIA7AsSAJANEgAqDxIAxBASAF4SEgACFBIAnBUSADYXEgDQGBIAdBoSAA4cEgCoHRIATB8SAOYgEgCAIhIAGiQSAL4lEgBYJxIA8igSAIwqEgAmLBIAyi0SAGQvEgD+MBIAmDISADw0EgDWNRIAcDcSAAo5EgCkOhIASDwSAOI9EgB8PxIAIEESALpCEgBURBIA7kUSAJJHEgAsSRIAxkoSAGBMEgAEThIAnk8SADhREgDSUhIAdlQSABBWEgCqVxIATlkSAOhaEgCCXBIAHF4SAMBfEgBaYRIA9GISAI5kEgAoZhIAzGcSAGZpEgAAaxIAmmwSAD5uEgDYbxIAcnESAAxzEgCwdBIASnYSAOR3EgCIeRIAInsSALx8EgBWfhIA+n8SAJSBEgAugxIAyIQSAGyGEgAGiBIAoIkSADqLEgDUjBIAeI4SABKQEgCskRIARpMSAOqUEgCElhIAHpgSALiZEgBcmxIA9pwSAJCeEgAqoBIAzqESAGijEgACpRIAnKYSAECoEgDaqRIAdKsSABitEgCyrhIATLASAOaxEgCKsxIAJLUSAL62EgBYuBIA/LkSAJa7EgAwvRIAyr4SAG7AEgAIwhIAosMSADzFEgDgxhIAesgSABTKEgCuyxIAUs0SAOzOEgCG0BIAINISALrTEgBe1RIA+NYSAJLYEgAs2hIA0NsSAGrdEgAE3xIAnuASAELiEgDc4xIAduUSABDnEgC06BIATuoSAOjrEgCC7RIAJu8SAMDwEgBa8hIA/vMSAJj1EgAy9xIAzPgSAHD6EgAK/BIApP0SAD7/EgDiABMAfAITABYEEwCwBRMAVAcTAO4IEwCIChMAIgwTALwNEwBgDxMA+hATAJQSEwAuFBMA0hUTAGwXEwAGGRMAoBoTAEQcEwDeHRMAeB8TABwhEwC2IhMAUCQTAOolEwCOJxMAKCkTAMIqEwBcLBMAAC4TAJovEwA0MRMAzjITAHI0EwAMNhMApjcTAEA5EwDkOhMAfjwTABg+EwCyPxMAVkETAPBCEwCKRBMAJEYTAL5HEwBiSRMA/EoTAJZMEwAwThMA1E8TAG5REwAIUxMAolQTAEZWEwDgVxMAelkTAB5bEwC4XBMAUl4TAOxfEwCQYRMAKmMTAMRkEwBeZhMAAmgTAJxpEwA2axMA0GwTAHRuEwAOcBMAqHETAEJzEwDmdBMAgHYTABp4EwC0eRMAWHsTAPJ8EwCMfhMAJoATAMqBEwBkgxMA/oQTAJiGEwA8iBMA1okTAHCLEwAKjRMAro4TAEiQEwDikRMAhpMTACCVEwC6lhMAVJgTAO6ZEwCSmxMALJ0TAMaeEwBgoBMABKITAJ6jEwA4pRMA0qYTAGyoEwAQqhMAqqsTAEStEwDerhMAgrATAByyEwC2sxMAWrUTAPS2EwCOuBMAKLoTAMy7EwBmvRMAAL8TAJrAEwA+whMA2MMTAHLFEwAMxxMAsMgTAErKEwDkyxMAiM0TACLPEwC80BMAVtITAPDTEwCU1RMALtcTAMjYEwBi2hMABtwTAKDdEwA63xMA1OATAHjiEwAS5BMArOUTAEbnEwDq6BMAhOoTAB7sEwC47RMAUu8TAPbwEwCQ8hMAKvQTAM71EwBo9xMAAvkTAJz6EwBA/BMA2v0TAHT/EwAOARQAsgIUAEwEFADmBRQAigcUACQJFAC+ChQAWAwUAPwNFACWDxQAMBEUAMoSFABkFBQACBYUAKIXFAA8GRQA1hoUAHocFAAUHhQArh8UAEghFADiIhQAhiQUACAmFAC6JxQAXikUAPgqFACSLBQALC4UANAvFABqMRQABDMUAJ40FABCNhQA3DcUAHY5FAAaOxQAtDwUAE4+FADoPxQAjEEUACZDFADARBQAWkYUAP5HFACYSRQAMksUAMxMFABmThQAClAUAKRRFAA+UxQA2FQUAHxWFAAWWBQAsFkUAEpbFADuXBQAiF4UACJgFAC8YRQAYGMUAPpkFACUZhQALmgUANJpFABsaxQABm0UAKpuFABEcBQA3nEUAHhzFAAcdRQAtnYUAFB4FADqeRQAjnsUACh9FADCfhQAXIAUAPaBFACagxQANIUUAM6GFABoiBQADIoUAKaLFABAjRQA2o4UAH6QFAAYkhQAspMUAEyVFADwlhQAipgUACSaFAC+mxQAYp0UAPyeFACWoBQAOqIUANSjFABupRQACKcUAKKoFABGqhQA4KsUAHqtFAAUrxQAuLAUAFKyFADssxQAhrUUACq3FADEuBQAXroUAPi7FACcvRQANr8UANDAFAB0whQADsQUAKjFFABCxxQA5sgUAIDKFAAazBQAtM0UAFjPFADy0BQAjNIUACbUFADK1RQAZNcUAP7YFACY2hQAMtwUANbdFABw3xQACuEUAKTiFABI5BQA4uUUAHznFAAW6RQAuuoUAFTsFADu7RQAiO8UACzxFADG8hQAYPQUAAT2FACe9xQAOPkUANL6FAB2/BQAEP4UAKr/FABEARUA6AIVAIIEFQAcBhUAtgcVAFoJFQD0ChUAjgwVACgOFQDMDxUAZhEVAAATFQCaFBUAPhYVANgXFQByGRUADBsVAKYcFQBKHhUA5B8VAH4hFQAYIxUAvCQVAFYmFQDwJxUAiikVAC4rFQDILBUAYi4VAPwvFQCgMRUAOjMVANQ0FQB4NhUAEjgVAKw5FQBGOxUA6jwVAIQ+FQAeQBUAuEEVAFxDFQD2RBUAkEYVACpIFQDOSRUAaEsVAAJNFQCcThUANlAVANpRFQB0UxUADlUVAKhWFQBMWBUA5lkVAIBbFQAaXRUAvl4VAFhgFQDyYRUAlmMVADBlFQDKZhUAZGgVAAhqFQCiaxUAPG0VANZuFQB6cBUAFHIVAK5zFQBSdRUA7HYVAIZ4FQAgehUAunsVAF59FQD4fhUAkoAVACyCFQDQgxUAaoUVAASHFQCeiBUAOIoVANyLFQB2jRUAEI8VAKqQFQBOkhUA6JMVAIKVFQAmlxUAwJgVAFqaFQD0mxUAmJ0VADKfFQDMoBUAZqIVAAqkFQCkpRUAPqcVAOKoFQB8qhUAFqwVALCtFQBKrxUA7rAVAIiyFQAitBUAvLUVAGC3FQD6uBUAlLoVAC68FQDIvRUAbL8VAAbBFQCgwhUAOsQVAN7FFQB4xxUAEskVALbKFQBQzBUA6s0VAITPFQAo0RUAwtIVAFzUFQD21RUAmtcVADTZFQDO2hUAaNwVAALeFQCm3xUAQOEVANriFQB05BUAGOYVALLnFQBM6RUA8OoVAIrsFQAk7hUAvu8VAGLxFQD88hUAlvQVADD2FQDU9xUAbvkVAAj7FQCs/BUARv4VAOD/FQB6ARYAHgMWALgEFgBSBhYA7AcWAIYJFgAqCxYAxAwWAF4OFgD4DxYAnBEWADYTFgDQFBYAahYWAAQYFgCoGRYAQhsWANwcFgCAHhYAGiAWALQhFgBOIxYA6CQWAIwmFgAmKBYAwCkWAGQrFgD+LBYAmC4WADIwFgDWMRYAcDMWAAo1FgCkNhYASDgWAOI5FgB8OxYAID0WALo+FgBUQBYA7kEWAJJDFgAsRRYAxkYWAGBIFgAEShYAnksWADhNFgDSThYAbFAWABBSFgCqUxYARFUWAN5WFgCCWBYAHFoWALZbFgBQXRYA9F4WAI5gFgAoYhYAwmMWAGZlFgAAZxYAmmgWADRqFgDYaxYAcm0WAAxvFgCwcBYASnIWAORzFgB+dRYAIncWALx4FgBWehYA8HsWAJR9FgAufxYAyIAWAGKCFgD8gxYAoIUWADqHFgDUiBYAbooWABKMFgCsjRYARo8WAOCQFgCEkhYAHpQWALiVFgBSlxYA9pgWAJCaFgAqnBYAxJ0WAGifFgACoRYAnKIWAECkFgDapRYAdKcWAA6pFgCyqhYATKwWAOatFgCArxYAJLEWAL6yFgBYtBYA8rUWAJa3FgAwuRYAyroWAGS8FgD+vRYAor8WADzBFgDWwhYAcMQWABTGFgCuxxYASMkWAOLKFgCGzBYAIM4WALrPFgBU0RYA+NIWAJLUFgAs1hYA0NcWAGrZFgAE2xYAntwWAELeFgDc3xYAduEWABDjFgC05BYATuYWAOjnFgCC6RYAJusWAMDsFgBa7hYA9O8WAI7xFgAy8xYAzPQWAGb2FgAK+BYApPkWAD77FgDY/BYAfP4WABYAFwCwARcASgMXAO4EFwCIBhcAIggXALwJFwBgCxcA+gwXAJQOFwAuEBcA0hEXAGwTFwAGFRcAoBYXADoYFwDeGRcAeBsXABIdFwCsHhcAUCAXAOohFwCEIxcAHiUXAMImFwBcKBcA9ikXAJorFwA0LRcAzi4XAGgwFwAMMhcApjMXAEA1FwDaNhcAfjgXABg6FwCyOxcATD0XAPA+FwCKQBcAJEIXAL5DFwBiRRcA/EYXAJZIFwAwShcA1EsXAG5NFwAITxcAolAXAEZSFwDgUxcAelUXABRXFwC4WBcAUloXAOxbFwCGXRcAIF8XAMRgFwBeYhcA+GMXAJJlFwA2ZxcA0GgXAGpqFwAEbBcAqG0XAEJvFwDccBcAgHIXABp0FwC0dRcATncXAPJ4FwCMehcAJnwXAMB9FwBkfxcA/oAXAJiCFwA8hBcA1oUXAHCHFwAKiRcApIoXAEiMFwDijRcAfI8XABaRFwC6khcAVJQXAO6VFwCIlxcAIpkXAMaaFwBgnBcA+p0XAJSfFwA4oRcA0qIXAGykFwAQphcAqqcXAESpFwDeqhcAgqwXAByuFwC2rxcAULEXAPSyFwCOtBcAKLYXAMy3FwBmuRcAALsXAJq8FwA+vhcA2L8XAHLBFwAMwxcApsQXAErGFwDkxxcAfskXABjLFwC8zBcAVs4XAPDPFwCK0RcAJNMXAMjUFwBi1hcA/NcXAKDZFwA62xcA1NwXAG7eFwAS4BcArOEXAEbjFwDg5BcAhOYXAB7oFwC46RcAXOsXAPbsFwCQ7hcAKvAXAM7xFwBo8xcAAvUXAJz2FwA2+BcA2vkXAHT7FwAO/RcAqP4XAEwAGADmARgAgAMYABoFGAC0BhgAWAgYAPIJGACMCxgAMA0YAMoOGABkEBgACBIYAKITGAA8FRgA1hYYAHAYGAAUGhgArhsYAEgdGADiHhgAfCAYACAiGAC6IxgAVCUYAPgmGACSKBgALCoYAMYrGABqLRgABC8YAJ4wGAA4MhgA3DMYAHY1GAAQNxgAtDgYAE46GADoOxgAgj0YACY/GADAQBgAWkIYAPRDGACYRRgAMkcYAMxIGABmShgAAEwYAKRNGAA+TxgA2FAYAHJSGAAWVBgAsFUYAEpXGADkWBgAiFoYACJcGAC8XRgAVl8YAPpgGACUYhgALmQYAMhlGABsZxgABmkYAKBqGAA6bBgA3m0YAHhvGAAScRgArHIYAFB0GADqdRgAhHcYACh5GADCehgAXHwYAPZ9GACafxgANIEYAM6CGABohBgADIYYAKaHGABAiRgA2ooYAHSMGAAYjhgAso8YAEyRGADmkhgAipQYACSWGAC+lxgAWJkYAPyaGACWnBgAMJ4YAMqfGABuoRgACKMYAKKkGABGphgA4KcYAHqpGAAUqxgAuKwYAFKuGADsrxgAhrEYACqzGADEtBgAXrYYAPi3GACcuRgANrsYANC8GABqvhgADsAYAKjBGABCwxgA3MQYAHbGGAAayBgAtMkYAE7LGADozBgAjM4YACbQGADA0RgAWtMYAP7UGACY1hgAMtgYAMzZGABw2xgACt0YAKTeGABI4BgA4uEYAHzjGAAW5RgAuuYYAFToGADu6RgAiOsYACztGADG7hgAYPAYAPrxGACe8xgAOPUYANL2GABs+BgAEPoYAKr7GABE/RgA3v4YAHgAGQAcAhkAtgMZAFAFGQDqBhkAjggZACgKGQDCCxkAXA0ZAAAPGQCaEBkANBIZANgTGQByFRkADBcZAKYYGQBKGhkA5BsZAH4dGQAYHxkAvCAZAFYiGQDwIxkAiiUZAC4nGQDIKBkAYioZAPwrGQCgLRkAOi8ZANQwGQBuMhkAEjQZAKw1GQBGNxkA4DgZAIQ6GQAePBkAuD0ZAFI/GQD2QBkAkEIZACpEGQDERRkAXkcZAAJJGQCcShkANkwZANBNGQB0TxkADlEZAKhSGQBCVBkA5lUZAIBXGQAaWRkAvloZAFhcGQDyXRkAjF8ZADBhGQDKYhkAZGQZAP5lGQCiZxkAPGkZANZqGQBwbBkAFG4ZAK5vGQBIcRkA4nIZAIZ0GQAgdhkAuncZAFR5GQDuehkAknwZACx+GQDGfxkAYIEZAASDGQCehBkAOIYZANKHGQB2iRkAEIsZAKqMGQBEjhkA6I8ZAIKRGQAckxkAwJQZAFqWGQD0lxkAjpkZADKbGQDMnBkAZp4ZAACgGQCkoRkAPqMZANikGQB8phkAFqgZALCpGQBKqxkA5KwZAIiuGQAisBkAvLEZAFazGQD6tBkAlLYZAC64GQDIuRkAYrsZAAa9GQCgvhkAOsAZANTBGQB4wxkAEsUZAKzGGQBQyBkA6skZAITLGQAezRkAws4ZAFzQGQD20RkAkNMZADTVGQDO1hkAaNgZAAzaGQCm2xkAQN0ZANreGQB+4BkAGOIZALLjGQBM5RkA5uYZAIroGQAk6hkAvusZAFjtGQD87hkAlvAZADDyGQDK8xkAZPUZAAj3GQCi+BkAPPoZAOD7GQB6/RkAFP8ZAK4AGgBSAhoA7AMaAIYFGgAgBxoAxAgaAF4KGgD4CxoAkg0aADYPGgDQEBoAahIaAA4UGgCoFRoAQhcaANwYGgCAGhoAGhwaALQdGgBOHxoA6CAaAIwiGgAmJBoAwCUaAFonGgD+KBoAmCoaADIsGgDMLRoAcC8aAAoxGgCkMhoAPjQaAOI1GgB8NxoAFjkaALA6GgBUPBoA7j0aAIg/GgAiQRoAxkIaAGBEGgD6RRoAnkcaADhJGgDSShoAbEwaABBOGgCqTxoARFEaAN5SGgB4VBoAHFYaALZXGgBQWRoA6loaAI5cGgAoXhoAwl8aAGZhGgAAYxoAmmQaADRmGgDYZxoAcmkaAAxrGgCmbBoASm4aAORvGgB+cRoAGHMaALx0GgBWdhoA8HcaAIp5GgAkexoAyHwaAGJ+GgD8fxoAloEaADqDGgDUhBoAboYaAAiIGgCsiRoARosaAOCMGgB6jhoAHpAaALiRGgBSkxoA7JQaAJCWGgAqmBoAxJkaAGibGgACnRoAnJ4aADagGgDaoRoAdKMaAA6lGgCophoATKgaAOapGgCAqxoAGq0aAL6uGgBYsBoA8rEaAIyzGgAwtRoAyrYaAGS4GgD+uRoAorsaADy9GgDWvhoAcMAaAArCGgCuwxoASMUaAOLGGgB8yBoAIMoaALrLGgBUzRoA7s4aAJLQGgAs0hoAxtMaAGrVGgAE1xoAntgaADjaGgDc2xoAdt0aABDfGgCq4BoATuIaAOjjGgCC5RoAHOcaAMDoGgBa6hoA9OsaAI7tGgAy7xoAzPAaAGbyGgAA9BoApPUaAD73GgDY+BoAcvoaAAz8GgCw/RoASv8aAOQAGwB+AhsAIgQbALwFGwBWBxsA8AgbAJQKGwAuDBsAyA0bAGwPGwAGERsAoBIbADoUGwDeFRsAeBcbABIZGwCsGhsAUBwbAOodGwCEHxsAHiEbAMIiGwBcJBsA9iUbAJAnGwA0KRsAziobAGgsGwACLhsAnC8bAEAxGwDaMhsAdDQbAA42GwCyNxsATDkbAOY6GwCAPBsAJD4bAL4/GwBYQRsA/EIbAJZEGwAwRhsAykcbAG5JGwAISxsAokwbADxOGwDgTxsAelEbABRTGwC4VBsAUlYbAOxXGwCGWRsAIFsbAMRcGwBeXhsA+F8bAJJhGwAsYxsA0GQbAGpmGwAEaBsAnmkbAEJrGwDcbBsAdm4bABBwGwC0cRsATnMbAPJ0GwCMdhsAJngbAMB5GwBaexsA/nwbAJh+GwAygBsAzIEbAHCDGwAKhRsApIYbAD6IGwDYiRsAfIsbABaNGwCwjhsASpAbAO6RGwCIkxsAIpUbAMaWGwBgmBsA+pkbAJSbGwA4nRsA0p4bAGygGwAGohsAqqMbAESlGwDephsAgqgbAByqGwC2qxsAUK0bAOquGwCOsBsAKLIbAMKzGwBctRsAALcbAJq4GwA0uhsAzrsbAGi9GwAMvxsApsAbAEDCGwDkwxsAfsUbABjHGwCyyBsAVsobAPDLGwCKzRsAJM8bAMjQGwBi0hsA/NMbAJbVGwA61xsA1NgbAG7aGwAI3BsArN0bAEbfGwDg4BsAhOIbAB7kGwC45RsAUucbAPboGwCQ6hsAKuwbAMTtGwBo7xsAAvEbAJzyGwA29BsA0PUbAHT3GwAO+RsAqPobAEL8GwDm/RsAgP8bABoBHAC0AhwAWAQcAPIFHACMBxwAJgkcAMoKHABkDBwA/g0cAJgPHAA8ERwA1hIcAHAUHAAKFhwArhccAEgZHADiGhwAhhwcACAeHAC6HxwAVCEcAPgiHACSJBwALCYcAMYnHABqKRwABCscAJ4sHAA4LhwA0i8cAHYxHAAQMxwAqjQcAEQ2HADoNxwAgjkcABw7HAC2PBwAWj4cAPQ/HACOQRwAKEMcAMxEHABmRhwAAEgcAJpJHAA+SxwA2EwcAHJOHAAWUBwAsFEcAEpTHADkVBwAiFYcACJYHAC8WRwAVlscAPpcHACUXhwALmAcAMhhHABiYxwABmUcAKBmHAA6aBwA1GkcAHhrHAASbRwArG4cAEZwHADqcRwAhHMcAB51HAC4dhwAXHgcAPZ5HACQexwAKn0cAM5+HABogBwAAoIcAKaDHABAhRwA2oYcAHSIHAAYihwAsoscAEyNHADmjhwAipAcACSSHAC+kxwAWJUcAPyWHACWmBwAMJocAMqbHABknRwACJ8cAKKgHAA8ohwA4KMcAHqlHAAUpxwArqgcAFKqHADsqxwAhq0cACCvHADEsBwAXrIcAPizHACStRwANrccANC4HABquhwABLwcAJ69HABCvxwA3MAcAHbCHAAQxBwAtMUcAE7HHADoyBwAgsocACbMHADAzRwAWs8cAPTQHACY0hwAMtQcAMzVHABw1xwACtkcAKTaHAA+3BwA4t0cAHzfHAAW4RwAsOIcAFTkHADu5RwAiOccACLpHADG6hwAYOwcAPrtHACU7xwAOPEcANLyHABs9BwABvYcAKr3HABE+RwA3vocAHj8HAAS/hwAtv8cAFABHQDqAh0AhAQdACgGHQDCBx0AXAkdAPYKHQCaDB0ANA4dAM4PHQByER0ADBMdAKYUHQBAFh0A5BcdAH4ZHQAYGx0AshwdAFYeHQDwHx0AiiEdAC4jHQDIJB0AYiYdAPwnHQCWKR0AOisdANQsHQBuLh0ACDAdAKwxHQBGMx0A4DQdAHo2HQAUOB0AuDkdAFI7HQDsPB0Ahj4dACpAHQDEQR0AXkMdAAJFHQCcRh0ANkgdANBJHQB0Sx0ADk0dAKhOHQBCUB0A5lEdAIBTHQAaVR0AtFYdAFhYHQDyWR0AjFsdADBdHQDKXh0AZGAdAP5hHQCYYx0APGUdANZmHQBwaB0ACmodAKRrHQBIbR0A4m4dAHxwHQAWch0AunMdAFR1HQDudh0AkngdACx6HQDGex0AYH0dAAR/HQCegB0AOIIdANKDHQB2hR0AEIcdAKqIHQBEih0A6IsdAIKNHQAcjx0AwJAdAFqSHQD0kx0AjpUdACiXHQDMmB0AZpodAACcHQCanR0APp8dANigHQByoh0ADKQdAKalHQBKpx0A5KgdAH6qHQAirB0AvK0dAFavHQDwsB0AlLIdAC60HQDItR0AYrcdAAa5HQCguh0AOrwdANS9HQB4vx0AEsEdAKzCHQBGxB0A6sUdAITHHQAeyR0AuModAFzMHQD2zR0AkM8dADTRHQDO0h0AaNQdAALWHQCm1x0AQNkdANraHQB03B0ADt4dALLfHQBM4R0A5uIdAIDkHQAk5h0AvucdAFjpHQDy6h0AjOwdADDuHQDK7x0AZPEdAAjzHQCi9B0APPYdANb3HQB6+R0AFPsdAK78HQBI/h0A7P8dAIYBHgAgAx4AxAQeAF4GHgD4Bx4AkgkeADYLHgDQDB4Aag4eAAQQHgCoER4AQhMeANwUHgB2Fh4AGhgeALQZHgBOGx4A6BweAIweHgAmIB4AwCEeAFojHgD0JB4AmCYeADIoHgDMKR4AZiseAAotHgCkLh4APjAeANgxHgB8Mx4AFjUeALA2HgBKOB4A7jkeAIg7HgAiPR4AvD4eAGBAHgD6QR4AlEMeADhFHgDSRh4AbEgeAAZKHgCqSx4ARE0eAN5OHgB4UB4AHFIeALZTHgBQVR4A6lYeAI5YHgAoWh4AwlseAFxdHgAAXx4AmmAeADRiHgDOYx4AaGUeAAxnHgCmaB4AQGoeANprHgB+bR4AGG8eALJwHgBMch4A8HMeAIp1HgAkdx4AvngeAGJ6HgD8ex4Aln0eADB/HgDUgB4AboIeAAiEHgCshR4ARoceAOCIHgB6ih4AHoweALiNHgBSjx4A7JAeAJCSHgAqlB4AxJUeAF6XHgACmR4AnJoeADacHgDQnR4Aap8eAA6hHgCooh4AQqQeANylHgCApx4AGqkeALSqHgBOrB4A8q0eAIyvHgAmsR4AwLIeAGS0HgD+tR4AmLceADy5HgDWuh4AcLweAAq+HgCuvx4ASMEeAOLCHgB8xB4AIMYeALrHHgBUyR4A7soeAJLMHgAszh4Axs8eAGDRHgAE0x4AntQeADjWHgDS1x4AdtkeABDbHgCq3B4ARN4eAOjfHgCC4R4AHOMeALbkHgBa5h4A9OceAI7pHgAo6x4AzOweAGbuHgAA8B4AmvEeAD7zHgDY9B4AcvYeAAz4HgCw+R4ASvseAOT8HgB+/h4AGAAfALwBHwBWAx8A8AQfAIoGHwAuCB8AyAkfAGILHwD8DB8AoA4fADoQHwDUER8AeBMfABIVHwCsFh8ARhgfAOoZHwCEGx8AHh0fALgeHwBcIB8A9iEfAJAjHwAqJR8AziYfAGgoHwACKh8AnCsfAEAtHwDaLh8AdDAfAA4yHwCyMx8ATDUfAOY2HwCAOB8AJDofAL47HwBYPR8A8j4fAIxAHwAwQh8AykMfAGRFHwD+Rh8AokgfADxKHwDWSx8Aek0fABRPHwCuUB8ASFIfAOxTHwCGVR8AIFcfALpYHwBeWh8A+FsfAJJdHwA2Xx8A0GAfAGpiHwAEZB8AnmUfAEJnHwDcaB8AdmofABBsHwC0bR8ATm8fAOhwHwCCch8AHHQfAMB1HwBadx8A9HgfAI56HwAyfB8AzH0fAGZ/HwAKgR8ApIIfAD6EHwDYhR8AfIcfABaJHwCwih8ASowfAO6NHwCIjx8AIpEfAMaSHwBglB8A+pUfAJSXHwA4mR8A0pofAGycHwAGnh8AoJ8fAEShHwDeoh8AeKQfABKmHwCspx8AUKkfAOqqHwCErB8AKK4fAMKvHwBcsR8A9rIfAJq0HwA0th8AzrcfAGi5HwAMux8AprwfAEC+HwDkvx8AfsEfABjDHwCyxB8AVsYfAPDHHwCKyR8AJMsfAMjMHwBizh8A/M8fAJbRHwAw0x8A1NQfAG7WHwAI2B8AotkfAEbbHwDg3B8Aet4fABTgHwC44R8AUuMfAOzkHwCG5h8AKugfAMTpHwBe6x8A+OwfAJzuHwA28B8A0PEfAGrzHwAO9R8AqPYfAEL4HwDc+R8AgPsfABr9HwC0/h8ATgAgAPIBIACMAyAAJgUgAMAGIABkCCAA/gkgAJgLIAAyDSAA1g4gAHAQIAAKEiAApBMgAEgVIADiFiAAfBggACAaIAC6GyAAVB0gAO4eIACSICAALCIgAMYjIABgJSAABCcgAJ4oIAA4KiAA0isgAHYtIAAQLyAAqjAgAEQyIADeMyAAgjUgABw3IAC2OCAAUDogAPQ7IACOPSAAKD8gAMJAIABmQiAAAEQgAJpFIAA0RyAA2EggAHJKIAAMTCAApk0gAEpPIADkUCAAflIgACJUIAC8VSAAVlcgAPBYIACUWiAALlwgAMhdIABiXyAABmEgAKBiIAA6ZCAA1GUgAHhnIAASaSAArGogAEZsIADqbSAAhG8gAB5xIAC4ciAAUnQgAPZ1IACQdyAAKnkgAMR6IABofCAAAn4gAJx/IAA2gSAA2oIgAHSEIAAOhiAAqIcgAEyJIADmiiAAgIwgACSOIAC+jyAAWJEgAPKSIACWlCAAMJYgAMqXIABkmSAACJsgAKKcIAA8niAA1p8gAHqhIAAUoyAArqQgAEimIADspyAAhqkgACCrIAC6rCAAVK4gAPivIACSsSAALLMgAMa0IABqtiAABLggAJ65IAA4uyAA3LwgAHa+IAAQwCAAqsEgAE7DIADoxCAAgsYgACbIIADAySAAWssgAPTMIACYziAAMtAgAMzRIABm0yAACtUgAKTWIAA+2CAA2NkgAHzbIAAW3SAAsN4gAErgIADu4SAAiOMgACLlIAC85iAAVuggAPrpIACU6yAALu0gAMjuIABs8CAABvIgAKDzIABE9SAA3vYgAHj4IAAS+iAAtvsgAFD9IADq/iAAhAAhACgCIQDCAyEAXAUhAPYGIQCaCCEANAohAM4LIQByDSEADA8hAKYQIQBAEiEA2hMhAH4VIQAYFyEAshghAEwaIQDwGyEAih0hACQfIQC+ICEAYiIhAPwjIQCWJSEAMCchANQoIQBuKiEACCwhAKwtIQBGLyEA4DAhAHoyIQAeNCEAuDUhAFI3IQDsOCEAhjohACo8IQDEPSEAXj8hAPhAIQCcQiEANkQhANBFIQBqRyEABEkhAKhKIQBCTCEA3E0hAHZPIQAaUSEAtFIhAE5UIQDyVSEAjFchACZZIQDAWiEAZFwhAP5dIQCYXyEAMmEhANZiIQBwZCEACmYhAK5nIQBIaSEA4mohAHxsIQAgbiEAum8hAFRxIQDuciEAiHQhACx2IQDGdyEAYHkhAAR7IQCefCEAOH4hANJ/IQBsgSEAEIMhAKqEIQBEhiEA3ochAIKJIQAciyEAtowhAFCOIQDqjyEAjpEhACiTIQDClCEAZpYhAACYIQCamSEANJshANicIQByniEADKAhAKahIQBKoyEA5KQhAH6mIQAiqCEAvKkhAFarIQDwrCEAlK4hAC6wIQDIsSEAYrMhAAa1IQCgtiEAOrghANS5IQBuuyEAEr0hAKy+IQBGwCEA4MEhAITDIQAexSEAuMYhAFLIIQD2ySEAkMshACrNIQDEziEAaNAhAALSIQCc0yEANtUhANrWIQB02CEADtohALLbIQBM3SEA5t4hAIDgIQAk4iEAvuMhAFjlIQDy5iEAlughADDqIQDK6yEAZO0hAP7uIQCi8CEAPPIhANbzIQBw9SEAFPchAK74IQBI+iEA4vshAIb9IQAg/yEAugAiAFQCIgD4AyIAkgUiACwHIgDGCCIAagoiAAQMIgCeDSIAQg8iANwQIgB2EiIAEBQiALQVIgBOFyIA6BgiAIIaIgAmHCIAwB0iAFofIgD0ICIAmCIiADIkIgDMJSIAZiciAAApIgCkKiIAPiwiANgtIgByLyIAFjEiALAyIgBKNCIA5DUiAIg3IgAiOSIAvDoiAFY8IgD6PSIAlD8iAC5BIgDSQiIAbEQiAAZGIgCgRyIAOkkiAN5KIgB4TCIAEk4iAKxPIgBQUSIA6lIiAIRUIgAeViIAwlciAFxZIgD2WiIAkFwiADReIgDOXyIAaGEiAAJjIgCmZCIAQGYiANpnIgB+aSIAGGsiALJsIgBMbiIA8G8iAIpxIgAkcyIAvnQiAGJ2IgD8dyIAlnkiADB7IgDUfCIAbn4iAAiAIgCigSIAPIMiAOCEIgB6hiIAFIgiAK6JIgBSiyIA7IwiAIaOIgAgkCIAxJEiAF6TIgD4lCIAkpYiADaYIgDQmSIAapsiAASdIgConiIAQqAiANyhIgB2oyIAGqUiALSmIgBOqCIA8qkiAIyrIgAmrSIAwK4iAGSwIgD+sSIAmLMiADK1IgDWtiIAcLgiAAq6IgCkuyIASL0iAOK+IgB8wCIAFsIiALrDIgBUxSIA7sYiAIjIIgAiyiIAxssiAGDNIgD6ziIAlNAiADjSIgDS0yIAbNUiAAbXIgCq2CIARNoiAN7bIgCC3SIAHN8iALbgIgBQ4iIA9OMiAI7lIgAo5yIAwugiAGbqIgAA7CIAmu0iAD7vIgDY8CIAcvIiAAz0IgCm9SIASvciAOT4IgB++iIAGPwiALz9IgBW/yIA8AAjAIoCIwAkBCMAyAUjAGIHIwD8CCMAlgojADoMIwDUDSMAbg8jABIRIwCsEiMARhQjAOAVIwCEFyMAHhkjALgaIwBSHCMA9h0jAJAfIwAqISMAziIjAGgkIwACJiMAnCcjADYpIwDaKiMAdCwjAA4uIwCoLyMATDEjAOYyIwCANCMAGjYjALQ3IwBYOSMA8jojAIw8IwAmPiMAyj8jAGRBIwD+QiMAokQjADxGIwDWRyMAcEkjABRLIwCuTCMASE4jAOJPIwCGUSMAIFMjALpUIwBeViMA+FcjAJJZIwAsWyMA0FwjAGpeIwAEYCMAnmEjAEJjIwDcZCMAdmYjABBoIwCqaSMATmsjAOhsIwCCbiMAHHAjAMBxIwBacyMA9HQjAJh2IwAyeCMAzHkjAGZ7IwAKfSMApH4jAD6AIwDYgSMAcoMjABaFIwCwhiMASogjAOSJIwCIiyMAIo0jALyOIwBWkCMA+pEjAJSTIwAulSMAyJYjAGyYIwAGmiMAoJsjADqdIwDeniMAeKAjABKiIwCsoyMAUKUjAOqmIwCEqCMAKKojAMKrIwBcrSMA9q4jAJqwIwA0siMAzrMjAGi1IwAMtyMAprgjAEC6IwDauyMAfr0jABi/IwCywCMATMIjAPDDIwCKxSMAJMcjAL7IIwBYyiMA/MsjAJbNIwAwzyMAytAjAG7SIwAI1CMAotUjADzXIwDg2CMAetojABTcIwCu3SMAUt8jAOzgIwCG4iMAIOQjAMTlIwBe5yMA+OgjAJzqIwA27CMA0O0jAGrvIwAO8SMAqPIjAEL0IwDc9SMAgPcjABr5IwC0+iMATvwjAPL9IwCM/yMAJgEkAMACJABaBCQA/gUkAJgHJAAyCSQAzAokAHAMJAAKDiQApA8kAD4RJADiEiQAfBQkABYWJACwFyQAVBkkAO4aJACIHCQAIh4kAMYfJABgISQA+iIkAJ4kJAA4JiQA0ickAGwpJAAQKyQAqiwkAEQuJADeLyQAgjEkABwzJAC2NCQAUDYkAPQ3JACOOSQAKDskAMI8JABcPiQAAEAkAJpBJAA0QyQAzkQkAHJGJAAMSCQApkkkAEBLJADkTCQAfk4kABhQJACyUSQAVlMkAPBUJACKViQALlgkAMhZJABiWyQA/FwkAKBeJAA6YCQA1GEkAG5jJAASZSQArGYkAEZoJADgaSQAhGskAB5tJAC4biQAUnAkAOxxJACQcyQAKnUkAMR2JABeeCQAAnokAJx7JAA2fSQA0H4kAHSAJAAOgiQAvIMkAFaFJADwhiQAiogkACSKJADIiyQAYo0kAPyOJACWkCQAOpIkANSTJABulSQACJckAKyYJABGmiQA4JskAISdJAAenyQAuKAkAFKiJAD2oyQAkKUkACqnJADEqCQAaKokAAKsJACcrSQANq8kANqwJAB0siQADrQkAKi1JABMtyQA5rgkAIC6JAAavCQAtL0kAFi/JADywCQAjMIkACbEJADKxSQAZMckAP7IJACYyiQAPMwkANbNJABwzyQAFNEkAK7SJABI1CQA4tUkAIbXJAAg2SQAutokAF7cJAD43SQAkt8kACzhJADG4iQAauQkAATmJACe5yQAQukkANzqJAB27CQAEO4kAKrvJABO8SQA6PIkAIL0JAAc9iQAwPckAFr5JAD0+iQAjvwkACj+JADM/yQAZgElAAADJQCaBCUAPgYlANgHJQByCSUAFgslALAMJQBKDiUA5A8lAIgRJQAiEyUAvBQlAFYWJQD6FyUAlBklAC4bJQDSHCUAbB4lAAYgJQCgISUARCMlAN4kJQB4JiUAEiglAKwpJQBQKyUA6iwlAIQuJQAeMCUAwjElAFwzJQD2NCUAkDYlACo4JQDOOSUAaDslAAI9JQCcPiUAQEAlANpBJQB0QyUAGEUlALJGJQBMSCUA5kklAIpLJQAkTSUAvk4lAFhQJQD8USUAllMlADBVJQDUViUAblglAAhaJQCiWyUARl0lAOBeJQB6YCUAFGIlAK5jJQBSZSUA7GYlAIZoJQAgaiUAxGslAF5tJQD4biUAknAlACxyJQDQcyUAanUlAAR3JQCoeCUAQnolANx7JQB2fSUAGn8lALSAJQBOgiUA6IMlAIyFJQAmhyUAwIglAGSKJQD+iyUAmI0lADKPJQDWkCUAcJIlAAqUJQCklSUASJclAOKYJQB8miUAFpwlALCdJQBUnyUA7qAlAIiiJQAspCUA0KUlAGqnJQAOqSUAqKolAEKsJQDcrSUAdq8lABqxJQC0siUATrQlAOi1JQCMtyUAJrklAMC6JQBavCUA9L0lAJi/JQAywSUAzMIlAHDEJQAKxiUApMclAD7JJQDiyiUAfMwlABbOJQCwzyUAVNElAO7SJQCI1CUALNYlAMbXJQBg2SUA+tolAJ7cJQA43iUA0t8lAGzhJQAQ4yUAquQlAETmJQDe5yUAguklABzrJQC27CUAUO4lAOrvJQCO8SUAKPMlAML0JQBc9iUAAPglAJr5JQA0+yUAzvwlAHL+JQAMACYApgEmAEADJgDkBCYAfgYmABgIJgCyCSYAVgsmAPAMJgCKDiYAJBAmAMgRJgBiEyYA/BQmAKAWJgA6GCYA1BkmAG4bJgASHSYArB4mAEYgJgDgISYAhCMmAB4lJgC4JiYAUigmAPYpJgCQKyYAKi0mAMQuJgBeMCYAAjImAJwzJgA2NSYA0DYmAHQ4JgAOOiYAqDsmAEI9JgDmPiYAgEAmABpCJgC0QyYAWEUmAPJGJgCMSCYAMEomAMpLJgBkTSYA/k4mAKJQJgA8UiYA1lMmAHBVJgAUVyYArlgmAEhaJgDiWyYAhl0mACBfJgC6YCYAVGImAPhjJgCSZSYALGcmAMZoJgBgaiYABGwmAJ5tJgA4byYA0nAmAHZyJgAQdCYAqnUmAER3JgDoeCYAgnomABx8JgDAfSYAWn8mAPSAJgCOgiYAMoQmAMyFJgBmhyYAAIkmAKSKJgA+jCYA2I0mAHKPJgAWkSYAsJImAEqUJgDklSYAiJcmACKZJgC8miYAVpwmAPqdJgCUnyYALqEmAMiiJgBipCYABqYmAKCnJgA6qSYA1KomAHisJgASriYArK8mAEaxJgDqsiYAhLQmAB62JgC4tyYAXLkmAPa6JgCQvCYANL4mAM6/JgBowSYAAsMmAKbEJgBAxiYA2scmAHTJJgAOyyYAsswmAEzOJgDmzyYAgNEmACTTJgC+1CYAWNYmAPLXJgCW2SYAMNsmAMrcJgBu3iYACOAmAKLhJgA84yYA4OQmAHrmJgAU6CYArukmAFLrJgDs7CYAhu4mACrwJgDE8SYAXvMmAPj0JgCS9iYANvgmAND5JgBq+yYABP0mAKj+JgBCACcA3AEnAHYDJwAQBScAtAYnAE4IJwDoCScAggsnACYNJwDADicAWhAnAP4RJwCYEycAMhUnAMwWJwBwGCcAChonAKQbJwA+HScA4h4nAHwgJwAWIicAsCMnAFQlJwDuJicAiCgnACIqJwDGKycAYC0nAPouJwCeMCcAODInANIzJwBsNScAEDcnAKo4JwBEOicA3jsnAHg9JwAcPycAtkAnAFBCJwDqQycAhEUnAChHJwDCSCcAXEonAPZLJwCaTScANE8nAM5QJwByUicADFQnAKZVJwBAVycA5FgnAH5aJwAYXCcAsl0nAFZfJwDwYCcAimInAC5kJwDIZScAYmcnAPxoJwCgaicAOmwnANRtJwBubycACHEnAKxyJwBGdCcA4HUnAHp3JwAeeScAuHonAFJ8JwDsfScAkH8nACqBJwDEgicAXoQnAAKGJwCchycANoknANCKJwB0jCcADo4nAKiPJwBCkScA5pInAICUJwAalicAvpcnAFiZJwDymicAjJwnADCeJwDKnycAZKEnAP6iJwCYpCcAPKYnANanJwBwqScACqsnAK6sJwBIricA4q8nAHyxJwAgsycAurQnAFS2JwDutycAkrknACy7JwDGvCcAYL4nAATAJwCewScAOMMnANLEJwB2xicAEMgnAKrJJwBOyycA6MwnAILOJwAc0CcAwNEnAFrTJwD01CcAjtYnADLYJwDM2ScAZtsnAADdJwCa3icAPuAnANjhJwBy4ycADOUnALDmJwBK6CcA5OknAIjrJwAi7ScAxu4nAGrwJwAE8icAnvMnADj1JwDc9icAdvgnABD6JwCq+ycARP0nAOj+JwCCACgAHAIoALYDKABaBSgA9AYoAI4IKAAoCigAzAsoAGYNKAAADygAmhAoAD4SKADYEygAchUoABYXKACwGCgAShooAOQbKACIHSgAIh8oALwgKABWIigA+iMoAJQlKAAuJygAyCgoAGwqKAAGLCgAoC0oADovKADUMCgAeDIoABI0KACsNSgARjcoAOo4KACEOigAHjwoALg9KABcPygA9kAoAJBCKAAqRCgAzkUoAGhHKAACSSgAnEooAEBMKADaTSgAdE8oAA5RKACyUigATFQoAOZVKACKVygAJFkoAL5aKABYXCgA/F0oAJZfKAAwYSgAymIoAG5kKAAIZigAomcoADxpKADgaigAemwoABRuKACubygASHEoAOxyKACGdCgAIHYoALp3KABeeSgA+HooAJJ8KAAsfigA0H8oAGqBKAAEgygAnoQoAEKGKADchygAdokoABqLKAC0jCgATo4oAOiPKACMkSgAJpMoAMCUKABaligA/pcoAJiZKAAymygAzJwoAHCeKAAKoCgApKEoAD6jKADipCgAfKYoABaoKACwqSgAVKsoAO6sKACIrigAIrAoALyxKABgsygA+rQoAJS2KAAuuCgA0rkoAGy7KAAGvSgAoL4oAETAKADewSgAeMMoABzFKAC2xigAUMgoAOrJKACOyygAKM0oAMLOKABc0CgAANIoAJrTKAA01SgA2NYoAHLYKAAM2igAptsoAEDdKADk3igAfuAoABjiKACy4ygAVuUoAPDmKACK6CgAJOooAL7rKABi7SgA/O4oAJbwKAAw8igA1PMoAG71KAAI9ygArPgoAEb6KADg+ygAev0oAB7/KAC4ACkAUgIpAOwDKQCQBSkAKgcpAMQIKQBoCikAAgwpAJwNKQA2DykA0BApAGoSKQAOFCkAqBUpAEIXKQDmGCkAgBopABocKQC0HSkAWB8pAPIgKQCMIikAJiQpAMolKQBkJykA/igpAKIqKQA8LCkA1i0pAHAvKQAUMSkArjIpAEg0KQDiNSkAfDcpACA5KQC6OikAVDwpAO49KQCSPykALEEpAMZCKQBgRCkA+kUpAJ5HKQA4SSkA0kopAHZMKQAQTikAqk8pAERRKQDoUikAglQpABxWKQC2VykAWlkpAPRaKQCOXCkAMl4pAMxfKQBmYSkAAGMpAKRkKQA+ZikA2GcpAHJpKQAWaykAsGwpAEpuKQDkbykAiHEpACJzKQC8dCkAVnYpAPp3KQCUeSkALnspAMh8KQBifikABoApAKCBKQA6gykA1IQpAHiGKQASiCkArIkpAEaLKQDqjCkAhI4pAB6QKQC4kSkAXJMpAPaUKQCQlikAKpgpAM6ZKQBomykAAp0pAKaeKQBAoCkA2qEpAHSjKQAYpSkAsqYpAEyoKQDmqSkAiqspACStKQC+rikAWLApAPyxKQCWsykAMLUpAMq2KQBkuCkACLopAKK7KQA8vSkA1r4pAHrAKQAUwikArsMpAEjFKQDsxikAhsgpACDKKQC6yykAXs0pAPjOKQCS0CkALNIpANDTKQBq1SkABNcpAKjYKQBC2ikA3NspAHbdKQAa3ykAtOApAE7iKQDo4ykAjOUpACbnKQDA6CkAWuopAP7rKQCY7SkAMu8pAMzwKQBm8ikACvQpAKT1KQA+9ykA2PgpAHz6KQAW/CkAsP0pAEr/KQDuACoAiAIqACIEKgC8BSoAYAcqAPoIKgCUCioAOAwqANINKgBsDyoABhEqAKoSKgBEFCoA3hUqAHgXKgAcGSoAthoqAFAcKgDqHSoAjh8qACghKgDCIioAXCQqAPYlKgCaJyoANCkqAM4qKgBoLCoADC4qAKYvKgBKMSoA7jIqAIg0KgAiNioAxjcqAGA5KgD6OioAlDwqAC4+KgDSPyoAbEEqAAZDKgCgRCoAREYqAN5HKgB4SSoAEksqALZMKgBQTioA6k8qAIRRKgAoUyoAwlQqAFxWKgAAWCoAmlkqADRbKgDOXCoAcl4qAAxgKgCmYSoAQGMqAORkKgB+ZioAGGgqALJpKgBWayoA8GwqAIpuKgAkcCoAyHEqAGJzKgD8dCoAlnYqADB4KgDUeSoAbnsqAAh9KgCifioARoAqAOCBKgB6gyoAFIUqALiGKgBSiCoA7IkqAIaLKgAqjSoAxI4qAF6QKgD4kSoAnJMqADaVKgDQlioAdJgqAA6aKgComyoAQp0qAOaeKgCAoCoAGqIqALSjKgBYpSoA8qYqAIyoKgAwqioAyqsqAGStKgD+rioAmLAqADyyKgDWsyoAcLUqAAq3KgCuuCoASLoqAOK7KgB8vSoAFr8qALrAKgBUwioA7sMqAIjFKgAsxyoAxsgqAGDKKgAEzCoAns0qADjPKgDS0CoAdtIqABDUKgCq1SoARNcqAOjYKgCC2ioAHNwqALbdKgBa3yoA9OAqAI7iKgAy5CoAzOUqAGbnKgAA6SoAmuoqAD7sKgDY7SoAcu8qAAzxKgCw8ioASvQqAOT1KgB+9yoAGPkqALz6KgBW/CoA8P0qAIr/KgAuASsAyAIrAGIEKwAGBisAoAcrADoJKwDUCisAeAwrABIOKwCsDysARhErAOoSKwCEFCsAHhYrAMIXKwBcGSsA9horAJAcKwA0HisAzh8rAGghKwACIysAnCQrAEAmKwDaJysAdCkrAA4rKwCyLCsATC4rAOYvKwCAMSsAGjMrAL40KwBYNisA8jcrAJY5KwAwOysAyjwrAGQ+KwAIQCsAokErADxDKwDWRCsAekYrABRIKwCuSSsAUksrAOxMKwCGTisAIFArAMRRKwBoUysAFlUrALBWKwBKWCsA5FkrAIhbKwAiXSsAvF4rAFZgKwDwYSsAlGMrAC5lKwDIZisAYmgrAAZqKwCgaysAOm0rANRuKwB4cCsAEnIrAKxzKwBGdSsA6nYrAIR4KwAeeisAuHsrAFx9KwD2fisAkIArACqCKwDOgysAaIUrAAKHKwCmiCsAQIorANqLKwB0jSsAGI8rALKQKwBMkisA5pMrAICVKwAklysAvpgrAFiaKwDymysAlp0rADCfKwDKoCsAZKIrAAikKwCipSsAPKcrANaoKwB6qisAFKwrAK6tKwBIrysA7LArAIayKwAgtCsAurUrAF63KwD4uCsAkrorADa8KwDQvSsAar8rAATBKwCowisAQsQrANzFKwB2xysAGskrALTKKwBOzCsA6M0rAIzPKwAm0SsAwNIrAFrUKwD01SsAmNcrADLZKwDM2isAZtwrAAreKwCk3ysAPuErANjiKwB85CsAFuYrALDnKwBK6SsA7uorAIjsKwAi7isAxu8rAGDxKwD68isAlPQrADj2KwDS9ysAbPkrAAb7KwCq/CsARP4rAN7/KwB4ASwAHAMsALYELABQBiwA6gcsAI4JLAAoCywAwgwsAFwOLAD2DywAmhEsADQTLADOFCwAaBYsAAwYLACmGSwAQBssANocLAB+HiwAGCAsALIhLABMIywA8CQsAIomLAAkKCwAyCksAGIrLAD8LCwAli4sADowLADUMSwAbjMsAAg1LACsNiwARjgsAOA5LAB6OywAHj0sALg+LABSQCwA7EEsAJBDLAAqRSwAxEYsAF5ILAD4SSwAnEssADZNLADQTiwAalAsAA5SLACoUywAQlUsANxWLACAWCwAGlosALRbLABYXSwA8l4sAIxgLAAmYiwAymMsAGRlLAD+ZiwAmGgsADxqLADWaywAcG0sAApvLACucCwASHIsAOJzLAB8dSwAFncsALp4LABUeiwA7nssAIh9LAAsfywAxoAsAGCCLAAEhCwAnoUsADiHLADSiCwAdoosABCMLACqjSwARI8sAOiQLACCkiwAHJQsAMCVLABalywA9JgsAI6aLAAonCwAzJ0sAGafLAAAoSwAmqIsADSkLADYpSwAcqcsAAypLACmqiwASqwsAOStLAB+rywAGLEsALyyLABWtCwA8LUsAJS3LAAuuSwAyLosAGK8LAAGviwAoL8sADrBLADUwiwAeMQsABLGLACsxywAUMksAOrKLACEzCwAHs4sALjPLABc0SwA9tIsAJDULAA01iwAztcsAGjZLAAC2ywAnNwsAEDeLADa3ywAdOEsAA7jLACy5CwATOYsAObnLACA6SwAGussAL7sLABY7iwA8u8sAIzxLAAw8ywAyvQsAGT2LAAI+CwAovksADz7LADW/CwAev4sABQALQCuAS0ASAMtAOwELQCGBi0AIAgtAMQJLQBeCy0A+AwtAJIOLQA2EC0A0BEtAGoTLQAEFS0AnhYtAEIYLQDcGS0AdhstABAdLQC0Hi0ATiAtAOghLQCCIy0AHCUtAMAmLQBaKC0A9CktAJgrLQAyLS0AzC4tAGYwLQAKMi0ApDMtAD41LQDYNi0AfDgtABY6LQCwOy0AVD0tAO4+LQCIQC0AIkItAMZDLQBgRS0A+kYtAJRILQA4Si0A0kstAGxNLQAGTy0AoFAtAERSLQDeUy0AeFUtABJXLQC2WC0AUFotAOpbLQCEXS0AHl8tAMJgLQBcYi0A9mMtAJplLQA0Zy0AzmgtAGhqLQAMbC0Apm0tAEBvLQDacC0AfnItABh0LQCydS0AVnctAPB4LQCKei0AJHwtAMh9LQBify0A/IAtAJaCLQA6hC0A1IUtAG6HLQAIiS0AoootAEaMLQDgjS0Aeo8tABSRLQC4ki0AUpQtAOyVLQCQly0AKpktAMSaLQBenC0AAp4tAJyfLQA2oS0A0KItAHSkLQAOpi0AqKctAEKpLQDmqi0AgKwtABquLQC0ry0AWLEtAPKyLQCMtC0AJrYtAMC3LQBkuS0A/rotAJi8LQAyvi0A1r8tAHDBLQAKwy0ApMQtAEjGLQDixy0AfMktABbLLQC6zC0AVM4tAO7PLQCS0S0ALNMtAMbULQBg1i0ABNgtAJ7ZLQA42y0A0twtAHbeLQAQ4C0AquEtAETjLQDo5C0AguYtABzoLQC26S0AUOstAPTsLQCO7i0AKPAtAMzxLQBm8y0AAPUtAJr2LQA0+C0A2PktAHL7LQAM/S0Apv4tAEoALgDkAS4AfgMuABgFLgC8Bi4AVgguAPAJLgCKCy4ALg0uAMgOLgBiEC4ABhIuAKATLgA6FS4A1BYuAHgYLgASGi4ArBsuAEYdLgDqHi4AhCAuAB4iLgC4Iy4AXCUuAPYmLgCQKC4AKiouAMQrLgBoLS4AAi8uAJwwLgA2Mi4A2jMuAHQ1LgAONy4AsjguAEw6LgDmOy4AgD0uACQ/LgC+QC4AWEIuAPJDLgCWRS4AMEcuAMpILgBkSi4ACEwuAKJNLgA8Ty4A1lAuAHpSLgAUVC4ArlUuAEhXLgDiWC4AhlouACBcLgC6XS4AVF8uAPhgLgCSYi4ALGQuAMZlLgBqZy4ABGkuAJ5qLgBCbC4A3G0uAHZvLgAQcS4AtHIuAE50LgDodS4AgncuACZ5LgDAei4AWnwuAPR9LgCYfy4AMoEuAMyCLgBmhC4ACoYuAKSHLgA+iS4A2IouAHKMLgAWji4AsI8uAEqRLgDkki4AiJQuACKWLgC8ly4AYJkuAPqaLgCUnC4ALp4uANKfLgBsoS4ABqMuAKCkLgBEpi4A3qcuAHipLgAcqy4AtqwuAFCuLgDqry4AhLEuACizLgDCtC4AXLYuAPa3LgCauS4ANLsuAM68LgBovi4ADMAuAKbBLgBAwy4A5MQuAH7GLgAYyC4AsskuAFbLLgDwzC4Ais4uACTQLgC+0S4AYtMuAPzULgCW1i4AMNguAMrZLgBu2y4ACN0uAKLeLgA84C4A4OEuAHrjLgAU5S4AuOYuAFLoLgDs6S4AhusuACrtLgDE7i4AXvAuAPjxLgCc8y4ANvUuAND2LgB0+C4ADvouAKj7LgBC/S4A5v4uAIAALwAaAi8AtAMvAE4FLwDyBi8AjAgvACYKLwDACy8AZA0vAP4OLwCYEC8AMhIvANYTLwBwFS8AChcvAKQYLwBIGi8A4hsvAHwdLwAWHy8AsCAvAFQiLwDuIy8AiCUvACwnLwDGKC8AYCovAPorLwCeLS8AOC8vANIwLwBsMi8AEDQvAKo1LwBENy8A6DgvAII6LwAcPC8Atj0vAFo/LwD0QC8AjkIvAChELwDMRS8AZkcvAABJLwCaSi8ANEwvANhNLwByTy8ADFEvAKZSLwBKVC8A5FUvAH5XLwAYWS8AvFovAFZcLwDwXS8Ail8vAC5hLwDIYi8AYmQvAPxlLwCgZy8AOmkvANRqLwB4bC8AEm4vAKxvLwBGcS8A6nIvAIR0LwAedi8AuHcvAFx5LwD2ei8AkHwvACp+LwDOfy8AaIEvAAKDLwCchC8ANoYvANqHLwB0iS8ADosvAKiMLwBMji8A5o8vAICRLwAaky8AvpQvAFiWLwDyly8AjJkvADCbLwDKnC8AZJ4vAP6fLwCioS8APKMvANakLwB6pi8AFKgvAK6pLwBIqy8A7KwvAIauLwAgsC8AurEvAF6zLwD4tC8AkrYvACy4LwDQuS8AarsvAAS9LwCevi8AOMAvANzBLwB2wy8AEMUvAKrGLwBOyC8A6MkvAILLLwAczS8AwM4vAFrQLwD00S8AjtMvADLVLwDM1i8AZtgvAADaLwCk2y8APt0vANjeLwBy4C8AFuIvALDjLwBK5S8A5OYvAIjoLwAi6i8AvOsvAFbtLwD67i8AlPAvAC7yLwDI8y8AbPUvAAb3LwCg+C8ARPovAN77LwB4/S8AEv8vALYAMABQAjAA6gMwAIQFMAAoBzAAwggwAFwKMAD2CzAAmg0wADQPMADOEDAAaBIwAAwUMACmFTAAQBcwANoYMAB0GjAAGBwwALIdMABMHzAA5iAwAIoiMAAkJDAAviUwAFgnMAD8KDAAliowADAsMADKLTAAbi8wAAgxMACiMjAAPDQwAOA1MAB6NzAAFDkwAK46MABSPDAA7D0wAIY/MAAqQTAAxEIwAF5EMAD4RTAAnEcwADZJMADQSjAAakwwAA5OMACoTzAAQlEwAOZSMACAVDAAGlYwALRXMABOWTAA8lowAIxcMAAmXjAAwF8wAGRhMAD+YjAAmGQwADJmMADMZzAAcGkwAAprMACkbDAAPm4wAOJvMAB8cTAAFnMwALp0MABUdjAA7ncwAIh5MAAsezAAxnwwAGB+MAD6fzAAnoEwADiDMADShDAAbIYwABCIMACqiTAARIswAOiMMACCjjAAHJAwALaRMABQkzAA9JQwAI6WMAAomDAAwpkwAGabMAAAnTAAmp4wADSgMADOoTAAcqMwAAylMACmpjAAQKgwAOSpMAB+qzAAGK0wALKuMABWsDAA8LEwAIqzMAAutTAAyLYwAGK4MAD8uTAAoLswADq9MADUvjAAbsAwABLCMACswzAARsUwAOrGMACEyDAAHsowALjLMABczTAA9s4wAJDQMAAq0jAAxNMwAGjVMAAC1zAAnNgwADbaMADa2zAAdN0wAA7fMACo4DAAQuIwAObjMACA5TAAGucwAL7oMABY6jAA8uswAIztMAAw7zAAyvAwAGTyMAD+8zAAovUwADz3MADW+DAAcPowABT8MACu/TAASP8wAOIAMQCGAjEAIAQxALoFMQBUBzEA+AgxAJIKMQAsDDEAxg0xAGoPMQAEETEAnhIxADgUMQDcFTEAdhcxABAZMQC0GjEAThwxAOgdMQCCHzEAJiExAMAiMQBaJDEA9CUxAI4nMQAyKTEAzCoxAGYsMQAALjEApC8xAD4xMQDYMjEAcjQxAAw2MQCwNzEASjkxAOQ6MQCIPDEAIj4xALw/MQBWQTEA+kIxAJREMQAuRjEAyEcxAGxJMQAGSzEAoEwxAEROMQDeTzEAeFExABJTMQC2VDEAUFYxAOpXMQCEWTEAKFsxAMJcMQBcXjEA9l8xAJphMQA0YzEAzmQxAGhmMQAMaDEApmkxAEBrMQDabDEAdG4xABhwMQCycTEATHMxAOZ0MQCKdjEAJHgxAL55MQBYezEA/HwxAJZ+MQAwgDEAyoExAG6DMQAIhTEAooYxAEaIMQDgiTEAeosxABSNMQC4jjEAUpAxAOyRMQCGkzEAKpUxAMSWMQBemDEA+JkxAJybMQA2nTEA0J4xAGqgMQAEojEAqKMxAEKlMQDcpjEAdqgxABqqMQC0qzEATq0xAOiuMQCMsDEAJrIxAMCzMQBatTEA/rYxAJi4MQAyujEAzLsxAHC9MQAKvzEApMAxAEjCMQDiwzEAfMUxABbHMQC6yDEAVMoxAO7LMQCIzTEALM8xAMbQMQBg0jEA+tMxAJ7VMQA41zEA0tgxAGzaMQAQ3DEAqt0xAETfMQDe4DEAeOIxABzkMQC25TEAUOcxAOroMQCO6jEAKOwxAMLtMQBc7zEAAPExAJryMQA09DEAzvUxAHL3MQAM+TEApvoxAEr8MQDk/TEAfv8xABgBMgC8AjIAVgQyAPAFMgCKBzIALgkyAMgKMgBiDDIA/A0yAKAPMgA6ETIA1BIyAG4UMgASFjIArBcyAEYZMgDgGjIAhBwyAB4eMgDCHzIAZiEyAAAjMgCaJDIANCYyANgnMgByKTIADCsyAKYsMgBKLjIA5C8yAH4xMgAYMzIAsjQyAFY2MgDwNzIAijkyACQ7MgDIPDIAYj4yAPw/MgCWQTIAOkMyANREMgBuRjIACEgyAKxJMgBGSzIA4EwyAIROMgAeUDIAuFEyAFJTMgD2VDIAkFYyACpYMgDEWTIAaFsyAAJdMgCcXjIANmAyANphMgB0YzIADmUyAKhmMgBMaDIA5mkyAIBrMgAabTIAvm4yAFhwMgDycTIAjHMyACZ1MgDKdjIAZHgyAP55MgCiezIAPH0yANZ+MgBwgDIACoIyAK6DMgBIhTIA4oYyAHyIMgAgijIAuosyAFSNMgD4jjIAkpAyACySMgDGkzIAapUyAASXMgCemDIAOJoyANybMgB2nTIAEJ8yALSgMgBOojIA6KMyAIKlMgAcpzIAwKgyAFqqMgD0qzIAjq0yADKvMgDMsDIAZrIyAAC0MgCatTIAPrcyANi4MgByujIADLwyALC9MgBKvzIA5MAyAIjCMgAixDIAvMUyAFbHMgD6yDIAlMoyAC7MMgDIzTIAbM8yAAbRMgCg0jIARNQyAN7VMgB41zIAEtkyAKzaMgBQ3DIA6t0yAITfMgAe4TIAwuIyAFzkMgD25TIAkOcyACrpMgDO6jIAaOwyAALuMgCm7zIAQPEyANryMgB09DIAGPYyALL3MgBM+TIA5voyAIr8MgAk/jIAvv8yAGIBMwD8AjMAlgQzADAGMwDUBzMAbgkzAAgLMwCiDDMARg4zAOAPMwB6ETMAFBMzAK4UMwBSFjMA7BczAIYZMwAgGzMAuhwzAF4eMwD4HzMAkiEzADYjMwDQJDMAaiYzAAQoMwCoKTMAQiszANwsMwB2LjMAGjAzALQxMwBOMzMA8jQzAIw2MwAmODMAwDkzAGQ7MwD+PDMAmD4zADJAMwDWQTMAcEMzAApFMwCkRjMAPkgzAOJJMwB8SzMAFk0zALBOMwBUUDMA7lEzAIhTMwAsVTMAxlYzAGBYMwD6WTMAnlszADhdMwDSXjMAbGAzABBiMwCqYzMARGUzAN5mMwB4aDMAHGozALZrMwBQbTMA6m4zAI5wMwAocjMAwnMzAFx1MwAAdzMAmngzADR6MwDOezMAcn0zAAx/MwCmgDMAQIIzAOSDMwB+hTMAGIczALyIMwBWijMA8IszAIqNMwAujzMAyJAzAGKSMwD8kzMAoJUzADqXMwDUmDMAbpozABKcMwCsnTMARp8zAOCgMwCEojMAHqQzALilMwBSpzMA9qgzAJCqMwAqrDMAxK0zAF6vMwACsTMAnLIzADa0MwDQtTMAdLczAA65MwCoujMAQrwzAOa9MwCAvzMAGsEzALTCMwBYxDMA8sUzAIzHMwAwyTMAysozAGTMMwD+zTMAos8zADzRMwDW0jMAcNQzABTWMwCu1zMASNkzAOLaMwCG3DMAIN4zALrfMwBU4TMA7uIzAJLkMwAs5jMAxuczAGDpMwAE6zMAnuwzADjuMwDS7zMAdvEzABDzMwCq9DMATvYzAOj3MwCC+TMAHPszAMD8MwBa/jMA9P8zAI4BNAAyAzQAzAQ0AGYGNAAACDQApAk0AD4LNADYDDQAcg40ABYQNACwETQAShM0AOQUNACIFjQAIhg0ALwZNABWGzQA8Bw0AJQeNAAuIDQAyCE0AGIjNAAGJTQAoCY0ADooNADUKTQAeCs0ABItNACsLjQAUDA0AOoxNACEMzQAHjU0AMI2NABcODQA9jk0AJA7NAA0PTQAzj40AGhANAACQjQApkM0AEBFNADaRjQAdEg0ABhKNACySzQATE00AOZONACAUDQAJFI0AL5TNABYVTQA8lY0AJZYNAAwWjQAyls0AGRdNAAIXzQAomA0ADxiNADWYzQAemU0ABRnNACuaDQASGo0AOxrNACGbTQAIG80ALpwNABecjQA+HM0AJJ1NAAsdzQA0Hg0AGp6NAAEfDQAqH00AEJ/NADcgDQAdoI0ABqENAC0hTQAToc0AOiINACMijQAJow0AMCNNABkjzQA/pA0AJiSNAAylDQAzJU0AHCXNAAKmTQApJo0AD6cNADinTQAfJ80ABahNACwojQASqQ0AO6lNACIpzQAIqk0AMaqNABgrDQA+q00AJSvNAA4sTQA0rI0AGy0NAAGtjQAqrc0AES5NADeujQAeLw0ABy+NAC2vzQAUME0AOrCNACOxDQAKMY0AMLHNABcyTQAAMs0AJrMNAA0zjQA2M80AHLRNAAM0zQAptQ0AEDWNADk1zQAftk0ABjbNACy3DQAVt40APDfNACK4TQAJOM0AL7kNABi5jQA/Oc0AJbpNAA66zQA1Ow0AG7uNAAI8DQArPE0AEbzNADg9DQAevY0AB74NAC4+TQAUvs0AOz8NACQ/jQAKgA1AMQBNQBoAzUAAgU1AJwGNQA2CDUA2gk1AHQLNQAODTUAqA41AEIQNQDmETUAgBM1ABoVNQC0FjUAWBg1APIZNQCMGzUAJh01AMAeNQBkIDUA/iE1AJgjNQA8JTUA1iY1AHAoNQAKKjUAris1AEgtNQDiLjUAfDA1ACAyNQC6MzUAVDU1APg2NQCSODUALDo1AMY7NQBqPTUABD81AJ5ANQA4QjUA3EM1AHZFNQAQRzUAqkg1AERKNQDoSzUAgk01ABxPNQC2UDUAWlI1APRTNQCOVTUAKFc1AMxYNQBmWjUAAFw1AJpdNQA+XzUA2GA1AHJiNQAMZDUAsGU1AEpnNQDkaDUAiGo1ACJsNQC8bTUAVm81APpwNQCUcjUALnQ1AMh1NQBsdzUABnk1AKB6NQA6fDUA3n01AHh/NQASgTUArII1AFCENQDqhTUAhIc1AB6JNQDCijUAXIw1APaNNQCQjzUANJE1AM6SNQBolDUAApY1AKaXNQBAmTUA2po1AHScNQAYnjUAsp81AEyhNQDmojUAiqQ1ACSmNQC+pzUAWKk1APKqNQCWrDUAMK41AMqvNQBksTUACLM1AKK0NQA8tjUA1rc1AHq5NQAUuzUArrw1AEi+NQDsvzUAhsE1ACDDNQDExDUAXsY1APjHNQCSyTUANss1ANDMNQBqzjUABNA1AKjRNQBC0zUA3NQ1AHbWNQAa2DUAtNk1AE7bNQDo3DUAjN41ACbgNQDA4TUAWuM1AP7kNQCY5jUAMug1AMzpNQBm6zUACu01AKTuNQA+8DUA2PE1AHzzNQAW9TUAsPY1AEr4NQDu+TUAiPs1ACL9NQC8/jUAYAA2APoBNgCUAzYAOAU2ANIGNgBsCDYABgo2AKoLNgBEDTYA3g42AHgQNgAcEjYAthM2AFAVNgD0FjYAjhg2ACgaNgDCGzYAXB02AAAfNgCaIDYANCI2AM4jNgBoJTYADCc2AKYoNgBAKjYA2is2AH4tNgAYLzYAsjA2AEwyNgDwMzYAijU2ACQ3NgDIODYAYjo2APw7NgCWPTYAOj82ANRANgBuQjYACEQ2AKxFNgBGRzYA4Eg2AIRKNgAeTDYAuE02AFJPNgDsUDYAkFI2ACpUNgDEVTYAXlc2AAJZNgCcWjYANlw2ANBdNgBqXzYADmE2AKhiNgBCZDYA3GU2AIBnNgAaaTYAtGo2AFhsNgDybTYAjG82ACZxNgDKcjYAZHQ2AP51NgCYdzYAPHk2ANZ6NgBwfDYACn42AK5/NgBIgTYA4oI2AIaENgAghjYAuoc2AFSJNgDuijYAkow2ACyONgDGjzYAYJE2AASTNgCelDYAOJY2ANKXNgBsmTYAEJs2AKqcNgBEnjYA6J82AIKhNgAcozYAwKQ2AGSmNgD+pzYAmKk2ADyrNgDWrDYAcK42AAqwNgCusTYASLM2AOK0NgB8tjYAILg2ALq5NgBUuzYA+Lw2AJK+NgAswDYAxsE2AGDDNgAExTYAnsY2ADjINgDSyTYAdss2ABDNNgCqzjYARNA2AN7RNgCC0zYAHNU2ALbWNgBa2DYA9Nk2AI7bNgAo3TYAzN42AGbgNgAA4jYAmuM2AD7lNgDY5jYAcug2AAzqNgCw6zYASu02AOTuNgCI8DYAIvI2ALzzNgBW9TYA+vY2AJT4NgAu+jYAyPs2AGL9NgAG/zYAoAA3ADoCNwDeAzcAeAU3ABIHNwCsCDcARgo3AOoLNwCEDTcAHg83ALgQNwBcEjcA9hM3AJAVNwAqFzcAxBg3AGgaNwACHDcAnB03AEAfNwDaIDcAdCI3AA4kNwCyJTcATCc3AOYoNwCAKjcAJCw3AL4tNwBYLzcA/DA3AJYyNwAwNDcAyjU3AG43NwAIOTcAojo3ADw8NwDgPTcAej83ABRBNwCuQjcASEQ3AOxFNwCGRzcAIEk3ALpKNwBeTDcA+E03AJJPNwAsUTcA0FI3AGpUNwAEVjcAnlc3AEJZNwDcWjcAdlw3ABBeNwC0XzcATmE3AOhiNwCMZDcAJmY3AMBnNwBaaTcA/mo3AJhsNwAybjcAzG83AHBxNwAKczcApHQ3AD52NwDidzcAfHk3ABZ7NwCwfDcASn43AO5/NwCIgTcAIoM3ALyENwBghjcA+oc3AJSJNwAuizcA0ow3AGyONwAGkDcAoJE3AESTNwDelDcAeJY3AByYNwC2mTcAUJs3AOqcNwCOnjcAKKA3AMKhNwBcozcAAKU3AJqmNwA0qDcAzqk3AHKrNwAMrTcApq43AECwNwDasTcAfrM3ABi1NwCytjcATLg3APC5NwCKuzcAJL03AL6+NwBiwDcA/ME3AJbDNwAwxTcA1MY3AG7INwAIyjcArMs3AEbNNwDgzjcAetA3AB7SNwC40zcAUtU3AOzWNwCG2DcAKto3AMTbNwBe3TcA+N43AJzgNwA24jcA0OM3AGrlNwAO5zcAqOg3AELqNwDc6zcAgO03ABrvNwC08DcAWPI3APLzNwCM9TcAJvc3AMr4NwBk+jcA/vs3AJj9NwA8/zcA1gA4AHACOAAUBDgArgU4AEgHOADiCDgAfAo4ACAMOAC6DTgAVA84AO4QOACSEjgALBQ4AMYVOABgFzgABBk4AJ4aOAA4HDgA0h04AGwfOAAQITgAqiI4AEQkOADeJTgAgic4ABwpOAC2KjgAUCw4APQtOACOLzgAKDE4AMwyOABmNDgAADY4AJo3OAA+OTgA2Do4AHI8OAAMPjgAsD84AEpBOADkQjgAiEQ4ACJGOAC8RzgAVkk4APBKOACUTDgALk44AMhPOABiUTgABlM4AKBUOAA6VjgA1Fc4AG5ZOAASWzgArFw4AEZeOADgXzgAhGE4AB5jOAC4ZDgAXGY4APZnOACQaTgAKms4AM5sOABobjgAAnA4AJxxOABAczgA2nQ4AHR2OAAYeDgAsnk4AEx7OADmfDgAgH44ACSAOAC+gTgAWIM4APKEOACWhjgAMIg4AMqJOABkizgA/ow4AKKOOAA8kDgA1pE4AHCTOAAUlTgArpY4AEiYOADsmTgAhps4ACCdOAC6njgAXqA4APihOACSozgALKU4ANCmOABqqDgABKo4AKirOABCrTgA3K44AHawOAAQsjgAtLM4AE61OADotjgAgrg4ACa6OADAuzgAWr04APS+OACOwDgAMsI4AMzDOABmxTgACsc4AKTIOAA+yjgA2Ms4AHzNOAAWzzgAsNA4AErSOADu0zgAiNU4ACLXOAC82DgAYNo4APrbOACU3TgAON84ANLgOABs4jgABuQ4AKrlOABE5zgA3ug4AHjqOAAS7DgAtu04AFDvOADq8DgAhPI4ACj0OADC9TgAXPc4APb4OACa+jgANPw4AM79OABo/zgADAE5AKYCOQBABDkA2gU5AH4HOQAYCTkAsgo5AEwMOQDwDTkAig85ACQROQDIEjkAYhQ5APwVOQCWFzkAOhk5ANQaOQBuHDkACB45AKIfOQBGITkA4CI5AHokOQAUJjkAuCc5AFIpOQDsKjkAhiw5ACouOQDELzkAXjE5APgyOQCcNDkANjY5ANA3OQBqOTkADjs5AKg8OQBCPjkA5j85AIBBOQAaQzkAtEQ5AE5GOQDyRzkAjEk5ACZLOQDATDkAZE45AP5POQCYUTkAMlM5ANZUOQBwVjkAClg5AKRZOQBIWzkA4lw5AHxeOQAWYDkAumE5AFRjOQDuZDkAiGY5ACxoOQDGaTkAYGs5AARtOQCebjkAOHA5ANJxOQB2czkAEHU5AKp2OQBEeDkA6Hk5AIJ7OQAcfTkAtn45AFqAOQD0gTkAjoM5ACiFOQDMhjkAZog5AACKOQCaizkAPo05ANiOOQBykDkADJI5ALCTOQBKlTkA5JY5AH6YOQAimjkAvJs5AFadOQDwnjkAiqA5AC6iOQDIozkAYqU5APymOQCgqDkAOqo5ANSrOQBurTkAEq85AKywOQBGsjkA4LM5AIS1OQAetzkAuLg5AFy6OQD2uzkAkL05ACq/OQDOwDkAaMI5AALEOQCcxTkAQMc5ANrIOQB0yjkADsw5ALLNOQBMzzkA5tA5AIDSOQAk1DkAvtU5AFjXOQDy2DkAlto5ADDcOQDK3TkAZN85AAjhOQCi4jkAPOQ5ANblOQBw5zkAFOk5AK7qOQBI7DkA7O05AIbvOQAg8TkAuvI5AFT0OQD49TkAkvc5ACz5OQDG+jkAavw5AAT+OQCe/zkAOAE6ANwCOgB2BDoAEAY6AKoHOgBOCToA6Ao6AIIMOgAmDjoAwA86AFoROgD0EjoAmBQ6ADIWOgDMFzoAZhk6AAobOgCkHDoAPh46ANgfOgB8IToAFiM6ALAkOgBKJjoA7ic6AIgpOgAiKzoAvCw6AGAuOgD6LzoAlDE6AC4zOgDSNDoAbDY6AAY4OgCqOToARDs6AN48OgCCPjoAEkA6ALZBOgBQQzoA6kQ6AI5GOgAoSDoAzEk6AGZLOgAUTToArk46AEhQOgDiUToAhlM6ACBVOgC6VjoAXlg6APhZOgCSWzoALF06ANBeOgBqYDoABGI6AJ5jOgBCZToA3GY6AHZoOgAaajoAtGs6AE5tOgDobjoAgnA6ACZyOgDAczoAWnU6APR2OgCYeDoAMno6AMx7OgBmfToACn86AKSAOgA+gjoA2IM6AHKFOgAWhzoAsIg6AEqKOgDuizoAiI06ACKPOgC8kDoAYJI6APqTOgCUlToALpc6ANKYOgBsmjoABpw6AKCdOgBEnzoA3qA6AHiiOgASpDoAtqU6AFCnOgDqqDoAjqo6ACisOgDCrToAXK86AACxOgCasjoANLQ6AM61OgBotzoADLk6AKa6OgBAvDoA2r06AH6/OgAYwToAssI6AEzEOgDwxToAisc6ACTJOgC+yjoAYsw6APzNOgCWzzoAMNE6AMrSOgBu1DoACNY6AKLXOgBG2ToA4No6AHrcOgAU3joAuN86AFLhOgDs4joAhuQ6ACrmOgDE5zoAXuk6APjqOgCc7DoANu46ANDvOgB08ToADvM6AKj0OgBC9joA3Pc6AID5OgAa+zoAtPw6AE7+OgDy/zoAjAE7ACYDOwDABDsAZAY7AP4HOwCYCTsAMgs7ANYMOwBwDjsAChA7AKQROwBIEzsA4hQ7AHwWOwAWGDsAuhk7AFQbOwDuHDsAiB47ACwgOwDGITsAYCM7APokOwCeJjsAOCg7ANIpOwBsKzsAEC07AKouOwBEMDsA6DE7AIIzOwAcNTsAtjY7AFo4OwD0OTsAjjs7ACg9OwDMPjsAZkA7AABCOwCaQzsAPkU7ANhGOwBySDsADEo7AKZLOwBKTTsA5E47AH5QOwAYUjsAvFM7AFZVOwDwVjsAlFg7AC5aOwDIWzsAYl07AAZfOwCgYDsAOmI7ANRjOwB4ZTsAEmc7AKxoOwBGajsA6ms7AIRtOwA8bzsA1nA7AHpyOwAedDsAuHU7AFJ3OwDseDsAkHo7ACp8OwDEfTsAXn87AAKBOwCcgjsANoQ7ANCFOwB0hzsADok7AKiKOwBCjDsA3I07AICPOwAakTsAtJI7AE6UOwDylTsAjJc7ACaZOwDKmjsAZJw7AP6dOwCYnzsAPKE7ANaiOwBwpDsACqY7AKSnOwBIqTsA4qo7AHysOwAWrjsAuq87AFSxOwDusjsAiLQ7ADa2OwDQtzsAdLk7AA67OwCovDsAQr47AOa/OwCAwTsAGsM7ALTEOwBYxjsA8sc7AIzJOwAmyzsAwMw7AGTOOwD+zzsAmNE7ADzTOwDW1DsAcNY7ABTYOwC42TsAUts7AOzcOwCG3jsAKuA7AM7hOwBo4zsADOU7AKbmOwBA6DsA5Ok7AH7rOwAY7TsAsu47AFbwOwDw8TsAivM7ACT1OwDI9jsAYvg7APz5OwCW+zsAOv07ANT+OwBuADwACAI8AKIDPABGBTwA4AY8AHoIPAAeCjwAuAs8AFINPADsDjwAhhA8ACoSPADEEzwAXhU8APgWPACcGDwANho8ANAbPABqHTwADh88AKggPABCIjwA5iM8AIAlPAAaJzwAtCg8AFgqPADyKzwAjC08ACYvPADKMDwAZDI8AP4zPACYNTwAPDc8ANY4PABwOjwAFDw8AK49PABIPzwA4kA8AHxCPAAgRDwAukU8AFRHPADuSDwAkko8ACxMPADGTTwAYE88APpQPACeUjwAOFQ8ANJVPABsVzwAEFk8AKpaPABEXDwA3l08AIJfPAAcYTwAtmI8AFpkPAD0ZTwAjmc8AChpPADCajwAZmw8AABuPACabzwAPnE8ANhyPABydDwADHY8AKZ3PABKeTwA5Ho8AH58PAAYfjwAvH88AFaBPADwgjwAlIQ8AC6GPADIhzwAYok8AAaLPACgjDwAOo48ANSPPAB4kTwAEpM8AKyUPABQljwA6pc8AISZPAAemzwAwpw8AFyePAD2nzwAkKE8ADSjPADOpDwAaKY8AAKoPACcqTwAQKs8ANqsPAB0rjwADrA8ALKxPABMszwA5rQ8AIC2PAAauDwAvrk8AFi7PADyvDwAlr48ADDAPADKwTwAZMM8AAjFPACixjwAPMg8ANbJPAB6yzwAFM08AK7OPABS0DwA7NE8AIbTPAAg1TwAxNY8AF7YPAD42TwAkts8ADbdPADQ3jwAauA8AATiPACe4zwAQuU8ANzmPAB26DwAEOo8ALTrPABO7TwA6O48AILwPAAm8jwAwPM8AFr1PAD09jwAmPg8ADL6PADM+zwAZv08AAr/PACkAD0APgI9AOIDPQB8BT0AFgc9ALAIPQBUCj0A7gs9AIgNPQAiDz0AxhA9AGASPQD6Ez0AlBU9AC4XPQDSGD0AbBo9AAYcPQCgHT0ARB89AN4gPQB4Ij0AEiQ9ALYlPQBQJz0A6ig9AIQqPQAoLD0Awi09AFwvPQD2MD0AmjI9ADQ0PQDONT0Acjc9AAw5PQCmOj0AQDw9AOQ9PQB+Pz0AGEE9ALJCPQBWRD0A8EU9AIpHPQAkST0AyEo9AGJMPQD8TT0Alk89ADBRPQDUUj0AblQ9AAhWPQAA</prop>
				<prop name="Temps">REFSWgAARjECAIBGLLuame/wWT1A7vUp31yPwvVo9PQZPv1AAAAoXM8/QOz/UbgehetAQMPuEACP4kH988hCQP8UrkfherRDQP89CtejcJ1EQP8fhetRuL5FQPukcDYBRkBI4XrfFK6HR0A/AR5l3UhVA0VJQOnyIErbQDNuARNLLQMUTN1A//EoPE19AxxO3UBPAUcBTz0D3k/bQHE2AWBQZQPQULZtA0NRVQO1UZ0DQL1SbQOzUkBmzgEmd1NA9iAAwpVT/fN3CFRANwE9elQVBO1UfQNcVU0D51VA3XsuAVpWQBgBUchtVs0DNledA6BXNQPbDVgtA3RY/fPYWHY9Ay5Z/fMoWUB3Alv+WB0DwliNA4E8FK0+PBT+VzUUV+UDykZ8H83MlxGUFz4CzpQfIH4fwBMOE9QXzgLG5B/uFVYuAsRXRQPDDCdSGAERwRwvJiUOAr88L0YlNi8ESCM2Ar10L4YvmC+iIRYCAbukL7Ylzi/gL/IvBD/u8gG5HDcOPyg7Hj1WP2g/ej8EjDdOAreMP64/wD+aP+Q/AN41/j3uPwhPGk80T0ZNJk8AUE9yT4xPnk+oT7pP1E/eTwDoP4JPLF9WT0hfKl9kX2ZfAJhfil+8X7Zf4F/yX9Rf/l8AEG86b0xvHm8wb2pvhG+mbwC4b4pvlG+Ob8hv8m8UfxZ/ACh/Qn9Mf35/kH9if6R/rn8AwH/Kf9R/9n+AXyqPPI/mfwBojxKPVI9Oj3iPqo/Ej86PANiP8o/kjw6fIJ86n1SfXp8AcJ+Kn5yfpp+wnyqf1J/2nwAYryqvPK/enxCvUq98r3avAJivoq+sr76viK/SrwS/1q8A8K8avzS/Tr9gv3K/lL+evwDAv7q/3L/uvwDPEs8kzzbPAEDPgr90z47PgM+az6zPvs8AcM/iz/TPHt/IzyrfNN9O3wB431rflN+O3xDfut/U3+bfAMDfAu8M757fQO8q73Tv9t8AkO+C77zvpu/g79Lv/O/W7wAY/+rvLP9W/0j/Uv+E/07vAJj/qv/M/+7/AA/S/xQPJg8AMA9i/1wPfg+QD6IPdA92DwDYD8oP7A/+DxAfag8sH0YfAGgfOh90H4YfcB+aH6wf5h8A+B/SHwwvJi8IL0IvTC9eLwBwL5IvpC8WL4Av4i/EL+YvABg/Kj8EP04/+C9KP4Q/Hr8AeD+6P5Q/zj+4L+I/BE8WTwDIPzJPXE9OT5g/Wk+MT55PALBPak/ET+ZP8E+CTxRfxk8AOF9KX2xffl+QX2pfrF/OXwDgX1pfDG/2X/BfOm8cb1ZvAGhvem+Mb5ZvqG+yb7xv1m8A6G+6bxx/Jn8wf0p/ZH9ufwBAf4p/lH+2f5h/0n/0f+Z/ABCPGo88jz6PUI9yj4yPpo/wuI/Kj5yPHoKXV0Cu9UcfgE4khAlXQKT/cD0K18NWQB+/hetRuH5W/YM+7hSU/lVAH4FHwVV9QDCQ4XqEVUAQkK+jcD1VDZMDPJTN+1RAQJEKl1RAAPZekWBUnTMpVEAzvm6R81NAzcx3kLz3U0BmfpF2U0Bx/j6RQFNAKVyPwvf1CFNtk9NSQHu+NpGaUkD2KI+QZX1S/YMuUkC4HheQ2/hRLZOxUZ2TelG2bZNDUXWTDFGlk9V7UECQkChcn1CdM29pUEBStpExUJ2T29pP/YNuTz2T/U625ZOPTg2TI061k7jdTeWTT01AF5Ee5b1MfZNmTEDDGKECvUwtk+FLQOw4oIWbC0zlk29MNaYOkmNtTR2Dx001k/RNhZPb8E11k+xNDZPjTSa1k9hNlZQspM+sp6alMKalnqWepY+RKNzcr+alAl6S4PynlqU2o/ynFrUmvQKOkug8v069jqVmv3i/kqEAhq2Ova6/wL+KoX6l3r3WvwDov/q/JM82z0jPWsm2k2TPAF7PcM+az6zPvs3Gz9jL3s9A+M8K3xzfHt9A2+ai/JyktzhOQD+S6k6lkwW1UDWUUFWTB1F9k4a1UQ2kUUWjclJVk+dtUo2TWFO1k+hTddOzWlRNli6SQVVtk7NtVfWTIVY1o5VWRaRtV+WjjFd9k/ZXhZPbYFg1k8RYfZMWWdodpFmFkwBZjZPIWIrFlFgdgzcc5AvgdpLMZVc9k70kh1aiu1flkwu/V/WTwXzvhuV25XbvAJjvwu9c587vYOP272DrXpKrkFdFo1IM9A0E5MZtVoWTcFZdkzBWLZPb8VU1o7VVjZN4Vdblkz9VHYMH5NTRVLadk4pUNaNVVP2DHmlUvdZGorLE1HpTDZNrQ1P9gw681MhSRaO1kpyUWsT0IlI9k+1VUVX0URWUUR2DR7yUbQHElMpQpZOVUBWT215QHYMnUEWj4k+29ZNxT32TBk8VlE6s1ZQcpKNNVZM3jKTMbDyv/oLOS1WT90vN9AVMhZPQXKQzoCal/qV+vQD+pealnq3Gr9Cv6q/8rwa/ACi/Mr9UH2YfYL+KH5wfpr8AwB/SH+QfBs/4HxovDC8+LwBQL2IvdC9+z4gvSt+sL74vWPDP2ilekgBO/QNcDDSrHE9FlFCV1FA1owVslNdWohtSdZOMUgU0tVM1k3TE1OpTDTRUWK2k1NcuktFVXZNAPPTbsFblkx9XFZOOV1i1lAznVpLHWOXUWT2TWx1ZRaPyWCWEWF30AETvVuVu5W7l3u2G7yhPsu8ATE9eT+jvAvl+Twj/KoH2km2BFEQ/V52T+lZVk7G3PP9O/T6SbVVFozKtVVWj+1QNlFRFNFRKfZNWXJQglPc2oqV0lCtsU1UEU/WTAbz/zvVaNpIkTDTgUbWTqKTVVVElgznMlAPUlMwMD5omghkkNMZPzfQEpO7JTj0G9pIRTAeekjpNGiWETPWTUUx9Bo4DhASb+kulk1VMXQZWoksClKTDFLemHRa1xg2ere4PAAAfEh8kHz4fSB9yH/xvph8AIH8yf+wfRn9of3p/lC8uLwCYf8J/1H/mf/h/mi/0L54vADCPIo9Uj0aP6C9igWbVXpO1Ti1UT42TKFB106rJUL2ElNSmPDeGkpBSVEWUvNR4jJVUlWN8bDSp71yVdPVVpZNF7NS12uzUJaxErVd10xpYVhVTg1ilk+VUlCUk56Y2ovVYbeR0lGvUNCkS5DTndEf28rdk757vOE8ASknOn3BPAq+kTyavOK8S/9gk/15T9NRyVh2TMVaCfWPzVPc+43w029C2QgmgdPceXzBTXjUWUrNkNHwRUyWUtPe2QslkX3ZV1lNZUdVE/PSBUf1jSJxfgK5VDuPMhSQHVjM0B24CgrTkV/5iqLRkQE0lY9UKlARvNGQLjAV8ByZvOGMChtK0pA9Wb2hvem+Mb55vALBvwm9sz+ZvkM+iz+y/xs8AQH9af/zPDt+If6p/RN9W3wCgf0LfjN92j7Dfwt+Uj87fQGCP4t8E7y7tBjXuQmFMBGsjT62kUDXDjFBFBIVRxbOlPDeeM+yHZgJ2NVMNU+u09F5Udfa+MlFhHJeu84yks4ykI+yUrZH0NPxXTVNnTJTjbFyf9vL3WI3zvli9oxt8WMWDOlilNsaVnpUAnpWuncaf2J9q/4z/nv8Yr2DC/9T/Tq9gr3KuglbF5sBuAyyVnK+upR7DBJScVBbFs2VU3VMu1K/mr/ijWs4DUnUzoVK1Q2kUv2gmvzizjlISPDTbUFUzYaRUv2a/eLM+AppObTNhL+xUQ2CWtbZC2UxVNFqktA9EFNRLdcRLLeMFOMy0rNS/5r/4s6bFVsUABs+4HyrPRM9WzXbPEC+KzwA0L7bPWC9qL/TPji/wz5ovAHzf1i/oL/ovDD8ePzA/Qj8AFO9WPyjvej+MPy7vwD/SP7IUxDhU556SB1DdM4haxIQK1ISGUa1D/YxViVIVJLQEdFxUO1DGglpGDJTPVKWm9kVek1bdM0mY1O/eUv7s5w4CzZREWx1Z3TMoWVVUWXWWrD4DjJQ3WCVT9uTkzABM96ad7vW2n4D/Al8cX7b/APhL3v9wX/Lx3k3+/xADxgO0fK+mAvFUBLNVPSN4zVU1Uz9V/TQclMFUtj0DilQtk1VU9aMeaVQ9RqYisEREelMdkxtBUzVT/1IVBOSHDrW2BgIiUu3z7VEtlFFGbQN+UWUUPLc+AspMt5ZuAl5QnZMnBBeGsnEFT3UETm1khL+WvUYVHsKrE0x1BEudREydk4cFTHW0TQV0pByrgN41piUA/r0exU5/IM/aH4R/7h8ALwC6fyQv3n9IL3ovFI+uLziPAEqPXI/OL3Dfeo+Mj56PyI8A2o+sP+aP+I8SnySfnj9AnyraP02ttE4VRE4NtPw0VKNgbpKo/AVRbbPENLSrOFKFc6yE5B4sZJEZU/00dAR6VJ3k/FRDAFReY+RUXxwE0sxUQZxUq7BXJWMa/OSFFPT+Vhz0LFk9AxoM9Occ9FusWO1zaFjFAyfERAHnPFeWVeZP+E8qX7Svxq+AYF/qr/yvfl9Q8071tlKn1VdFA3GcVDAkpOpW1O0EzFRhzFQhzOTjVVJtRFWl5FxEJfyVVH0UVgxkflQ980dMRA8MZG3OjASVU9VjYFP9BNocZPCsBLlSveOBUmp1FFLFAwekBNFRlVOtmXxkY1ElYyq0lPRVUO30UBVEUC1kUF3mms5jT4VzPE/VRFTkY1lObZYmEo9NDURNpQTZTGUWtlL3S73j8Uu2DRM0TF1DpUxVZE0A7fSshyZ1ZpWeHW51Vn9gfwByfxzfpn3248x/Vt/Ye9Z/APh/Io+s377fMI/i3/Tfto0ADu+4j6qPPO9e73Dvgu9knwCO76Dvuu/U78bv6O8S+R7SsxxOlVSUlNpP5QNrWVDF1AREaFGto+HEBC1X3LTJUsXTPJQEu7BqJgNUFRO2FGQoVSVjbZqU9ApWxdN8Vk22prZSd1dttJxUUMREtxlYTRREpCpZ1fYe0zSkq45YdRRYTQRYpSPQAJRXzvOUV5atDl2urzgPUg8A3K9+DxC/sg+MB85jPL+u+jWXdERTVLQUVt1klPfQxrN0tJPw1vLv5JSqVNa983NUTcRUZUMFVIrVY9DclJccZMuw3vNTVjWz51IdpFIVc3dEZFtAUoXTCFIF1FG1Q62bZGRlUdVjIFz057Y0xLFQtUN7UH30UFq1sw5E9KxP1WRPtVQlTu20TqV2tvNN3RRk1GyrwI4CPUy1s+5LDdRA/GduwywkGyAWdYaSy5TfAIbVRtUe1Q7dDt8o36J/rH8A3i9o34rfFD/G3zg/Sj8E7wBuP4A/kj9M77Y/QO+yP+w/AP4/AP/y7xxPLk9AT1JPZE9A3u+QT9rpJv12szz0S0T0G8xQHdNMUUXUXPc+ZbRu9VZisry0JVQVM5jWRBQMVR3TnDRUDFZY9ZSs9xYyWFcNc8akVBsyWPWTmlitVNz/JmI12tT0nzykXFglpoaSAdsUD46vYA/iX5QP9l8Yb4CaDyxvvg9gaza/SLsOcqYGbLRjVg1ja7DuIxQfDnLZJiwXhkK4VGWzgVQK3bNJPBQTVBcGw2QfHsO27LS7UqXDhVIlY0/YlB+mHR7SLFEtw/ZQRCVkpJSI1B/mHQ4DToUTk2dOxcaeMpAUJ9YDTJgVpCwnHsLUS4WURCRvFUyt9Ewls4ucJ9bvoEMAXjV+Lf7PmC+qL7Qv1i1G3wCYjwI/vI8mP+CP8o+kPxafACifOp90T0afEE+Cn5Sfpp8AuJ96T9Sfpk/Yn9KfDK8urwjwn1KhhhIHzE/mY+RPThLbxVHd8zpStbOuUktAH56BPhRXrsNU9QTW5GQJVaX0VWWz8VW0nWY+k1YlY19XraPO1hwEN1gNY6EMtAFZVvWDLFnVgxgktNhsVyonIlrM9BcEBNnEVx4PAEBv2l90v56/sL9Sb9S/5r9Q+LvGVcYTjLSBfGRBjG9QnmV+wqtgvvNVdWRVPfS1VWVUVW2z7VQVc7StVHXzflSFE0fcZBG25GTZU73zo1P1g2zKdBQnBHTwHHc+goNSVm2zTVJNExWkpN5cdGumUZ1kUaVTKlEVU23yfHS+UMVjhlDdY2tRUM1DGQzUxk9FFBVP5UROjYNj1ERToPZ1ar6jTW20TE0TVUx1E2v3S42z8dR0NEwdJgRW1eYCoKSHTq0+lZ6FLo8AOI9Kj2SPZo94j6KPrI9O7wBg79KPhO8GnQafuO/K79zvAGaf2D/KnyT/Nv9I/1r/bP8ANq+A/0KvpP+u/8D/0v/ER2j2FXatflLKbHRoUY2zLeGsFFVSzUPJDF8WgmEkJFcmFTZVrqIOVq2jhX6EBO70p+ZDBLfOQ1jaBRRZraMuWY2zEVkEhSR0VJ2cV0a1lnNct04SAbW0V8ZfCG96vywfvr/4u4BeH4AfAs9sb35vMMMWgqSsPM92ctNV1URVBdNepVUdIyVsx8ZitvRkgKjEpIvAFoIEfMTOHFSVFVO9ZFN94yi0x85DxMfarqNSDQMHUt1j0VHI/WTszxaDUG20HNR5UBY9E0FQ3XRQvXQs15Z1LD7d3tJzTS3DCjzki9AgLtNs337djnME9LR053b9AK7lvt/Y3+rf9N8O7yDrjo8A0D9K7/Q/du+w437vmO+q7wBUT2ZPeE+KT0Q/rk8I/7pPAORP9k8IX6L/HF8mXyBfOl+gdF9mXwALznMMBNd8pGkWJATqUC3DajQPRgWeMgFcRCT7YLYjFCduD4ADjkKrgFZtsw2kFHtctOeNV8UzU1gNxLQHDnNZVC1kLLTITLSJTLRJRLQDB1j9pma1Xr8YH4q5Ph8A2G/qb/xvjh8gfzJ/rGe+c9lX7STMZDFXNbPaVizFpNwUU1a1oxLsH/4dtB7jhMSnjMRxVC3DOhgsLz4tDhIbU8U0pKfWwlF1bC9+LWbTUW2zHZSki+VQxROwrC++LcYSIC1PTcOzToXETh3m7iUyBtIO/Cdusj1MFTZmwisCTAXTTozUwiw3dlIBuExHhl1ORR7lZj94PyKfAKQ/Hu2+PcY/4D8KT5yfLk0Arp84T5JP3J8GrxivAv9MXwBOr8BPQq+Er05fSF+qr8yvQMavkF+KXwS/Dr2eMvwslGE4rF++VZ6TzFSKUb0TawFSnSN0FITnUl1jSVr0V26SQwRnFpJDBCRbtVXVwyVWFQRWhWQ1V53Tdcxk4Ve9hNQELc3UBB1ZDWRZzXRkZNTzsAbSjkxkS6wECVgCdVPIpGcGH7Bjvm9gz3LPgAR/ls8Qf7rPzM/ezf6SnAq8FGGkxB/MFHN4PgPUFFsUVgVjxlVttFVVI5tQVSWDGVXVVMR0qmqstHPUdD5kBPhTvRNbwVNdY4pTPQRTNYRpU4W2RoNSfYN3Um2TazNSrWP9PITFUcUTW5BRDQNXUQXUUWW22v5SsaQkbVAFYzZQ2o0D/tQkkE9tkyNPUA0GHsOEh0YjTQ00TJ3D249MfYMnTL0T4UvWrWPdS+UUTKUTi0wKBWMmVJSgfJd2XR6lnpUATpUulQ6fOJ/S71Sf7uV2nwAQ/4qfNP/Gn1j/av/8n47/AKD/sv/E/2av2P/6/+z/Hg8AMA9CDxy/Dr8Iv3oPhA+GDzDAD5pfTL9GwmtQdfTMX4DeXY611nWetTYzDGeWIpo2NNQKVl1jelYlxLQU1XdcdOPEFFCEZLdYtp3DD1l18yxZhcMRCAzPHs2GctKUb6ZvuG8CLwD0H57POC+qz1wvbi9If1pxhL5zhBQwDN8e1YZ13nLVQFQXLuOUdBNgTtVGwqtc1zbW4jxU3XMFVPVWfoKDl1P1k+twjt+g28byQBaMtApSFZRR9cTM126DlNzfNmNQnbRQlYQEFKygDO8e5W6VdhO85BNE9KhCTORBTO82g2TnXhNNPWMBhyyXpg+4A57vMJsWn8jvAOrvjE9un7BPKv/UT3b/+E8ACl+E/y5fQF9SXwwPRg+IXwCaX6xfvl/QX6IPLE8mT/BfABpvNG8Gb0Bv2g9UtBvglnNKXLRJBBTMDB/O01ItxG1SFVM8U4VzslPtg6MkVBXUTBfW4pz0ZAytVhVTfFbV4+wEdFwWrCTKV91zNYwXphWeHazW45QUn1gVdFitIxoFWPWT0NQf5h8gL/ofTC+Axn/Yf1ov/H8OjyCLFtKntJwvXhLqLNSmVl1DY4VWtXMhzCf2Zd4t/sLxNkwUuFT9w4FUnWQMP1JespkkN1YyKtxk9Mxki7xStUOFTD9ePbZCZW1RtRMuUaWz9lDddGSMNyZyRZw33nKvT41DW0BPbWPUTo0TZyTkiwBO1eN81DemM2zkRi1MtXPxS210S820POQBbwxPHk9oayZVfuprSFZPAHBPek+cT7ZFpk/AT9pP5E8Ajq+gr7KvXF/Gr+ivYl/8rwAGDyC/Qr9Uv2a/WG9Sb4y/AK6/oL/Cv8y/5r/4v9IBRsJTC06FdGyUnPwES5w0Zc6cNE681/aCOlK1E5GuzG/ebf5jVQV0jIVVVF2G7gNW3XNf9MTMfHSzN1h15Gx0AFnNhFm2VYMWWYWj2Fh905oqZHRajBQXxBTZjHd+fwCQe6Z/uH9a32zf5n8gj6LfqLTfjnVOorNM1IE8hEFQTI8Ok2SHVqNVlSRVtRNbblVVgzZVfdPvlI/UpoV2k1S1o9w0NKdTi0AfVqFuzI/ejX7ST01S5WMXUhUWXhKqDJ9sHp1eEopQdcNSUC00Cow0y6w0Q1SX/gNklw7C25RNrSMqTVWDxkwSdcNijJdmQ0slxKSXVqMVTIWjaLSUxxS3zp/gmwAWre6fEK8qr8z/Vq/w/2qvABQP3qWGr0APwq9kD3YPiA8Amg/Uv64PuA/KD/QPBh/IvwAaHzQfLh94a04fSB+CH6Qf1B7NBkNOJfRPFaMsUJIVo6xMzxYCOGTHdsIi1VMlc5UcNAcENHxU2q2UVV3DelWNc+1VtmXjXlZl485WjXM9xVddw6oc1AvQjnKdWGIVo/z0xOPA9oIaWU2EtVhl465sJG1Y9SMrAmwk3RTfJt9A3+IvTN+Wf0CA3yo/jN+O32A7NnKx3N/WXgL8VjUDuPzUdVZSTaMzDOemgql8hHAk52yOM6yExVRl445ULXOxV0zvXu12YjhTFTMBFVPl5FJNo5OM757tBqIrc1HNEzus5AW05EvAqM7v4OtGI0+NlE5Vg4ailGQYDPe24xwEyISUZjFMnZY29eZi90tNxEz/AM4j1PdODRYFNqUWrzhfuv8AXF/2/4BfCg+kXx4PUA/aXwBcD9avqA/iDyRvDh84b0pvAGxvjm+gb4oftG/Ob+Bvym+ABH8efxB/Kn80d2aVtpNOoI1GFvPkF94TVMSlVEQbwVLdNAwvHi2OhU6iY1WaTaPT3HRDVpWUtMQ/2kw0rezUGlhNo4NY1q2D5ViFhFmtgyVZIkVT7JQvpiWmgukUN74vADDf2i8UP56PsI/Cj2yPXj2w5o/QI2aFNqKQVz1zVIVXZeP+lD+mNT5zFOS4BJTHBqJDzDde89w/rnMsJCvqU9XUUx3jfgxHTqLZAxxPRsJeUp1DJlKKXVPw/BS4TE9eTQbSlwJ0RGJsRINw7tOMT55FRlJVHAz0tCTES4xVTGXjAX7MT95NHvXu43xkU6C2VQAufZ4FHl+Y/7L/VF8Gve7iAeOMX45fuF9Sv8Rfdr+IvwASaZa/oA/Kv/xvfm/ovxLPACTPNs9Iz1rPPH9mz0B/On/AtM+ez3jPss9kdz7iYU4W3XMjT0XjCWxHFvO85CumUd3kUs2zkCREu5AqzsJ4vJTrpJRezHcWQqlh3H/ukrOM1COUhJFaLJVXJYOFWF2D5xyH2hbTWUXj+Vgd475YBF2UdCQ8TI9ej9Avio/MjwAm78iPYu8En+6PeO8SnySXWmbiD1wkyladRFYlg7FFTJ9elS6yRVXtowxVVe3D1MR0nNQ0ZYyX2F7Vnp1mIkdTBbMQUxZFQ9pS7ZOjzJceg9yftnZCglHto0xR7cMUlvSU21Ad05kUr55C5rVPVdRPjbMMTxWjohasRDROzbOwVK9mpX5DVgwE3UsttEvNszCMrwCer9DP+rG2tc6v4Kvmr/ivABK/NLcevzi/Yr9svw4fIB8Asr9EH1YfaB/av4wfhh+wHwDCH9Qf5h+Qz+rPFC9+zxgvgCovTC9eL2gvSikO3yDfPa0KNNSGUWXj/4z0csRM155Cdlz0m5C+IllUamXjz8x0QWSUs1UlhJo8lLU8lCVXJUSENAHWRIRrWE3j0VQ0IVm0HYZ2QvLs1LlYBRN4trTUN1idQ/ZXLRPMBVf187sE7w7vIO9S7+Q/gPY/cO+K7yxPpu+46y7yUhaUNPxW1eO6PJ/u7WajCAT3LpMk9MV8ny7/oJNuUkGArJ++n9Cf4pEu0rrslxa2Mj1RfaMHBKeu/8D7hC6lJoL1bHdGr/j7jvNMUvXzC3SvLtJKpFTCNAcCPhKshAcuHcatbg0Wb6gPALIP3A9eb+gPgm/sX6ZvuG8AQh/cb+5vAH+CHyR/Hn9IfwBaf2x/Pi+YL5p/rH+2f8h/gLJ/7H8OjyCP+s8M126iJ7VPDfRQBaOOUB1jLAQ01/byG0Tf9iVe33DTNgIBY3zfjt+g37LZhmLD0CYzBMzfBkJ/5N/23wjvOu9knwBenQZPmJ8ST7yfzp9IT7rvBMzv3nKI5O+WTwj/GvnPIgFnzE8uM0T/VvXW4mP/df8Ah/zGU5z3FgNMX771/iPM/8De9e5DjF+eXQ4FriLhSxCVZCQHzlVuAkDcX5Zv0GMAZmUOb7i/Mm9Eb2ZvAM96bwAkz46/SM9azxR/fs+Qzxp/ADR/fn+4z8rP/M8O3wiP6n8ANN8e30jfat+M357fcN+C34S8176y/Kwvvi3W8yRUirVRRTRSxdN0UgXDBTLsRHicjy5S01RFpvblNr4iKVa9U7dWVYQ8lNuXVy1TA1i1M21YahX0WPXUWV3DLFnFI0v6WNWzwByfttNXtdMByDyXPpWeNU6fYJ9ynyT/gK6fsD9C/2z/fv2eNW7CnEJENGEMr9YjJKeWggYcpEvIVWWEVWVE3PQOVK+0ZqUmA1R1Q/pTzVRTkl3DjIynFvIRnK92QmpNUiUzNVLdJs8ix8yn0r6yTNyvdoNQ1bNwUCrtRFAd8wHspHkUvya1rA4zPMRoTWVDAsS0nMJUtCFUtwbDZLfu0qFMAuWDHuQF3Le238jTbsXutQC+tYa1hrW+v9C/ihkGz6gfABrPzB82z2DPAi+kzxYvOC8ASi/sz+bPWN+SL6Qvti/ILwDyf9wv5i/gLxI/LD82P0g/sFo/fDwrsBby8U6dpE+KjeRQ5YMOFOdeBc5Ccq1SvVPnUm0TXISkztLcRENM5y5SQ0SktVU0BZRs5Jd05AdXfUQc9NPhV9UEtOTQvOQfWTZ1QypZbTMEWTVGhoNWFJROWBUEV9WjyjyfAO7l/u8Q/7JPnE82/+hPavmg/k9o/4r5nvX2MmP0RB9aFKTaHKSYVq0TVcz/ZN71BqNVfYT09ORU3VSiVOR1DA8eDWZTUxUUU1rtFFLt07FSBSNsVA/UZgXu0pHEpFgc5CFRkk0D6owH7kJvnA9uMpRatAQspDS9Ts0zV8wHou5TTW1U5Acms0wVk+4JS1W2XjIYDB8eHS4/QBsArhVWH2gfeh8kf+6/SH+6HwBsf+4fMCOGf6h/Mi+8f14vAHAv8n8EjyaPOI9Kj1yPbo8AKD8iP3w/lo+oj8KP1I/+j2BoP4o5lmOcN+7ia1CddJY8ZGhRJXRRZVQs5OXVUhVkUw1zzJSkQFQqLbRUtaRV1aOaTKVcV9T+0/SUeRxE5dREUVhk7eSU5BRER95yAFmdc2vIWO2jifyUSVgVRAVYVXPV9EeGTVb9vk/wTwBir3SvFl+QrypfvK+W/UZaFLPw1nLMdFSIxP92X4hTBO793vKeBA+2XygPOg/sXyBeD3APgg+UD8ZiAKwPvg9g0At+be4F/gUW4upLLaMBK6xvHh8Qn0IZxmUOfQZ/ABh/Kn9cf+bPaH8K35x/Lt8AQN+6f8x/3n+I3yKJlt+AjwASj8zf5o/gj/KPJO8O7zDvgALvXO9W7yjvou/U167C/GCMPz6d9rO0N55iAVKN46l0zDdOAlqElNB0tEG1VE2j0aRURVXNM7etVW2zJ1adlFYtowvYvJ9Gk9yU1FjlMyNZAlVkWQ20VE9mRa7jdE9+RQAur5hPUq/k//b/gK/KqS4PAFAPyq/cr05fYFNmYwy/fl8EkFvO8qukX1a/aLNmY9RfEOZfmL8KYcZikBRvJm3WvQBGb1hvam8cz45voG9Sz7THAF7v4Gs+dZbPqM+6zzR/7sUAPn8A36IvJN/GL9gv6i+s3wAOPyA/Mj/U397faD96P4w/AG7viO+y78Q/zj/gP+o/DE+QFk8oT1JPVCQ81OdWwt7anBRt7OTsULXzalFKDQPhBGRXDPdOIlwc/1auArZUtfMqpJScpJdITv/Am37yU9SXrgIWhPeshhPklMpYTSOM1JRLFvyUCVhds9Ikp8b/OK8AEgkOD5BfIg/EX0YP6F/6X6x0V64iqFfdE3EkZCGslA+mChZWbbPXvASepVV982PMD/4irMxEdtY8tD5UDaRU3RPRU6L9k5kMHx4d7rNSXbNCKhT0CgT01FwUkVQfZhWafvKz7OR8UG20dBQQ2Iwfnh0mKoNNFfMaTSAlpMwf3h2us4x0AlR3RiUAZkrL5TNANjXuxY7NpnpLLwDFz8/P8c+TL0WPV4/BL3uPAPUvNz+xj8OPVT/P3+mPC58AHZ8vn0GfU59ln68/QU+Ln8Cdn1dPuZ/Ln11PzlEcThRdVATEmOTkS4xPhiOkR2pe8sksFDz8BLJT3ZPRJMxP3k1Wwn6MpO5WIp2zX/SlDFe+Ar4cX+6jbVm189pYZQOdWI2DAVxMX15dXlXW/6hbLr3OX4CoX0q/3F/eX5i/Em+EBHPWXLQxV00j7LQEqFZiLYNlTG9eZcZCYVV1pireEvF0pLqcZIGMb55lbO5DxERhU00jLFOtA0P2UrWkzG/ebX4DUa0DLWZMFDBRHXP3DH82EllFJHeGArNPHXRPXfOF2awUb0x/9hVmdcZCUTb0FP5LZQPdS5V0jH8EVnWGAtPcn75/MINOL0AvAHrfbC92L4gvOo/s326PEO8AIu+cj0bvWO9q73Sf7o+A7wCy78Tv1u/o74Kf/O9O3yD/APqfPP9m/1j/cv8ErxalxhO2PHRNUL0DzlCV00wVUTUTxQR0OkyvXqU2ElslVB0TmFTlRFWNpFoUxVVt44BWbeRW3RPbYVe1Y85XHcM6WFqF86S8pAZZ3RMxzK+U3q0ewhpEVNuEtzYStQD8p25fcL9av+QP9g94v6q/UCwfPh22BcZCsdwEgcy/1N69ztIj9LTnbGSrVZJtI3AMx0bS8xzHZhNUmkVUVNXTFVR9RLxkqNBMz4bzZMdGYofEZFFShr1jGFI9po7PoMtG0sNa1PSMLHRUUAUTH8zPqh7TTsW0TpVkTh2DoG1NrUM3TQUD1UwFA6lVFN+WY0w1JEwd1EwKHYNgnOS0FIcu7fbVztUA1n3+fzA/stnW3+jf+tFmPwAA7zLvrD8273Dv4j/0P6btAA5PqO86T0xPXk9wTxr/hE8Ahv+oT5r/3E+2T8hP+k8UX2wWXbYCC061A4tOXaPJYsT/LsJO3P8uwq5Siv0zIAQElWSnDg0Wc1WaBRPvFMRhVvWkjBRDrKSnHnI3WN0DofRUAVZkDB9ZdRRY/TOwfAQTXVhddHwE3bwHBrUGtQC2Dyi/Or+Eb5ZvEB9CGbZv0NhvUh9kFxbCQaSk/FYilTO45LcGAyx05ZwfbnMKHAT+NMTHxB/WH+gT/jJrcFOFVFM9owNTBS+kFyRuwhkkJ54TUVUzdYVR3WM9RC9WL2gjpmLPCU9dVm7C+YQvli+oI+bDLUzFsxNMPcPhxC/WLQIWUrgcN/YviDM2PR4/OD8A2o9cP349fj8gn5o/RJ9WnwDQP3qfjJ+enzBPwp8kT86fAPifCq8cr55PMK8aX0yvVq+AcK+ar4yvvq+wr0pZ1sKHrU79w15PVcRQfcOqltT0LFENI8eEV5bSrNJ0xCKcVyaSCLRUfFQCxVRUvVYmBc5VhsPcV14Vav7DWN3DiVQEBFn9w0suWS1kWZUUhASslAQVa5S0KZS06TxvrgW+DwBob3pvJM82z0jP0m/0v2bPRIjDTjKzZBfeVRbTVoVTW7pWDSN3VjUjNszEYfY8f87DVH+mkpBU7fMjWVQ1tHx3niKnjHcmkpk4nHdWYstSnVSMVF6gHC/OdSaD3HeeIgc8JNAlUO3zmfx/7nLTFI9WVSLegiC09TyPtqJ0VI+eImv3S70TSrQkvkzFcyVjTDTDrJe+gvw057alEG6VTjW+hc6i2GTnvo/gjwBKP6TvFp/I79rvZJ/+7xD/AHKfJP9G/7Cf2p9s/47/oP8Aev/E/zav2P/Sr/z/7v8YD2AyD1QPRg9gC4biAE7NVBRcV25SLnRUrhS3fhPcdFsdUhXjjlKt4wU8v1ROve4TVaUkVQ0jRxx3ojYiRpzHjrX2c1gV4+4mvLQsWS10tLT3vL/OvQAexUZvWGP+vxjPUs/MH94fwIDPAi8UL+5t7rWG4pBXGhWDUuwUD1cddsbFLnLRNdTHvsP0xH4EFEVVBm1TDlVdds4DDNemVR4i2+1TreO1U7WDgFNi7VNHPN9O3V4CKFK1E1vxUQ3julEVg4J831CO3RaDFLV0VO4chHm835TO3Z7TTU00TFVUHOQjKPzfDu2G4kDs5Khk5z79AD71ruW2j3jviu+c7zZPwO8AWk9sTxb/kE+iT1z/xk/YTwBi/7T/zv8gXzJfRF9WXygPAGIPfF+GX5hfol/EX9Zf+F+gCm8EV44FfoNsNU8thFC2DeOKUH1DKFEtc6WJUb12tkKMZNSjcG6Cdq1TDePqUwVDXLwlVEx9hGy00VV9tCR0tSR0tSWcxJMMdAFYrXRY2oVkWCWzKlm1EyFZaj1D9WQUu+Rkelgtgwk31LcWYsiUFyZ9ds0OzwC4H0p55h/wHyIvrH++f8hzSIa1psVegkG0x7ZCvGQviLaz3M8WYjj0zwbdPkIVoBzXxjMs394txmNSbbNRCFzfbtU+QnUcP47VTmWe3RaGcs9PHRNmXD/O1RZCg6BNJbTk3/bfqDMeE0wqxXPdvDRgHGS4BEfWPwC4Q25F9j8QT7KfxJc+T0hPAHJPBK+mTyivOq/sT16vcK8Agq8EX2ZfuK/Kr9yv7q8AvwDi/xS/5l84vyq/bL8+v3i/gIK/pL+OBWY1ng+wCx4SpgjEBwbTDMQg3A/uDwATLkI104wlVrWz1Fatxt51FC4VZmKJNBTsRBeWM1QUAedcH24fgBs+JT59Rn/wzwB6fxTfjn/IezbfWN9q2T4tIH4z9Hd+IwSHHhI2dC+GLVg2jaYtTiIiVK2D68QvIHaP6CueY/wnvpLwDDe2jwAoPzo/TDfetf6NljN0PwYzuIw3Np9In3C9TJ2TPBKMpLAUp56S/Ky/BqXuPwCgk841np/An8qfhP/un6j/ALr/RK/e/1CvAgn2/yAPMg8AXL9GD2gPeg+MD54PYL+qvwC8D66/6A/aDxwfLh8AHxofrCxnpmJhTtUjJ+S0DrDst+az/LeughtSpSRSFo3zBVNFE3gk5APgLs+MQMtm4kdWXSZ+E8TElyxsx1byjFi1M+6Exx7CJSWUxPf8ZxYCfKzPvs0AxsU2f+DPCt+UL7YvUN9C36DcL/4veN+K0fbSUsQkDy1X5fPMVkUTiKzfvt9U0NOGE1VVxFTts55Mh2JWEiT83w7lDnJHU60jixFTHZPaLO8+5cbjUVqd1FH104JRVfNM/LTJFmzvVhJkhO9mYnlPCjUDEPSEpqzvvu/Q434TRUyN9Et9Rk6V5tK+XJQFQMz0qEz3vvV+n5CfWv8A7E/2RaaDlP8eX6D/Ql9UXwDm/3hfGg+cX65fwF9iD1QPAN5fCG8abyxvDh8IH0pvZG8APh9QH5pvrG++b+Bv0m9sH2qOw0+tgwv0tIxQ5dMLDlHtY6gEx64VHuW+HbaOEl5U1ePTVEXDY2LM1NVMxwbjlHQlV42Esux0AaTHX+LqWB2TKmwsJ1/i+ljVQ8BYvSNVf3zEPMR0+qR0w2QvAHYlni/4zzqPHI9ej3CP8i8glI8OPyA/MjF2EhE8N1ZSCEsw7hVOkgac1WQ/dj+IMxZm4mdUxVMwnD8O5VZCWUm8PyZSpVJ9U2w872juPwBD1mIUXOTdUD10SBxPjuWmgn08T55DTk32ou5iWGRPdkVWU0u9dEta1bMr3OShTMVzOqRPAI5dxk/4S95P+E8KX6yvLl8AWF/qr4RfDr+QXzK/RL9WvwBov/pf7F+Gv7C/wr/Uv9ZvAHhvcm8Mz+6/GM86z0TPXs9IiM+az2zEOHwXhqIMlBRZjjR3X+KKUXWD/6SUi3RSZePn3DRjf02D0VlUzdZm4rdVTSRWhaOjnFZNJAQnzjIF3HRwjVjt49ZYLSbGdXbCBFlZPS5f4jpYZcRX7eMBxgSPdi8oj9LfTI/23wjvQIqPLO8+70jjttXGcpqsdGVhFOQfPDfu4oZWjXZWZsIIVt3DyhSUjhyUY1RVRXQcn+6iaFTNg2syVPV0U3XDxFMVs4uMUy2TV1yfbp3+EjdZUuXG7qLIUa1zkfw/WK6dVtO0lDhQ7dMBtJSpmNyf7nNOdXRNDeNvtU3dwwrMpKVMReM9aHxHJq84qBp0tJBNbUMBy8ynFr3GpZavgKsWDzgDAMavWA/ar3wP/q9oqxa/IL8Acr/kD/YPeL/ivywfPh9QHwBiH3QfTs9ozyrPrB++H6gfANIfnB+eHwgvKi+EpJPw5jOtTpVD3k+d9FC9BFCU3cauc1LNg3L0x4aiXGpMlND85EGUNLRUXQMsE5CGArhVzfRWvQM70Bg2NdaTvITpV/2UXNfeM8xs30bizVjNxLR0S1gKVUMJlNTIpN+23xDvytkAZj+QP6I/TO/GP9g/6j985KucV3VzY6x0IWTk2iqU5JjshFf0hBac767vtjAg5FS9A6xUjUN2YVTtlNzv7u1Och5TrQQtUq1zsVLdw3oc/y6Sqcc094YCWDT0IYyU6oVQ/XOzXPeO02z/zgIsNU+tc8GM9FxOBRae/6yw89aCQUxdJEutc+ENSzUjGEyVlNz/7vWGBQBer4gDvqV+rzAP2l+8r/5fAHAPIm+sD0ZvWG/SD3xvjm8AoG+yb/wfjr/Ib/pvDH/+HwD4HzIvRH9Wfzh/Yn+cf45/iKh/un9MLBxcL24lBpLu1nwkalH1VFEFY1VSYlWTyZwvriU2QrZU3cPTKlU11GSEDNQkfFZqDaMLVDR7RDTnV/VDbVMkNL5YPWMYWQWTsy5Z3SQMNMpYxVOMBCw/1uLSVDdOP2A/yt8EnwAen0Cfuj/8j16fiJ+SkS5CVacMRHM0lDF85NwkT7RuUzzU2UREnlX1Q2NhVV2GXk9wSy5iCFSFIxvRU93DmlPtlJxPrk1a1uJCFPQMUr3kUa2DUZ7cT+5NhtNQ7YNHXPSDEFAl1BxfLkM0V77Ch2VNPaRNjZR8VFpMLUNJ92RX1nIUdFfW4gLEVAV89FTD9FeeDzBjDg8oDwDiX0QPlr8Yb7q/zL9eb/C/AGpvFM8mzzjPwm9cz27P4G8AWs+kz7bPeH/Kz9TP9s8I3wDyzyzfHt9Y3yrfbN/2ddaCbbmM9JxPjZNNUJ2DYc4cjy5DNIcOwjxT1eM1soREJMzkmFQFNOSXWn7zVkXDgFaV8/Mc5KwTQEbC0FdVJFi9U8C1WH1UWYUjMVn95FnaxVRYRZOfWP2zXFgGVaMaWC3mntNEN4bl9o8AKJ8an8zv3u94nwL/FP8m/5Qw886yqBREcbSXxlLstsSUqFads2VW9UMjZVbtg9dkh8biYVX91mqGIvH81LgkpIFU1YNvSVRA9iCwwgV0RGyrINaCmVNFw2BTDTTa5NTyZKS8Up2zhVLWRcNAUh2kUq2T01Fs1SQshGVRnYMuUTVDo/ZQJVScp77yRbTUDm1Q5eOvT/VDQ0/dlBVOPVRO7YMHdATjqJ7TzUy981VMfYT0pPpLVkXDMEzFlEytkzPctAGohLeGz0jDzrW+X8hbbtIB2AQffr+Qv0ofrL9uH+C/AJIfpB8Gz0jP2h/sH77PEC8AIi/8H0YvWC9K33Qvfi+YLwCSL7Qvxi/QL+Iv/C+G3/h7lB5DrNRtPATsvNcuE1G2rZNTUgUzyFL1pFOgtdREhHtA5tMMpCaU9JhWlPQIVoUTeHz0B6SU1XeslOPE5FHUhLlYLA20vIQqWS3zDbyPtvME1IeWQtfE5+aFnu+478rpAE5PMJ/q75RPLv+4T8pPvJShnKyUK+CGo7yUzLQ0iKLMlEfElLMwXoLK5JSO1vyUVFXNQx38lNRUWuWUVP2jZ1StBFSlBDbs1MRTtROMU83UTITVEWxU3PT0pez0bFJW7YM3UpVD/8zUx4Ska5FRHRNMLAQWUc1D091QZfSspHC81DpQWn1DAdRUmE8NtE9Vg0umTo00ThUWDoNNTQS2XBSlTK3zQUxVo+qZSz1mhoIrTGWE9KQaAgw0mBwXni8YM0a99g+obwAiH8xnNrU2tVYfaB8Kf4QfAC5/QH/CH2R/dn+If0IvNC8Arn/Af+J/9H8Gjxg/Qt8sjwAejxA/ao98j1aPmI8iP6yEWTg8Nz6i3k9tBFA9o5sOUVWjilGlVh6yckVS/aPnfDfG9V4DVA0EbVTtY0VVJXO4VU1kVVZ1pFat8xF8RIE8RGvtV7WDdHTk2lglc6soWb2kWQVjBvQ0zbVYJVRYTWNLWKWEVwh1NIznvvK1lO+m7/CfAq8AFK+mTaZPSK9ar2yv5kWu8k1hJKQfV0U0HFSaDFSRVxRfJlUGYlY0VwZi5lVUTXOsnDR2lDQyXF9Ubl2GA1MldFKt87GUX6SmVRZyyLRX3jJZtFQhRVHd8+rUX+ZVLpID9FeSrgNPNQSk1FwUZ+5Cc9gkbzZlztL3S63z4UtipYMYVGfus5R0kE1NYwHLJHeOdY5t3mUuH6BrPs8AQB/6b4zPns8of8LJts9YfwCSfwTfFt+Yf9J/TN9e33DfAILflN+Oj6Dfst/Ej97f6N8A+t8k7zbvCO8a79SPRj2GApvuUL1jbFHdZBwEVdAUl66zJJd+QkGcNLZUEl0zKoT3vmIMpKf2M9yUTXvElOdXzaSklL6ElFsYWYUDLlld4wScnwiulRZFljLS1JfGld6fIKsAbk9oTyKvxP8+r+j/+v90/yresqfsRHP0TNykr/6ztVbdM9nEpJ5VLZNj0NSv5q2ONb4zVI2j0VPIRQR0VybSICS/3jJ5Ulpd40R8NApSBWPWtFeKpsJYbDQjbLfOk1Q0fBVQnVNHfLQQ9FeOk6S/bF7lTmKLTZUzIk399GjUv+a99oJ+lBT+TJ1jBYAcZM9c74ZtdsWeb+gfAFrP1G92z4jPQi9UL97PeC8Aii8s364vwC9K38wvvt8IPwAaPyw/Pj/I37rfZO9eP3g/gKo/nD+eP+A/8j/MN/YSHClO/fQMZKDshE+U76btrL6TNLQ8Uw2TsgS0JFjU7+btXmJ6VvUT7JRE01pXHVSs9FFU9LlYWP1ULPzLRd5YJURY/fMtXayUC1glI9UUB8aVANaVfv2m/Zb/sP9aX2xf3v+QkF+iXxxXViKoLAdOUjEpV51GhrKqrKRnVA9mDTR+RQYS83xEulRllJQPbKYNTlJhU/UTLFPto2v2Uh30UoWzelINk7VCNLQM3ATUUVWUUVbto2ZR3RMwXLT5jLRls/SEfiQfBhKzT62UFkQU4U4Vk3dUH2YVDpINwpwUXkw9ZHQU67AedSCWH6gTNpPkJ/YS/Mw/ViUA3h22te4fAC8aL7x/Li9YLwD6f5QvHo8wj6IvVI9mjzjfAPovnI+uj8CP0o/kj24/aD8A2j8Unx6f0D9Sn2Sfdp+An6hadhtPrVNNfLTQfLRQVVEVE8VMtDjUBMlcR7JugrBsR34Sl1Tt5FXaHRRVjaPxVW2DgFbSbYRWjaZugtDcVDxY2u2jpiT0CFkFEzNZZk1TEVmddOxEnVg1gytcWIWzGkz02xxXDl0AdvV2X0hf0q/krwa/gF+yXyg8vw4N9qKx9KSB1F/mXdYWEiVWDfRV9UOrVaL1o3EUbyZtzpNU1XMVGVTdRMQEqFNtBFxvbmVqfhKHzARR1AQZUqXmaJZvqGsGEsM8RIxQFfRlUBWzH9RvRrLdTi0E1U71RE7Nc6OcdDxNYv1UTKVEHH9+YgJMfWNTYkyFxKQUYISEtMx3AEaNzh8IL+IZrn/Af9J/DIcA5n+I3wqPrN8+j3CP4t/03wB2j+AvGu887y7vYO9y74yfAIafMJ+S77zvzu+Yn+rvFP8gDv84/yLxlsVeE07VxMyXStdCzjxETOSX5gI6bGSTrlK9BhYSlQynltKY0BynNnMsp0ajVn1j0lZqRUNDPATMrKQ3WPWjbaHERARZRaMxWW3EBsxE7lgFpOxH5gKboIbDAKSvtq0eXzhf8q+UDx6/aAuARr/YD+oPZL/m9Z4TlES6WIy/nr0e0nBVHfM4NKQLAFU9Y8csZ95j3L/utWYG4nBTjfT0tANTDc+wH89JQqazTER1Ue0DPVhMz17PcMjTTz3ET61k0Oxnls+oyy7ydFQkFEwg1XQsd9bP6MMe0sDM1x79AAbldn+Yf9IvPN/Wfwg/gt8ALD+e38DfYj/M34Y/mD8S7wCsP1bv4D/yPwRPFk8oT7rvADxPTk8w/2pPfE8m/6hPuk9Y3E9W9T5ih04VdE/9tBp89Kx89CxR5VSM/wZzqKT3PmXeInxEZPEsZGGFVaUD79T/5vVmtX4yHK1YrWOJWH20WOWzLqVZNQRZnbSMpKycpGsqnFQpnFTpFBTDTA9mD2B4CxZvkA+qAabytVc9w82GTGRGV83E7PS8VlpNM2g8FCdW3VRV7QNRray3Vh32k1Qtw4PUt1YWohdULdRTJVRT3fNZcpwXDjIFU40kUk0zbYg8VFJSVfMbUqXzreXkFK1RLSRRRaNB1tQU+1ANM8V09I5Qlr1DWFBFoyEUJ7ayalbMlP1OtcN6/ERHjMfUTqN0dU/d88J8xBtQWnW0UM1DNFAtwzOkdwwOVT4yKFB1ZNR/znXOdRC2s8R3DlVfIi4Uj0bDLI8ApnVGj6hztnVmj3iLrnWOjQI+wjakj1YTvIeuj8CL5o8I+I8Kn/x0OiSXHp0en1CfAGKfdJ+Gn5ifKpFWo6Sftp8AyJvmnZ6fyJ/inwSv5p8YrwBSr1yvhq+Yr6qvbK+2r+CvAMqvBL8OryC/eq80vwa/cL8Agr+Uv6a/uL9av8y/vr8AzwASzyTPNs/gv/K/XM9ez4DPAErPtM+OzyibXoXOdTYT/MegznUWha511sXm81DtE0lqDCRPrHRU/HRaUMUzVWCsdGQ01Gk8hHC0dE1zNNR5UMX0rHSERHRpiDx35lKTNNSZUO0DtZ0UJKMEJKZQnROqqjyEsLR0szTUuQwkv0z0F7YSx1Dt9DyE0PzEVdU01Nm01N0UJOP81FXnBOTsVNTwBCT2NNTY8xBmcxQkA1FNMwhRtm0zDFHFMxBRXSRRWr1DGOQUHVHtIyDcFFUlJFQqnOQwhOQ0jOSlOCx0OyR3DjJFbORIrVGtE05RLWNRHHRX2uwUWeQUXVEVI2NRlB0kJFRqfORw3Bc+MnhWdOR8Ud3zghz0hiRUNYrs5I4U9JNRpfQsdJubUR0TnlE9JIzkqFTUF3ZSsRx0t2zkuHTkVbxM9MJ09MVs5MjkFDXNFPTTjOTYUd0knOSh4Iz00xA+E+QU7Zzk8NKE5PTsFeQU/RT0A1JaHSMG9GQIUh0TDvxkZRK0FBcEd8YyIFLNQ1skUr1DKFIdVFJdhKoMdDX0ZDhUBD50BEBaDHRFxBRJUj3UUhUjbVO0FFdSnRNaUoUkWgx0ZcQUaVJtM2x0BFVwDHR1xBR5jAR81ASpg7QXnhKKVASOzBST1VJNU5fkBJq8FKFSig0zpYQEqDRXpvPMFLOqxBS5NFS+lATBhATIqgR0y8wEz2wU1UQE1qoEFNx0BOBMFOP0ZOiqBBTsdATwRAT2xAT5WVJldEwUA1M1EwfcZK0K7GQQU+VTE0xUF7VTBXRThfMeU30EU0rNdFMdVFNdhERUNWQkVThUJD50JEFMVEdMJEtLUz3UU9UEZCRYbCTVXOxkYHQkYWQkaFNoBRTUZx/ydsxkelN9E1V+tCSDTFSH3GSK7GTVkDwkk0xUl0wkm1NUZRTkZKVkJKhUJK7UZFWy5GS13GS6VCS+1GRVwvQkxsxkyuxk0LQkFdNMVNfkJNzsZMtgBgOmzGTqUxUEtCTzJCT3atxk+lQk/tRkAlR187MFVC0ktGQNVFVzE5lUjeRUVBxUdQQERCVpVNVUtGQtNEQwVKWEVVQllFR9Ez5kVEG8ZM1HRERJVD3UHERTVMpNU1dUVFxkVQREZVQybWRUBRQcRHNUNfRkRFV6bER+ZFSBnESHDESrilRFFFSN05S8RJiqVFScZFShBESlZESqqsRErDREsAxUtGREumoEVL6sZMOcRMdUtRSqjETPHETTXETWpETcqqxE4VxE5mRE6rRk7VVUhRPx1ET1RET5xERr/FRdZFUNAwdVJRNLDFU1JFU9JKRkGYRkmx1V7dMfVaXklGQomVUVhIxkMVWlhKRkOVaEZD1VVXNDpGRJhGSbTVWF805VRdSUZFiq7FRc9FRg/FRjXGRpWmRkbTRkcVUVFFVtdKZsZH5VTfQ8ZIbsVIyq9FSQ/FSTJGSY7FScqVVlFBxkpVxkqWRkraYEdLFVrfS8ZLoUZL+aVGTDJGTIVXVUFGTPqrRk1Vxk2WRk3QR04aq0ZOVcZOlkZO1UZPOqPGT2vGT6bGT+zGQCrVbt8whW7VRWfeRWtIXkxHQYzHQcVhVkVpZlUyNWRURWPYT8dDOqxHQ4zHQ8DIRA/HRD1VZ9RFZlZFaFE1FWVsUTVVa9JFbVE1xMhG1hVIRlVg1DalaF81NuVu0kPIR3fIR6hIRVfoyEgsR0iGSEjNR0VZBUhJXEdJjMdJzUdM2g3HSkVjVUhISuVqr107M8hLdkhLyEhL6q/HTDxHTIZITM1HTQqtx01MR02GSE3ASU46pUhOX0hOqEhO4ElPNqPIT3fIT61HQAV8UT2wVXHeMJV53zC1fWhRMRV4XkV9XzGFfUleS0lCGclCWklClXqrXkVxWEV8XkVyXUV6rt0z/0lEP8lEgEpEytV4UzUlc9Y1b8lFhlV2WEVxX0nJRlV32Emgykb0ykc1eVhMyUfalX7US8lIT8lIgEpIyq7JSQ9JST/JSYRKScqiykonSkp1ykquyUsFb0lLNXDQO3rJS7DKTVv7yUxPyUyESkzFdUPZSclNWklNnMlN2EpFXhnJTlrJTr7JTwLKTV8jSk9kSk/LSUAViqnZRYpZRYrZRYpRMRbVh18xVYXfMaWNUTWxxY9dMjWDUTJ4y0aytYteRYhTMyWA0DDTektDpYJdTsv9a19jNKzJS9pJR59Jfu0t9khCzjgO7SX1alEyEEhJNwau7Sr+RUdwR0QVXVVkDO8wRXnkU2RU6zPCSzBDcsxuN0JAFTHePJTBfGI4pEBCZ8FO6s9+4jBPQ5KjT0BezkzjTkl1TXruPWxNTmT+UET6UT8U6qTfROheROPVRNNYRNqiXkTJWETO00Sw3US5bt0y9L5fRKzUSM1BOtSnXztUnFJElNtEhWnfOLSJUESB3kR2VTq4NHxbRHRZRGxROFVUadtEbV9EUVFEUNA1snRaUT0URV9ES95NVEPeRDvYRDhTNCQ2rlNEJFVELdo4BCBdRtQoUTgUPt8/hD/XRBRH3UdOdu5QZjHOQUlO8gjuWO7R5DxOd+Eg7U7+bvAPjrTgMM/x7/MP868R4jTPcoRv9o/3r/RBUkQ5X2fv8AiP+a+c7/oP/C/+z31v8ADwASDzQPRg/o8wA</prop>
			</obj>
			<obj name="Protocol" class="HTCProtocol" version="1">
				<prop name="Created">2019-04-04T09:39:21.724</prop>
				<prop name="LastModified">1899-12-30T00:00:00.000</prop>
				<obj name="Programs" class="HTCRunProgramList" version="5">
					<list name="emlist" count="4">
						<obj name="item" class="HTCRunProgram" version="1">
							<prop name="name">Denaturation</prop>
							<prop name="Cycles">1</prop>
							<prop name="AnalysisMode">None</prop>
							<obj name="Segments" class="TEMRunSegmentList" version="1">
								<list name="emlist" count="1">
									<obj name="item" class="HTCRunSegment" version="2">
										<prop name="Hold">300</prop>
										<prop name="Slope">4.4</prop>
										<prop name="StepDelay">0</prop>
										<prop name="StepSize">0</prop>
										<prop name="Target">95</prop>
										<prop name="Target2">0</prop>
										<prop name="AcquisitionMode">0</prop>
										<prop name="AcqPerDegree">5</prop>
									</obj>
								</list>
							</obj>
						</obj>
						<obj name="item" class="HTCRunProgram" version="1">
							<prop name="name">Amplification</prop>
							<prop name="Cycles">45</prop>
							<prop name="AnalysisMode">Quantification</prop>
							<obj name="Segments" class="TEMRunSegmentList" version="1">
								<list name="emlist" count="2">
									<obj name="item" class="HTCRunSegment" version="2">
										<prop name="Hold">10</prop>
										<prop name="Slope">4.4</prop>
										<prop name="StepDelay">0</prop>
										<prop name="StepSize">0</prop>
										<prop name="Target">95</prop>
										<prop name="Target2">0</prop>
										<prop name="AcquisitionMode">0</prop>
										<prop name="AcqPerDegree">5</prop>
									</obj>
									<obj name="item" class="HTCRunSegment" version="2">
										<prop name="Hold">30</prop>
										<prop name="Slope">2.2</prop>
										<prop name="StepDelay">0</prop>
										<prop name="StepSize">0</prop>
										<prop name="Target">60</prop>
										<prop name="Target2">0</prop>
										<prop name="AcquisitionMode">1</prop>
										<prop name="AcqPerDegree">5</prop>
									</obj>
								</list>
							</obj>
						</obj>
						<obj name="item" class="HTCRunProgram" version="1">
							<prop name="name">Melting curve</prop>
							<prop name="Cycles">1</prop>
							<prop name="AnalysisMode">Melting Curves</prop>
							<obj name="Segments" class="TEMRunSegmentList" version="1">
								<list name="emlist" count="3">
									<obj name="item" class="HTCRunSegment" version="2">
										<prop name="Hold">5</prop>
										<prop name="Slope">4.4</prop>
										<prop name="StepDelay">0</prop>
										<prop name="StepSize">0</prop>
										<prop name="Target">95</prop>
										<prop name="Target2">0</prop>
										<prop name="AcquisitionMode">0</prop>
										<prop name="AcqPerDegree">5</prop>
									</obj>
									<obj name="item" class="HTCRunSegment" version="2">
										<prop name="Hold">60</prop>
										<prop name="Slope">2.2</prop>
										<prop name="StepDelay">0</prop>
										<prop name="StepSize">0</prop>
										<prop name="Target">65</prop>
										<prop name="Target2">0</prop>
										<prop name="AcquisitionMode">0</prop>
										<prop name="AcqPerDegree">5</prop>
									</obj>
									<obj name="item" class="HTCRunSegment" version="2">
										<prop name="Hold">1</prop>
										<prop name="Slope">0.114285714285714</prop>
										<prop name="StepDelay">0</prop>
										<prop name="StepSize">0</prop>
										<prop name="Target">97</prop>
										<prop name="Target2">0</prop>
										<prop name="AcquisitionMode">2</prop>
										<prop name="AcqPerDegree">5</prop>
									</obj>
								</list>
							</obj>
						</obj>
						<obj name="item" class="HTCRunProgram" version="1">
							<prop name="name">cooling</prop>
							<prop name="Cycles">1</prop>
							<prop name="AnalysisMode">None</prop>
							<obj name="Segments" class="TEMRunSegmentList" version="1">
								<list name="emlist" count="1">
									<obj name="item" class="HTCRunSegment" version="2">
										<prop name="Hold">30</prop>
										<prop name="Slope">2.2</prop>
										<prop name="StepDelay">0</prop>
										<prop name="StepSize">0</prop>
										<prop name="Target">40</prop>
										<prop name="Target2">0</prop>
										<prop name="AcquisitionMode">0</prop>
										<prop name="AcqPerDegree">5</prop>
									</obj>
								</list>
							</obj>
						</obj>
					</list>
					<list name="AnalysisModes" count="4">
						<item>None</item>
						<item>Quantification</item>
						<item>Melting Curves</item>
						<item>Color Compensation</item>
					</list>
					<prop name="ChannelCount">1</prop>
					<prop name="InstrumentSubclass">HTC_VER_10</prop>
					<obj name="Container" class="HTCBlockType" version="1">
						<prop name="Id">bt96TC5</prop>
						<prop name="RowCount">8</prop>
						<prop name="ColCount">12</prop>
						<prop name="OvershootDnDelay">10</prop>
						<prop name="OvershootUpDelay">10</prop>
						<prop name="RampRateMaxDn">2.2</prop>
						<prop name="RampRateMaxUp">4.4</prop>
						<prop name="ReactionVolMin">10</prop>
						<prop name="ReactionVolMax">100</prop>
						<prop name="ReactionVolDefault">20</prop>
						<prop name="HorVertCrosstalkCoefficient">0.0003</prop>
						<prop name="DiagCrosstalkCoefficent">0.0001</prop>
					</obj>
					<prop name="MaxPositionsToSeek">96</prop>
					<obj name="DetectionFormats" class="DetectionFormats" version="2">
						<list name="emlist" count="8">
							<obj name="item" class="HTCDetectionFormat" version="1">
								<list name="emlist" count="1">
									<obj name="item" class="HTCChannel" version="2">
										<prop name="name">SimpleProbe</prop>
										<prop name="Active">1</prop>
										<prop name="EmissionWL">510</prop>
										<prop name="ExcitationWL">465</prop>
										<prop name="IntgrTime">250</prop>
										<prop name="MaxIntgrTime">2000</prop>
										<prop name="MeltFactor">1.2</prop>
										<prop name="QuantFactor">2</prop>
									</obj>
								</list>
								<prop name="name">SimpleProbe</prop>
								<prop name="Active">1</prop>
								<prop name="DefChannelNdx">0</prop>
								<prop name="DenominatorNdx">-1</prop>
								<prop name="ReadOnly">0</prop>
								<list name="EmissionWLAvail" count="6">
									<item>488</item>
									<item>510</item>
									<item>580</item>
									<item>610</item>
									<item>640</item>
									<item>660</item>
								</list>
								<list name="ExcitationWLAvail" count="5">
									<item>440</item>
									<item>465</item>
									<item>498</item>
									<item>533</item>
									<item>618</item>
								</list>
								<prop name="MeasuringMode">hmmDynamic</prop>
							</obj>
							<obj name="item" class="HTCDetectionFormat" version="1">
								<list name="emlist" count="1">
									<obj name="item" class="HTCChannel" version="2">
										<prop name="name">FAM</prop>
										<prop name="Active">1</prop>
										<prop name="EmissionWL">510</prop>
										<prop name="ExcitationWL">465</prop>
										<prop name="IntgrTime">250</prop>
										<prop name="MaxIntgrTime">2000</prop>
										<prop name="MeltFactor">1</prop>
										<prop name="QuantFactor">10</prop>
									</obj>
								</list>
								<prop name="name">Mono Color Hydrolysis Probe / UPL Probe</prop>
								<prop name="Active">1</prop>
								<prop name="DefChannelNdx">0</prop>
								<prop name="DenominatorNdx">-1</prop>
								<prop name="ReadOnly">0</prop>
								<list name="EmissionWLAvail" count="6">
									<item>488</item>
									<item>510</item>
									<item>580</item>
									<item>610</item>
									<item>640</item>
									<item>660</item>
								</list>
								<list name="ExcitationWLAvail" count="5">
									<item>440</item>
									<item>465</item>
									<item>498</item>
									<item>533</item>
									<item>618</item>
								</list>
								<prop name="MeasuringMode">hmmDynamic</prop>
							</obj>
							<obj name="item" class="HTCDetectionFormat" version="1">
								<list name="emlist" count="2">
									<obj name="item" class="HTCChannel" version="2">
										<prop name="name">FAM</prop>
										<prop name="Active">1</prop>
										<prop name="EmissionWL">510</prop>
										<prop name="ExcitationWL">465</prop>
										<prop name="IntgrTime">250</prop>
										<prop name="MaxIntgrTime">2000</prop>
										<prop name="MeltFactor">1</prop>
										<prop name="QuantFactor">10</prop>
									</obj>
									<obj name="item" class="HTCChannel" version="2">
										<prop name="name">VIC / HEX / Yellow555</prop>
										<prop name="Active">1</prop>
										<prop name="EmissionWL">580</prop>
										<prop name="ExcitationWL">533</prop>
										<prop name="IntgrTime">250</prop>
										<prop name="MaxIntgrTime">2000</prop>
										<prop name="MeltFactor">1</prop>
										<prop name="QuantFactor">10</prop>
									</obj>
								</list>
								<prop name="name">Dual Color Hydrolysis Probe / UPL Probe</prop>
								<prop name="Active">1</prop>
								<prop name="DefChannelNdx">0</prop>
								<prop name="DenominatorNdx">-1</prop>
								<prop name="ReadOnly">0</prop>
								<list name="EmissionWLAvail" count="6">
									<item>488</item>
									<item>510</item>
									<item>580</item>
									<item>610</item>
									<item>640</item>
									<item>660</item>
								</list>
								<list name="ExcitationWLAvail" count="5">
									<item>440</item>
									<item>465</item>
									<item>498</item>
									<item>533</item>
									<item>618</item>
								</list>
								<prop name="MeasuringMode">hmmDynamic</prop>
							</obj>
							<obj name="item" class="HTCDetectionFormat" version="1">
								<list name="emlist" count="3">
									<obj name="item" class="HTCChannel" version="2">
										<prop name="name">FAM</prop>
										<prop name="Active">1</prop>
										<prop name="EmissionWL">510</prop>
										<prop name="ExcitationWL">465</prop>
										<prop name="IntgrTime">250</prop>
										<prop name="MaxIntgrTime">2000</prop>
										<prop name="MeltFactor">1</prop>
										<prop name="QuantFactor">10</prop>
									</obj>
									<obj name="item" class="HTCChannel" version="2">
										<prop name="name">VIC / HEX / Yellow555</prop>
										<prop name="Active">1</prop>
										<prop name="EmissionWL">580</prop>
										<prop name="ExcitationWL">533</prop>
										<prop name="IntgrTime">250</prop>
										<prop name="MaxIntgrTime">2000</prop>
										<prop name="MeltFactor">1</prop>
										<prop name="QuantFactor">10</prop>
									</obj>
									<obj name="item" class="HTCChannel" version="2">
										<prop name="name">Cy 5 / Cy 5.5</prop>
										<prop name="Active">1</prop>
										<prop name="EmissionWL">660</prop>
										<prop name="ExcitationWL">618</prop>
										<prop name="IntgrTime">250</prop>
										<prop name="MaxIntgrTime">2000</prop>
										<prop name="MeltFactor">1</prop>
										<prop name="QuantFactor">10</prop>
									</obj>
								</list>
								<prop name="name">3 Color Hydrolysis Probe</prop>
								<prop name="Active">1</prop>
								<prop name="DefChannelNdx">0</prop>
								<prop name="DenominatorNdx">-1</prop>
								<prop name="ReadOnly">0</prop>
								<list name="EmissionWLAvail" count="6">
									<item>488</item>
									<item>510</item>
									<item>580</item>
									<item>610</item>
									<item>640</item>
									<item>660</item>
								</list>
								<list name="ExcitationWLAvail" count="5">
									<item>440</item>
									<item>465</item>
									<item>498</item>
									<item>533</item>
									<item>618</item>
								</list>
								<prop name="MeasuringMode">hmmDynamic</prop>
							</obj>
							<obj name="item" class="HTCDetectionFormat" version="1">
								<list name="emlist" count="4">
									<obj name="item" class="HTCChannel" version="2">
										<prop name="name">Cyan 500</prop>
										<prop name="Active">1</prop>
										<prop name="EmissionWL">488</prop>
										<prop name="ExcitationWL">440</prop>
										<prop name="IntgrTime">250</prop>
										<prop name="MaxIntgrTime">2000</prop>
										<prop name="MeltFactor">1</prop>
										<prop name="QuantFactor">10</prop>
									</obj>
									<obj name="item" class="HTCChannel" version="2">
										<prop name="name">FAM</prop>
										<prop name="Active">1</prop>
										<prop name="EmissionWL">580</prop>
										<prop name="ExcitationWL">498</prop>
										<prop name="IntgrTime">250</prop>
										<prop name="MaxIntgrTime">2000</prop>
										<prop name="MeltFactor">1</prop>
										<prop name="QuantFactor">10</prop>
									</obj>
									<obj name="item" class="HTCChannel" version="2">
										<prop name="name">Red 610</prop>
										<prop name="Active">1</prop>
										<prop name="EmissionWL">610</prop>
										<prop name="ExcitationWL">533</prop>
										<prop name="IntgrTime">250</prop>
										<prop name="MaxIntgrTime">2000</prop>
										<prop name="MeltFactor">1</prop>
										<prop name="QuantFactor">10</prop>
									</obj>
									<obj name="item" class="HTCChannel" version="2">
										<prop name="name">Cy 5 / Cy 5.5</prop>
										<prop name="Active">1</prop>
										<prop name="EmissionWL">660</prop>
										<prop name="ExcitationWL">618</prop>
										<prop name="IntgrTime">250</prop>
										<prop name="MaxIntgrTime">2000</prop>
										<prop name="MeltFactor">1</prop>
										<prop name="QuantFactor">10</prop>
									</obj>
								</list>
								<prop name="name">4 Color Hydrolysis Probe</prop>
								<prop name="Active">1</prop>
								<prop name="DefChannelNdx">0</prop>
								<prop name="DenominatorNdx">-1</prop>
								<prop name="ReadOnly">0</prop>
								<list name="EmissionWLAvail" count="6">
									<item>488</item>
									<item>510</item>
									<item>580</item>
									<item>610</item>
									<item>640</item>
									<item>660</item>
								</list>
								<list name="ExcitationWLAvail" count="5">
									<item>440</item>
									<item>465</item>
									<item>498</item>
									<item>533</item>
									<item>618</item>
								</list>
								<prop name="MeasuringMode">hmmDynamic</prop>
							</obj>
							<obj name="item" class="HTCDetectionFormat" version="1">
								<list name="emlist" count="1">
									<obj name="item" class="HTCChannel" version="2">
										<prop name="name">Red 640</prop>
										<prop name="Active">1</prop>
										<prop name="EmissionWL">640</prop>
										<prop name="ExcitationWL">498</prop>
										<prop name="IntgrTime">250</prop>
										<prop name="MaxIntgrTime">2000</prop>
										<prop name="MeltFactor">1.2</prop>
										<prop name="QuantFactor">5</prop>
									</obj>
								</list>
								<prop name="name">Mono Color HybProbe</prop>
								<prop name="Active">1</prop>
								<prop name="DefChannelNdx">0</prop>
								<prop name="DenominatorNdx">-1</prop>
								<prop name="ReadOnly">0</prop>
								<list name="EmissionWLAvail" count="6">
									<item>488</item>
									<item>510</item>
									<item>580</item>
									<item>610</item>
									<item>640</item>
									<item>660</item>
								</list>
								<list name="ExcitationWLAvail" count="5">
									<item>440</item>
									<item>465</item>
									<item>498</item>
									<item>533</item>
									<item>618</item>
								</list>
								<prop name="MeasuringMode">hmmDynamic</prop>
							</obj>
							<obj name="item" class="HTCDetectionFormat" version="1">
								<list name="emlist" count="4">
									<obj name="item" class="HTCChannel" version="2">
										<prop name="name">Fluos</prop>
										<prop name="Active">1</prop>
										<prop name="EmissionWL">510</prop>
										<prop name="ExcitationWL">465</prop>
										<prop name="IntgrTime">250</prop>
										<prop name="MaxIntgrTime">2000</prop>
										<prop name="MeltFactor">2</prop>
										<prop name="QuantFactor">1.5</prop>
									</obj>
									<obj name="item" class="HTCChannel" version="2">
										<prop name="name">Red 610</prop>
										<prop name="Active">1</prop>
										<prop name="EmissionWL">610</prop>
										<prop name="ExcitationWL">498</prop>
										<prop name="IntgrTime">250</prop>
										<prop name="MaxIntgrTime">2000</prop>
										<prop name="MeltFactor">1.2</prop>
										<prop name="QuantFactor">5</prop>
									</obj>
									<obj name="item" class="HTCChannel" version="2">
										<prop name="name">Red 640</prop>
										<prop name="Active">1</prop>
										<prop name="EmissionWL">640</prop>
										<prop name="ExcitationWL">498</prop>
										<prop name="IntgrTime">250</prop>
										<prop name="MaxIntgrTime">2000</prop>
										<prop name="MeltFactor">1.2</prop>
										<prop name="QuantFactor">5</prop>
									</obj>
									<obj name="item" class="HTCChannel" version="2">
										<prop name="name">Cy 5 / Cy 5.5</prop>
										<prop name="Active">1</prop>
										<prop name="EmissionWL">660</prop>
										<prop name="ExcitationWL">498</prop>
										<prop name="IntgrTime">250</prop>
										<prop name="MaxIntgrTime">2000</prop>
										<prop name="MeltFactor">1.2</prop>
										<prop name="QuantFactor">5</prop>
									</obj>
								</list>
								<prop name="name">Multi Color HybProbe</prop>
								<prop name="Active">1</prop>
								<prop name="DefChannelNdx">0</prop>
								<prop name="DenominatorNdx">-1</prop>
								<prop name="ReadOnly">0</prop>
								<list name="EmissionWLAvail" count="6">
									<item>488</item>
									<item>510</item>
									<item>580</item>
									<item>610</item>
									<item>640</item>
									<item>660</item>
								</list>
								<list name="ExcitationWLAvail" count="5">
									<item>440</item>
									<item>465</item>
									<item>498</item>
									<item>533</item>
									<item>618</item>
								</list>
								<prop name="MeasuringMode">hmmDynamic</prop>
							</obj>
							<obj name="item" class="HTCDetectionFormat" version="1">
								<list name="emlist" count="1">
									<obj name="item" class="HTCChannel" version="2">
										<prop name="name">SYBR Green I / HRM Dye</prop>
										<prop name="Active">1</prop>
										<prop name="EmissionWL">510</prop>
										<prop name="ExcitationWL">465</prop>
										<prop name="IntgrTime">250</prop>
										<prop name="MaxIntgrTime">1000</prop>
										<prop name="MeltFactor">1.2</prop>
										<prop name="QuantFactor">20</prop>
									</obj>
								</list>
								<prop name="name">SYBR Green I / HRM Dye</prop>
								<prop name="Active">1</prop>
								<prop name="DefChannelNdx">0</prop>
								<prop name="DenominatorNdx">-1</prop>
								<prop name="ReadOnly">0</prop>
								<list name="EmissionWLAvail" count="6">
									<item>488</item>
									<item>510</item>
									<item>580</item>
									<item>610</item>
									<item>640</item>
									<item>660</item>
								</list>
								<list name="ExcitationWLAvail" count="5">
									<item>440</item>
									<item>465</item>
									<item>498</item>
									<item>533</item>
									<item>618</item>
								</list>
								<prop name="MeasuringMode">hmmDynamic</prop>
							</obj>
						</list>
						<prop name="DefFormatName">SYBR Green I / HRM Dye</prop>
					</obj>
					<list name="AcquisitionModes" count="4">
						<item>None</item>
						<item>Single</item>
						<item>Continuous</item>
						<item>Step</item>
					</list>
					<prop name="SeekTemp">30</prop>
					<prop name="SampleVolume">20</prop>
				</obj>
			</obj>
			<prop name="CompletedProgramNo">5</prop>
			<prop name="StopPoint">3</prop>
			<prop name="CarouselConstMoved">0</prop>
		</obj>
		<obj name="AnlsAndSampleInfo" class="AnlsAndSampleInfo" version="1">
			<obj name="AnlsPropTypes" class="PropertyTypeList" version="1">
				<list name="emlist" count="3">
					<obj name="item" class="SamplePropType" version="1">
						<prop name="name">Units</prop>
						<prop name="PropClass">QuantUnitsProp</prop>
						<prop name="IsChannelProperty">0</prop>
						<prop name="SelectorOrder">0</prop>
						<prop name="ShowInSelector">0</prop>
						<prop name="ShowInTable">0</prop>
						<prop name="TableOrder">0</prop>
					</obj>
					<obj name="item" class="SamplePropType" version="1">
						<prop name="name">ExtRef</prop>
						<prop name="PropClass">RQExtRefProp</prop>
						<prop name="IsChannelProperty">0</prop>
						<prop name="SelectorOrder">0</prop>
						<prop name="ShowInSelector">0</prop>
						<prop name="ShowInTable">0</prop>
						<prop name="TableOrder">0</prop>
					</obj>
					<obj name="item" class="SamplePropType" version="1">
						<prop name="name">Endpt External Experiment</prop>
						<prop name="PropClass">EndptGenoExtExp</prop>
						<prop name="IsChannelProperty">0</prop>
						<prop name="SelectorOrder">0</prop>
						<prop name="ShowInSelector">0</prop>
						<prop name="ShowInTable">0</prop>
						<prop name="TableOrder">0</prop>
					</obj>
				</list>
			</obj>
			<obj name="SamplePropTypes" class="PropertyTypeList" version="1">
				<list name="emlist" count="26">
					<obj name="item" class="SamplePosPropType" version="1">
						<prop name="name">Position</prop>
						<prop name="PropClass">GenSampleEditPosition</prop>
						<prop name="AnalysisClass">General</prop>
						<prop name="IsChannelProperty">0</prop>
						<prop name="SelectorOrder">0</prop>
						<prop name="ShowInSelector">0</prop>
						<prop name="ShowInTable">1</prop>
						<prop name="TableOrder">0</prop>
					</obj>
					<obj name="item" class="SamplePropType" version="1">
						<prop name="name">Color</prop>
						<prop name="PropClass">SamplePrefColor</prop>
						<prop name="AnalysisClass">General</prop>
						<prop name="IsChannelProperty">0</prop>
						<prop name="SelectorOrder">1</prop>
						<prop name="ShowInSelector">0</prop>
						<prop name="ShowInTable">1</prop>
						<prop name="TableOrder">1</prop>
					</obj>
					<obj name="item" class="SamplePropType" version="1">
						<prop name="name">Replicate of</prop>
						<prop name="PropClass">GenSampleEditReplicate</prop>
						<prop name="AnalysisClass">General</prop>
						<prop name="IsChannelProperty">0</prop>
						<prop name="SelectorOrder">2</prop>
						<prop name="ShowInSelector">0</prop>
						<prop name="ShowInTable">1</prop>
						<prop name="TableOrder">2</prop>
					</obj>
					<obj name="item" class="SamplePropType" version="1">
						<prop name="name">Sample Name</prop>
						<prop name="PropClass">GenSampleEditName</prop>
						<prop name="AnalysisClass">General</prop>
						<prop name="IsChannelProperty">0</prop>
						<prop name="SelectorOrder">3</prop>
						<prop name="ShowInSelector">1</prop>
						<prop name="ShowInTable">1</prop>
						<prop name="TableOrder">3</prop>
					</obj>
					<obj name="item" class="SamplePropType" version="1">
						<prop name="name">Subsets</prop>
						<prop name="PropClass">GenSampleEditSubset</prop>
						<prop name="AnalysisClass">General</prop>
						<prop name="IsChannelProperty">0</prop>
						<prop name="SelectorOrder">4</prop>
						<prop name="ShowInSelector">0</prop>
						<prop name="ShowInTable">0</prop>
						<prop name="TableOrder">4</prop>
					</obj>
					<obj name="item" class="SamplePropType" version="1">
						<prop name="name">Notes</prop>
						<prop name="PropClass">GenSampleEditNotes</prop>
						<prop name="AnalysisClass">General</prop>
						<prop name="IsChannelProperty">0</prop>
						<prop name="SelectorOrder">5</prop>
						<prop name="ShowInSelector">0</prop>
						<prop name="ShowInTable">0</prop>
						<prop name="TableOrder">5</prop>
					</obj>
					<obj name="item" class="SamplePropType" version="1">
						<prop name="name">Sample ID</prop>
						<prop name="PropClass">HTCSampleID</prop>
						<prop name="AnalysisClass">General</prop>
						<prop name="IsChannelProperty">0</prop>
						<prop name="SelectorOrder">6</prop>
						<prop name="ShowInSelector">0</prop>
						<prop name="ShowInTable">0</prop>
						<prop name="TableOrder">6</prop>
					</obj>
					<obj name="item" class="SamplePropType" version="1">
						<prop name="name">Sample Prep Notes</prop>
						<prop name="PropClass">HTCSamplePrepNotes</prop>
						<prop name="AnalysisClass">General</prop>
						<prop name="IsChannelProperty">0</prop>
						<prop name="SelectorOrder">7</prop>
						<prop name="ShowInSelector">0</prop>
						<prop name="ShowInTable">0</prop>
						<prop name="TableOrder">7</prop>
					</obj>
					<obj name="item" class="SamplePrefWidthType" version="1">
						<prop name="name">Width</prop>
						<prop name="PropClass">SamplePrefWidth</prop>
						<prop name="AnalysisClass">Sample preferences</prop>
						<prop name="IsChannelProperty">0</prop>
						<prop name="SelectorOrder">8</prop>
						<prop name="ShowInSelector">0</prop>
						<prop name="ShowInTable">0</prop>
						<prop name="TableOrder">8</prop>
					</obj>
					<obj name="item" class="SamplePrefLineStyleType" version="1">
						<prop name="name">Line Style</prop>
						<prop name="PropClass">SamplePrefLineStyle</prop>
						<prop name="AnalysisClass">Sample preferences</prop>
						<prop name="IsChannelProperty">0</prop>
						<prop name="SelectorOrder">9</prop>
						<prop name="ShowInSelector">0</prop>
						<prop name="ShowInTable">0</prop>
						<prop name="TableOrder">9</prop>
					</obj>
					<obj name="item" class="SamplePrefPointStyleType" version="1">
						<prop name="name">Point Style</prop>
						<prop name="PropClass">SamplePrefPointStyle</prop>
						<prop name="AnalysisClass">Sample preferences</prop>
						<prop name="IsChannelProperty">0</prop>
						<prop name="SelectorOrder">10</prop>
						<prop name="ShowInSelector">0</prop>
						<prop name="ShowInTable">0</prop>
						<prop name="TableOrder">10</prop>
					</obj>
					<obj name="item" class="SamplePropType" version="1">
						<prop name="name">Dominant Channel</prop>
						<prop name="PropClass">DominantChannelProp</prop>
						<prop name="AnalysisClass">Color Compensation Analysis</prop>
						<prop name="IsChannelProperty">0</prop>
						<prop name="SelectorOrder">11</prop>
						<prop name="ShowInSelector">0</prop>
						<prop name="ShowInTable">0</prop>
						<prop name="TableOrder">11</prop>
					</obj>
					<obj name="item" class="EndPtSampleTypePropertyType" version="1">
						<prop name="name">EndPt Sample Type</prop>
						<prop name="PropClass">GroupingSample</prop>
						<prop name="AnalysisClass">EndPtGenotyping</prop>
						<prop name="IsChannelProperty">0</prop>
						<prop name="SelectorOrder">12</prop>
						<prop name="ShowInSelector">0</prop>
						<prop name="ShowInTable">0</prop>
						<prop name="TableOrder">12</prop>
					</obj>
					<obj name="item" class="SamplePropType" version="1">
						<prop name="name">EndPt Genotype</prop>
						<prop name="PropClass">Genotype</prop>
						<prop name="AnalysisClass">EndPtGenotyping</prop>
						<prop name="IsChannelProperty">0</prop>
						<prop name="SelectorOrder">13</prop>
						<prop name="ShowInSelector">0</prop>
						<prop name="ShowInTable">0</prop>
						<prop name="TableOrder">13</prop>
					</obj>
					<obj name="item" class="SamplePropType" version="1">
						<prop name="name">Target Name</prop>
						<prop name="PropClass">TargetName</prop>
						<prop name="AnalysisClass">General</prop>
						<prop name="IsChannelProperty">1</prop>
						<prop name="SelectorOrder">14</prop>
						<prop name="ShowInSelector">0</prop>
						<prop name="ShowInTable">0</prop>
						<prop name="TableOrder">14</prop>
					</obj>
					<obj name="item" class="QuantSampleTypePropertyType" version="1">
						<prop name="name">Quantification Sample Type</prop>
						<prop name="PropClass">QuantSampleTypeProperty</prop>
						<prop name="AnalysisClass">Quantification Analysis</prop>
						<prop name="IsChannelProperty">1</prop>
						<prop name="SelectorOrder">15</prop>
						<prop name="ShowInSelector">0</prop>
						<prop name="ShowInTable">0</prop>
						<prop name="TableOrder">15</prop>
					</obj>
					<obj name="item" class="SamplePropType" version="1">
						<prop name="name">Concentration</prop>
						<prop name="PropClass">QuantConcProperty</prop>
						<prop name="AnalysisClass">Quantification Analysis</prop>
						<prop name="IsChannelProperty">1</prop>
						<prop name="SelectorOrder">16</prop>
						<prop name="ShowInSelector">0</prop>
						<prop name="ShowInTable">0</prop>
						<prop name="TableOrder">16</prop>
					</obj>
					<obj name="item" class="QuantCpType" version="1">
						<prop name="name">Cp Low</prop>
						<prop name="PropClass">QuantCpLowProp</prop>
						<prop name="AnalysisClass">Quantification Analysis</prop>
						<prop name="IsChannelProperty">1</prop>
						<prop name="SelectorOrder">17</prop>
						<prop name="ShowInSelector">0</prop>
						<prop name="ShowInTable">0</prop>
						<prop name="TableOrder">17</prop>
					</obj>
					<obj name="item" class="QuantCpType" version="1">
						<prop name="name">Cp High</prop>
						<prop name="PropClass">QuantCpHighProp</prop>
						<prop name="AnalysisClass">Quantification Analysis</prop>
						<prop name="IsChannelProperty">1</prop>
						<prop name="SelectorOrder">18</prop>
						<prop name="ShowInSelector">0</prop>
						<prop name="ShowInTable">0</prop>
						<prop name="TableOrder">18</prop>
					</obj>
					<obj name="item" class="GroupSampleTypePropertyType" version="1">
						<prop name="name">Melt Geno Sample Type</prop>
						<prop name="PropClass">GroupChannelTypeProp</prop>
						<prop name="AnalysisClass">Melt Geno</prop>
						<prop name="IsChannelProperty">1</prop>
						<prop name="SelectorOrder">19</prop>
						<prop name="ShowInSelector">0</prop>
						<prop name="ShowInTable">0</prop>
						<prop name="TableOrder">19</prop>
					</obj>
					<obj name="item" class="SamplePropType" version="1">
						<prop name="name">Melt Geno Genotype</prop>
						<prop name="PropClass">ChannelGenotype</prop>
						<prop name="AnalysisClass">Melt Geno</prop>
						<prop name="IsChannelProperty">1</prop>
						<prop name="SelectorOrder">20</prop>
						<prop name="ShowInSelector">0</prop>
						<prop name="ShowInTable">0</prop>
						<prop name="TableOrder">20</prop>
					</obj>
					<obj name="item" class="RQTargetPropertyType" version="1">
						<prop name="name">Target Type</prop>
						<prop name="PropClass">RQTargetProperty</prop>
						<prop name="AnalysisClass">Relative Quantification</prop>
						<prop name="IsChannelProperty">1</prop>
						<prop name="SelectorOrder">21</prop>
						<prop name="ShowInSelector">0</prop>
						<prop name="ShowInTable">0</prop>
						<prop name="TableOrder">21</prop>
					</obj>
					<obj name="item" class="RQSampleTargetPropertyType" version="1">
						<prop name="name">Combined Sample and Target Type</prop>
						<prop name="PropClass">RQSampleTargetProperty</prop>
						<prop name="AnalysisClass">Relative Quantification</prop>
						<prop name="IsChannelProperty">1</prop>
						<prop name="SelectorOrder">22</prop>
						<prop name="ShowInSelector">0</prop>
						<prop name="ShowInTable">0</prop>
						<prop name="TableOrder">22</prop>
					</obj>
					<obj name="item" class="SamplePropType" version="1">
						<prop name="name">Efficiency</prop>
						<prop name="PropClass">RQEffProp</prop>
						<prop name="AnalysisClass">Relative Quantification</prop>
						<prop name="IsChannelProperty">1</prop>
						<prop name="SelectorOrder">23</prop>
						<prop name="ShowInSelector">0</prop>
						<prop name="ShowInTable">0</prop>
						<prop name="TableOrder">23</prop>
					</obj>
					<obj name="item" class="GroupSampleTypePropertyTypeNoPos" version="1">
						<prop name="name">Scanning Sample Type</prop>
						<prop name="PropClass">GroupChannelTypeProp</prop>
						<prop name="AnalysisClass">Scanning</prop>
						<prop name="IsChannelProperty">1</prop>
						<prop name="SelectorOrder">24</prop>
						<prop name="ShowInSelector">0</prop>
						<prop name="ShowInTable">0</prop>
						<prop name="TableOrder">24</prop>
					</obj>
					<obj name="item" class="SamplePropType" version="1">
						<prop name="name">Scanning Genotype</prop>
						<prop name="PropClass">ChannelGenotype</prop>
						<prop name="AnalysisClass">Scanning</prop>
						<prop name="IsChannelProperty">1</prop>
						<prop name="SelectorOrder">25</prop>
						<prop name="ShowInSelector">0</prop>
						<prop name="ShowInTable">0</prop>
						<prop name="TableOrder">25</prop>
					</obj>
				</list>
			</obj>
			<obj name="SelectedChannels" class="TEMIntegerSet" version="1">
				<list name="Items" count="1">
					<prop name="Item">0</prop>
				</list>
			</obj>
			<obj name="AnalysisProperties" class="ExpPropList" version="1">
				<list name="emlist" count="3">
					<obj name="PropertyObject" class="EndptGenoExtExp" version="3">
						<prop name="PropertyTypeName">Endpt External Experiment</prop>
					</obj>
					<obj name="PropertyObject" class="RQExtRefProp" version="3">
						<prop name="PropertyTypeName">ExtRef</prop>
						<prop name="RefExpProg">-1</prop>
					</obj>
					<obj name="PropertyObject" class="QuantUnitsProp" version="3">
						<prop name="PropertyTypeName">Units</prop>
					</obj>
				</list>
			</obj>
			<obj name="SampleInfoList" class="SamplePropInfoList" version="1">
				<list name="emlist" count="96">
					<obj name="item" class="SamplePropInfo" version="1">
						<obj name="ChannelProperties" class="ChanPropList" version="2">
							<obj name="ChannelProperties" class="EMList" version="1">
								<list name="emlist" count="1">
									<obj name="item" class="PropertyList" version="1">
										<list name="emlist" count="12">
											<obj name="PropertyObject" class="RQSampleTargetProperty" version="4">
												<prop name="PropertyTypeName">Combined Sample and Target Type</prop>
												<prop name="Position">0</prop>
												<prop name="IsDefault">0</prop>
												<obj name="ChannelProp" class="ChannelProperty" version="1">
													<prop name="ChannelIdx">0</prop>
												</obj>
											</obj>
											<obj name="PropertyObject" class="QuantConcProperty" version="4">
												<prop name="PropertyTypeName">Concentration</prop>
												<prop name="Position">0</prop>
												<prop name="IsDefault">1</prop>
												<prop name="Concentration">0</prop>
												<obj name="ChannelProp" class="ChannelProperty" version="1">
													<prop name="ChannelIdx">0</prop>
												</obj>
												<prop name="ReadOnly">1</prop>
											</obj>
											<obj name="PropertyObject" class="QuantCpHighProp" version="4">
												<prop name="PropertyTypeName">Cp High</prop>
												<prop name="Position">0</prop>
												<prop name="IsDefault">1</prop>
												<prop name="CpRangeHigh">0</prop>
												<obj name="ChannelProp" class="ChannelProperty" version="1">
													<prop name="ChannelIdx">0</prop>
												</obj>
												<prop name="ReadOnly">1</prop>
											</obj>
											<obj name="PropertyObject" class="QuantCpLowProp" version="4">
												<prop name="PropertyTypeName">Cp Low</prop>
												<prop name="Position">0</prop>
												<prop name="IsDefault">1</prop>
												<prop name="CpRangeLow">0</prop>
												<obj name="ChannelProp" class="ChannelProperty" version="1">
													<prop name="ChannelIdx">0</prop>
												</obj>
												<prop name="ReadOnly">1</prop>
											</obj>
											<obj name="PropertyObject" class="RQEffProp" version="4">
												<prop name="PropertyTypeName">Efficiency</prop>
												<prop name="Position">0</prop>
												<prop name="IsDefault">1</prop>
												<prop name="Efficiency">2</prop>
												<obj name="ChannelProp" class="ChannelProperty" version="1">
													<prop name="ChannelIdx">0</prop>
												</obj>
											</obj>
											<obj name="PropertyObject" class="ChannelGenotype" version="4">
												<prop name="PropertyTypeName">Melt Geno Genotype</prop>
												<prop name="Position">0</prop>
												<prop name="IsDefault">1</prop>
												<prop name="ReadOnly">1</prop>
												<obj name="ChannelProp" class="ChannelProperty" version="1">
													<prop name="ChannelIdx">0</prop>
												</obj>
											</obj>
											<obj name="PropertyObject" class="GroupChannelTypeProp" version="4">
												<prop name="PropertyTypeName">Melt Geno Sample Type</prop>
												<prop name="Position">0</prop>
												<prop name="IsDefault">0</prop>
												<prop name="GroupSampleType">mstUnknown</prop>
												<obj name="ChannelProp" class="ChannelProperty" version="1">
													<prop name="ChannelIdx">0</prop>
												</obj>
											</obj>
											<obj name="PropertyObject" class="QuantSampleTypeProperty" version="4">
												<prop name="PropertyTypeName">Quantification Sample Type</prop>
												<prop name="Position">0</prop>
												<prop name="IsDefault">0</prop>
												<prop name="SampleType">qsUnknown</prop>
												<obj name="ChannelProp" class="ChannelProperty" version="1">
													<prop name="ChannelIdx">0</prop>
												</obj>
											</obj>
											<obj name="PropertyObject" class="ChannelGenotype" version="4">
												<prop name="PropertyTypeName">Scanning Genotype</prop>
												<prop name="Position">0</prop>
												<prop name="IsDefault">1</prop>
												<prop name="ReadOnly">1</prop>
												<obj name="ChannelProp" class="ChannelProperty" version="1">
													<prop name="ChannelIdx">0</prop>
												</obj>
											</obj>
											<obj name="PropertyObject" class="GroupChannelTypeProp" version="4">
												<prop name="PropertyTypeName">Scanning Sample Type</prop>
												<prop name="Position">0</prop>
												<prop name="IsDefault">0</prop>
												<prop name="GroupSampleType">mstUnknown</prop>
												<obj name="ChannelProp" class="ChannelProperty" version="1">
													<prop name="ChannelIdx">0</prop>
												</obj>
											</obj>
											<obj name="PropertyObject" class="TargetName" version="4">
												<prop name="PropertyTypeName">Target Name</prop>
												<prop name="Position">0</prop>
												<prop name="IsDefault">1</prop>
												<obj name="ChannelProp" class="ChannelProperty" version="1">
													<prop name="ChannelIdx">0</prop>
												</obj>
											</obj>
											<obj name="PropertyObject" class="RQTargetProperty" version="4">
												<prop name="PropertyTypeName">Target Type</prop>
												<prop name="Position">0</prop>
												<prop name="IsDefault">0</prop>
												<prop name="TargetType">dtNone</prop>
												<obj name="ChannelProp" class="ChannelProperty" version="1">
													<prop name="ChannelIdx">0</prop>
												</obj>
											</obj>
										</list>
									</obj>
								</list>
							</obj>
						</obj>
						<prop name="ChannelPropertyCount">1</prop>
						<prop name="ContainerPosition">0</prop>
						<prop name="HasSampleProperties">1</prop>
						<obj name="SampleProperties" class="PropertyList" version="1">
							<list name="emlist" count="14">
								<obj name="PropertyObject" class="SamplePrefColor" version="4">
									<prop name="PropertyTypeName">Color</prop>
									<prop name="Position">0</prop>
									<prop name="IsDefault">0</prop>
									<prop name="Color">$00FF8000</prop>
								</obj>
								<obj name="PropertyObject" class="DominantChannelProp" version="4">
									<prop name="PropertyTypeName">Dominant Channel</prop>
									<prop name="Position">0</prop>
									<prop name="IsDefault">0</prop>
									<prop name="DominantChannel">0</prop>
								</obj>
								<obj name="PropertyObject" class="Genotype" version="4">
									<prop name="PropertyTypeName">EndPt Genotype</prop>
									<prop name="Position">0</prop>
									<prop name="IsDefault">1</prop>
									<prop name="ReadOnly">1</prop>
								</obj>
								<obj name="PropertyObject" class="GroupingSample" version="4">
									<prop name="PropertyTypeName">EndPt Sample Type</prop>
									<prop name="Position">0</prop>
									<prop name="IsDefault">0</prop>
									<prop name="GroupSampleType">mstUnknown</prop>
								</obj>
								<obj name="PropertyObject" class="SamplePrefLineStyle" version="4">
									<prop name="PropertyTypeName">Line Style</prop>
									<prop name="Position">0</prop>
									<prop name="IsDefault">0</prop>
									<prop name="LineStyle">psSolid</prop>
								</obj>
								<obj name="PropertyObject" class="GenSampleEditNotes" version="4">
									<prop name="PropertyTypeName">Notes</prop>
									<prop name="Position">0</prop>
									<prop name="IsDefault">1</prop>
								</obj>
								<obj name="PropertyObject" class="SamplePrefPointStyle" version="4">
									<prop name="PropertyTypeName">Point Style</prop>
									<prop name="Position">0</prop>
									<prop name="IsDefault">0</prop>
									<prop name="PointStyle">psNothing</prop>
								</obj>
								<obj name="PropertyObject" class="GenSampleEditPosition" version="4">
									<prop name="PropertyTypeName">Position</prop>
									<prop name="Position">0</prop>
									<prop name="IsDefault">1</prop>
								</obj>
								<obj name="PropertyObject" class="GenSampleEditReplicate" version="4">
									<prop name="PropertyTypeName">Replicate of</prop>
									<prop name="Position">0</prop>
									<prop name="IsDefault">1</prop>
									<prop name="ReplicateOf">-1</prop>
								</obj>
								<obj name="PropertyObject" class="HTCSampleID" version="4">
									<prop name="PropertyTypeName">Sample ID</prop>
									<prop name="Position">0</prop>
									<prop name="IsDefault">1</prop>
								</obj>
								<obj name="PropertyObject" class="GenSampleEditName" version="4">
									<prop name="PropertyTypeName">Sample Name</prop>
									<prop name="Position">0</prop>
									<prop name="IsDefault">1</prop>
									<prop name="name">Sample 1</prop>
								</obj>
								<obj name="PropertyObject" class="HTCSamplePrepNotes" version="4">
									<prop name="PropertyTypeName">Sample Prep Notes</prop>
									<prop name="Position">0</prop>
									<prop name="IsDefault">1</prop>
								</obj>
								<obj name="PropertyObject" class="GenSampleEditSubset" version="4">
									<prop name="PropertyTypeName">Subsets</prop>
									<prop name="Position">0</prop>
									<prop name="IsDefault">1</prop>
								</obj>
								<obj name="PropertyObject" class="SamplePrefWidth" version="5">
									<prop name="PropertyTypeName">Width</prop>
									<prop name="Position">0</prop>
									<prop name="IsDefault">1</prop>
									<prop name="Width">1</prop>
								</obj>
							</list>
						</obj>
					</obj>
					<obj name="item" class="SamplePropInfo" version="1">
						<obj name="ChannelProperties" class="ChanPropList" version="2">
							<obj name="ChannelProperties" class="EMList" version="1">
								<list name="emlist" count="1">
									<obj name="item" class="PropertyList" version="1">
										<list name="emlist" count="12">
											<obj name="PropertyObject" class="RQSampleTargetProperty" version="4">
												<prop name="PropertyTypeName">Combined Sample and Target Type</prop>
												<prop name="Position">1</prop>
												<prop name="IsDefault">0</prop>
												<obj name="ChannelProp" class="ChannelProperty" version="1">
													<prop name="ChannelIdx">0</prop>
												</obj>
											</obj>
											<obj name="PropertyObject" class="QuantConcProperty" version="4">
												<prop name="PropertyTypeName">Concentration</prop>
												<prop name="Position">1</prop>
												<prop name="IsDefault">1</prop>
												<prop name="Concentration">0</prop>
												<obj name="ChannelProp" class="ChannelProperty" version="1">
													<prop name="ChannelIdx">0</prop>
												</obj>
												<prop name="ReadOnly">1</prop>
											</obj>
											<obj name="PropertyObject" class="QuantCpHighProp" version="4">
												<prop name="PropertyTypeName">Cp High</prop>
												<prop name="Position">1</prop>
												<prop name="IsDefault">1</prop>
												<prop name="CpRangeHigh">0</prop>
												<obj name="ChannelProp" class="ChannelProperty" version="1">
													<prop name="ChannelIdx">0</prop>
												</obj>
												<prop name="ReadOnly">1</prop>
											</obj>
											<obj name="PropertyObject" class="QuantCpLowProp" version="4">
												<prop name="PropertyTypeName">Cp Low</prop>
												<prop name="Position">1</prop>
												<prop name="IsDefault">1</prop>
												<prop name="CpRangeLow">0</prop>
												<obj name="ChannelProp" class="ChannelProperty" version="1">
													<prop name="ChannelIdx">0</prop>
												</obj>
												<prop name="ReadOnly">1</prop>
											</obj>
											<obj name="PropertyObject" class="RQEffProp" version="4">
												<prop name="PropertyTypeName">Efficiency</prop>
												<prop name="Position">1</prop>
												<prop name="IsDefault">1</prop>
												<prop name="Efficiency">2</prop>
												<obj name="ChannelProp" class="ChannelProperty" version="1">
													<prop name="ChannelIdx">0</prop>
												</obj>
											</obj>
											<obj name="PropertyObject" class="ChannelGenotype" version="4">
												<prop name="PropertyTypeName">Melt Geno Genotype</prop>
												<prop name="Position">1</prop>
												<prop name="IsDefault">1</prop>
												<prop name="ReadOnly">1</prop>
												<obj name="ChannelProp" class="ChannelProperty" version="1">
													<prop name="ChannelIdx">0</prop>
												</obj>
											</obj>
											<obj name="PropertyObject" class="GroupChannelTypeProp" version="4">
												<prop name="PropertyTypeName">Melt Geno Sample Type</prop>
												<prop name="Position">1</prop>
												<prop name="IsDefault">0</prop>
												<prop name="GroupSampleType">mstUnknown</prop>
												<obj name="ChannelProp" class="ChannelProperty" version="1">
													<prop name="ChannelIdx">0</prop>
												</obj>
											</obj>
											<obj name="PropertyObject" class="QuantSampleTypeProperty" version="4">
												<prop name="PropertyTypeName">Quantification Sample Type</prop>
												<prop name="Position">1</prop>
												<prop name="IsDefault">0</prop>
												<prop name="SampleType">qsUnknown</prop>
												<obj name="ChannelProp" class="ChannelProperty" version="1">
													<prop name="ChannelIdx">0</prop>
												</obj>
											</obj>
											<obj name="PropertyObject" class="ChannelGenotype" version="4">
												<prop name="PropertyTypeName">Scanning Genotype</prop>
												<prop name="Position">1</prop>
												<prop name="IsDefault">1</prop>
												<prop name="ReadOnly">1</prop>
												<obj name="ChannelProp" class="ChannelProperty" version="1">
													<prop name="ChannelIdx">0</prop>
												</obj>
											</obj>
											<obj name="PropertyObject" class="GroupChannelTypeProp" version="4">
												<prop name="PropertyTypeName">Scanning Sample Type</prop>
												<prop name="Position">1</prop>
												<prop name="IsDefault">0</prop>
												<prop name="GroupSampleType">mstUnknown</prop>
												<obj name="ChannelProp" class="ChannelProperty" version="1">
													<prop name="ChannelIdx">0</prop>
												</obj>
											</obj>
											<obj name="PropertyObject" class="TargetName" version="4">
												<prop name="PropertyTypeName">Target Name</prop>
												<prop name="Position">1</prop>
												<prop name="IsDefault">1</prop>
												<obj name="ChannelProp" class="ChannelProperty" version="1">
													<prop name="ChannelIdx">0</prop>
												</obj>
											</obj>
											<obj name="PropertyObject" class="RQTargetProperty" version="4">
												<prop name="PropertyTypeName">Target Type</prop>
												<prop name="Position">1</prop>
												<prop name="IsDefault">0</prop>
												<prop name="TargetType">dtNone</prop>
												<obj name="ChannelProp" class="ChannelProperty" version="1">
													<prop name="ChannelIdx">0</prop>
												</obj>
											</obj>
										</list>
									</obj>
								</list>
							</obj>
						</obj>
						<prop name="ChannelPropertyCount">1</prop>
						<prop name="ContainerPosition">1</prop>
						<prop name="HasSampleProperties">1</prop>
						<obj name="SampleProperties" class="PropertyList" version="1">
							<list name="emlist" count="14">
								<obj name="PropertyObject" class="SamplePrefColor" version="4">
									<prop name="PropertyTypeName">Color</prop>
									<prop name="Position">1</prop>
									<prop name="IsDefault">0</prop>
									<prop name="Color">clRed</prop>
								</obj>
								<obj name="PropertyObject" class="DominantChannelProp" version="4">
									<prop name="PropertyTypeName">Dominant Channel</prop>
									<prop name="Position">1</prop>
									<prop name="IsDefault">0</prop>
									<prop name="DominantChannel">0</prop>
								</obj>
								<obj name="PropertyObject" class="Genotype" version="4">
									<prop name="PropertyTypeName">EndPt Genotype</prop>
									<prop name="Position">1</prop>
									<prop name="IsDefault">1</prop>
									<prop name="ReadOnly">1</prop>
								</obj>
								<obj name="PropertyObject" class="GroupingSample" version="4">
									<prop name="PropertyTypeName">EndPt Sample Type</prop>
									<prop name="Position">1</prop>
									<prop name="IsDefault">0</prop>
									<prop name="GroupSampleType">mstUnknown</prop>
								</obj>
								<obj name="PropertyObject" class="SamplePrefLineStyle" version="4">
									<prop name="PropertyTypeName">Line Style</prop>
									<prop name="Position">1</prop>
									<prop name="IsDefault">0</prop>
									<prop name="LineStyle">psSolid</prop>
								</obj>
								<obj name="PropertyObject" class="GenSampleEditNotes" version="4">
									<prop name="PropertyTypeName">Notes</prop>
									<prop name="Position">1</prop>
									<prop name="IsDefault">1</prop>
								</obj>
								<obj name="PropertyObject" class="SamplePrefPointStyle" version="4">
									<prop name="PropertyTypeName">Point Style</prop>
									<prop name="Position">1</prop>
									<prop name="IsDefault">0</prop>
									<prop name="PointStyle">psNothing</prop>
								</obj>
								<obj name="PropertyObject" class="GenSampleEditPosition" version="4">
									<prop name="PropertyTypeName">Position</prop>
									<prop name="Position">1</prop>
									<prop name="IsDefault">1</prop>
								</obj>
								<obj name="PropertyObject" class="GenSampleEditReplicate" version="4">
									<prop name="PropertyTypeName">Replicate of</prop>
									<prop name="Position">1</prop>
									<prop name="IsDefault">1</prop>
									<prop name="ReplicateOf">-1</prop>
								</obj>
								<obj name="PropertyObject" class="HTCSampleID" version="4">
									<prop name="PropertyTypeName">Sample ID</prop>
									<prop name="Position">1</prop>
									<prop name="IsDefault">1</prop>
								</obj>
								<obj name="PropertyObject" class="GenSampleEditName" version="4">
									<prop name="PropertyTypeName">Sample Name</prop>
									<prop name="Position">1</prop>
									<prop name="IsDefault">1</prop>
									<prop name="name">Sample 2</prop>
								</obj>
								<obj name="PropertyObject" class="HTCSamplePrepNotes" version="4">
									<prop name="PropertyTypeName">Sample Prep Notes</prop>
									<prop name="Position">1</prop>
									<prop name="IsDefault">1</prop>
								</obj>
								<obj name="PropertyObject" class="GenSampleEditSubset" version="4">
									<prop name="PropertyTypeName">Subsets</prop>
									<prop name="Position">1</prop>
									<prop name="IsDefault">1</prop>
								</obj>
								<obj name="PropertyObject" class="SamplePrefWidth" version="5">
									<prop name="PropertyTypeName">Width</prop>
									<prop name="Position">1</prop>
									<prop name="IsDefault">1</prop>
									<prop name="Width">1</prop>
								</obj>
							</list>
						</obj>
					</obj>
					<obj name="item" class="SamplePropInfo" version="1">
						<obj name="ChannelProperties" class="ChanPropList" version="2">
							<obj name="ChannelProperties" class="EMList" version="1">
								<list name="emlist" count="1">
									<obj name="item" class="PropertyList" version="1">
										<list name="emlist" count="12">
											<obj name="PropertyObject" class="RQSampleTargetProperty" version="4">
												<prop name="PropertyTypeName">Combined Sample and Target Type</prop>
												<prop name="Position">2</prop>
												<prop name="IsDefault">0</prop>
												<obj name="ChannelProp" class="ChannelProperty" version="1">
													<prop name="ChannelIdx">0</prop>
												</obj>
											</obj>
											<obj name="PropertyObject" class="QuantConcProperty" version="4">
												<prop name="PropertyTypeName">Concentration</prop>
												<prop name="Position">2</prop>
												<prop name="IsDefault">1</prop>
												<prop name="Concentration">0</prop>
												<obj name="ChannelProp" class="ChannelProperty" version="1">
													<prop name="ChannelIdx">0</prop>
												</obj>
												<prop name="ReadOnly">1</prop>
											</obj>
											<obj name="PropertyObject" class="QuantCpHighProp" version="4">
												<prop name="PropertyTypeName">Cp High</prop>
												<prop name="Position">2</prop>
												<prop name="IsDefault">1</prop>
												<prop name="CpRangeHigh">0</prop>
												<obj name="ChannelProp" class="ChannelProperty" version="1">
													<prop name="ChannelIdx">0</prop>
												</obj>
												<prop name="ReadOnly">1</prop>
											</obj>
											<obj name="PropertyObject" class="QuantCpLowProp" version="4">
												<prop name="PropertyTypeName">Cp Low</prop>
												<prop name="Position">2</prop>
												<prop name="IsDefault">1</prop>
												<prop name="CpRangeLow">0</prop>
												<obj name="ChannelProp" class="ChannelProperty" version="1">
													<prop name="ChannelIdx">0</prop>
												</obj>
												<prop name="ReadOnly">1</prop>
											</obj>
											<obj name="PropertyObject" class="RQEffProp" version="4">
												<prop name="PropertyTypeName">Efficiency</prop>
												<prop name="Position">2</prop>
												<prop name="IsDefault">1</prop>
												<prop name="Efficiency">2</prop>
												<obj name="ChannelProp" class="ChannelProperty" version="1">
													<prop name="ChannelIdx">0</prop>
												</obj>
											</obj>
											<obj name="PropertyObject" class="ChannelGenotype" version="4">
												<prop name="PropertyTypeName">Melt Geno Genotype</prop>
												<prop name="Position">2</prop>
												<prop name="IsDefault">1</prop>
												<prop name="ReadOnly">1</prop>
												<obj name="ChannelProp" class="ChannelProperty" version="1">
													<prop name="ChannelIdx">0</prop>
												</obj>
											</obj>
											<obj name="PropertyObject" class="GroupChannelTypeProp" version="4">
												<prop name="PropertyTypeName">Melt Geno Sample Type</prop>
												<prop name="Position">2</prop>
												<prop name="IsDefault">0</prop>
												<prop name="GroupSampleType">mstUnknown</prop>
												<obj name="ChannelProp" class="ChannelProperty" version="1">
													<prop name="ChannelIdx">0</prop>
												</obj>
											</obj>
											<obj name="PropertyObject" class="QuantSampleTypeProperty" version="4">
												<prop name="PropertyTypeName">Quantification Sample Type</prop>
												<prop name="Position">2</prop>
												<prop name="IsDefault">0</prop>
												<prop name="SampleType">qsUnknown</prop>
												<obj name="ChannelProp" class="ChannelProperty" version="1">
													<prop name="ChannelIdx">0</prop>
												</obj>
											</obj>
											<obj name="PropertyObject" class="ChannelGenotype" version="4">
												<prop name="PropertyTypeName">Scanning Genotype</prop>
												<prop name="Position">2</prop>
												<prop name="IsDefault">1</prop>
												<prop name="ReadOnly">1</prop>
												<obj name="ChannelProp" class="ChannelProperty" version="1">
													<prop name="ChannelIdx">0</prop>
												</obj>
											</obj>
											<obj name="PropertyObject" class="GroupChannelTypeProp" version="4">
												<prop name="PropertyTypeName">Scanning Sample Type</prop>
												<prop name="Position">2</prop>
												<prop name="IsDefault">0</prop>
												<prop name="GroupSampleType">mstUnknown</prop>
												<obj name="ChannelProp" class="ChannelProperty" version="1">
													<prop name="ChannelIdx">0</prop>
												</obj>
											</obj>
											<obj name="PropertyObject" class="TargetName" version="4">
												<prop name="PropertyTypeName">Target Name</prop>
												<prop name="Position">2</prop>
												<prop name="IsDefault">1</prop>
												<obj name="ChannelProp" class="ChannelProperty" version="1">
													<prop name="ChannelIdx">0</prop>
												</obj>
											</obj>
											<obj name="PropertyObject" class="RQTargetProperty" version="4">
												<prop name="PropertyTypeName">Target Type</prop>
												<prop name="Position">2</prop>
												<prop name="IsDefault">0</prop>
												<prop name="TargetType">dtNone</prop>
												<obj name="ChannelProp" class="ChannelProperty" version="1">
													<prop name="ChannelIdx">0</prop>
												</obj>
											</obj>
										</list>
									</obj>
								</list>
							</obj>
						</obj>
						<prop name="ChannelPropertyCount">1</prop>
						<prop name="ContainerPosition">2</prop>
						<prop name="HasSampleProperties">1</prop>
						<obj name="SampleProperties" class="PropertyList" version="1">
							<list name="emlist" count="14">
								<obj name="PropertyObject" class="SamplePrefColor" version="4">
									<prop name="PropertyTypeName">Color</prop>
									<prop name="Position">2</prop>
									<prop name="IsDefault">0</prop>
									<prop name="Color">$0030D700</prop>
								</obj>
								<obj name="PropertyObject" class="DominantChannelProp" version="4">
									<prop name="PropertyTypeName">Dominant Channel</prop>
									<prop name="Position">2</prop>
									<prop name="IsDefault">0</prop>
									<prop name="DominantChannel">0</prop>
								</obj>
								<obj name="PropertyObject" class="Genotype" version="4">
									<prop name="PropertyTypeName">EndPt Genotype</prop>
									<prop name="Position">2</prop>
									<prop name="IsDefault">1</prop>
									<prop name="ReadOnly">1</prop>
								</obj>
								<obj name="PropertyObject" class="GroupingSample" version="4">
									<prop name="PropertyTypeName">EndPt Sample Type</prop>
									<prop name="Position">2</prop>
									<prop name="IsDefault">0</prop>
									<prop name="GroupSampleType">mstUnknown</prop>
								</obj>
								<obj name="PropertyObject" class="SamplePrefLineStyle" version="4">
									<prop name="PropertyTypeName">Line Style</prop>
									<prop name="Position">2</prop>
									<prop name="IsDefault">0</prop>
									<prop name="LineStyle">psSolid</prop>
								</obj>
								<obj name="PropertyObject" class="GenSampleEditNotes" version="4">
									<prop name="PropertyTypeName">Notes</prop>
									<prop name="Position">2</prop>
									<prop name="IsDefault">1</prop>
								</obj>
								<obj name="PropertyObject" class="SamplePrefPointStyle" version="4">
									<prop name="PropertyTypeName">Point Style</prop>
									<prop name="Position">2</prop>
									<prop name="IsDefault">0</prop>
									<prop name="PointStyle">psNothing</prop>
								</obj>
								<obj name="PropertyObject" class="GenSampleEditPosition" version="4">
									<prop name="PropertyTypeName">Position</prop>
									<prop name="Position">2</prop>
									<prop name="IsDefault">1</prop>
								</obj>
								<obj name="PropertyObject" class="GenSampleEditReplicate" version="4">
									<prop name="PropertyTypeName">Replicate of</prop>
									<prop name="Position">2</prop>
									<prop name="IsDefault">1</prop>
									<prop name="ReplicateOf">-1</prop>
								</obj>
								<obj name="PropertyObject" class="HTCSampleID" version="4">
									<prop name="PropertyTypeName">Sample ID</prop>
									<prop name="Position">2</prop>
									<prop name="IsDefault">1</prop>
								</obj>
								<obj name="PropertyObject" class="GenSampleEditName" version="4">
									<prop name="PropertyTypeName">Sample Name</prop>
									<prop name="Position">2</prop>
									<prop name="IsDefault">1</prop>
									<prop name="name">Sample 3</prop>
								</obj>
								<obj name="PropertyObject" class="HTCSamplePrepNotes" version="4">
									<prop name="PropertyTypeName">Sample Prep Notes</prop>
									<prop name="Position">2</prop>
									<prop name="IsDefault">1</prop>
								</obj>
								<obj name="PropertyObject" class="GenSampleEditSubset" version="4">
									<prop name="PropertyTypeName">Subsets</prop>
									<prop name="Position">2</prop>
									<prop name="IsDefault">1</prop>
								</obj>
								<obj name="PropertyObject" class="SamplePrefWidth" version="5">
									<prop name="PropertyTypeName">Width</prop>
									<prop name="Position">2</prop>
									<prop name="IsDefault">1</prop>
									<prop name="Width">1</prop>
								</obj>
							</list>
						</obj>
					</obj>
					<obj name="item" class="SamplePropInfo" version="1">
						<obj name="ChannelProperties" class="ChanPropList" version="2">
							<obj name="ChannelProperties" class="EMList" version="1">
								<list name="emlist" count="1">
									<obj name="item" class="PropertyList" version="1">
										<list name="emlist" count="12">
											<obj name="PropertyObject" class="RQSampleTargetProperty" version="4">
												<prop name="PropertyTypeName">Combined Sample and Target Type</prop>
												<prop name="Position">3</prop>
												<prop name="IsDefault">0</prop>
												<obj name="ChannelProp" class="ChannelProperty" version="1">
													<prop name="ChannelIdx">0</prop>
												</obj>
											</obj>
											<obj name="PropertyObject" class="QuantConcProperty" version="4">
												<prop name="PropertyTypeName">Concentration</prop>
												<prop name="Position">3</prop>
												<prop name="IsDefault">1</prop>
												<prop name="Concentration">0</prop>
												<obj name="ChannelProp" class="ChannelProperty" version="1">
													<prop name="ChannelIdx">0</prop>
												</obj>
												<prop name="ReadOnly">1</prop>
											</obj>
											<obj name="PropertyObject" class="QuantCpHighProp" version="4">
												<prop name="PropertyTypeName">Cp High</prop>
												<prop name="Position">3</prop>
												<prop name="IsDefault">1</prop>
												<prop name="CpRangeHigh">0</prop>
												<obj name="ChannelProp" class="ChannelProperty" version="1">
													<prop name="ChannelIdx">0</prop>
												</obj>
												<prop name="ReadOnly">1</prop>
											</obj>
											<obj name="PropertyObject" class="QuantCpLowProp" version="4">
												<prop name="PropertyTypeName">Cp Low</prop>
												<prop name="Position">3</prop>
												<prop name="IsDefault">1</prop>
												<prop name="CpRangeLow">0</prop>
												<obj name="ChannelProp" class="ChannelProperty" version="1">
													<prop name="ChannelIdx">0</prop>
												</obj>
												<prop name="ReadOnly">1</prop>
											</obj>
											<obj name="PropertyObject" class="RQEffProp" version="4">
												<prop name="PropertyTypeName">Efficiency</prop>
												<prop name="Position">3</prop>
												<prop name="IsDefault">1</prop>
												<prop name="Efficiency">2</prop>
												<obj name="ChannelProp" class="ChannelProperty" version="1">
													<prop name="ChannelIdx">0</prop>
												</obj>
											</obj>
											<obj name="PropertyObject" class="ChannelGenotype" version="4">
												<prop name="PropertyTypeName">Melt Geno Genotype</prop>
												<prop name="Position">3</prop>
												<prop name="IsDefault">1</prop>
												<prop name="ReadOnly">1</prop>
												<obj name="ChannelProp" class="ChannelProperty" version="1">
													<prop name="ChannelIdx">0</prop>
												</obj>
											</obj>
											<obj name="PropertyObject" class="GroupChannelTypeProp" version="4">
												<prop name="PropertyTypeName">Melt Geno Sample Type</prop>
												<prop name="Position">3</prop>
												<prop name="IsDefault">0</prop>
												<prop name="GroupSampleType">mstUnknown</prop>
												<obj name="ChannelProp" class="ChannelProperty" version="1">
													<prop name="ChannelIdx">0</prop>
												</obj>
											</obj>
											<obj name="PropertyObject" class="QuantSampleTypeProperty" version="4">
												<prop name="PropertyTypeName">Quantification Sample Type</prop>
												<prop name="Position">3</prop>
												<prop name="IsDefault">0</prop>
												<prop name="SampleType">qsUnknown</prop>
												<obj name="ChannelProp" class="ChannelProperty" version="1">
													<prop name="ChannelIdx">0</prop>
												</obj>
											</obj>
											<obj name="PropertyObject" class="ChannelGenotype" version="4">
												<prop name="PropertyTypeName">Scanning Genotype</prop>
												<prop name="Position">3</prop>
												<prop name="IsDefault">1</prop>
												<prop name="ReadOnly">1</prop>
												<obj name="ChannelProp" class="ChannelProperty" version="1">
													<prop name="ChannelIdx">0</prop>
												</obj>
											</obj>
											<obj name="PropertyObject" class="GroupChannelTypeProp" version="4">
												<prop name="PropertyTypeName">Scanning Sample Type</prop>
												<prop name="Position">3</prop>
												<prop name="IsDefault">0</prop>
												<prop name="GroupSampleType">mstUnknown</prop>
												<obj name="ChannelProp" class="ChannelProperty" version="1">
													<prop name="ChannelIdx">0</prop>
												</obj>
											</obj>
											<obj name="PropertyObject" class="TargetName" version="4">
												<prop name="PropertyTypeName">Target Name</prop>
												<prop name="Position">3</prop>
												<prop name="IsDefault">1</prop>
												<obj name="ChannelProp" class="ChannelProperty" version="1">
													<prop name="ChannelIdx">0</prop>
												</obj>
											</obj>
											<obj name="PropertyObject" class="RQTargetProperty" version="4">
												<prop name="PropertyTypeName">Target Type</prop>
												<prop name="Position">3</prop>
												<prop name="IsDefault">0</prop>
												<prop name="TargetType">dtNone</prop>
												<obj name="ChannelProp" class="ChannelProperty" version="1">
													<prop name="ChannelIdx">0</prop>
												</obj>
											</obj>
										</list>
									</obj>
								</list>
							</obj>
						</obj>
						<prop name="ChannelPropertyCount">1</prop>
						<prop name="ContainerPosition">3</prop>
						<prop name="HasSampleProperties">1</prop>
						<obj name="SampleProperties" class="PropertyList" version="1">
							<list name="emlist" count="14">
								<obj name="PropertyObject" class="SamplePrefColor" version="4">
									<prop name="PropertyTypeName">Color</prop>
									<prop name="Position">3</prop>
									<prop name="IsDefault">0</prop>
									<prop name="Color">clFuchsia</prop>
								</obj>
								<obj name="PropertyObject" class="DominantChannelProp" version="4">
									<prop name="PropertyTypeName">Dominant Channel</prop>
									<prop name="Position">3</prop>
									<prop name="IsDefault">0</prop>
									<prop name="DominantChannel">0</prop>
								</obj>
								<obj name="PropertyObject" class="Genotype" version="4">
									<prop name="PropertyTypeName">EndPt Genotype</prop>
									<prop name="Position">3</prop>
									<prop name="IsDefault">1</prop>
									<prop name="ReadOnly">1</prop>
								</obj>
								<obj name="PropertyObject" class="GroupingSample" version="4">
									<prop name="PropertyTypeName">EndPt Sample Type</prop>
									<prop name="Position">3</prop>
									<prop name="IsDefault">0</prop>
									<prop name="GroupSampleType">mstUnknown</prop>
								</obj>
								<obj name="PropertyObject" class="SamplePrefLineStyle" version="4">
									<prop name="PropertyTypeName">Line Style</prop>
									<prop name="Position">3</prop>
									<prop name="IsDefault">0</prop>
									<prop name="LineStyle">psSolid</prop>
								</obj>
								<obj name="PropertyObject" class="GenSampleEditNotes" version="4">
									<prop name="PropertyTypeName">Notes</prop>
									<prop name="Position">3</prop>
									<prop name="IsDefault">1</prop>
								</obj>
								<obj name="PropertyObject" class="SamplePrefPointStyle" version="4">
									<prop name="PropertyTypeName">Point Style</prop>
									<prop name="Position">3</prop>
									<prop name="IsDefault">0</prop>
									<prop name="PointStyle">psNothing</prop>
								</obj>
								<obj name="PropertyObject" class="GenSampleEditPosition" version="4">
									<prop name="PropertyTypeName">Position</prop>
									<prop name="Position">3</prop>
									<prop name="IsDefault">1</prop>
								</obj>
								<obj name="PropertyObject" class="GenSampleEditReplicate" version="4">
									<prop name="PropertyTypeName">Replicate of</prop>
									<prop name="Position">3</prop>
									<prop name="IsDefault">1</prop>
									<prop name="ReplicateOf">-1</prop>
								</obj>
								<obj name="PropertyObject" class="HTCSampleID" version="4">
									<prop name="PropertyTypeName">Sample ID</prop>
									<prop name="Position">3</prop>
									<prop name="IsDefault">1</prop>
								</obj>
								<obj name="PropertyObject" class="GenSampleEditName" version="4">
									<prop name="PropertyTypeName">Sample Name</prop>
									<prop name="Position">3</prop>
									<prop name="IsDefault">1</prop>
									<prop name="name">Sample 4</prop>
								</obj>
								<obj name="PropertyObject" class="HTCSamplePrepNotes" version="4">
									<prop name="PropertyTypeName">Sample Prep Notes</prop>
									<prop name="Position">3</prop>
									<prop name="IsDefault">1</prop>
								</obj>
								<obj name="PropertyObject" class="GenSampleEditSubset" version="4">
									<prop name="PropertyTypeName">Subsets</prop>
									<prop name="Position">3</prop>
									<prop name="IsDefault">1</prop>
								</obj>
								<obj name="PropertyObject" class="SamplePrefWidth" version="5">
									<prop name="PropertyTypeName">Width</prop>
									<prop name="Position">3</prop>
									<prop name="IsDefault">1</prop>
									<prop name="Width">1</prop>
								</obj>
							</list>
						</obj>
					</obj>
					<obj name="item" class="SamplePropInfo" version="1">
						<obj name="ChannelProperties" class="ChanPropList" version="2">
							<obj name="ChannelProperties" class="EMList" version="1">
								<list name="emlist" count="1">
									<obj name="item" class="PropertyList" version="1">
										<list name="emlist" count="12">
											<obj name="PropertyObject" class="RQSampleTargetProperty" version="4">
												<prop name="PropertyTypeName">Combined Sample and Target Type</prop>
												<prop name="Position">4</prop>
												<prop name="IsDefault">0</prop>
												<obj name="ChannelProp" class="ChannelProperty" version="1">
													<prop name="ChannelIdx">0</prop>
												</obj>
											</obj>
											<obj name="PropertyObject" class="QuantConcProperty" version="4">
												<prop name="PropertyTypeName">Concentration</prop>
												<prop name="Position">4</prop>
												<prop name="IsDefault">1</prop>
												<prop name="Concentration">0</prop>
												<obj name="ChannelProp" class="ChannelProperty" version="1">
													<prop name="ChannelIdx">0</prop>
												</obj>
												<prop name="ReadOnly">1</prop>
											</obj>
											<obj name="PropertyObject" class="QuantCpHighProp" version="4">
												<prop name="PropertyTypeName">Cp High</prop>
												<prop name="Position">4</prop>
												<prop name="IsDefault">1</prop>
												<prop name="CpRangeHigh">0</prop>
												<obj name="ChannelProp" class="ChannelProperty" version="1">
													<prop name="ChannelIdx">0</prop>
												</obj>
												<prop name="ReadOnly">1</prop>
											</obj>
											<obj name="PropertyObject" class="QuantCpLowProp" version="4">
												<prop name="PropertyTypeName">Cp Low</prop>
												<prop name="Position">4</prop>
												<prop name="IsDefault">1</prop>
												<prop name="CpRangeLow">0</prop>
												<obj name="ChannelProp" class="ChannelProperty" version="1">
													<prop name="ChannelIdx">0</prop>
												</obj>
												<prop name="ReadOnly">1</prop>
											</obj>
											<obj name="PropertyObject" class="RQEffProp" version="4">
												<prop name="PropertyTypeName">Efficiency</prop>
												<prop name="Position">4</prop>
												<prop name="IsDefault">1</prop>
												<prop name="Efficiency">2</prop>
												<obj name="ChannelProp" class="ChannelProperty" version="1">
													<prop name="ChannelIdx">0</prop>
												</obj>
											</obj>
											<obj name="PropertyObject" class="ChannelGenotype" version="4">
												<prop name="PropertyTypeName">Melt Geno Genotype</prop>
												<prop name="Position">4</prop>
												<prop name="IsDefault">1</prop>
												<prop name="ReadOnly">1</prop>
												<obj name="ChannelProp" class="ChannelProperty" version="1">
													<prop name="ChannelIdx">0</prop>
												</obj>
											</obj>
											<obj name="PropertyObject" class="GroupChannelTypeProp" version="4">
												<prop name="PropertyTypeName">Melt Geno Sample Type</prop>
												<prop name="Position">4</prop>
												<prop name="IsDefault">0</prop>
												<prop name="GroupSampleType">mstUnknown</prop>
												<obj name="ChannelProp" class="ChannelProperty" version="1">
													<prop name="ChannelIdx">0</prop>
												</obj>
											</obj>
											<obj name="PropertyObject" class="QuantSampleTypeProperty" version="4">
												<prop name="PropertyTypeName">Quantification Sample Type</prop>
												<prop name="Position">4</prop>
												<prop name="IsDefault">0</prop>
												<prop name="SampleType">qsUnknown</prop>
												<obj name="ChannelProp" class="ChannelProperty" version="1">
													<prop name="ChannelIdx">0</prop>
												</obj>
											</obj>
											<obj name="PropertyObject" class="ChannelGenotype" version="4">
												<prop name="PropertyTypeName">Scanning Genotype</prop>
												<prop name="Position">4</prop>
												<prop name="IsDefault">1</prop>
												<prop name="ReadOnly">1</prop>
												<obj name="ChannelProp" class="ChannelProperty" version="1">
													<prop name="ChannelIdx">0</prop>
												</obj>
											</obj>
											<obj name="PropertyObject" class="GroupChannelTypeProp" version="4">
												<prop name="PropertyTypeName">Scanning Sample Type</prop>
												<prop name="Position">4</prop>
												<prop name="IsDefault">0</prop>
												<prop name="GroupSampleType">mstUnknown</prop>
												<obj name="ChannelProp" class="ChannelProperty" version="1">
													<prop name="ChannelIdx">0</prop>
												</obj>
											</obj>
											<obj name="PropertyObject" class="TargetName" version="4">
												<prop name="PropertyTypeName">Target Name</prop>
												<prop name="Position">4</prop>
												<prop name="IsDefault">1</prop>
												<obj name="ChannelProp" class="ChannelProperty" version="1">
													<prop name="ChannelIdx">0</prop>
												</obj>
											</obj>
											<obj name="PropertyObject" class="RQTargetProperty" version="4">
												<prop name="PropertyTypeName">Target Type</prop>
												<prop name="Position">4</prop>
												<prop name="IsDefault">0</prop>
												<prop name="TargetType">dtNone</prop>
												<obj name="ChannelProp" class="ChannelProperty" version="1">
													<prop name="ChannelIdx">0</prop>
												</obj>
											</obj>
										</list>
									</obj>
								</list>
							</obj>
						</obj>
						<prop name="ChannelPropertyCount">1</prop>
						<prop name="ContainerPosition">4</prop>
						<prop name="HasSampleProperties">1</prop>
						<obj name="SampleProperties" class="PropertyList" version="1">
							<list name="emlist" count="14">
								<obj name="PropertyObject" class="SamplePrefColor" version="4">
									<prop name="PropertyTypeName">Color</prop>
									<prop name="Position">4</prop>
									<prop name="IsDefault">0</prop>
									<prop name="Color">clGray</prop>
								</obj>
								<obj name="PropertyObject" class="DominantChannelProp" version="4">
									<prop name="PropertyTypeName">Dominant Channel</prop>
									<prop name="Position">4</prop>
									<prop name="IsDefault">0</prop>
									<prop name="DominantChannel">0</prop>
								</obj>
								<obj name="PropertyObject" class="Genotype" version="4">
									<prop name="PropertyTypeName">EndPt Genotype</prop>
									<prop name="Position">4</prop>
									<prop name="IsDefault">1</prop>
									<prop name="ReadOnly">1</prop>
								</obj>
								<obj name="PropertyObject" class="GroupingSample" version="4">
									<prop name="PropertyTypeName">EndPt Sample Type</prop>
									<prop name="Position">4</prop>
									<prop name="IsDefault">0</prop>
									<prop name="GroupSampleType">mstUnknown</prop>
								</obj>
								<obj name="PropertyObject" class="SamplePrefLineStyle" version="4">
									<prop name="PropertyTypeName">Line Style</prop>
									<prop name="Position">4</prop>
									<prop name="IsDefault">0</prop>
									<prop name="LineStyle">psSolid</prop>
								</obj>
								<obj name="PropertyObject" class="GenSampleEditNotes" version="4">
									<prop name="PropertyTypeName">Notes</prop>
									<prop name="Position">4</prop>
									<prop name="IsDefault">1</prop>
								</obj>
								<obj name="PropertyObject" class="SamplePrefPointStyle" version="4">
									<prop name="PropertyTypeName">Point Style</prop>
									<prop name="Position">4</prop>
									<prop name="IsDefault">0</prop>
									<prop name="PointStyle">psNothing</prop>
								</obj>
								<obj name="PropertyObject" class="GenSampleEditPosition" version="4">
									<prop name="PropertyTypeName">Position</prop>
									<prop name="Position">4</prop>
									<prop name="IsDefault">1</prop>
								</obj>
								<obj name="PropertyObject" class="GenSampleEditReplicate" version="4">
									<prop name="PropertyTypeName">Replicate of</prop>
									<prop name="Position">4</prop>
									<prop name="IsDefault">1</prop>
									<prop name="ReplicateOf">-1</prop>
								</obj>
								<obj name="PropertyObject" class="HTCSampleID" version="4">
									<prop name="PropertyTypeName">Sample ID</prop>
									<prop name="Position">4</prop>
									<prop name="IsDefault">1</prop>
								</obj>
								<obj name="PropertyObject" class="GenSampleEditName" version="4">
									<prop name="PropertyTypeName">Sample Name</prop>
									<prop name="Position">4</prop>
									<prop name="IsDefault">1</prop>
									<prop name="name">Sample 5</prop>
								</obj>
								<obj name="PropertyObject" class="HTCSamplePrepNotes" version="4">
									<prop name="PropertyTypeName">Sample Prep Notes</prop>
									<prop name="Position">4</prop>
									<prop name="IsDefault">1</prop>
								</obj>
								<obj name="PropertyObject" class="GenSampleEditSubset" version="4">
									<prop name="PropertyTypeName">Subsets</prop>
									<prop name="Position">4</prop>
									<prop name="IsDefault">1</prop>
								</obj>
								<obj name="PropertyObject" class="SamplePrefWidth" version="5">
									<prop name="PropertyTypeName">Width</prop>
									<prop name="Position">4</prop>
									<prop name="IsDefault">1</prop>
									<prop name="Width">1</prop>
								</obj>
							</list>
						</obj>
					</obj>
					<obj name="item" class="SamplePropInfo" version="1">
						<obj name="ChannelProperties" class="ChanPropList" version="2">
							<obj name="ChannelProperties" class="EMList" version="1">
								<list name="emlist" count="1">
									<obj name="item" class="PropertyList" version="1">
										<list name="emlist" count="12">
											<obj name="PropertyObject" class="RQSampleTargetProperty" version="4">
												<prop name="PropertyTypeName">Combined Sample and Target Type</prop>
												<prop name="Position">5</prop>
												<prop name="IsDefault">0</prop>
												<obj name="ChannelProp" class="ChannelProperty" version="1">
													<prop name="ChannelIdx">0</prop>
												</obj>
											</obj>
											<obj name="PropertyObject" class="QuantConcProperty" version="4">
												<prop name="PropertyTypeName">Concentration</prop>
												<prop name="Position">5</prop>
												<prop name="IsDefault">1</prop>
												<prop name="Concentration">0</prop>
												<obj name="ChannelProp" class="ChannelProperty" version="1">
													<prop name="ChannelIdx">0</prop>
												</obj>
												<prop name="ReadOnly">1</prop>
											</obj>
											<obj name="PropertyObject" class="QuantCpHighProp" version="4">
												<prop name="PropertyTypeName">Cp High</prop>
												<prop name="Position">5</prop>
												<prop name="IsDefault">1</prop>
												<prop name="CpRangeHigh">0</prop>
												<obj name="ChannelProp" class="ChannelProperty" version="1">
													<prop name="ChannelIdx">0</prop>
												</obj>
												<prop name="ReadOnly">1</prop>
											</obj>
											<obj name="PropertyObject" class="QuantCpLowProp" version="4">
												<prop name="PropertyTypeName">Cp Low</prop>
												<prop name="Position">5</prop>
												<prop name="IsDefault">1</prop>
												<prop name="CpRangeLow">0</prop>
												<obj name="ChannelProp" class="ChannelProperty" version="1">
													<prop name="ChannelIdx">0</prop>
												</obj>
												<prop name="ReadOnly">1</prop>
											</obj>
											<obj name="PropertyObject" class="RQEffProp" version="4">
												<prop name="PropertyTypeName">Efficiency</prop>
												<prop name="Position">5</prop>
												<prop name="IsDefault">1</prop>
												<prop name="Efficiency">2</prop>
												<obj name="ChannelProp" class="ChannelProperty" version="1">
													<prop name="ChannelIdx">0</prop>
												</obj>
											</obj>
											<obj name="PropertyObject" class="ChannelGenotype" version="4">
												<prop name="PropertyTypeName">Melt Geno Genotype</prop>
												<prop name="Position">5</prop>
												<prop name="IsDefault">1</prop>
												<prop name="ReadOnly">1</prop>
												<obj name="ChannelProp" class="ChannelProperty" version="1">
													<prop name="ChannelIdx">0</prop>
												</obj>
											</obj>
											<obj name="PropertyObject" class="GroupChannelTypeProp" version="4">
												<prop name="PropertyTypeName">Melt Geno Sample Type</prop>
												<prop name="Position">5</prop>
												<prop name="IsDefault">0</prop>
												<prop name="GroupSampleType">mstUnknown</prop>
												<obj name="ChannelProp" class="ChannelProperty" version="1">
													<prop name="ChannelIdx">0</prop>
												</obj>
											</obj>
											<obj name="PropertyObject" class="QuantSampleTypeProperty" version="4">
												<prop name="PropertyTypeName">Quantification Sample Type</prop>
												<prop name="Position">5</prop>
												<prop name="IsDefault">0</prop>
												<prop name="SampleType">qsUnknown</prop>
												<obj name="ChannelProp" class="ChannelProperty" version="1">
													<prop name="ChannelIdx">0</prop>
												</obj>
											</obj>
											<obj name="PropertyObject" class="ChannelGenotype" version="4">
												<prop name="PropertyTypeName">Scanning Genotype</prop>
												<prop name="Position">5</prop>
												<prop name="IsDefault">1</prop>
												<prop name="ReadOnly">1</prop>
												<obj name="ChannelProp" class="ChannelProperty" version="1">
													<prop name="ChannelIdx">0</prop>
												</obj>
											</obj>
											<obj name="PropertyObject" class="GroupChannelTypeProp" version="4">
												<prop name="PropertyTypeName">Scanning Sample Type</prop>
												<prop name="Position">5</prop>
												<prop name="IsDefault">0</prop>
												<prop name="GroupSampleType">mstUnknown</prop>
												<obj name="ChannelProp" class="ChannelProperty" version="1">
													<prop name="ChannelIdx">0</prop>
												</obj>
											</obj>
											<obj name="PropertyObject" class="TargetName" version="4">
												<prop name="PropertyTypeName">Target Name</prop>
												<prop name="Position">5</prop>
												<prop name="IsDefault">1</prop>
												<obj name="ChannelProp" class="ChannelProperty" version="1">
													<prop name="ChannelIdx">0</prop>
												</obj>
											</obj>
											<obj name="PropertyObject" class="RQTargetProperty" version="4">
												<prop name="PropertyTypeName">Target Type</prop>
												<prop name="Position">5</prop>
												<prop name="IsDefault">0</prop>
												<prop name="TargetType">dtNone</prop>
												<obj name="ChannelProp" class="ChannelProperty" version="1">
													<prop name="ChannelIdx">0</prop>
												</obj>
											</obj>
										</list>
									</obj>
								</list>
							</obj>
						</obj>
						<prop name="ChannelPropertyCount">1</prop>
						<prop name="ContainerPosition">5</prop>
						<prop name="HasSampleProperties">1</prop>
						<obj name="SampleProperties" class="PropertyList" version="1">
							<list name="emlist" count="14">
								<obj name="PropertyObject" class="SamplePrefColor" version="4">
									<prop name="PropertyTypeName">Color</prop>
									<prop name="Position">5</prop>
									<prop name="IsDefault">0</prop>
									<prop name="Color">$0012D7FA</prop>
								</obj>
								<obj name="PropertyObject" class="DominantChannelProp" version="4">
									<prop name="PropertyTypeName">Dominant Channel</prop>
									<prop name="Position">5</prop>
									<prop name="IsDefault">0</prop>
									<prop name="DominantChannel">0</prop>
								</obj>
								<obj name="PropertyObject" class="Genotype" version="4">
									<prop name="PropertyTypeName">EndPt Genotype</prop>
									<prop name="Position">5</prop>
									<prop name="IsDefault">1</prop>
									<prop name="ReadOnly">1</prop>
								</obj>
								<obj name="PropertyObject" class="GroupingSample" version="4">
									<prop name="PropertyTypeName">EndPt Sample Type</prop>
									<prop name="Position">5</prop>
									<prop name="IsDefault">0</prop>
									<prop name="GroupSampleType">mstUnknown</prop>
								</obj>
								<obj name="PropertyObject" class="SamplePrefLineStyle" version="4">
									<prop name="PropertyTypeName">Line Style</prop>
									<prop name="Position">5</prop>
									<prop name="IsDefault">0</prop>
									<prop name="LineStyle">psSolid</prop>
								</obj>
								<obj name="PropertyObject" class="GenSampleEditNotes" version="4">
									<prop name="PropertyTypeName">Notes</prop>
									<prop name="Position">5</prop>
									<prop name="IsDefault">1</prop>
								</obj>
								<obj name="PropertyObject" class="SamplePrefPointStyle" version="4">
									<prop name="PropertyTypeName">Point Style</prop>
									<prop name="Position">5</prop>
									<prop name="IsDefault">0</prop>
									<prop name="PointStyle">psNothing</prop>
								</obj>
								<obj name="PropertyObject" class="GenSampleEditPosition" version="4">
									<prop name="PropertyTypeName">Position</prop>
									<prop name="Position">5</prop>
									<prop name="IsDefault">1</prop>
								</obj>
								<obj name="PropertyObject" class="GenSampleEditReplicate" version="4">
									<prop name="PropertyTypeName">Replicate of</prop>
									<prop name="Position">5</prop>
									<prop name="IsDefault">1</prop>
									<prop name="ReplicateOf">-1</prop>
								</obj>
								<obj name="PropertyObject" class="HTCSampleID" version="4">
									<prop name="PropertyTypeName">Sample ID</prop>
									<prop name="Position">5</prop>
									<prop name="IsDefault">1</prop>
								</obj>
								<obj name="PropertyObject" class="GenSampleEditName" version="4">
									<prop name="PropertyTypeName">Sample Name</prop>
									<prop name="Position">5</prop>
									<prop name="IsDefault">1</prop>
									<prop name="name">Sample 6</prop>
								</obj>
								<obj name="PropertyObject" class="HTCSamplePrepNotes" version="4">
									<prop name="PropertyTypeName">Sample Prep Notes</prop>
									<prop name="Position">5</prop>
									<prop name="IsDefault">1</prop>
								</obj>
								<obj name="PropertyObject" class="GenSampleEditSubset" version="4">
									<prop name="PropertyTypeName">Subsets</prop>
									<prop name="Position">5</prop>
									<prop name="IsDefault">1</prop>
								</obj>
								<obj name="PropertyObject" class="SamplePrefWidth" version="5">
									<prop name="PropertyTypeName">Width</prop>
									<prop name="Position">5</prop>
									<prop name="IsDefault">1</prop>
									<prop name="Width">1</prop>
								</obj>
							</list>
						</obj>
					</obj>
					<obj name="item" class="SamplePropInfo" version="1">
						<obj name="ChannelProperties" class="ChanPropList" version="2">
							<obj name="ChannelProperties" class="EMList" version="1">
								<list name="emlist" count="1">
									<obj name="item" class="PropertyList" version="1">
										<list name="emlist" count="12">
											<obj name="PropertyObject" class="RQSampleTargetProperty" version="4">
												<prop name="PropertyTypeName">Combined Sample and Target Type</prop>
												<prop name="Position">6</prop>
												<prop name="IsDefault">0</prop>
												<obj name="ChannelProp" class="ChannelProperty" version="1">
													<prop name="ChannelIdx">0</prop>
												</obj>
											</obj>
											<obj name="PropertyObject" class="QuantConcProperty" version="4">
												<prop name="PropertyTypeName">Concentration</prop>
												<prop name="Position">6</prop>
												<prop name="IsDefault">1</prop>
												<prop name="Concentration">0</prop>
												<obj name="ChannelProp" class="ChannelProperty" version="1">
													<prop name="ChannelIdx">0</prop>
												</obj>
												<prop name="ReadOnly">1</prop>
											</obj>
											<obj name="PropertyObject" class="QuantCpHighProp" version="4">
												<prop name="PropertyTypeName">Cp High</prop>
												<prop name="Position">6</prop>
												<prop name="IsDefault">1</prop>
												<prop name="CpRangeHigh">0</prop>
												<obj name="ChannelProp" class="ChannelProperty" version="1">
													<prop name="ChannelIdx">0</prop>
												</obj>
												<prop name="ReadOnly">1</prop>
											</obj>
											<obj name="PropertyObject" class="QuantCpLowProp" version="4">
												<prop name="PropertyTypeName">Cp Low</prop>
												<prop name="Position">6</prop>
												<prop name="IsDefault">1</prop>
												<prop name="CpRangeLow">0</prop>
												<obj name="ChannelProp" class="ChannelProperty" version="1">
													<prop name="ChannelIdx">0</prop>
												</obj>
												<prop name="ReadOnly">1</prop>
											</obj>
											<obj name="PropertyObject" class="RQEffProp" version="4">
												<prop name="PropertyTypeName">Efficiency</prop>
												<prop name="Position">6</prop>
												<prop name="IsDefault">1</prop>
												<prop name="Efficiency">2</prop>
												<obj name="ChannelProp" class="ChannelProperty" version="1">
													<prop name="ChannelIdx">0</prop>
												</obj>
											</obj>
											<obj name="PropertyObject" class="ChannelGenotype" version="4">
												<prop name="PropertyTypeName">Melt Geno Genotype</prop>
												<prop name="Position">6</prop>
												<prop name="IsDefault">1</prop>
												<prop name="ReadOnly">1</prop>
												<obj name="ChannelProp" class="ChannelProperty" version="1">
													<prop name="ChannelIdx">0</prop>
												</obj>
											</obj>
											<obj name="PropertyObject" class="GroupChannelTypeProp" version="4">
												<prop name="PropertyTypeName">Melt Geno Sample Type</prop>
												<prop name="Position">6</prop>
												<prop name="IsDefault">0</prop>
												<prop name="GroupSampleType">mstUnknown</prop>
												<obj name="ChannelProp" class="ChannelProperty" version="1">
													<prop name="ChannelIdx">0</prop>
												</obj>
											</obj>
											<obj name="PropertyObject" class="QuantSampleTypeProperty" version="4">
												<prop name="PropertyTypeName">Quantification Sample Type</prop>
												<prop name="Position">6</prop>
												<prop name="IsDefault">0</prop>
												<prop name="SampleType">qsUnknown</prop>
												<obj name="ChannelProp" class="ChannelProperty" version="1">
													<prop name="ChannelIdx">0</prop>
												</obj>
											</obj>
											<obj name="PropertyObject" class="ChannelGenotype" version="4">
												<prop name="PropertyTypeName">Scanning Genotype</prop>
												<prop name="Position">6</prop>
												<prop name="IsDefault">1</prop>
												<prop name="ReadOnly">1</prop>
												<obj name="ChannelProp" class="ChannelProperty" version="1">
													<prop name="ChannelIdx">0</prop>
												</obj>
											</obj>
											<obj name="PropertyObject" class="GroupChannelTypeProp" version="4">
												<prop name="PropertyTypeName">Scanning Sample Type</prop>
												<prop name="Position">6</prop>
												<prop name="IsDefault">0</prop>
												<prop name="GroupSampleType">mstUnknown</prop>
												<obj name="ChannelProp" class="ChannelProperty" version="1">
													<prop name="ChannelIdx">0</prop>
												</obj>
											</obj>
											<obj name="PropertyObject" class="TargetName" version="4">
												<prop name="PropertyTypeName">Target Name</prop>
												<prop name="Position">6</prop>
												<prop name="IsDefault">1</prop>
												<obj name="ChannelProp" class="ChannelProperty" version="1">
													<prop name="ChannelIdx">0</prop>
												</obj>
											</obj>
											<obj name="PropertyObject" class="RQTargetProperty" version="4">
												<prop name="PropertyTypeName">Target Type</prop>
												<prop name="Position">6</prop>
												<prop name="IsDefault">0</prop>
												<prop name="TargetType">dtNone</prop>
												<obj name="ChannelProp" class="ChannelProperty" version="1">
													<prop name="ChannelIdx">0</prop>
												</obj>
											</obj>
										</list>
									</obj>
								</list>
							</obj>
						</obj>
						<prop name="ChannelPropertyCount">1</prop>
						<prop name="ContainerPosition">6</prop>
						<prop name="HasSampleProperties">1</prop>
						<obj name="SampleProperties" class="PropertyList" version="1">
							<list name="emlist" count="14">
								<obj name="PropertyObject" class="SamplePrefColor" version="4">
									<prop name="PropertyTypeName">Color</prop>
									<prop name="Position">6</prop>
									<prop name="IsDefault">0</prop>
									<prop name="Color">$00000097</prop>
								</obj>
								<obj name="PropertyObject" class="DominantChannelProp" version="4">
									<prop name="PropertyTypeName">Dominant Channel</prop>
									<prop name="Position">6</prop>
									<prop name="IsDefault">0</prop>
									<prop name="DominantChannel">0</prop>
								</obj>
								<obj name="PropertyObject" class="Genotype" version="4">
									<prop name="PropertyTypeName">EndPt Genotype</prop>
									<prop name="Position">6</prop>
									<prop name="IsDefault">1</prop>
									<prop name="ReadOnly">1</prop>
								</obj>
								<obj name="PropertyObject" class="GroupingSample" version="4">
									<prop name="PropertyTypeName">EndPt Sample Type</prop>
									<prop name="Position">6</prop>
									<prop name="IsDefault">0</prop>
									<prop name="GroupSampleType">mstUnknown</prop>
								</obj>
								<obj name="PropertyObject" class="SamplePrefLineStyle" version="4">
									<prop name="PropertyTypeName">Line Style</prop>
									<prop name="Position">6</prop>
									<prop name="IsDefault">0</prop>
									<prop name="LineStyle">psSolid</prop>
								</obj>
								<obj name="PropertyObject" class="GenSampleEditNotes" version="4">
									<prop name="PropertyTypeName">Notes</prop>
									<prop name="Position">6</prop>
									<prop name="IsDefault">1</prop>
								</obj>
								<obj name="PropertyObject" class="SamplePrefPointStyle" version="4">
									<prop name="PropertyTypeName">Point Style</prop>
									<prop name="Position">6</prop>
									<prop name="IsDefault">0</prop>
									<prop name="PointStyle">psNothing</prop>
								</obj>
								<obj name="PropertyObject" class="GenSampleEditPosition" version="4">
									<prop name="PropertyTypeName">Position</prop>
									<prop name="Position">6</prop>
									<prop name="IsDefault">1</prop>
								</obj>
								<obj name="PropertyObject" class="GenSampleEditReplicate" version="4">
									<prop name="PropertyTypeName">Replicate of</prop>
									<prop name="Position">6</prop>
									<prop name="IsDefault">1</prop>
									<prop name="ReplicateOf">-1</prop>
								</obj>
								<obj name="PropertyObject" class="HTCSampleID" version="4">
									<prop name="PropertyTypeName">Sample ID</prop>
									<prop name="Position">6</prop>
									<prop name="IsDefault">1</prop>
								</obj>
								<obj name="PropertyObject" class="GenSampleEditName" version="4">
									<prop name="PropertyTypeName">Sample Name</prop>
									<prop name="Position">6</prop>
									<prop name="IsDefault">1</prop>
									<prop name="name">Sample 7</prop>
								</obj>
								<obj name="PropertyObject" class="HTCSamplePrepNotes" version="4">
									<prop name="PropertyTypeName">Sample Prep Notes</prop>
									<prop name="Position">6</prop>
									<prop name="IsDefault">1</prop>
								</obj>
								<obj name="PropertyObject" class="GenSampleEditSubset" version="4">
									<prop name="PropertyTypeName">Subsets</prop>
									<prop name="Position">6</prop>
									<prop name="IsDefault">1</prop>
								</obj>
								<obj name="PropertyObject" class="SamplePrefWidth" version="5">
									<prop name="PropertyTypeName">Width</prop>
									<prop name="Position">6</prop>
									<prop name="IsDefault">1</prop>
									<prop name="Width">1</prop>
								</obj>
							</list>
						</obj>
					</obj>
					<obj name="item" class="SamplePropInfo" version="1">
						<obj name="ChannelProperties" class="ChanPropList" version="2">
							<obj name="ChannelProperties" class="EMList" version="1">
								<list name="emlist" count="1">
									<obj name="item" class="PropertyList" version="1">
										<list name="emlist" count="12">
											<obj name="PropertyObject" class="RQSampleTargetProperty" version="4">
												<prop name="PropertyTypeName">Combined Sample and Target Type</prop>
												<prop name="Position">7</prop>
												<prop name="IsDefault">0</prop>
												<obj name="ChannelProp" class="ChannelProperty" version="1">
													<prop name="ChannelIdx">0</prop>
												</obj>
											</obj>
											<obj name="PropertyObject" class="QuantConcProperty" version="4">
												<prop name="PropertyTypeName">Concentration</prop>
												<prop name="Position">7</prop>
												<prop name="IsDefault">1</prop>
												<prop name="Concentration">0</prop>
												<obj name="ChannelProp" class="ChannelProperty" version="1">
													<prop name="ChannelIdx">0</prop>
												</obj>
												<prop name="ReadOnly">1</prop>
											</obj>
											<obj name="PropertyObject" class="QuantCpHighProp" version="4">
												<prop name="PropertyTypeName">Cp High</prop>
												<prop name="Position">7</prop>
												<prop name="IsDefault">1</prop>
												<prop name="CpRangeHigh">0</prop>
												<obj name="ChannelProp" class="ChannelProperty" version="1">
													<prop name="ChannelIdx">0</prop>
												</obj>
												<prop name="ReadOnly">1</prop>
											</obj>
											<obj name="PropertyObject" class="QuantCpLowProp" version="4">
												<prop name="PropertyTypeName">Cp Low</prop>
												<prop name="Position">7</prop>
												<prop name="IsDefault">1</prop>
												<prop name="CpRangeLow">0</prop>
												<obj name="ChannelProp" class="ChannelProperty" version="1">
													<prop name="ChannelIdx">0</prop>
												</obj>
												<prop name="ReadOnly">1</prop>
											</obj>
											<obj name="PropertyObject" class="RQEffProp" version="4">
												<prop name="PropertyTypeName">Efficiency</prop>
												<prop name="Position">7</prop>
												<prop name="IsDefault">1</prop>
												<prop name="Efficiency">2</prop>
												<obj name="ChannelProp" class="ChannelProperty" version="1">
													<prop name="ChannelIdx">0</prop>
												</obj>
											</obj>
											<obj name="PropertyObject" class="ChannelGenotype" version="4">
												<prop name="PropertyTypeName">Melt Geno Genotype</prop>
												<prop name="Position">7</prop>
												<prop name="IsDefault">1</prop>
												<prop name="ReadOnly">1</prop>
												<obj name="ChannelProp" class="ChannelProperty" version="1">
													<prop name="ChannelIdx">0</prop>
												</obj>
											</obj>
											<obj name="PropertyObject" class="GroupChannelTypeProp" version="4">
												<prop name="PropertyTypeName">Melt Geno Sample Type</prop>
												<prop name="Position">7</prop>
												<prop name="IsDefault">0</prop>
												<prop name="GroupSampleType">mstUnknown</prop>
												<obj name="ChannelProp" class="ChannelProperty" version="1">
													<prop name="ChannelIdx">0</prop>
												</obj>
											</obj>
											<obj name="PropertyObject" class="QuantSampleTypeProperty" version="4">
												<prop name="PropertyTypeName">Quantification Sample Type</prop>
												<prop name="Position">7</prop>
												<prop name="IsDefault">0</prop>
												<prop name="SampleType">qsUnknown</prop>
												<obj name="ChannelProp" class="ChannelProperty" version="1">
													<prop name="ChannelIdx">0</prop>
												</obj>
											</obj>
											<obj name="PropertyObject" class="ChannelGenotype" version="4">
												<prop name="PropertyTypeName">Scanning Genotype</prop>
												<prop name="Position">7</prop>
												<prop name="IsDefault">1</prop>
												<prop name="ReadOnly">1</prop>
												<obj name="ChannelProp" class="ChannelProperty" version="1">
													<prop name="ChannelIdx">0</prop>
												</obj>
											</obj>
											<obj name="PropertyObject" class="GroupChannelTypeProp" version="4">
												<prop name="PropertyTypeName">Scanning Sample Type</prop>
												<prop name="Position">7</prop>
												<prop name="IsDefault">0</prop>
												<prop name="GroupSampleType">mstUnknown</prop>
												<obj name="ChannelProp" class="ChannelProperty" version="1">
													<prop name="ChannelIdx">0</prop>
												</obj>
											</obj>
											<obj name="PropertyObject" class="TargetName" version="4">
												<prop name="PropertyTypeName">Target Name</prop>
												<prop name="Position">7</prop>
												<prop name="IsDefault">1</prop>
												<obj name="ChannelProp" class="ChannelProperty" version="1">
													<prop name="ChannelIdx">0</prop>
												</obj>
											</obj>
											<obj name="PropertyObject" class="RQTargetProperty" version="4">
												<prop name="PropertyTypeName">Target Type</prop>
												<prop name="Position">7</prop>
												<prop name="IsDefault">0</prop>
												<prop name="TargetType">dtNone</prop>
												<obj name="ChannelProp" class="ChannelProperty" version="1">
													<prop name="ChannelIdx">0</prop>
												</obj>
											</obj>
										</list>
									</obj>
								</list>
							</obj>
						</obj>
						<prop name="ChannelPropertyCount">1</prop>
						<prop name="ContainerPosition">7</prop>
						<prop name="HasSampleProperties">1</prop>
						<obj name="SampleProperties" class="PropertyList" version="1">
							<list name="emlist" count="14">
								<obj name="PropertyObject" class="SamplePrefColor" version="4">
									<prop name="PropertyTypeName">Color</prop>
									<prop name="Position">7</prop>
									<prop name="IsDefault">0</prop>
									<prop name="Color">$00FFFF0F</prop>
								</obj>
								<obj name="PropertyObject" class="DominantChannelProp" version="4">
									<prop name="PropertyTypeName">Dominant Channel</prop>
									<prop name="Position">7</prop>
									<prop name="IsDefault">0</prop>
									<prop name="DominantChannel">0</prop>
								</obj>
								<obj name="PropertyObject" class="Genotype" version="4">
									<prop name="PropertyTypeName">EndPt Genotype</prop>
									<prop name="Position">7</prop>
									<prop name="IsDefault">1</prop>
									<prop name="ReadOnly">1</prop>
								</obj>
								<obj name="PropertyObject" class="GroupingSample" version="4">
									<prop name="PropertyTypeName">EndPt Sample Type</prop>
									<prop name="Position">7</prop>
									<prop name="IsDefault">0</prop>
									<prop name="GroupSampleType">mstUnknown</prop>
								</obj>
								<obj name="PropertyObject" class="SamplePrefLineStyle" version="4">
									<prop name="PropertyTypeName">Line Style</prop>
									<prop name="Position">7</prop>
									<prop name="IsDefault">0</prop>
									<prop name="LineStyle">psSolid</prop>
								</obj>
								<obj name="PropertyObject" class="GenSampleEditNotes" version="4">
									<prop name="PropertyTypeName">Notes</prop>
									<prop name="Position">7</prop>
									<prop name="IsDefault">1</prop>
								</obj>
								<obj name="PropertyObject" class="SamplePrefPointStyle" version="4">
									<prop name="PropertyTypeName">Point Style</prop>
									<prop name="Position">7</prop>
									<prop name="IsDefault">0</prop>
									<prop name="PointStyle">psNothing</prop>
								</obj>
								<obj name="PropertyObject" class="GenSampleEditPosition" version="4">
									<prop name="PropertyTypeName">Position</prop>
									<prop name="Position">7</prop>
									<prop name="IsDefault">1</prop>
								</obj>
								<obj name="PropertyObject" class="GenSampleEditReplicate" version="4">
									<prop name="PropertyTypeName">Replicate of</prop>
									<prop name="Position">7</prop>
									<prop name="IsDefault">1</prop>
									<prop name="ReplicateOf">-1</prop>
								</obj>
								<obj name="PropertyObject" class="HTCSampleID" version="4">
									<prop name="PropertyTypeName">Sample ID</prop>
									<prop name="Position">7</prop>
									<prop name="IsDefault">1</prop>
								</obj>
								<obj name="PropertyObject" class="GenSampleEditName" version="4">
									<prop name="PropertyTypeName">Sample Name</prop>
									<prop name="Position">7</prop>
									<prop name="IsDefault">1</prop>
									<prop name="name">Sample 8</prop>
								</obj>
								<obj name="PropertyObject" class="HTCSamplePrepNotes" version="4">
									<prop name="PropertyTypeName">Sample Prep Notes</prop>
									<prop name="Position">7</prop>
									<prop name="IsDefault">1</prop>
								</obj>
								<obj name="PropertyObject" class="GenSampleEditSubset" version="4">
									<prop name="PropertyTypeName">Subsets</prop>
									<prop name="Position">7</prop>
									<prop name="IsDefault">1</prop>
								</obj>
								<obj name="PropertyObject" class="SamplePrefWidth" version="5">
									<prop name="PropertyTypeName">Width</prop>
									<prop name="Position">7</prop>
									<prop name="IsDefault">1</prop>
									<prop name="Width">1</prop>
								</obj>
							</list>
						</obj>
					</obj>
					<obj name="item" class="SamplePropInfo" version="1">
						<obj name="ChannelProperties" class="ChanPropList" version="2">
							<obj name="ChannelProperties" class="EMList" version="1">
								<list name="emlist" count="1">
									<obj name="item" class="PropertyList" version="1">
										<list name="emlist" count="12">
											<obj name="PropertyObject" class="RQSampleTargetProperty" version="4">
												<prop name="PropertyTypeName">Combined Sample and Target Type</prop>
												<prop name="Position">8</prop>
												<prop name="IsDefault">0</prop>
												<obj name="ChannelProp" class="ChannelProperty" version="1">
													<prop name="ChannelIdx">0</prop>
												</obj>
											</obj>
											<obj name="PropertyObject" class="QuantConcProperty" version="4">
												<prop name="PropertyTypeName">Concentration</prop>
												<prop name="Position">8</prop>
												<prop name="IsDefault">1</prop>
												<prop name="Concentration">0</prop>
												<obj name="ChannelProp" class="ChannelProperty" version="1">
													<prop name="ChannelIdx">0</prop>
												</obj>
												<prop name="ReadOnly">1</prop>
											</obj>
											<obj name="PropertyObject" class="QuantCpHighProp" version="4">
												<prop name="PropertyTypeName">Cp High</prop>
												<prop name="Position">8</prop>
												<prop name="IsDefault">1</prop>
												<prop name="CpRangeHigh">0</prop>
												<obj name="ChannelProp" class="ChannelProperty" version="1">
													<prop name="ChannelIdx">0</prop>
												</obj>
												<prop name="ReadOnly">1</prop>
											</obj>
											<obj name="PropertyObject" class="QuantCpLowProp" version="4">
												<prop name="PropertyTypeName">Cp Low</prop>
												<prop name="Position">8</prop>
												<prop name="IsDefault">1</prop>
												<prop name="CpRangeLow">0</prop>
												<obj name="ChannelProp" class="ChannelProperty" version="1">
													<prop name="ChannelIdx">0</prop>
												</obj>
												<prop name="ReadOnly">1</prop>
											</obj>
											<obj name="PropertyObject" class="RQEffProp" version="4">
												<prop name="PropertyTypeName">Efficiency</prop>
												<prop name="Position">8</prop>
												<prop name="IsDefault">1</prop>
												<prop name="Efficiency">2</prop>
												<obj name="ChannelProp" class="ChannelProperty" version="1">
													<prop name="ChannelIdx">0</prop>
												</obj>
											</obj>
											<obj name="PropertyObject" class="ChannelGenotype" version="4">
												<prop name="PropertyTypeName">Melt Geno Genotype</prop>
												<prop name="Position">8</prop>
												<prop name="IsDefault">1</prop>
												<prop name="ReadOnly">1</prop>
												<obj name="ChannelProp" class="ChannelProperty" version="1">
													<prop name="ChannelIdx">0</prop>
												</obj>
											</obj>
											<obj name="PropertyObject" class="GroupChannelTypeProp" version="4">
												<prop name="PropertyTypeName">Melt Geno Sample Type</prop>
												<prop name="Position">8</prop>
												<prop name="IsDefault">0</prop>
												<prop name="GroupSampleType">mstUnknown</prop>
												<obj name="ChannelProp" class="ChannelProperty" version="1">
													<prop name="ChannelIdx">0</prop>
												</obj>
											</obj>
											<obj name="PropertyObject" class="QuantSampleTypeProperty" version="4">
												<prop name="PropertyTypeName">Quantification Sample Type</prop>
												<prop name="Position">8</prop>
												<prop name="IsDefault">0</prop>
												<prop name="SampleType">qsUnknown</prop>
												<obj name="ChannelProp" class="ChannelProperty" version="1">
													<prop name="ChannelIdx">0</prop>
												</obj>
											</obj>
											<obj name="PropertyObject" class="ChannelGenotype" version="4">
												<prop name="PropertyTypeName">Scanning Genotype</prop>
												<prop name="Position">8</prop>
												<prop name="IsDefault">1</prop>
												<prop name="ReadOnly">1</prop>
												<obj name="ChannelProp" class="ChannelProperty" version="1">
													<prop name="ChannelIdx">0</prop>
												</obj>
											</obj>
											<obj name="PropertyObject" class="GroupChannelTypeProp" version="4">
												<prop name="PropertyTypeName">Scanning Sample Type</prop>
												<prop name="Position">8</prop>
												<prop name="IsDefault">0</prop>
												<prop name="GroupSampleType">mstUnknown</prop>
												<obj name="ChannelProp" class="ChannelProperty" version="1">
													<prop name="ChannelIdx">0</prop>
												</obj>
											</obj>
											<obj name="PropertyObject" class="TargetName" version="4">
												<prop name="PropertyTypeName">Target Name</prop>
												<prop name="Position">8</prop>
												<prop name="IsDefault">1</prop>
												<obj name="ChannelProp" class="ChannelProperty" version="1">
													<prop name="ChannelIdx">0</prop>
												</obj>
											</obj>
											<obj name="PropertyObject" class="RQTargetProperty" version="4">
												<prop name="PropertyTypeName">Target Type</prop>
												<prop name="Position">8</prop>
												<prop name="IsDefault">0</prop>
												<prop name="TargetType">dtNone</prop>
												<obj name="ChannelProp" class="ChannelProperty" version="1">
													<prop name="ChannelIdx">0</prop>
												</obj>
											</obj>
										</list>
									</obj>
								</list>
							</obj>
						</obj>
						<prop name="ChannelPropertyCount">1</prop>
						<prop name="ContainerPosition">8</prop>
						<prop name="HasSampleProperties">1</prop>
						<obj name="SampleProperties" class="PropertyList" version="1">
							<list name="emlist" count="14">
								<obj name="PropertyObject" class="SamplePrefColor" version="4">
									<prop name="PropertyTypeName">Color</prop>
									<prop name="Position">8</prop>
									<prop name="IsDefault">0</prop>
									<prop name="Color">$00404000</prop>
								</obj>
								<obj name="PropertyObject" class="DominantChannelProp" version="4">
									<prop name="PropertyTypeName">Dominant Channel</prop>
									<prop name="Position">8</prop>
									<prop name="IsDefault">0</prop>
									<prop name="DominantChannel">0</prop>
								</obj>
								<obj name="PropertyObject" class="Genotype" version="4">
									<prop name="PropertyTypeName">EndPt Genotype</prop>
									<prop name="Position">8</prop>
									<prop name="IsDefault">1</prop>
									<prop name="ReadOnly">1</prop>
								</obj>
								<obj name="PropertyObject" class="GroupingSample" version="4">
									<prop name="PropertyTypeName">EndPt Sample Type</prop>
									<prop name="Position">8</prop>
									<prop name="IsDefault">0</prop>
									<prop name="GroupSampleType">mstUnknown</prop>
								</obj>
								<obj name="PropertyObject" class="SamplePrefLineStyle" version="4">
									<prop name="PropertyTypeName">Line Style</prop>
									<prop name="Position">8</prop>
									<prop name="IsDefault">0</prop>
									<prop name="LineStyle">psSolid</prop>
								</obj>
								<obj name="PropertyObject" class="GenSampleEditNotes" version="4">
									<prop name="PropertyTypeName">Notes</prop>
									<prop name="Position">8</prop>
									<prop name="IsDefault">1</prop>
								</obj>
								<obj name="PropertyObject" class="SamplePrefPointStyle" version="4">
									<prop name="PropertyTypeName">Point Style</prop>
									<prop name="Position">8</prop>
									<prop name="IsDefault">0</prop>
									<prop name="PointStyle">psNothing</prop>
								</obj>
								<obj name="PropertyObject" class="GenSampleEditPosition" version="4">
									<prop name="PropertyTypeName">Position</prop>
									<prop name="Position">8</prop>
									<prop name="IsDefault">1</prop>
								</obj>
								<obj name="PropertyObject" class="GenSampleEditReplicate" version="4">
									<prop name="PropertyTypeName">Replicate of</prop>
									<prop name="Position">8</prop>
									<prop name="IsDefault">1</prop>
									<prop name="ReplicateOf">-1</prop>
								</obj>
								<obj name="PropertyObject" class="HTCSampleID" version="4">
									<prop name="PropertyTypeName">Sample ID</prop>
									<prop name="Position">8</prop>
									<prop name="IsDefault">1</prop>
								</obj>
								<obj name="PropertyObject" class="GenSampleEditName" version="4">
									<prop name="PropertyTypeName">Sample Name</prop>
									<prop name="Position">8</prop>
									<prop name="IsDefault">1</prop>
									<prop name="name">Sample 9</prop>
								</obj>
								<obj name="PropertyObject" class="HTCSamplePrepNotes" version="4">
									<prop name="PropertyTypeName">Sample Prep Notes</prop>
									<prop name="Position">8</prop>
									<prop name="IsDefault">1</prop>
								</obj>
								<obj name="PropertyObject" class="GenSampleEditSubset" version="4">
									<prop name="PropertyTypeName">Subsets</prop>
									<prop name="Position">8</prop>
									<prop name="IsDefault">1</prop>
								</obj>
								<obj name="PropertyObject" class="SamplePrefWidth" version="5">
									<prop name="PropertyTypeName">Width</prop>
									<prop name="Position">8</prop>
									<prop name="IsDefault">1</prop>
									<prop name="Width">1</prop>
								</obj>
							</list>
						</obj>
					</obj>
					<obj name="item" class="SamplePropInfo" version="1">
						<obj name="ChannelProperties" class="ChanPropList" version="2">
							<obj name="ChannelProperties" class="EMList" version="1">
								<list name="emlist" count="1">
									<obj name="item" class="PropertyList" version="1">
										<list name="emlist" count="12">
											<obj name="PropertyObject" class="RQSampleTargetProperty" version="4">
												<prop name="PropertyTypeName">Combined Sample and Target Type</prop>
												<prop name="Position">9</prop>
												<prop name="IsDefault">0</prop>
												<obj name="ChannelProp" class="ChannelProperty" version="1">
													<prop name="ChannelIdx">0</prop>
												</obj>
											</obj>
											<obj name="PropertyObject" class="QuantConcProperty" version="4">
												<prop name="PropertyTypeName">Concentration</prop>
												<prop name="Position">9</prop>
												<prop name="IsDefault">1</prop>
												<prop name="Concentration">0</prop>
												<obj name="ChannelProp" class="ChannelProperty" version="1">
													<prop name="ChannelIdx">0</prop>
												</obj>
												<prop name="ReadOnly">1</prop>
											</obj>
											<obj name="PropertyObject" class="QuantCpHighProp" version="4">
												<prop name="PropertyTypeName">Cp High</prop>
												<prop name="Position">9</prop>
												<prop name="IsDefault">1</prop>
												<prop name="CpRangeHigh">0</prop>
												<obj name="ChannelProp" class="ChannelProperty" version="1">
													<prop name="ChannelIdx">0</prop>
												</obj>
												<prop name="ReadOnly">1</prop>
											</obj>
											<obj name="PropertyObject" class="QuantCpLowProp" version="4">
												<prop name="PropertyTypeName">Cp Low</prop>
												<prop name="Position">9</prop>
												<prop name="IsDefault">1</prop>
												<prop name="CpRangeLow">0</prop>
												<obj name="ChannelProp" class="ChannelProperty" version="1">
													<prop name="ChannelIdx">0</prop>
												</obj>
												<prop name="ReadOnly">1</prop>
											</obj>
											<obj name="PropertyObject" class="RQEffProp" version="4">
												<prop name="PropertyTypeName">Efficiency</prop>
												<prop name="Position">9</prop>
												<prop name="IsDefault">1</prop>
												<prop name="Efficiency">2</prop>
												<obj name="ChannelProp" class="ChannelProperty" version="1">
													<prop name="ChannelIdx">0</prop>
												</obj>
											</obj>
											<obj name="PropertyObject" class="ChannelGenotype" version="4">
												<prop name="PropertyTypeName">Melt Geno Genotype</prop>
												<prop name="Position">9</prop>
												<prop name="IsDefault">1</prop>
												<prop name="ReadOnly">1</prop>
												<obj name="ChannelProp" class="ChannelProperty" version="1">
													<prop name="ChannelIdx">0</prop>
												</obj>
											</obj>
											<obj name="PropertyObject" class="GroupChannelTypeProp" version="4">
												<prop name="PropertyTypeName">Melt Geno Sample Type</prop>
												<prop name="Position">9</prop>
												<prop name="IsDefault">0</prop>
												<prop name="GroupSampleType">mstUnknown</prop>
												<obj name="ChannelProp" class="ChannelProperty" version="1">
													<prop name="ChannelIdx">0</prop>
												</obj>
											</obj>
											<obj name="PropertyObject" class="QuantSampleTypeProperty" version="4">
												<prop name="PropertyTypeName">Quantification Sample Type</prop>
												<prop name="Position">9</prop>
												<prop name="IsDefault">0</prop>
												<prop name="SampleType">qsUnknown</prop>
												<obj name="ChannelProp" class="ChannelProperty" version="1">
													<prop name="ChannelIdx">0</prop>
												</obj>
											</obj>
											<obj name="PropertyObject" class="ChannelGenotype" version="4">
												<prop name="PropertyTypeName">Scanning Genotype</prop>
												<prop name="Position">9</prop>
												<prop name="IsDefault">1</prop>
												<prop name="ReadOnly">1</prop>
												<obj name="ChannelProp" class="ChannelProperty" version="1">
													<prop name="ChannelIdx">0</prop>
												</obj>
											</obj>
											<obj name="PropertyObject" class="GroupChannelTypeProp" version="4">
												<prop name="PropertyTypeName">Scanning Sample Type</prop>
												<prop name="Position">9</prop>
												<prop name="IsDefault">0</prop>
												<prop name="GroupSampleType">mstUnknown</prop>
												<obj name="ChannelProp" class="ChannelProperty" version="1">
													<prop name="ChannelIdx">0</prop>
												</obj>
											</obj>
											<obj name="PropertyObject" class="TargetName" version="4">
												<prop name="PropertyTypeName">Target Name</prop>
												<prop name="Position">9</prop>
												<prop name="IsDefault">1</prop>
												<obj name="ChannelProp" class="ChannelProperty" version="1">
													<prop name="ChannelIdx">0</prop>
												</obj>
											</obj>
											<obj name="PropertyObject" class="RQTargetProperty" version="4">
												<prop name="PropertyTypeName">Target Type</prop>
												<prop name="Position">9</prop>
												<prop name="IsDefault">0</prop>
												<prop name="TargetType">dtNone</prop>
												<obj name="ChannelProp" class="ChannelProperty" version="1">
													<prop name="ChannelIdx">0</prop>
												</obj>
											</obj>
										</list>
									</obj>
								</list>
							</obj>
						</obj>
						<prop name="ChannelPropertyCount">1</prop>
						<prop name="ContainerPosition">9</prop>
						<prop name="HasSampleProperties">1</prop>
						<obj name="SampleProperties" class="PropertyList" version="1">
							<list name="emlist" count="14">
								<obj name="PropertyObject" class="SamplePrefColor" version="4">
									<prop name="PropertyTypeName">Color</prop>
									<prop name="Position">9</prop>
									<prop name="IsDefault">0</prop>
									<prop name="Color">$004080FF</prop>
								</obj>
								<obj name="PropertyObject" class="DominantChannelProp" version="4">
									<prop name="PropertyTypeName">Dominant Channel</prop>
									<prop name="Position">9</prop>
									<prop name="IsDefault">0</prop>
									<prop name="DominantChannel">0</prop>
								</obj>
								<obj name="PropertyObject" class="Genotype" version="4">
									<prop name="PropertyTypeName">EndPt Genotype</prop>
									<prop name="Position">9</prop>
									<prop name="IsDefault">1</prop>
									<prop name="ReadOnly">1</prop>
								</obj>
								<obj name="PropertyObject" class="GroupingSample" version="4">
									<prop name="PropertyTypeName">EndPt Sample Type</prop>
									<prop name="Position">9</prop>
									<prop name="IsDefault">0</prop>
									<prop name="GroupSampleType">mstUnknown</prop>
								</obj>
								<obj name="PropertyObject" class="SamplePrefLineStyle" version="4">
									<prop name="PropertyTypeName">Line Style</prop>
									<prop name="Position">9</prop>
									<prop name="IsDefault">0</prop>
									<prop name="LineStyle">psSolid</prop>
								</obj>
								<obj name="PropertyObject" class="GenSampleEditNotes" version="4">
									<prop name="PropertyTypeName">Notes</prop>
									<prop name="Position">9</prop>
									<prop name="IsDefault">1</prop>
								</obj>
								<obj name="PropertyObject" class="SamplePrefPointStyle" version="4">
									<prop name="PropertyTypeName">Point Style</prop>
									<prop name="Position">9</prop>
									<prop name="IsDefault">0</prop>
									<prop name="PointStyle">psNothing</prop>
								</obj>
								<obj name="PropertyObject" class="GenSampleEditPosition" version="4">
									<prop name="PropertyTypeName">Position</prop>
									<prop name="Position">9</prop>
									<prop name="IsDefault">1</prop>
								</obj>
								<obj name="PropertyObject" class="GenSampleEditReplicate" version="4">
									<prop name="PropertyTypeName">Replicate of</prop>
									<prop name="Position">9</prop>
									<prop name="IsDefault">1</prop>
									<prop name="ReplicateOf">-1</prop>
								</obj>
								<obj name="PropertyObject" class="HTCSampleID" version="4">
									<prop name="PropertyTypeName">Sample ID</prop>
									<prop name="Position">9</prop>
									<prop name="IsDefault">1</prop>
								</obj>
								<obj name="PropertyObject" class="GenSampleEditName" version="4">
									<prop name="PropertyTypeName">Sample Name</prop>
									<prop name="Position">9</prop>
									<prop name="IsDefault">1</prop>
									<prop name="name">Sample 10</prop>
								</obj>
								<obj name="PropertyObject" class="HTCSamplePrepNotes" version="4">
									<prop name="PropertyTypeName">Sample Prep Notes</prop>
									<prop name="Position">9</prop>
									<prop name="IsDefault">1</prop>
								</obj>
								<obj name="PropertyObject" class="GenSampleEditSubset" version="4">
									<prop name="PropertyTypeName">Subsets</prop>
									<prop name="Position">9</prop>
									<prop name="IsDefault">1</prop>
								</obj>
								<obj name="PropertyObject" class="SamplePrefWidth" version="5">
									<prop name="PropertyTypeName">Width</prop>
									<prop name="Position">9</prop>
									<prop name="IsDefault">1</prop>
									<prop name="Width">1</prop>
								</obj>
							</list>
						</obj>
					</obj>
					<obj name="item" class="SamplePropInfo" version="1">
						<obj name="ChannelProperties" class="ChanPropList" version="2">
							<obj name="ChannelProperties" class="EMList" version="1">
								<list name="emlist" count="1">
									<obj name="item" class="PropertyList" version="1">
										<list name="emlist" count="12">
											<obj name="PropertyObject" class="RQSampleTargetProperty" version="4">
												<prop name="PropertyTypeName">Combined Sample and Target Type</prop>
												<prop name="Position">10</prop>
												<prop name="IsDefault">0</prop>
												<obj name="ChannelProp" class="ChannelProperty" version="1">
													<prop name="ChannelIdx">0</prop>
												</obj>
											</obj>
											<obj name="PropertyObject" class="QuantConcProperty" version="4">
												<prop name="PropertyTypeName">Concentration</prop>
												<prop name="Position">10</prop>
												<prop name="IsDefault">1</prop>
												<prop name="Concentration">0</prop>
												<obj name="ChannelProp" class="ChannelProperty" version="1">
													<prop name="ChannelIdx">0</prop>
												</obj>
												<prop name="ReadOnly">1</prop>
											</obj>
											<obj name="PropertyObject" class="QuantCpHighProp" version="4">
												<prop name="PropertyTypeName">Cp High</prop>
												<prop name="Position">10</prop>
												<prop name="IsDefault">1</prop>
												<prop name="CpRangeHigh">0</prop>
												<obj name="ChannelProp" class="ChannelProperty" version="1">
													<prop name="ChannelIdx">0</prop>
												</obj>
												<prop name="ReadOnly">1</prop>
											</obj>
											<obj name="PropertyObject" class="QuantCpLowProp" version="4">
												<prop name="PropertyTypeName">Cp Low</prop>
												<prop name="Position">10</prop>
												<prop name="IsDefault">1</prop>
												<prop name="CpRangeLow">0</prop>
												<obj name="ChannelProp" class="ChannelProperty" version="1">
													<prop name="ChannelIdx">0</prop>
												</obj>
												<prop name="ReadOnly">1</prop>
											</obj>
											<obj name="PropertyObject" class="RQEffProp" version="4">
												<prop name="PropertyTypeName">Efficiency</prop>
												<prop name="Position">10</prop>
												<prop name="IsDefault">1</prop>
												<prop name="Efficiency">2</prop>
												<obj name="ChannelProp" class="ChannelProperty" version="1">
													<prop name="ChannelIdx">0</prop>
												</obj>
											</obj>
											<obj name="PropertyObject" class="ChannelGenotype" version="4">
												<prop name="PropertyTypeName">Melt Geno Genotype</prop>
												<prop name="Position">10</prop>
												<prop name="IsDefault">1</prop>
												<prop name="ReadOnly">1</prop>
												<obj name="ChannelProp" class="ChannelProperty" version="1">
													<prop name="ChannelIdx">0</prop>
												</obj>
											</obj>
											<obj name="PropertyObject" class="GroupChannelTypeProp" version="4">
												<prop name="PropertyTypeName">Melt Geno Sample Type</prop>
												<prop name="Position">10</prop>
												<prop name="IsDefault">0</prop>
												<prop name="GroupSampleType">mstUnknown</prop>
												<obj name="ChannelProp" class="ChannelProperty" version="1">
													<prop name="ChannelIdx">0</prop>
												</obj>
											</obj>
											<obj name="PropertyObject" class="QuantSampleTypeProperty" version="4">
												<prop name="PropertyTypeName">Quantification Sample Type</prop>
												<prop name="Position">10</prop>
												<prop name="IsDefault">0</prop>
												<prop name="SampleType">qsUnknown</prop>
												<obj name="ChannelProp" class="ChannelProperty" version="1">
													<prop name="ChannelIdx">0</prop>
												</obj>
											</obj>
											<obj name="PropertyObject" class="ChannelGenotype" version="4">
												<prop name="PropertyTypeName">Scanning Genotype</prop>
												<prop name="Position">10</prop>
												<prop name="IsDefault">1</prop>
												<prop name="ReadOnly">1</prop>
												<obj name="ChannelProp" class="ChannelProperty" version="1">
													<prop name="ChannelIdx">0</prop>
												</obj>
											</obj>
											<obj name="PropertyObject" class="GroupChannelTypeProp" version="4">
												<prop name="PropertyTypeName">Scanning Sample Type</prop>
												<prop name="Position">10</prop>
												<prop name="IsDefault">0</prop>
												<prop name="GroupSampleType">mstUnknown</prop>
												<obj name="ChannelProp" class="ChannelProperty" version="1">
													<prop name="ChannelIdx">0</prop>
												</obj>
											</obj>
											<obj name="PropertyObject" class="TargetName" version="4">
												<prop name="PropertyTypeName">Target Name</prop>
												<prop name="Position">10</prop>
												<prop name="IsDefault">1</prop>
												<obj name="ChannelProp" class="ChannelProperty" version="1">
													<prop name="ChannelIdx">0</prop>
												</obj>
											</obj>
											<obj name="PropertyObject" class="RQTargetProperty" version="4">
												<prop name="PropertyTypeName">Target Type</prop>
												<prop name="Position">10</prop>
												<prop name="IsDefault">0</prop>
												<prop name="TargetType">dtNone</prop>
												<obj name="ChannelProp" class="ChannelProperty" version="1">
													<prop name="ChannelIdx">0</prop>
												</obj>
											</obj>
										</list>
									</obj>
								</list>
							</obj>
						</obj>
						<prop name="ChannelPropertyCount">1</prop>
						<prop name="ContainerPosition">10</prop>
						<prop name="HasSampleProperties">1</prop>
						<obj name="SampleProperties" class="PropertyList" version="1">
							<list name="emlist" count="14">
								<obj name="PropertyObject" class="SamplePrefColor" version="4">
									<prop name="PropertyTypeName">Color</prop>
									<prop name="Position">10</prop>
									<prop name="IsDefault">0</prop>
									<prop name="Color">$00FD0299</prop>
								</obj>
								<obj name="PropertyObject" class="DominantChannelProp" version="4">
									<prop name="PropertyTypeName">Dominant Channel</prop>
									<prop name="Position">10</prop>
									<prop name="IsDefault">0</prop>
									<prop name="DominantChannel">0</prop>
								</obj>
								<obj name="PropertyObject" class="Genotype" version="4">
									<prop name="PropertyTypeName">EndPt Genotype</prop>
									<prop name="Position">10</prop>
									<prop name="IsDefault">1</prop>
									<prop name="ReadOnly">1</prop>
								</obj>
								<obj name="PropertyObject" class="GroupingSample" version="4">
									<prop name="PropertyTypeName">EndPt Sample Type</prop>
									<prop name="Position">10</prop>
									<prop name="IsDefault">0</prop>
									<prop name="GroupSampleType">mstUnknown</prop>
								</obj>
								<obj name="PropertyObject" class="SamplePrefLineStyle" version="4">
									<prop name="PropertyTypeName">Line Style</prop>
									<prop name="Position">10</prop>
									<prop name="IsDefault">0</prop>
									<prop name="LineStyle">psSolid</prop>
								</obj>
								<obj name="PropertyObject" class="GenSampleEditNotes" version="4">
									<prop name="PropertyTypeName">Notes</prop>
									<prop name="Position">10</prop>
									<prop name="IsDefault">1</prop>
								</obj>
								<obj name="PropertyObject" class="SamplePrefPointStyle" version="4">
									<prop name="PropertyTypeName">Point Style</prop>
									<prop name="Position">10</prop>
									<prop name="IsDefault">0</prop>
									<prop name="PointStyle">psNothing</prop>
								</obj>
								<obj name="PropertyObject" class="GenSampleEditPosition" version="4">
									<prop name="PropertyTypeName">Position</prop>
									<prop name="Position">10</prop>
									<prop name="IsDefault">1</prop>
								</obj>
								<obj name="PropertyObject" class="GenSampleEditReplicate" version="4">
									<prop name="PropertyTypeName">Replicate of</prop>
									<prop name="Position">10</prop>
									<prop name="IsDefault">1</prop>
									<prop name="ReplicateOf">-1</prop>
								</obj>
								<obj name="PropertyObject" class="HTCSampleID" version="4">
									<prop name="PropertyTypeName">Sample ID</prop>
									<prop name="Position">10</prop>
									<prop name="IsDefault">1</prop>
								</obj>
								<obj name="PropertyObject" class="GenSampleEditName" version="4">
									<prop name="PropertyTypeName">Sample Name</prop>
									<prop name="Position">10</prop>
									<prop name="IsDefault">1</prop>
									<prop name="name">Sample 11</prop>
								</obj>
								<obj name="PropertyObject" class="HTCSamplePrepNotes" version="4">
									<prop name="PropertyTypeName">Sample Prep Notes</prop>
									<prop name="Position">10</prop>
									<prop name="IsDefault">1</prop>
								</obj>
								<obj name="PropertyObject" class="GenSampleEditSubset" version="4">
									<prop name="PropertyTypeName">Subsets</prop>
									<prop name="Position">10</prop>
									<prop name="IsDefault">1</prop>
								</obj>
								<obj name="PropertyObject" class="SamplePrefWidth" version="5">
									<prop name="PropertyTypeName">Width</prop>
									<prop name="Position">10</prop>
									<prop name="IsDefault">1</prop>
									<prop name="Width">1</prop>
								</obj>
							</list>
						</obj>
					</obj>
					<obj name="item" class="SamplePropInfo" version="1">
						<obj name="ChannelProperties" class="ChanPropList" version="2">
							<obj name="ChannelProperties" class="EMList" version="1">
								<list name="emlist" count="1">
									<obj name="item" class="PropertyList" version="1">
										<list name="emlist" count="12">
											<obj name="PropertyObject" class="RQSampleTargetProperty" version="4">
												<prop name="PropertyTypeName">Combined Sample and Target Type</prop>
												<prop name="Position">11</prop>
												<prop name="IsDefault">0</prop>
												<obj name="ChannelProp" class="ChannelProperty" version="1">
													<prop name="ChannelIdx">0</prop>
												</obj>
											</obj>
											<obj name="PropertyObject" class="QuantConcProperty" version="4">
												<prop name="PropertyTypeName">Concentration</prop>
												<prop name="Position">11</prop>
												<prop name="IsDefault">1</prop>
												<prop name="Concentration">0</prop>
												<obj name="ChannelProp" class="ChannelProperty" version="1">
													<prop name="ChannelIdx">0</prop>
												</obj>
												<prop name="ReadOnly">1</prop>
											</obj>
											<obj name="PropertyObject" class="QuantCpHighProp" version="4">
												<prop name="PropertyTypeName">Cp High</prop>
												<prop name="Position">11</prop>
												<prop name="IsDefault">1</prop>
												<prop name="CpRangeHigh">0</prop>
												<obj name="ChannelProp" class="ChannelProperty" version="1">
													<prop name="ChannelIdx">0</prop>
												</obj>
												<prop name="ReadOnly">1</prop>
											</obj>
											<obj name="PropertyObject" class="QuantCpLowProp" version="4">
												<prop name="PropertyTypeName">Cp Low</prop>
												<prop name="Position">11</prop>
												<prop name="IsDefault">1</prop>
												<prop name="CpRangeLow">0</prop>
												<obj name="ChannelProp" class="ChannelProperty" version="1">
													<prop name="ChannelIdx">0</prop>
												</obj>
												<prop name="ReadOnly">1</prop>
											</obj>
											<obj name="PropertyObject" class="RQEffProp" version="4">
												<prop name="PropertyTypeName">Efficiency</prop>
												<prop name="Position">11</prop>
												<prop name="IsDefault">1</prop>
												<prop name="Efficiency">2</prop>
												<obj name="ChannelProp" class="ChannelProperty" version="1">
													<prop name="ChannelIdx">0</prop>
												</obj>
											</obj>
											<obj name="PropertyObject" class="ChannelGenotype" version="4">
												<prop name="PropertyTypeName">Melt Geno Genotype</prop>
												<prop name="Position">11</prop>
												<prop name="IsDefault">1</prop>
												<prop name="ReadOnly">1</prop>
												<obj name="ChannelProp" class="ChannelProperty" version="1">
													<prop name="ChannelIdx">0</prop>
												</obj>
											</obj>
											<obj name="PropertyObject" class="GroupChannelTypeProp" version="4">
												<prop name="PropertyTypeName">Melt Geno Sample Type</prop>
												<prop name="Position">11</prop>
												<prop name="IsDefault">0</prop>
												<prop name="GroupSampleType">mstUnknown</prop>
												<obj name="ChannelProp" class="ChannelProperty" version="1">
													<prop name="ChannelIdx">0</prop>
												</obj>
											</obj>
											<obj name="PropertyObject" class="QuantSampleTypeProperty" version="4">
												<prop name="PropertyTypeName">Quantification Sample Type</prop>
												<prop name="Position">11</prop>
												<prop name="IsDefault">0</prop>
												<prop name="SampleType">qsUnknown</prop>
												<obj name="ChannelProp" class="ChannelProperty" version="1">
													<prop name="ChannelIdx">0</prop>
												</obj>
											</obj>
											<obj name="PropertyObject" class="ChannelGenotype" version="4">
												<prop name="PropertyTypeName">Scanning Genotype</prop>
												<prop name="Position">11</prop>
												<prop name="IsDefault">1</prop>
												<prop name="ReadOnly">1</prop>
												<obj name="ChannelProp" class="ChannelProperty" version="1">
													<prop name="ChannelIdx">0</prop>
												</obj>
											</obj>
											<obj name="PropertyObject" class="GroupChannelTypeProp" version="4">
												<prop name="PropertyTypeName">Scanning Sample Type</prop>
												<prop name="Position">11</prop>
												<prop name="IsDefault">0</prop>
												<prop name="GroupSampleType">mstUnknown</prop>
												<obj name="ChannelProp" class="ChannelProperty" version="1">
													<prop name="ChannelIdx">0</prop>
												</obj>
											</obj>
											<obj name="PropertyObject" class="TargetName" version="4">
												<prop name="PropertyTypeName">Target Name</prop>
												<prop name="Position">11</prop>
												<prop name="IsDefault">1</prop>
												<obj name="ChannelProp" class="ChannelProperty" version="1">
													<prop name="ChannelIdx">0</prop>
												</obj>
											</obj>
											<obj name="PropertyObject" class="RQTargetProperty" version="4">
												<prop name="PropertyTypeName">Target Type</prop>
												<prop name="Position">11</prop>
												<prop name="IsDefault">0</prop>
												<prop name="TargetType">dtNone</prop>
												<obj name="ChannelProp" class="ChannelProperty" version="1">
													<prop name="ChannelIdx">0</prop>
												</obj>
											</obj>
										</list>
									</obj>
								</list>
							</obj>
						</obj>
						<prop name="ChannelPropertyCount">1</prop>
						<prop name="ContainerPosition">11</prop>
						<prop name="HasSampleProperties">1</prop>
						<obj name="SampleProperties" class="PropertyList" version="1">
							<list name="emlist" count="14">
								<obj name="PropertyObject" class="SamplePrefColor" version="4">
									<prop name="PropertyTypeName">Color</prop>
									<prop name="Position">11</prop>
									<prop name="IsDefault">0</prop>
									<prop name="Color">$0026C4B8</prop>
								</obj>
								<obj name="PropertyObject" class="DominantChannelProp" version="4">
									<prop name="PropertyTypeName">Dominant Channel</prop>
									<prop name="Position">11</prop>
									<prop name="IsDefault">0</prop>
									<prop name="DominantChannel">0</prop>
								</obj>
								<obj name="PropertyObject" class="Genotype" version="4">
									<prop name="PropertyTypeName">EndPt Genotype</prop>
									<prop name="Position">11</prop>
									<prop name="IsDefault">1</prop>
									<prop name="ReadOnly">1</prop>
								</obj>
								<obj name="PropertyObject" class="GroupingSample" version="4">
									<prop name="PropertyTypeName">EndPt Sample Type</prop>
									<prop name="Position">11</prop>
									<prop name="IsDefault">0</prop>
									<prop name="GroupSampleType">mstUnknown</prop>
								</obj>
								<obj name="PropertyObject" class="SamplePrefLineStyle" version="4">
									<prop name="PropertyTypeName">Line Style</prop>
									<prop name="Position">11</prop>
									<prop name="IsDefault">0</prop>
									<prop name="LineStyle">psSolid</prop>
								</obj>
								<obj name="PropertyObject" class="GenSampleEditNotes" version="4">
									<prop name="PropertyTypeName">Notes</prop>
									<prop name="Position">11</prop>
									<prop name="IsDefault">1</prop>
								</obj>
								<obj name="PropertyObject" class="SamplePrefPointStyle" version="4">
									<prop name="PropertyTypeName">Point Style</prop>
									<prop name="Position">11</prop>
									<prop name="IsDefault">0</prop>
									<prop name="PointStyle">psNothing</prop>
								</obj>
								<obj name="PropertyObject" class="GenSampleEditPosition" version="4">
									<prop name="PropertyTypeName">Position</prop>
									<prop name="Position">11</prop>
									<prop name="IsDefault">1</prop>
								</obj>
								<obj name="PropertyObject" class="GenSampleEditReplicate" version="4">
									<prop name="PropertyTypeName">Replicate of</prop>
									<prop name="Position">11</prop>
									<prop name="IsDefault">1</prop>
									<prop name="ReplicateOf">-1</prop>
								</obj>
								<obj name="PropertyObject" class="HTCSampleID" version="4">
									<prop name="PropertyTypeName">Sample ID</prop>
									<prop name="Position">11</prop>
									<prop name="IsDefault">1</prop>
								</obj>
								<obj name="PropertyObject" class="GenSampleEditName" version="4">
									<prop name="PropertyTypeName">Sample Name</prop>
									<prop name="Position">11</prop>
									<prop name="IsDefault">1</prop>
									<prop name="name">Sample 12</prop>
								</obj>
								<obj name="PropertyObject" class="HTCSamplePrepNotes" version="4">
									<prop name="PropertyTypeName">Sample Prep Notes</prop>
									<prop name="Position">11</prop>
									<prop name="IsDefault">1</prop>
								</obj>
								<obj name="PropertyObject" class="GenSampleEditSubset" version="4">
									<prop name="PropertyTypeName">Subsets</prop>
									<prop name="Position">11</prop>
									<prop name="IsDefault">1</prop>
								</obj>
								<obj name="PropertyObject" class="SamplePrefWidth" version="5">
									<prop name="PropertyTypeName">Width</prop>
									<prop name="Position">11</prop>
									<prop name="IsDefault">1</prop>
									<prop name="Width">1</prop>
								</obj>
							</list>
						</obj>
					</obj>
					<obj name="item" class="SamplePropInfo" version="1">
						<obj name="ChannelProperties" class="ChanPropList" version="2">
							<obj name="ChannelProperties" class="EMList" version="1">
								<list name="emlist" count="1">
									<obj name="item" class="PropertyList" version="1">
										<list name="emlist" count="12">
											<obj name="PropertyObject" class="RQSampleTargetProperty" version="4">
												<prop name="PropertyTypeName">Combined Sample and Target Type</prop>
												<prop name="Position">12</prop>
												<prop name="IsDefault">0</prop>
												<obj name="ChannelProp" class="ChannelProperty" version="1">
													<prop name="ChannelIdx">0</prop>
												</obj>
											</obj>
											<obj name="PropertyObject" class="QuantConcProperty" version="4">
												<prop name="PropertyTypeName">Concentration</prop>
												<prop name="Position">12</prop>
												<prop name="IsDefault">1</prop>
												<prop name="Concentration">0</prop>
												<obj name="ChannelProp" class="ChannelProperty" version="1">
													<prop name="ChannelIdx">0</prop>
												</obj>
												<prop name="ReadOnly">1</prop>
											</obj>
											<obj name="PropertyObject" class="QuantCpHighProp" version="4">
												<prop name="PropertyTypeName">Cp High</prop>
												<prop name="Position">12</prop>
												<prop name="IsDefault">1</prop>
												<prop name="CpRangeHigh">0</prop>
												<obj name="ChannelProp" class="ChannelProperty" version="1">
													<prop name="ChannelIdx">0</prop>
												</obj>
												<prop name="ReadOnly">1</prop>
											</obj>
											<obj name="PropertyObject" class="QuantCpLowProp" version="4">
												<prop name="PropertyTypeName">Cp Low</prop>
												<prop name="Position">12</prop>
												<prop name="IsDefault">1</prop>
												<prop name="CpRangeLow">0</prop>
												<obj name="ChannelProp" class="ChannelProperty" version="1">
													<prop name="ChannelIdx">0</prop>
												</obj>
												<prop name="ReadOnly">1</prop>
											</obj>
											<obj name="PropertyObject" class="RQEffProp" version="4">
												<prop name="PropertyTypeName">Efficiency</prop>
												<prop name="Position">12</prop>
												<prop name="IsDefault">1</prop>
												<prop name="Efficiency">2</prop>
												<obj name="ChannelProp" class="ChannelProperty" version="1">
													<prop name="ChannelIdx">0</prop>
												</obj>
											</obj>
											<obj name="PropertyObject" class="ChannelGenotype" version="4">
												<prop name="PropertyTypeName">Melt Geno Genotype</prop>
												<prop name="Position">12</prop>
												<prop name="IsDefault">1</prop>
												<prop name="ReadOnly">1</prop>
												<obj name="ChannelProp" class="ChannelProperty" version="1">
													<prop name="ChannelIdx">0</prop>
												</obj>
											</obj>
											<obj name="PropertyObject" class="GroupChannelTypeProp" version="4">
												<prop name="PropertyTypeName">Melt Geno Sample Type</prop>
												<prop name="Position">12</prop>
												<prop name="IsDefault">0</prop>
												<prop name="GroupSampleType">mstUnknown</prop>
												<obj name="ChannelProp" class="ChannelProperty" version="1">
													<prop name="ChannelIdx">0</prop>
												</obj>
											</obj>
											<obj name="PropertyObject" class="QuantSampleTypeProperty" version="4">
												<prop name="PropertyTypeName">Quantification Sample Type</prop>
												<prop name="Position">12</prop>
												<prop name="IsDefault">0</prop>
												<prop name="SampleType">qsUnknown</prop>
												<obj name="ChannelProp" class="ChannelProperty" version="1">
													<prop name="ChannelIdx">0</prop>
												</obj>
											</obj>
											<obj name="PropertyObject" class="ChannelGenotype" version="4">
												<prop name="PropertyTypeName">Scanning Genotype</prop>
												<prop name="Position">12</prop>
												<prop name="IsDefault">1</prop>
												<prop name="ReadOnly">1</prop>
												<obj name="ChannelProp" class="ChannelProperty" version="1">
													<prop name="ChannelIdx">0</prop>
												</obj>
											</obj>
											<obj name="PropertyObject" class="GroupChannelTypeProp" version="4">
												<prop name="PropertyTypeName">Scanning Sample Type</prop>
												<prop name="Position">12</prop>
												<prop name="IsDefault">0</prop>
												<prop name="GroupSampleType">mstUnknown</prop>
												<obj name="ChannelProp" class="ChannelProperty" version="1">
													<prop name="ChannelIdx">0</prop>
												</obj>
											</obj>
											<obj name="PropertyObject" class="TargetName" version="4">
												<prop name="PropertyTypeName">Target Name</prop>
												<prop name="Position">12</prop>
												<prop name="IsDefault">1</prop>
												<obj name="ChannelProp" class="ChannelProperty" version="1">
													<prop name="ChannelIdx">0</prop>
												</obj>
											</obj>
											<obj name="PropertyObject" class="RQTargetProperty" version="4">
												<prop name="PropertyTypeName">Target Type</prop>
												<prop name="Position">12</prop>
												<prop name="IsDefault">0</prop>
												<prop name="TargetType">dtNone</prop>
												<obj name="ChannelProp" class="ChannelProperty" version="1">
													<prop name="ChannelIdx">0</prop>
												</obj>
											</obj>
										</list>
									</obj>
								</list>
							</obj>
						</obj>
						<prop name="ChannelPropertyCount">1</prop>
						<prop name="ContainerPosition">12</prop>
						<prop name="HasSampleProperties">1</prop>
						<obj name="SampleProperties" class="PropertyList" version="1">
							<list name="emlist" count="14">
								<obj name="PropertyObject" class="SamplePrefColor" version="4">
									<prop name="PropertyTypeName">Color</prop>
									<prop name="Position">12</prop>
									<prop name="IsDefault">0</prop>
									<prop name="Color">$00FF8000</prop>
								</obj>
								<obj name="PropertyObject" class="DominantChannelProp" version="4">
									<prop name="PropertyTypeName">Dominant Channel</prop>
									<prop name="Position">12</prop>
									<prop name="IsDefault">0</prop>
									<prop name="DominantChannel">0</prop>
								</obj>
								<obj name="PropertyObject" class="Genotype" version="4">
									<prop name="PropertyTypeName">EndPt Genotype</prop>
									<prop name="Position">12</prop>
									<prop name="IsDefault">1</prop>
									<prop name="ReadOnly">1</prop>
								</obj>
								<obj name="PropertyObject" class="GroupingSample" version="4">
									<prop name="PropertyTypeName">EndPt Sample Type</prop>
									<prop name="Position">12</prop>
									<prop name="IsDefault">0</prop>
									<prop name="GroupSampleType">mstUnknown</prop>
								</obj>
								<obj name="PropertyObject" class="SamplePrefLineStyle" version="4">
									<prop name="PropertyTypeName">Line Style</prop>
									<prop name="Position">12</prop>
									<prop name="IsDefault">0</prop>
									<prop name="LineStyle">psSolid</prop>
								</obj>
								<obj name="PropertyObject" class="GenSampleEditNotes" version="4">
									<prop name="PropertyTypeName">Notes</prop>
									<prop name="Position">12</prop>
									<prop name="IsDefault">1</prop>
								</obj>
								<obj name="PropertyObject" class="SamplePrefPointStyle" version="4">
									<prop name="PropertyTypeName">Point Style</prop>
									<prop name="Position">12</prop>
									<prop name="IsDefault">0</prop>
									<prop name="PointStyle">psNothing</prop>
								</obj>
								<obj name="PropertyObject" class="GenSampleEditPosition" version="4">
									<prop name="PropertyTypeName">Position</prop>
									<prop name="Position">12</prop>
									<prop name="IsDefault">1</prop>
								</obj>
								<obj name="PropertyObject" class="GenSampleEditReplicate" version="4">
									<prop name="PropertyTypeName">Replicate of</prop>
									<prop name="Position">12</prop>
									<prop name="IsDefault">1</prop>
									<prop name="ReplicateOf">-1</prop>
								</obj>
								<obj name="PropertyObject" class="HTCSampleID" version="4">
									<prop name="PropertyTypeName">Sample ID</prop>
									<prop name="Position">12</prop>
									<prop name="IsDefault">1</prop>
								</obj>
								<obj name="PropertyObject" class="GenSampleEditName" version="4">
									<prop name="PropertyTypeName">Sample Name</prop>
									<prop name="Position">12</prop>
									<prop name="IsDefault">1</prop>
									<prop name="name">Sample 13</prop>
								</obj>
								<obj name="PropertyObject" class="HTCSamplePrepNotes" version="4">
									<prop name="PropertyTypeName">Sample Prep Notes</prop>
									<prop name="Position">12</prop>
									<prop name="IsDefault">1</prop>
								</obj>
								<obj name="PropertyObject" class="GenSampleEditSubset" version="4">
									<prop name="PropertyTypeName">Subsets</prop>
									<prop name="Position">12</prop>
									<prop name="IsDefault">1</prop>
								</obj>
								<obj name="PropertyObject" class="SamplePrefWidth" version="5">
									<prop name="PropertyTypeName">Width</prop>
									<prop name="Position">12</prop>
									<prop name="IsDefault">1</prop>
									<prop name="Width">1</prop>
								</obj>
							</list>
						</obj>
					</obj>
					<obj name="item" class="SamplePropInfo" version="1">
						<obj name="ChannelProperties" class="ChanPropList" version="2">
							<obj name="ChannelProperties" class="EMList" version="1">
								<list name="emlist" count="1">
									<obj name="item" class="PropertyList" version="1">
										<list name="emlist" count="12">
											<obj name="PropertyObject" class="RQSampleTargetProperty" version="4">
												<prop name="PropertyTypeName">Combined Sample and Target Type</prop>
												<prop name="Position">13</prop>
												<prop name="IsDefault">0</prop>
												<obj name="ChannelProp" class="ChannelProperty" version="1">
													<prop name="ChannelIdx">0</prop>
												</obj>
											</obj>
											<obj name="PropertyObject" class="QuantConcProperty" version="4">
												<prop name="PropertyTypeName">Concentration</prop>
												<prop name="Position">13</prop>
												<prop name="IsDefault">1</prop>
												<prop name="Concentration">0</prop>
												<obj name="ChannelProp" class="ChannelProperty" version="1">
													<prop name="ChannelIdx">0</prop>
												</obj>
												<prop name="ReadOnly">1</prop>
											</obj>
											<obj name="PropertyObject" class="QuantCpHighProp" version="4">
												<prop name="PropertyTypeName">Cp High</prop>
												<prop name="Position">13</prop>
												<prop name="IsDefault">1</prop>
												<prop name="CpRangeHigh">0</prop>
												<obj name="ChannelProp" class="ChannelProperty" version="1">
													<prop name="ChannelIdx">0</prop>
												</obj>
												<prop name="ReadOnly">1</prop>
											</obj>
											<obj name="PropertyObject" class="QuantCpLowProp" version="4">
												<prop name="PropertyTypeName">Cp Low</prop>
												<prop name="Position">13</prop>
												<prop name="IsDefault">1</prop>
												<prop name="CpRangeLow">0</prop>
												<obj name="ChannelProp" class="ChannelProperty" version="1">
													<prop name="ChannelIdx">0</prop>
												</obj>
												<prop name="ReadOnly">1</prop>
											</obj>
											<obj name="PropertyObject" class="RQEffProp" version="4">
												<prop name="PropertyTypeName">Efficiency</prop>
												<prop name="Position">13</prop>
												<prop name="IsDefault">1</prop>
												<prop name="Efficiency">2</prop>
												<obj name="ChannelProp" class="ChannelProperty" version="1">
													<prop name="ChannelIdx">0</prop>
												</obj>
											</obj>
											<obj name="PropertyObject" class="ChannelGenotype" version="4">
												<prop name="PropertyTypeName">Melt Geno Genotype</prop>
												<prop name="Position">13</prop>
												<prop name="IsDefault">1</prop>
												<prop name="ReadOnly">1</prop>
												<obj name="ChannelProp" class="ChannelProperty" version="1">
													<prop name="ChannelIdx">0</prop>
												</obj>
											</obj>
											<obj name="PropertyObject" class="GroupChannelTypeProp" version="4">
												<prop name="PropertyTypeName">Melt Geno Sample Type</prop>
												<prop name="Position">13</prop>
												<prop name="IsDefault">0</prop>
												<prop name="GroupSampleType">mstUnknown</prop>
												<obj name="ChannelProp" class="ChannelProperty" version="1">
													<prop name="ChannelIdx">0</prop>
												</obj>
											</obj>
											<obj name="PropertyObject" class="QuantSampleTypeProperty" version="4">
												<prop name="PropertyTypeName">Quantification Sample Type</prop>
												<prop name="Position">13</prop>
												<prop name="IsDefault">0</prop>
												<prop name="SampleType">qsUnknown</prop>
												<obj name="ChannelProp" class="ChannelProperty" version="1">
													<prop name="ChannelIdx">0</prop>
												</obj>
											</obj>
											<obj name="PropertyObject" class="ChannelGenotype" version="4">
												<prop name="PropertyTypeName">Scanning Genotype</prop>
												<prop name="Position">13</prop>
												<prop name="IsDefault">1</prop>
												<prop name="ReadOnly">1</prop>
												<obj name="ChannelProp" class="ChannelProperty" version="1">
													<prop name="ChannelIdx">0</prop>
												</obj>
											</obj>
											<obj name="PropertyObject" class="GroupChannelTypeProp" version="4">
												<prop name="PropertyTypeName">Scanning Sample Type</prop>
												<prop name="Position">13</prop>
												<prop name="IsDefault">0</prop>
												<prop name="GroupSampleType">mstUnknown</prop>
												<obj name="ChannelProp" class="ChannelProperty" version="1">
													<prop name="ChannelIdx">0</prop>
												</obj>
											</obj>
											<obj name="PropertyObject" class="TargetName" version="4">
												<prop name="PropertyTypeName">Target Name</prop>
												<prop name="Position">13</prop>
												<prop name="IsDefault">1</prop>
												<obj name="ChannelProp" class="ChannelProperty" version="1">
													<prop name="ChannelIdx">0</prop>
												</obj>
											</obj>
											<obj name="PropertyObject" class="RQTargetProperty" version="4">
												<prop name="PropertyTypeName">Target Type</prop>
												<prop name="Position">13</prop>
												<prop name="IsDefault">0</prop>
												<prop name="TargetType">dtNone</prop>
												<obj name="ChannelProp" class="ChannelProperty" version="1">
													<prop name="ChannelIdx">0</prop>
												</obj>
											</obj>
										</list>
									</obj>
								</list>
							</obj>
						</obj>
						<prop name="ChannelPropertyCount">1</prop>
						<prop name="ContainerPosition">13</prop>
						<prop name="HasSampleProperties">1</prop>
						<obj name="SampleProperties" class="PropertyList" version="1">
							<list name="emlist" count="14">
								<obj name="PropertyObject" class="SamplePrefColor" version="4">
									<prop name="PropertyTypeName">Color</prop>
									<prop name="Position">13</prop>
									<prop name="IsDefault">0</prop>
									<prop name="Color">clRed</prop>
								</obj>
								<obj name="PropertyObject" class="DominantChannelProp" version="4">
									<prop name="PropertyTypeName">Dominant Channel</prop>
									<prop name="Position">13</prop>
									<prop name="IsDefault">0</prop>
									<prop name="DominantChannel">0</prop>
								</obj>
								<obj name="PropertyObject" class="Genotype" version="4">
									<prop name="PropertyTypeName">EndPt Genotype</prop>
									<prop name="Position">13</prop>
									<prop name="IsDefault">1</prop>
									<prop name="ReadOnly">1</prop>
								</obj>
								<obj name="PropertyObject" class="GroupingSample" version="4">
									<prop name="PropertyTypeName">EndPt Sample Type</prop>
									<prop name="Position">13</prop>
									<prop name="IsDefault">0</prop>
									<prop name="GroupSampleType">mstUnknown</prop>
								</obj>
								<obj name="PropertyObject" class="SamplePrefLineStyle" version="4">
									<prop name="PropertyTypeName">Line Style</prop>
									<prop name="Position">13</prop>
									<prop name="IsDefault">0</prop>
									<prop name="LineStyle">psSolid</prop>
								</obj>
								<obj name="PropertyObject" class="GenSampleEditNotes" version="4">
									<prop name="PropertyTypeName">Notes</prop>
									<prop name="Position">13</prop>
									<prop name="IsDefault">1</prop>
								</obj>
								<obj name="PropertyObject" class="SamplePrefPointStyle" version="4">
									<prop name="PropertyTypeName">Point Style</prop>
									<prop name="Position">13</prop>
									<prop name="IsDefault">0</prop>
									<prop name="PointStyle">psNothing</prop>
								</obj>
								<obj name="PropertyObject" class="GenSampleEditPosition" version="4">
									<prop name="PropertyTypeName">Position</prop>
									<prop name="Position">13</prop>
									<prop name="IsDefault">1</prop>
								</obj>
								<obj name="PropertyObject" class="GenSampleEditReplicate" version="4">
									<prop name="PropertyTypeName">Replicate of</prop>
									<prop name="Position">13</prop>
									<prop name="IsDefault">1</prop>
									<prop name="ReplicateOf">-1</prop>
								</obj>
								<obj name="PropertyObject" class="HTCSampleID" version="4">
									<prop name="PropertyTypeName">Sample ID</prop>
									<prop name="Position">13</prop>
									<prop name="IsDefault">1</prop>
								</obj>
								<obj name="PropertyObject" class="GenSampleEditName" version="4">
									<prop name="PropertyTypeName">Sample Name</prop>
									<prop name="Position">13</prop>
									<prop name="IsDefault">1</prop>
									<prop name="name">Sample 14</prop>
								</obj>
								<obj name="PropertyObject" class="HTCSamplePrepNotes" version="4">
									<prop name="PropertyTypeName">Sample Prep Notes</prop>
									<prop name="Position">13</prop>
									<prop name="IsDefault">1</prop>
								</obj>
								<obj name="PropertyObject" class="GenSampleEditSubset" version="4">
									<prop name="PropertyTypeName">Subsets</prop>
									<prop name="Position">13</prop>
									<prop name="IsDefault">1</prop>
								</obj>
								<obj name="PropertyObject" class="SamplePrefWidth" version="5">
									<prop name="PropertyTypeName">Width</prop>
									<prop name="Position">13</prop>
									<prop name="IsDefault">1</prop>
									<prop name="Width">1</prop>
								</obj>
							</list>
						</obj>
					</obj>
					<obj name="item" class="SamplePropInfo" version="1">
						<obj name="ChannelProperties" class="ChanPropList" version="2">
							<obj name="ChannelProperties" class="EMList" version="1">
								<list name="emlist" count="1">
									<obj name="item" class="PropertyList" version="1">
										<list name="emlist" count="12">
											<obj name="PropertyObject" class="RQSampleTargetProperty" version="4">
												<prop name="PropertyTypeName">Combined Sample and Target Type</prop>
												<prop name="Position">14</prop>
												<prop name="IsDefault">0</prop>
												<obj name="ChannelProp" class="ChannelProperty" version="1">
													<prop name="ChannelIdx">0</prop>
												</obj>
											</obj>
											<obj name="PropertyObject" class="QuantConcProperty" version="4">
												<prop name="PropertyTypeName">Concentration</prop>
												<prop name="Position">14</prop>
												<prop name="IsDefault">1</prop>
												<prop name="Concentration">0</prop>
												<obj name="ChannelProp" class="ChannelProperty" version="1">
													<prop name="ChannelIdx">0</prop>
												</obj>
												<prop name="ReadOnly">1</prop>
											</obj>
											<obj name="PropertyObject" class="QuantCpHighProp" version="4">
												<prop name="PropertyTypeName">Cp High</prop>
												<prop name="Position">14</prop>
												<prop name="IsDefault">1</prop>
												<prop name="CpRangeHigh">0</prop>
												<obj name="ChannelProp" class="ChannelProperty" version="1">
													<prop name="ChannelIdx">0</prop>
												</obj>
												<prop name="ReadOnly">1</prop>
											</obj>
											<obj name="PropertyObject" class="QuantCpLowProp" version="4">
												<prop name="PropertyTypeName">Cp Low</prop>
												<prop name="Position">14</prop>
												<prop name="IsDefault">1</prop>
												<prop name="CpRangeLow">0</prop>
												<obj name="ChannelProp" class="ChannelProperty" version="1">
													<prop name="ChannelIdx">0</prop>
												</obj>
												<prop name="ReadOnly">1</prop>
											</obj>
											<obj name="PropertyObject" class="RQEffProp" version="4">
												<prop name="PropertyTypeName">Efficiency</prop>
												<prop name="Position">14</prop>
												<prop name="IsDefault">1</prop>
												<prop name="Efficiency">2</prop>
												<obj name="ChannelProp" class="ChannelProperty" version="1">
													<prop name="ChannelIdx">0</prop>
												</obj>
											</obj>
											<obj name="PropertyObject" class="ChannelGenotype" version="4">
												<prop name="PropertyTypeName">Melt Geno Genotype</prop>
												<prop name="Position">14</prop>
												<prop name="IsDefault">1</prop>
												<prop name="ReadOnly">1</prop>
												<obj name="ChannelProp" class="ChannelProperty" version="1">
													<prop name="ChannelIdx">0</prop>
												</obj>
											</obj>
											<obj name="PropertyObject" class="GroupChannelTypeProp" version="4">
												<prop name="PropertyTypeName">Melt Geno Sample Type</prop>
												<prop name="Position">14</prop>
												<prop name="IsDefault">0</prop>
												<prop name="GroupSampleType">mstUnknown</prop>
												<obj name="ChannelProp" class="ChannelProperty" version="1">
													<prop name="ChannelIdx">0</prop>
												</obj>
											</obj>
											<obj name="PropertyObject" class="QuantSampleTypeProperty" version="4">
												<prop name="PropertyTypeName">Quantification Sample Type</prop>
												<prop name="Position">14</prop>
												<prop name="IsDefault">0</prop>
												<prop name="SampleType">qsUnknown</prop>
												<obj name="ChannelProp" class="ChannelProperty" version="1">
													<prop name="ChannelIdx">0</prop>
												</obj>
											</obj>
											<obj name="PropertyObject" class="ChannelGenotype" version="4">
												<prop name="PropertyTypeName">Scanning Genotype</prop>
												<prop name="Position">14</prop>
												<prop name="IsDefault">1</prop>
												<prop name="ReadOnly">1</prop>
												<obj name="ChannelProp" class="ChannelProperty" version="1">
													<prop name="ChannelIdx">0</prop>
												</obj>
											</obj>
											<obj name="PropertyObject" class="GroupChannelTypeProp" version="4">
												<prop name="PropertyTypeName">Scanning Sample Type</prop>
												<prop name="Position">14</prop>
												<prop name="IsDefault">0</prop>
												<prop name="GroupSampleType">mstUnknown</prop>
												<obj name="ChannelProp" class="ChannelProperty" version="1">
													<prop name="ChannelIdx">0</prop>
												</obj>
											</obj>
											<obj name="PropertyObject" class="TargetName" version="4">
												<prop name="PropertyTypeName">Target Name</prop>
												<prop name="Position">14</prop>
												<prop name="IsDefault">1</prop>
												<obj name="ChannelProp" class="ChannelProperty" version="1">
													<prop name="ChannelIdx">0</prop>
												</obj>
											</obj>
											<obj name="PropertyObject" class="RQTargetProperty" version="4">
												<prop name="PropertyTypeName">Target Type</prop>
												<prop name="Position">14</prop>
												<prop name="IsDefault">0</prop>
												<prop name="TargetType">dtNone</prop>
												<obj name="ChannelProp" class="ChannelProperty" version="1">
													<prop name="ChannelIdx">0</prop>
												</obj>
											</obj>
										</list>
									</obj>
								</list>
							</obj>
						</obj>
						<prop name="ChannelPropertyCount">1</prop>
						<prop name="ContainerPosition">14</prop>
						<prop name="HasSampleProperties">1</prop>
						<obj name="SampleProperties" class="PropertyList" version="1">
							<list name="emlist" count="14">
								<obj name="PropertyObject" class="SamplePrefColor" version="4">
									<prop name="PropertyTypeName">Color</prop>
									<prop name="Position">14</prop>
									<prop name="IsDefault">0</prop>
									<prop name="Color">$0030D700</prop>
								</obj>
								<obj name="PropertyObject" class="DominantChannelProp" version="4">
									<prop name="PropertyTypeName">Dominant Channel</prop>
									<prop name="Position">14</prop>
									<prop name="IsDefault">0</prop>
									<prop name="DominantChannel">0</prop>
								</obj>
								<obj name="PropertyObject" class="Genotype" version="4">
									<prop name="PropertyTypeName">EndPt Genotype</prop>
									<prop name="Position">14</prop>
									<prop name="IsDefault">1</prop>
									<prop name="ReadOnly">1</prop>
								</obj>
								<obj name="PropertyObject" class="GroupingSample" version="4">
									<prop name="PropertyTypeName">EndPt Sample Type</prop>
									<prop name="Position">14</prop>
									<prop name="IsDefault">0</prop>
									<prop name="GroupSampleType">mstUnknown</prop>
								</obj>
								<obj name="PropertyObject" class="SamplePrefLineStyle" version="4">
									<prop name="PropertyTypeName">Line Style</prop>
									<prop name="Position">14</prop>
									<prop name="IsDefault">0</prop>
									<prop name="LineStyle">psSolid</prop>
								</obj>
								<obj name="PropertyObject" class="GenSampleEditNotes" version="4">
									<prop name="PropertyTypeName">Notes</prop>
									<prop name="Position">14</prop>
									<prop name="IsDefault">1</prop>
								</obj>
								<obj name="PropertyObject" class="SamplePrefPointStyle" version="4">
									<prop name="PropertyTypeName">Point Style</prop>
									<prop name="Position">14</prop>
									<prop name="IsDefault">0</prop>
									<prop name="PointStyle">psNothing</prop>
								</obj>
								<obj name="PropertyObject" class="GenSampleEditPosition" version="4">
									<prop name="PropertyTypeName">Position</prop>
									<prop name="Position">14</prop>
									<prop name="IsDefault">1</prop>
								</obj>
								<obj name="PropertyObject" class="GenSampleEditReplicate" version="4">
									<prop name="PropertyTypeName">Replicate of</prop>
									<prop name="Position">14</prop>
									<prop name="IsDefault">1</prop>
									<prop name="ReplicateOf">-1</prop>
								</obj>
								<obj name="PropertyObject" class="HTCSampleID" version="4">
									<prop name="PropertyTypeName">Sample ID</prop>
									<prop name="Position">14</prop>
									<prop name="IsDefault">1</prop>
								</obj>
								<obj name="PropertyObject" class="GenSampleEditName" version="4">
									<prop name="PropertyTypeName">Sample Name</prop>
									<prop name="Position">14</prop>
									<prop name="IsDefault">1</prop>
									<prop name="name">Sample 15</prop>
								</obj>
								<obj name="PropertyObject" class="HTCSamplePrepNotes" version="4">
									<prop name="PropertyTypeName">Sample Prep Notes</prop>
									<prop name="Position">14</prop>
									<prop name="IsDefault">1</prop>
								</obj>
								<obj name="PropertyObject" class="GenSampleEditSubset" version="4">
									<prop name="PropertyTypeName">Subsets</prop>
									<prop name="Position">14</prop>
									<prop name="IsDefault">1</prop>
								</obj>
								<obj name="PropertyObject" class="SamplePrefWidth" version="5">
									<prop name="PropertyTypeName">Width</prop>
									<prop name="Position">14</prop>
									<prop name="IsDefault">1</prop>
									<prop name="Width">1</prop>
								</obj>
							</list>
						</obj>
					</obj>
					<obj name="item" class="SamplePropInfo" version="1">
						<obj name="ChannelProperties" class="ChanPropList" version="2">
							<obj name="ChannelProperties" class="EMList" version="1">
								<list name="emlist" count="1">
									<obj name="item" class="PropertyList" version="1">
										<list name="emlist" count="12">
											<obj name="PropertyObject" class="RQSampleTargetProperty" version="4">
												<prop name="PropertyTypeName">Combined Sample and Target Type</prop>
												<prop name="Position">15</prop>
												<prop name="IsDefault">0</prop>
												<obj name="ChannelProp" class="ChannelProperty" version="1">
													<prop name="ChannelIdx">0</prop>
												</obj>
											</obj>
											<obj name="PropertyObject" class="QuantConcProperty" version="4">
												<prop name="PropertyTypeName">Concentration</prop>
												<prop name="Position">15</prop>
												<prop name="IsDefault">1</prop>
												<prop name="Concentration">0</prop>
												<obj name="ChannelProp" class="ChannelProperty" version="1">
													<prop name="ChannelIdx">0</prop>
												</obj>
												<prop name="ReadOnly">1</prop>
											</obj>
											<obj name="PropertyObject" class="QuantCpHighProp" version="4">
												<prop name="PropertyTypeName">Cp High</prop>
												<prop name="Position">15</prop>
												<prop name="IsDefault">1</prop>
												<prop name="CpRangeHigh">0</prop>
												<obj name="ChannelProp" class="ChannelProperty" version="1">
													<prop name="ChannelIdx">0</prop>
												</obj>
												<prop name="ReadOnly">1</prop>
											</obj>
											<obj name="PropertyObject" class="QuantCpLowProp" version="4">
												<prop name="PropertyTypeName">Cp Low</prop>
												<prop name="Position">15</prop>
												<prop name="IsDefault">1</prop>
												<prop name="CpRangeLow">0</prop>
												<obj name="ChannelProp" class="ChannelProperty" version="1">
													<prop name="ChannelIdx">0</prop>
												</obj>
												<prop name="ReadOnly">1</prop>
											</obj>
											<obj name="PropertyObject" class="RQEffProp" version="4">
												<prop name="PropertyTypeName">Efficiency</prop>
												<prop name="Position">15</prop>
												<prop name="IsDefault">1</prop>
												<prop name="Efficiency">2</prop>
												<obj name="ChannelProp" class="ChannelProperty" version="1">
													<prop name="ChannelIdx">0</prop>
												</obj>
											</obj>
											<obj name="PropertyObject" class="ChannelGenotype" version="4">
												<prop name="PropertyTypeName">Melt Geno Genotype</prop>
												<prop name="Position">15</prop>
												<prop name="IsDefault">1</prop>
												<prop name="ReadOnly">1</prop>
												<obj name="ChannelProp" class="ChannelProperty" version="1">
													<prop name="ChannelIdx">0</prop>
												</obj>
											</obj>
											<obj name="PropertyObject" class="GroupChannelTypeProp" version="4">
												<prop name="PropertyTypeName">Melt Geno Sample Type</prop>
												<prop name="Position">15</prop>
												<prop name="IsDefault">0</prop>
												<prop name="GroupSampleType">mstUnknown</prop>
												<obj name="ChannelProp" class="ChannelProperty" version="1">
													<prop name="ChannelIdx">0</prop>
												</obj>
											</obj>
											<obj name="PropertyObject" class="QuantSampleTypeProperty" version="4">
												<prop name="PropertyTypeName">Quantification Sample Type</prop>
												<prop name="Position">15</prop>
												<prop name="IsDefault">0</prop>
												<prop name="SampleType">qsUnknown</prop>
												<obj name="ChannelProp" class="ChannelProperty" version="1">
													<prop name="ChannelIdx">0</prop>
												</obj>
											</obj>
											<obj name="PropertyObject" class="ChannelGenotype" version="4">
												<prop name="PropertyTypeName">Scanning Genotype</prop>
												<prop name="Position">15</prop>
												<prop name="IsDefault">1</prop>
												<prop name="ReadOnly">1</prop>
												<obj name="ChannelProp" class="ChannelProperty" version="1">
													<prop name="ChannelIdx">0</prop>
												</obj>
											</obj>
											<obj name="PropertyObject" class="GroupChannelTypeProp" version="4">
												<prop name="PropertyTypeName">Scanning Sample Type</prop>
												<prop name="Position">15</prop>
												<prop name="IsDefault">0</prop>
												<prop name="GroupSampleType">mstUnknown</prop>
												<obj name="ChannelProp" class="ChannelProperty" version="1">
													<prop name="ChannelIdx">0</prop>
												</obj>
											</obj>
											<obj name="PropertyObject" class="TargetName" version="4">
												<prop name="PropertyTypeName">Target Name</prop>
												<prop name="Position">15</prop>
												<prop name="IsDefault">1</prop>
												<obj name="ChannelProp" class="ChannelProperty" version="1">
													<prop name="ChannelIdx">0</prop>
												</obj>
											</obj>
											<obj name="PropertyObject" class="RQTargetProperty" version="4">
												<prop name="PropertyTypeName">Target Type</prop>
												<prop name="Position">15</prop>
												<prop name="IsDefault">0</prop>
												<prop name="TargetType">dtNone</prop>
												<obj name="ChannelProp" class="ChannelProperty" version="1">
													<prop name="ChannelIdx">0</prop>
												</obj>
											</obj>
										</list>
									</obj>
								</list>
							</obj>
						</obj>
						<prop name="ChannelPropertyCount">1</prop>
						<prop name="ContainerPosition">15</prop>
						<prop name="HasSampleProperties">1</prop>
						<obj name="SampleProperties" class="PropertyList" version="1">
							<list name="emlist" count="14">
								<obj name="PropertyObject" class="SamplePrefColor" version="4">
									<prop name="PropertyTypeName">Color</prop>
									<prop name="Position">15</prop>
									<prop name="IsDefault">0</prop>
									<prop name="Color">clFuchsia</prop>
								</obj>
								<obj name="PropertyObject" class="DominantChannelProp" version="4">
									<prop name="PropertyTypeName">Dominant Channel</prop>
									<prop name="Position">15</prop>
									<prop name="IsDefault">0</prop>
									<prop name="DominantChannel">0</prop>
								</obj>
								<obj name="PropertyObject" class="Genotype" version="4">
									<prop name="PropertyTypeName">EndPt Genotype</prop>
									<prop name="Position">15</prop>
									<prop name="IsDefault">1</prop>
									<prop name="ReadOnly">1</prop>
								</obj>
								<obj name="PropertyObject" class="GroupingSample" version="4">
									<prop name="PropertyTypeName">EndPt Sample Type</prop>
									<prop name="Position">15</prop>
									<prop name="IsDefault">0</prop>
									<prop name="GroupSampleType">mstUnknown</prop>
								</obj>
								<obj name="PropertyObject" class="SamplePrefLineStyle" version="4">
									<prop name="PropertyTypeName">Line Style</prop>
									<prop name="Position">15</prop>
									<prop name="IsDefault">0</prop>
									<prop name="LineStyle">psSolid</prop>
								</obj>
								<obj name="PropertyObject" class="GenSampleEditNotes" version="4">
									<prop name="PropertyTypeName">Notes</prop>
									<prop name="Position">15</prop>
									<prop name="IsDefault">1</prop>
								</obj>
								<obj name="PropertyObject" class="SamplePrefPointStyle" version="4">
									<prop name="PropertyTypeName">Point Style</prop>
									<prop name="Position">15</prop>
									<prop name="IsDefault">0</prop>
									<prop name="PointStyle">psNothing</prop>
								</obj>
								<obj name="PropertyObject" class="GenSampleEditPosition" version="4">
									<prop name="PropertyTypeName">Position</prop>
									<prop name="Position">15</prop>
									<prop name="IsDefault">1</prop>
								</obj>
								<obj name="PropertyObject" class="GenSampleEditReplicate" version="4">
									<prop name="PropertyTypeName">Replicate of</prop>
									<prop name="Position">15</prop>
									<prop name="IsDefault">1</prop>
									<prop name="ReplicateOf">-1</prop>
								</obj>
								<obj name="PropertyObject" class="HTCSampleID" version="4">
									<prop name="PropertyTypeName">Sample ID</prop>
									<prop name="Position">15</prop>
									<prop name="IsDefault">1</prop>
								</obj>
								<obj name="PropertyObject" class="GenSampleEditName" version="4">
									<prop name="PropertyTypeName">Sample Name</prop>
									<prop name="Position">15</prop>
									<prop name="IsDefault">1</prop>
									<prop name="name">Sample 16</prop>
								</obj>
								<obj name="PropertyObject" class="HTCSamplePrepNotes" version="4">
									<prop name="PropertyTypeName">Sample Prep Notes</prop>
									<prop name="Position">15</prop>
									<prop name="IsDefault">1</prop>
								</obj>
								<obj name="PropertyObject" class="GenSampleEditSubset" version="4">
									<prop name="PropertyTypeName">Subsets</prop>
									<prop name="Position">15</prop>
									<prop name="IsDefault">1</prop>
								</obj>
								<obj name="PropertyObject" class="SamplePrefWidth" version="5">
									<prop name="PropertyTypeName">Width</prop>
									<prop name="Position">15</prop>
									<prop name="IsDefault">1</prop>
									<prop name="Width">1</prop>
								</obj>
							</list>
						</obj>
					</obj>
					<obj name="item" class="SamplePropInfo" version="1">
						<obj name="ChannelProperties" class="ChanPropList" version="2">
							<obj name="ChannelProperties" class="EMList" version="1">
								<list name="emlist" count="1">
									<obj name="item" class="PropertyList" version="1">
										<list name="emlist" count="12">
											<obj name="PropertyObject" class="RQSampleTargetProperty" version="4">
												<prop name="PropertyTypeName">Combined Sample and Target Type</prop>
												<prop name="Position">16</prop>
												<prop name="IsDefault">0</prop>
												<obj name="ChannelProp" class="ChannelProperty" version="1">
													<prop name="ChannelIdx">0</prop>
												</obj>
											</obj>
											<obj name="PropertyObject" class="QuantConcProperty" version="4">
												<prop name="PropertyTypeName">Concentration</prop>
												<prop name="Position">16</prop>
												<prop name="IsDefault">1</prop>
												<prop name="Concentration">0</prop>
												<obj name="ChannelProp" class="ChannelProperty" version="1">
													<prop name="ChannelIdx">0</prop>
												</obj>
												<prop name="ReadOnly">1</prop>
											</obj>
											<obj name="PropertyObject" class="QuantCpHighProp" version="4">
												<prop name="PropertyTypeName">Cp High</prop>
												<prop name="Position">16</prop>
												<prop name="IsDefault">1</prop>
												<prop name="CpRangeHigh">0</prop>
												<obj name="ChannelProp" class="ChannelProperty" version="1">
													<prop name="ChannelIdx">0</prop>
												</obj>
												<prop name="ReadOnly">1</prop>
											</obj>
											<obj name="PropertyObject" class="QuantCpLowProp" version="4">
												<prop name="PropertyTypeName">Cp Low</prop>
												<prop name="Position">16</prop>
												<prop name="IsDefault">1</prop>
												<prop name="CpRangeLow">0</prop>
												<obj name="ChannelProp" class="ChannelProperty" version="1">
													<prop name="ChannelIdx">0</prop>
												</obj>
												<prop name="ReadOnly">1</prop>
											</obj>
											<obj name="PropertyObject" class="RQEffProp" version="4">
												<prop name="PropertyTypeName">Efficiency</prop>
												<prop name="Position">16</prop>
												<prop name="IsDefault">1</prop>
												<prop name="Efficiency">2</prop>
												<obj name="ChannelProp" class="ChannelProperty" version="1">
													<prop name="ChannelIdx">0</prop>
												</obj>
											</obj>
											<obj name="PropertyObject" class="ChannelGenotype" version="4">
												<prop name="PropertyTypeName">Melt Geno Genotype</prop>
												<prop name="Position">16</prop>
												<prop name="IsDefault">1</prop>
												<prop name="ReadOnly">1</prop>
												<obj name="ChannelProp" class="ChannelProperty" version="1">
													<prop name="ChannelIdx">0</prop>
												</obj>
											</obj>
											<obj name="PropertyObject" class="GroupChannelTypeProp" version="4">
												<prop name="PropertyTypeName">Melt Geno Sample Type</prop>
												<prop name="Position">16</prop>
												<prop name="IsDefault">0</prop>
												<prop name="GroupSampleType">mstUnknown</prop>
												<obj name="ChannelProp" class="ChannelProperty" version="1">
													<prop name="ChannelIdx">0</prop>
												</obj>
											</obj>
											<obj name="PropertyObject" class="QuantSampleTypeProperty" version="4">
												<prop name="PropertyTypeName">Quantification Sample Type</prop>
												<prop name="Position">16</prop>
												<prop name="IsDefault">0</prop>
												<prop name="SampleType">qsUnknown</prop>
												<obj name="ChannelProp" class="ChannelProperty" version="1">
													<prop name="ChannelIdx">0</prop>
												</obj>
											</obj>
											<obj name="PropertyObject" class="ChannelGenotype" version="4">
												<prop name="PropertyTypeName">Scanning Genotype</prop>
												<prop name="Position">16</prop>
												<prop name="IsDefault">1</prop>
												<prop name="ReadOnly">1</prop>
												<obj name="ChannelProp" class="ChannelProperty" version="1">
													<prop name="ChannelIdx">0</prop>
												</obj>
											</obj>
											<obj name="PropertyObject" class="GroupChannelTypeProp" version="4">
												<prop name="PropertyTypeName">Scanning Sample Type</prop>
												<prop name="Position">16</prop>
												<prop name="IsDefault">0</prop>
												<prop name="GroupSampleType">mstUnknown</prop>
												<obj name="ChannelProp" class="ChannelProperty" version="1">
													<prop name="ChannelIdx">0</prop>
												</obj>
											</obj>
											<obj name="PropertyObject" class="TargetName" version="4">
												<prop name="PropertyTypeName">Target Name</prop>
												<prop name="Position">16</prop>
												<prop name="IsDefault">1</prop>
												<obj name="ChannelProp" class="ChannelProperty" version="1">
													<prop name="ChannelIdx">0</prop>
												</obj>
											</obj>
											<obj name="PropertyObject" class="RQTargetProperty" version="4">
												<prop name="PropertyTypeName">Target Type</prop>
												<prop name="Position">16</prop>
												<prop name="IsDefault">0</prop>
												<prop name="TargetType">dtNone</prop>
												<obj name="ChannelProp" class="ChannelProperty" version="1">
													<prop name="ChannelIdx">0</prop>
												</obj>
											</obj>
										</list>
									</obj>
								</list>
							</obj>
						</obj>
						<prop name="ChannelPropertyCount">1</prop>
						<prop name="ContainerPosition">16</prop>
						<prop name="HasSampleProperties">1</prop>
						<obj name="SampleProperties" class="PropertyList" version="1">
							<list name="emlist" count="14">
								<obj name="PropertyObject" class="SamplePrefColor" version="4">
									<prop name="PropertyTypeName">Color</prop>
									<prop name="Position">16</prop>
									<prop name="IsDefault">0</prop>
									<prop name="Color">clGray</prop>
								</obj>
								<obj name="PropertyObject" class="DominantChannelProp" version="4">
									<prop name="PropertyTypeName">Dominant Channel</prop>
									<prop name="Position">16</prop>
									<prop name="IsDefault">0</prop>
									<prop name="DominantChannel">0</prop>
								</obj>
								<obj name="PropertyObject" class="Genotype" version="4">
									<prop name="PropertyTypeName">EndPt Genotype</prop>
									<prop name="Position">16</prop>
									<prop name="IsDefault">1</prop>
									<prop name="ReadOnly">1</prop>
								</obj>
								<obj name="PropertyObject" class="GroupingSample" version="4">
									<prop name="PropertyTypeName">EndPt Sample Type</prop>
									<prop name="Position">16</prop>
									<prop name="IsDefault">0</prop>
									<prop name="GroupSampleType">mstUnknown</prop>
								</obj>
								<obj name="PropertyObject" class="SamplePrefLineStyle" version="4">
									<prop name="PropertyTypeName">Line Style</prop>
									<prop name="Position">16</prop>
									<prop name="IsDefault">0</prop>
									<prop name="LineStyle">psSolid</prop>
								</obj>
								<obj name="PropertyObject" class="GenSampleEditNotes" version="4">
									<prop name="PropertyTypeName">Notes</prop>
									<prop name="Position">16</prop>
									<prop name="IsDefault">1</prop>
								</obj>
								<obj name="PropertyObject" class="SamplePrefPointStyle" version="4">
									<prop name="PropertyTypeName">Point Style</prop>
									<prop name="Position">16</prop>
									<prop name="IsDefault">0</prop>
									<prop name="PointStyle">psNothing</prop>
								</obj>
								<obj name="PropertyObject" class="GenSampleEditPosition" version="4">
									<prop name="PropertyTypeName">Position</prop>
									<prop name="Position">16</prop>
									<prop name="IsDefault">1</prop>
								</obj>
								<obj name="PropertyObject" class="GenSampleEditReplicate" version="4">
									<prop name="PropertyTypeName">Replicate of</prop>
									<prop name="Position">16</prop>
									<prop name="IsDefault">1</prop>
									<prop name="ReplicateOf">-1</prop>
								</obj>
								<obj name="PropertyObject" class="HTCSampleID" version="4">
									<prop name="PropertyTypeName">Sample ID</prop>
									<prop name="Position">16</prop>
									<prop name="IsDefault">1</prop>
								</obj>
								<obj name="PropertyObject" class="GenSampleEditName" version="4">
									<prop name="PropertyTypeName">Sample Name</prop>
									<prop name="Position">16</prop>
									<prop name="IsDefault">1</prop>
									<prop name="name">Sample 17</prop>
								</obj>
								<obj name="PropertyObject" class="HTCSamplePrepNotes" version="4">
									<prop name="PropertyTypeName">Sample Prep Notes</prop>
									<prop name="Position">16</prop>
									<prop name="IsDefault">1</prop>
								</obj>
								<obj name="PropertyObject" class="GenSampleEditSubset" version="4">
									<prop name="PropertyTypeName">Subsets</prop>
									<prop name="Position">16</prop>
									<prop name="IsDefault">1</prop>
								</obj>
								<obj name="PropertyObject" class="SamplePrefWidth" version="5">
									<prop name="PropertyTypeName">Width</prop>
									<prop name="Position">16</prop>
									<prop name="IsDefault">1</prop>
									<prop name="Width">1</prop>
								</obj>
							</list>
						</obj>
					</obj>
					<obj name="item" class="SamplePropInfo" version="1">
						<obj name="ChannelProperties" class="ChanPropList" version="2">
							<obj name="ChannelProperties" class="EMList" version="1">
								<list name="emlist" count="1">
									<obj name="item" class="PropertyList" version="1">
										<list name="emlist" count="12">
											<obj name="PropertyObject" class="RQSampleTargetProperty" version="4">
												<prop name="PropertyTypeName">Combined Sample and Target Type</prop>
												<prop name="Position">17</prop>
												<prop name="IsDefault">0</prop>
												<obj name="ChannelProp" class="ChannelProperty" version="1">
													<prop name="ChannelIdx">0</prop>
												</obj>
											</obj>
											<obj name="PropertyObject" class="QuantConcProperty" version="4">
												<prop name="PropertyTypeName">Concentration</prop>
												<prop name="Position">17</prop>
												<prop name="IsDefault">1</prop>
												<prop name="Concentration">0</prop>
												<obj name="ChannelProp" class="ChannelProperty" version="1">
													<prop name="ChannelIdx">0</prop>
												</obj>
												<prop name="ReadOnly">1</prop>
											</obj>
											<obj name="PropertyObject" class="QuantCpHighProp" version="4">
												<prop name="PropertyTypeName">Cp High</prop>
												<prop name="Position">17</prop>
												<prop name="IsDefault">1</prop>
												<prop name="CpRangeHigh">0</prop>
												<obj name="ChannelProp" class="ChannelProperty" version="1">
													<prop name="ChannelIdx">0</prop>
												</obj>
												<prop name="ReadOnly">1</prop>
											</obj>
											<obj name="PropertyObject" class="QuantCpLowProp" version="4">
												<prop name="PropertyTypeName">Cp Low</prop>
												<prop name="Position">17</prop>
												<prop name="IsDefault">1</prop>
												<prop name="CpRangeLow">0</prop>
												<obj name="ChannelProp" class="ChannelProperty" version="1">
													<prop name="ChannelIdx">0</prop>
												</obj>
												<prop name="ReadOnly">1</prop>
											</obj>
											<obj name="PropertyObject" class="RQEffProp" version="4">
												<prop name="PropertyTypeName">Efficiency</prop>
												<prop name="Position">17</prop>
												<prop name="IsDefault">1</prop>
												<prop name="Efficiency">2</prop>
												<obj name="ChannelProp" class="ChannelProperty" version="1">
													<prop name="ChannelIdx">0</prop>
												</obj>
											</obj>
											<obj name="PropertyObject" class="ChannelGenotype" version="4">
												<prop name="PropertyTypeName">Melt Geno Genotype</prop>
												<prop name="Position">17</prop>
												<prop name="IsDefault">1</prop>
												<prop name="ReadOnly">1</prop>
												<obj name="ChannelProp" class="ChannelProperty" version="1">
													<prop name="ChannelIdx">0</prop>
												</obj>
											</obj>
											<obj name="PropertyObject" class="GroupChannelTypeProp" version="4">
												<prop name="PropertyTypeName">Melt Geno Sample Type</prop>
												<prop name="Position">17</prop>
												<prop name="IsDefault">0</prop>
												<prop name="GroupSampleType">mstUnknown</prop>
												<obj name="ChannelProp" class="ChannelProperty" version="1">
													<prop name="ChannelIdx">0</prop>
												</obj>
											</obj>
											<obj name="PropertyObject" class="QuantSampleTypeProperty" version="4">
												<prop name="PropertyTypeName">Quantification Sample Type</prop>
												<prop name="Position">17</prop>
												<prop name="IsDefault">0</prop>
												<prop name="SampleType">qsUnknown</prop>
												<obj name="ChannelProp" class="ChannelProperty" version="1">
													<prop name="ChannelIdx">0</prop>
												</obj>
											</obj>
											<obj name="PropertyObject" class="ChannelGenotype" version="4">
												<prop name="PropertyTypeName">Scanning Genotype</prop>
												<prop name="Position">17</prop>
												<prop name="IsDefault">1</prop>
												<prop name="ReadOnly">1</prop>
												<obj name="ChannelProp" class="ChannelProperty" version="1">
													<prop name="ChannelIdx">0</prop>
												</obj>
											</obj>
											<obj name="PropertyObject" class="GroupChannelTypeProp" version="4">
												<prop name="PropertyTypeName">Scanning Sample Type</prop>
												<prop name="Position">17</prop>
												<prop name="IsDefault">0</prop>
												<prop name="GroupSampleType">mstUnknown</prop>
												<obj name="ChannelProp" class="ChannelProperty" version="1">
													<prop name="ChannelIdx">0</prop>
												</obj>
											</obj>
											<obj name="PropertyObject" class="TargetName" version="4">
												<prop name="PropertyTypeName">Target Name</prop>
												<prop name="Position">17</prop>
												<prop name="IsDefault">1</prop>
												<obj name="ChannelProp" class="ChannelProperty" version="1">
													<prop name="ChannelIdx">0</prop>
												</obj>
											</obj>
											<obj name="PropertyObject" class="RQTargetProperty" version="4">
												<prop name="PropertyTypeName">Target Type</prop>
												<prop name="Position">17</prop>
												<prop name="IsDefault">0</prop>
												<prop name="TargetType">dtNone</prop>
												<obj name="ChannelProp" class="ChannelProperty" version="1">
													<prop name="ChannelIdx">0</prop>
												</obj>
											</obj>
										</list>
									</obj>
								</list>
							</obj>
						</obj>
						<prop name="ChannelPropertyCount">1</prop>
						<prop name="ContainerPosition">17</prop>
						<prop name="HasSampleProperties">1</prop>
						<obj name="SampleProperties" class="PropertyList" version="1">
							<list name="emlist" count="14">
								<obj name="PropertyObject" class="SamplePrefColor" version="4">
									<prop name="PropertyTypeName">Color</prop>
									<prop name="Position">17</prop>
									<prop name="IsDefault">0</prop>
									<prop name="Color">$0012D7FA</prop>
								</obj>
								<obj name="PropertyObject" class="DominantChannelProp" version="4">
									<prop name="PropertyTypeName">Dominant Channel</prop>
									<prop name="Position">17</prop>
									<prop name="IsDefault">0</prop>
									<prop name="DominantChannel">0</prop>
								</obj>
								<obj name="PropertyObject" class="Genotype" version="4">
									<prop name="PropertyTypeName">EndPt Genotype</prop>
									<prop name="Position">17</prop>
									<prop name="IsDefault">1</prop>
									<prop name="ReadOnly">1</prop>
								</obj>
								<obj name="PropertyObject" class="GroupingSample" version="4">
									<prop name="PropertyTypeName">EndPt Sample Type</prop>
									<prop name="Position">17</prop>
									<prop name="IsDefault">0</prop>
									<prop name="GroupSampleType">mstUnknown</prop>
								</obj>
								<obj name="PropertyObject" class="SamplePrefLineStyle" version="4">
									<prop name="PropertyTypeName">Line Style</prop>
									<prop name="Position">17</prop>
									<prop name="IsDefault">0</prop>
									<prop name="LineStyle">psSolid</prop>
								</obj>
								<obj name="PropertyObject" class="GenSampleEditNotes" version="4">
									<prop name="PropertyTypeName">Notes</prop>
									<prop name="Position">17</prop>
									<prop name="IsDefault">1</prop>
								</obj>
								<obj name="PropertyObject" class="SamplePrefPointStyle" version="4">
									<prop name="PropertyTypeName">Point Style</prop>
									<prop name="Position">17</prop>
									<prop name="IsDefault">0</prop>
									<prop name="PointStyle">psNothing</prop>
								</obj>
								<obj name="PropertyObject" class="GenSampleEditPosition" version="4">
									<prop name="PropertyTypeName">Position</prop>
									<prop name="Position">17</prop>
									<prop name="IsDefault">1</prop>
								</obj>
								<obj name="PropertyObject" class="GenSampleEditReplicate" version="4">
									<prop name="PropertyTypeName">Replicate of</prop>
									<prop name="Position">17</prop>
									<prop name="IsDefault">1</prop>
									<prop name="ReplicateOf">-1</prop>
								</obj>
								<obj name="PropertyObject" class="HTCSampleID" version="4">
									<prop name="PropertyTypeName">Sample ID</prop>
									<prop name="Position">17</prop>
									<prop name="IsDefault">1</prop>
								</obj>
								<obj name="PropertyObject" class="GenSampleEditName" version="4">
									<prop name="PropertyTypeName">Sample Name</prop>
									<prop name="Position">17</prop>
									<prop name="IsDefault">1</prop>
									<prop name="name">Sample 18</prop>
								</obj>
								<obj name="PropertyObject" class="HTCSamplePrepNotes" version="4">
									<prop name="PropertyTypeName">Sample Prep Notes</prop>
									<prop name="Position">17</prop>
									<prop name="IsDefault">1</prop>
								</obj>
								<obj name="PropertyObject" class="GenSampleEditSubset" version="4">
									<prop name="PropertyTypeName">Subsets</prop>
									<prop name="Position">17</prop>
									<prop name="IsDefault">1</prop>
								</obj>
								<obj name="PropertyObject" class="SamplePrefWidth" version="5">
									<prop name="PropertyTypeName">Width</prop>
									<prop name="Position">17</prop>
									<prop name="IsDefault">1</prop>
									<prop name="Width">1</prop>
								</obj>
							</list>
						</obj>
					</obj>
					<obj name="item" class="SamplePropInfo" version="1">
						<obj name="ChannelProperties" class="ChanPropList" version="2">
							<obj name="ChannelProperties" class="EMList" version="1">
								<list name="emlist" count="1">
									<obj name="item" class="PropertyList" version="1">
										<list name="emlist" count="12">
											<obj name="PropertyObject" class="RQSampleTargetProperty" version="4">
												<prop name="PropertyTypeName">Combined Sample and Target Type</prop>
												<prop name="Position">18</prop>
												<prop name="IsDefault">0</prop>
												<obj name="ChannelProp" class="ChannelProperty" version="1">
													<prop name="ChannelIdx">0</prop>
												</obj>
											</obj>
											<obj name="PropertyObject" class="QuantConcProperty" version="4">
												<prop name="PropertyTypeName">Concentration</prop>
												<prop name="Position">18</prop>
												<prop name="IsDefault">1</prop>
												<prop name="Concentration">0</prop>
												<obj name="ChannelProp" class="ChannelProperty" version="1">
													<prop name="ChannelIdx">0</prop>
												</obj>
												<prop name="ReadOnly">1</prop>
											</obj>
											<obj name="PropertyObject" class="QuantCpHighProp" version="4">
												<prop name="PropertyTypeName">Cp High</prop>
												<prop name="Position">18</prop>
												<prop name="IsDefault">1</prop>
												<prop name="CpRangeHigh">0</prop>
												<obj name="ChannelProp" class="ChannelProperty" version="1">
													<prop name="ChannelIdx">0</prop>
												</obj>
												<prop name="ReadOnly">1</prop>
											</obj>
											<obj name="PropertyObject" class="QuantCpLowProp" version="4">
												<prop name="PropertyTypeName">Cp Low</prop>
												<prop name="Position">18</prop>
												<prop name="IsDefault">1</prop>
												<prop name="CpRangeLow">0</prop>
												<obj name="ChannelProp" class="ChannelProperty" version="1">
													<prop name="ChannelIdx">0</prop>
												</obj>
												<prop name="ReadOnly">1</prop>
											</obj>
											<obj name="PropertyObject" class="RQEffProp" version="4">
												<prop name="PropertyTypeName">Efficiency</prop>
												<prop name="Position">18</prop>
												<prop name="IsDefault">1</prop>
												<prop name="Efficiency">2</prop>
												<obj name="ChannelProp" class="ChannelProperty" version="1">
													<prop name="ChannelIdx">0</prop>
												</obj>
											</obj>
											<obj name="PropertyObject" class="ChannelGenotype" version="4">
												<prop name="PropertyTypeName">Melt Geno Genotype</prop>
												<prop name="Position">18</prop>
												<prop name="IsDefault">1</prop>
												<prop name="ReadOnly">1</prop>
												<obj name="ChannelProp" class="ChannelProperty" version="1">
													<prop name="ChannelIdx">0</prop>
												</obj>
											</obj>
											<obj name="PropertyObject" class="GroupChannelTypeProp" version="4">
												<prop name="PropertyTypeName">Melt Geno Sample Type</prop>
												<prop name="Position">18</prop>
												<prop name="IsDefault">0</prop>
												<prop name="GroupSampleType">mstUnknown</prop>
												<obj name="ChannelProp" class="ChannelProperty" version="1">
													<prop name="ChannelIdx">0</prop>
												</obj>
											</obj>
											<obj name="PropertyObject" class="QuantSampleTypeProperty" version="4">
												<prop name="PropertyTypeName">Quantification Sample Type</prop>
												<prop name="Position">18</prop>
												<prop name="IsDefault">0</prop>
												<prop name="SampleType">qsUnknown</prop>
												<obj name="ChannelProp" class="ChannelProperty" version="1">
													<prop name="ChannelIdx">0</prop>
												</obj>
											</obj>
											<obj name="PropertyObject" class="ChannelGenotype" version="4">
												<prop name="PropertyTypeName">Scanning Genotype</prop>
												<prop name="Position">18</prop>
												<prop name="IsDefault">1</prop>
												<prop name="ReadOnly">1</prop>
												<obj name="ChannelProp" class="ChannelProperty" version="1">
													<prop name="ChannelIdx">0</prop>
												</obj>
											</obj>
											<obj name="PropertyObject" class="GroupChannelTypeProp" version="4">
												<prop name="PropertyTypeName">Scanning Sample Type</prop>
												<prop name="Position">18</prop>
												<prop name="IsDefault">0</prop>
												<prop name="GroupSampleType">mstUnknown</prop>
												<obj name="ChannelProp" class="ChannelProperty" version="1">
													<prop name="ChannelIdx">0</prop>
												</obj>
											</obj>
											<obj name="PropertyObject" class="TargetName" version="4">
												<prop name="PropertyTypeName">Target Name</prop>
												<prop name="Position">18</prop>
												<prop name="IsDefault">1</prop>
												<obj name="ChannelProp" class="ChannelProperty" version="1">
													<prop name="ChannelIdx">0</prop>
												</obj>
											</obj>
											<obj name="PropertyObject" class="RQTargetProperty" version="4">
												<prop name="PropertyTypeName">Target Type</prop>
												<prop name="Position">18</prop>
												<prop name="IsDefault">0</prop>
												<prop name="TargetType">dtNone</prop>
												<obj name="ChannelProp" class="ChannelProperty" version="1">
													<prop name="ChannelIdx">0</prop>
												</obj>
											</obj>
										</list>
									</obj>
								</list>
							</obj>
						</obj>
						<prop name="ChannelPropertyCount">1</prop>
						<prop name="ContainerPosition">18</prop>
						<prop name="HasSampleProperties">1</prop>
						<obj name="SampleProperties" class="PropertyList" version="1">
							<list name="emlist" count="14">
								<obj name="PropertyObject" class="SamplePrefColor" version="4">
									<prop name="PropertyTypeName">Color</prop>
									<prop name="Position">18</prop>
									<prop name="IsDefault">0</prop>
									<prop name="Color">$00000097</prop>
								</obj>
								<obj name="PropertyObject" class="DominantChannelProp" version="4">
									<prop name="PropertyTypeName">Dominant Channel</prop>
									<prop name="Position">18</prop>
									<prop name="IsDefault">0</prop>
									<prop name="DominantChannel">0</prop>
								</obj>
								<obj name="PropertyObject" class="Genotype" version="4">
									<prop name="PropertyTypeName">EndPt Genotype</prop>
									<prop name="Position">18</prop>
									<prop name="IsDefault">1</prop>
									<prop name="ReadOnly">1</prop>
								</obj>
								<obj name="PropertyObject" class="GroupingSample" version="4">
									<prop name="PropertyTypeName">EndPt Sample Type</prop>
									<prop name="Position">18</prop>
									<prop name="IsDefault">0</prop>
									<prop name="GroupSampleType">mstUnknown</prop>
								</obj>
								<obj name="PropertyObject" class="SamplePrefLineStyle" version="4">
									<prop name="PropertyTypeName">Line Style</prop>
									<prop name="Position">18</prop>
									<prop name="IsDefault">0</prop>
									<prop name="LineStyle">psSolid</prop>
								</obj>
								<obj name="PropertyObject" class="GenSampleEditNotes" version="4">
									<prop name="PropertyTypeName">Notes</prop>
									<prop name="Position">18</prop>
									<prop name="IsDefault">1</prop>
								</obj>
								<obj name="PropertyObject" class="SamplePrefPointStyle" version="4">
									<prop name="PropertyTypeName">Point Style</prop>
									<prop name="Position">18</prop>
									<prop name="IsDefault">0</prop>
									<prop name="PointStyle">psNothing</prop>
								</obj>
								<obj name="PropertyObject" class="GenSampleEditPosition" version="4">
									<prop name="PropertyTypeName">Position</prop>
									<prop name="Position">18</prop>
									<prop name="IsDefault">1</prop>
								</obj>
								<obj name="PropertyObject" class="GenSampleEditReplicate" version="4">
									<prop name="PropertyTypeName">Replicate of</prop>
									<prop name="Position">18</prop>
									<prop name="IsDefault">1</prop>
									<prop name="ReplicateOf">-1</prop>
								</obj>
								<obj name="PropertyObject" class="HTCSampleID" version="4">
									<prop name="PropertyTypeName">Sample ID</prop>
									<prop name="Position">18</prop>
									<prop name="IsDefault">1</prop>
								</obj>
								<obj name="PropertyObject" class="GenSampleEditName" version="4">
									<prop name="PropertyTypeName">Sample Name</prop>
									<prop name="Position">18</prop>
									<prop name="IsDefault">1</prop>
									<prop name="name">Sample 19</prop>
								</obj>
								<obj name="PropertyObject" class="HTCSamplePrepNotes" version="4">
									<prop name="PropertyTypeName">Sample Prep Notes</prop>
									<prop name="Position">18</prop>
									<prop name="IsDefault">1</prop>
								</obj>
								<obj name="PropertyObject" class="GenSampleEditSubset" version="4">
									<prop name="PropertyTypeName">Subsets</prop>
									<prop name="Position">18</prop>
									<prop name="IsDefault">1</prop>
								</obj>
								<obj name="PropertyObject" class="SamplePrefWidth" version="5">
									<prop name="PropertyTypeName">Width</prop>
									<prop name="Position">18</prop>
									<prop name="IsDefault">1</prop>
									<prop name="Width">1</prop>
								</obj>
							</list>
						</obj>
					</obj>
					<obj name="item" class="SamplePropInfo" version="1">
						<obj name="ChannelProperties" class="ChanPropList" version="2">
							<obj name="ChannelProperties" class="EMList" version="1">
								<list name="emlist" count="1">
									<obj name="item" class="PropertyList" version="1">
										<list name="emlist" count="12">
											<obj name="PropertyObject" class="RQSampleTargetProperty" version="4">
												<prop name="PropertyTypeName">Combined Sample and Target Type</prop>
												<prop name="Position">19</prop>
												<prop name="IsDefault">0</prop>
												<obj name="ChannelProp" class="ChannelProperty" version="1">
													<prop name="ChannelIdx">0</prop>
												</obj>
											</obj>
											<obj name="PropertyObject" class="QuantConcProperty" version="4">
												<prop name="PropertyTypeName">Concentration</prop>
												<prop name="Position">19</prop>
												<prop name="IsDefault">1</prop>
												<prop name="Concentration">0</prop>
												<obj name="ChannelProp" class="ChannelProperty" version="1">
													<prop name="ChannelIdx">0</prop>
												</obj>
												<prop name="ReadOnly">1</prop>
											</obj>
											<obj name="PropertyObject" class="QuantCpHighProp" version="4">
												<prop name="PropertyTypeName">Cp High</prop>
												<prop name="Position">19</prop>
												<prop name="IsDefault">1</prop>
												<prop name="CpRangeHigh">0</prop>
												<obj name="ChannelProp" class="ChannelProperty" version="1">
													<prop name="ChannelIdx">0</prop>
												</obj>
												<prop name="ReadOnly">1</prop>
											</obj>
											<obj name="PropertyObject" class="QuantCpLowProp" version="4">
												<prop name="PropertyTypeName">Cp Low</prop>
												<prop name="Position">19</prop>
												<prop name="IsDefault">1</prop>
												<prop name="CpRangeLow">0</prop>
												<obj name="ChannelProp" class="ChannelProperty" version="1">
													<prop name="ChannelIdx">0</prop>
												</obj>
												<prop name="ReadOnly">1</prop>
											</obj>
											<obj name="PropertyObject" class="RQEffProp" version="4">
												<prop name="PropertyTypeName">Efficiency</prop>
												<prop name="Position">19</prop>
												<prop name="IsDefault">1</prop>
												<prop name="Efficiency">2</prop>
												<obj name="ChannelProp" class="ChannelProperty" version="1">
													<prop name="ChannelIdx">0</prop>
												</obj>
											</obj>
											<obj name="PropertyObject" class="ChannelGenotype" version="4">
												<prop name="PropertyTypeName">Melt Geno Genotype</prop>
												<prop name="Position">19</prop>
												<prop name="IsDefault">1</prop>
												<prop name="ReadOnly">1</prop>
												<obj name="ChannelProp" class="ChannelProperty" version="1">
													<prop name="ChannelIdx">0</prop>
												</obj>
											</obj>
											<obj name="PropertyObject" class="GroupChannelTypeProp" version="4">
												<prop name="PropertyTypeName">Melt Geno Sample Type</prop>
												<prop name="Position">19</prop>
												<prop name="IsDefault">0</prop>
												<prop name="GroupSampleType">mstUnknown</prop>
												<obj name="ChannelProp" class="ChannelProperty" version="1">
													<prop name="ChannelIdx">0</prop>
												</obj>
											</obj>
											<obj name="PropertyObject" class="QuantSampleTypeProperty" version="4">
												<prop name="PropertyTypeName">Quantification Sample Type</prop>
												<prop name="Position">19</prop>
												<prop name="IsDefault">0</prop>
												<prop name="SampleType">qsUnknown</prop>
												<obj name="ChannelProp" class="ChannelProperty" version="1">
													<prop name="ChannelIdx">0</prop>
												</obj>
											</obj>
											<obj name="PropertyObject" class="ChannelGenotype" version="4">
												<prop name="PropertyTypeName">Scanning Genotype</prop>
												<prop name="Position">19</prop>
												<prop name="IsDefault">1</prop>
												<prop name="ReadOnly">1</prop>
												<obj name="ChannelProp" class="ChannelProperty" version="1">
													<prop name="ChannelIdx">0</prop>
												</obj>
											</obj>
											<obj name="PropertyObject" class="GroupChannelTypeProp" version="4">
												<prop name="PropertyTypeName">Scanning Sample Type</prop>
												<prop name="Position">19</prop>
												<prop name="IsDefault">0</prop>
												<prop name="GroupSampleType">mstUnknown</prop>
												<obj name="ChannelProp" class="ChannelProperty" version="1">
													<prop name="ChannelIdx">0</prop>
												</obj>
											</obj>
											<obj name="PropertyObject" class="TargetName" version="4">
												<prop name="PropertyTypeName">Target Name</prop>
												<prop name="Position">19</prop>
												<prop name="IsDefault">1</prop>
												<obj name="ChannelProp" class="ChannelProperty" version="1">
													<prop name="ChannelIdx">0</prop>
												</obj>
											</obj>
											<obj name="PropertyObject" class="RQTargetProperty" version="4">
												<prop name="PropertyTypeName">Target Type</prop>
												<prop name="Position">19</prop>
												<prop name="IsDefault">0</prop>
												<prop name="TargetType">dtNone</prop>
												<obj name="ChannelProp" class="ChannelProperty" version="1">
													<prop name="ChannelIdx">0</prop>
												</obj>
											</obj>
										</list>
									</obj>
								</list>
							</obj>
						</obj>
						<prop name="ChannelPropertyCount">1</prop>
						<prop name="ContainerPosition">19</prop>
						<prop name="HasSampleProperties">1</prop>
						<obj name="SampleProperties" class="PropertyList" version="1">
[truncated: 1,051,801 more chars]
