# Supplementary material for: Analysis of microRNA expression profiles in exosomes derived from acute myeloid leukemia by p62 knockdown and effect on angiogenesis
Source: PeerJ. 2022 Jul 22;10:e13498. doi: 10.7717/peerj.13498 (PMC9310811; doi:10.7717/peerj.13498)
Supplement: Supplemental Information 9 [file peerj-10-13498-s009.zip › 3.PCR and CCK8/PCR/190404-1.ixo]

<objectstream signature="IXOS" version="1">
	<obj name="root" class="HTCExperiment" version="5">
		<prop name="name">190404</prop>
		<prop name="UID">5210F0A979034BDFA127DDB77C4337A7</prop>
		<prop name="OwnerUID">9023B683A0F0440E860CC4A10BC4F6E1</prop>
		<prop name="Created">2019-04-04T14:06:02.486</prop>
		<prop name="CreatedBy">9023B683A0F0440E860CC4A10BC4F6E1</prop>
		<prop name="CreatedByName">Students</prop>
		<prop name="LastModified">2019-04-04T15:16:06.453</prop>
		<prop name="LastModifiedBy">9023B683A0F0440E860CC4A10BC4F6E1</prop>
		<prop name="LastModifiedByName">Students</prop>
		<list name="AppliedTemplates" count="1">
			<item>Sybr Green 2-step (Takara)</item>
		</list>
		<list name="TemplateOwners" count="1">
			<item>Students</item>
		</list>
		<prop name="SWVersion">LCS480 1.5.1.62</prop>
		<obj name="AppProperty" class="TAppProperty" version="2">
			<prop name="Created">2019-04-04T14:06:02.486</prop>
			<prop name="LastModified">1899-12-30T00:00:00.000</prop>
		</obj>
		<obj name="ConProperty" class="TAppProperty" version="2">
			<prop name="Created">2019-04-04T14:06:02.486</prop>
			<prop name="LastModified">1899-12-30T00:00:00.000</prop>
		</obj>
		<obj name="run" class="HTCRun" version="7">
			<prop name="name">Run</prop>
			<prop name="Created">2019-04-04T14:06:02.477</prop>
			<prop name="LastModified">2019-04-04T15:15:57.255</prop>
			<obj name="AppProperty" class="TAppProperty" version="2">
				<prop name="Created">2019-04-04T14:06:02.477</prop>
				<prop name="LastModified">1899-12-30T00:00:00.000</prop>
			</obj>
			<obj name="ConProperty" class="TAppProperty" version="2">
				<prop name="Created">2019-04-04T14:06:02.477</prop>
				<prop name="LastModified">1899-12-30T00:00:00.000</prop>
				<prop name="HasProperties">1</prop>
				<obj name="_Properties" class="TAppProperties" version="1">
					<prop name="Created">2019-04-04T14:06:02.477</prop>
					<prop name="LastModified">1899-12-30T00:00:00.000</prop>
					<list name="emlist" count="4">
						<obj name="item" class="TAppProperty" version="2">
							<prop name="name">TopChart</prop>
							<prop name="Created">2019-04-04T14:06:04.971</prop>
							<prop name="LastModified">1899-12-30T00:00:00.000</prop>
						</obj>
						<obj name="item" class="TAppProperty" version="2">
							<prop name="name">LeftChart</prop>
							<prop name="Created">2019-04-04T14:06:04.971</prop>
							<prop name="LastModified">1899-12-30T00:00:00.000</prop>
						</obj>
						<obj name="item" class="TAppProperty" version="2">
							<prop name="name">RightChart</prop>
							<prop name="Created">2019-04-04T14:06:04.971</prop>
							<prop name="LastModified">1899-12-30T00:00:00.000</prop>
						</obj>
						<obj name="item" class="TAppProperty" version="2">
							<prop name="name">RunOverviewChart</prop>
							<prop name="Created">2019-04-04T14:06:04.971</prop>
							<prop name="LastModified">1899-12-30T00:00:00.000</prop>
						</obj>
					</list>
				</obj>
			</obj>
			<prop name="State">3</prop>
			<prop name="StartTime">2019-04-04T14:06:56.478</prop>
			<prop name="EndTime">2019-04-04T15:15:57.253</prop>
			<prop name="InstrumentID">29322</prop>
			<prop name="InstrumentVersion">HTC_VER_10</prop>
			<prop name="InstrumentName">LC480</prop>
			<prop name="InstrCalibrationDate">1899.12.30 00:00:00:00</prop>
			<prop name="Technician">Students</prop>
			<prop name="AcqStoreClass">HTCAcquisitionStore</prop>
			<prop name="AcquisitionStore">eJzkvVuzosyWv/tVOlbsOy9MVFQiulcEh0zkKAxITncqCAoqKir66f/D6axeb++9eq99UR1VtbsuKsKYKgdzPOP5JSn++2m9/7fj6lD8x98up1P3t3/bNKvr9T/+tghVeXO+7a67bnc6Bt3pUvzt3+7F5YqP/uNvwt/+/u/t5dR+v1KtVsdj0ain27H729+Ffx++//ZfnhGsDm1TfD9Bmv54RrO7dj/e47lpiitu//2c//jbZIqb+Me+GV1x+M99C7+e+9/vjnc5lZfV4b/Zk6I8FP/dbn7e+O/kn+zfX87GP/ZS+H/ZSTyDrDn95WV/2eHxf93hcHfArY7nIhHJP9mrsDi0f/v7/zUhE43NRYEqn//+2f5/Poi/HMFf/mgcu/Ly2dRoIv2TJ0SrZpf/8xMDxRb/eiu+dkMZCeQf//7ZOd7gOx1LttrguMGt/TdPw9PjnXbH7vq3v99TdgC7v60o7A+kosc44uAll5jCZXl0aVZMXiDfzKiGy+nZU/KIClC1A6/DUxdK1Kz6O9DTbU2C2ZKZ1AvYBuTnjvMwhTijzlyuQXVFl/v7wc6k97Fpgs6lmAbT5JXT4aTagf3UYg69vBfoLUmf4C5Lvw7JsHGpsb5GIG/LJYHmNMw0+cAnYKb7ZQ3nzaungSNWsDhJHg2XrmLSAsopLDelx/1j3TR0MCI7MK47uw7PaRXR1Y2PYLFTbBoOlNqk1grOoBUn3P7UK3tqeZMWvKvBqR9NG5F2i8kKTFAsAsZIFuje4i9gfqjXwflGGWVtL4LrzhLuT6UX0KP7wPNl+i7xc4139GbSFVirCz5O+z2jhTaZgP1q/NrXKwrUUXsBzNZeE6jcMKeztTEDQ5+GxB8pDaP9QN7D4kZNAkqAfz+c0yG4xgM/D3f0EinLRwqez2HOA/lFIpodmhzs876q/Vs8jqjhKAqoJfXqcHHUJKpIbA9uFuHnsz/wjP4YHUOsJvz/XXc/HvwqCAi/BAITUZrM/wwIEPUnQ6AYmi0o5mzFfXlKG7pOxAQojOLaz8NFRjfeBIvmFmLRCu5eoZKblbAYd5wEPaFY1IfuAWZtbnCQSThoJ3qVw/J+5SQMgjinY8NoQFvJWARQqkC7oWjDYqvHPGBmWNEtVDWYGy8mUFehQKVX/QL1cAQsUj+K6NlDCOhs7/FwYXq5dj7XIhjJdUlCfYjPXzTdHsyLjBAYdJVJM+U6A3dX4fNjHjV0HMwRQmJtk3AtQka3gysWIdFsHjxq6lLvJdzA5ue4Dq5Dv6OncHIGa2ZhkVzOB+UDgWWp2tx3Yl+ky0H6AgdSnYA2qBl9Ll2EDh8kdXgo9hlCcSLAwvSX1L9pvKdzkW7A21+XuL2d5tLk4UxBDVqfhOmxrmgXshF4W39D4dTtc8pDPgDTe0NgoDQmZTptYLHRrTrYqPuKFkGnwOI5ifD8T/ZY1FNdBTdS89rXKM2otuy3oJ5pRUDQxxld1EyDZa37+P5jhPaiyhrQ5RXHs3Ilze8IgdEvgYA4Hs9m/woCk5lMhc9/vxICyk+GwGDUtqA9lFXt22veUkFusw8Egr7CTvIYX0dgW2mMnX2AEAhGyg604xx9YbTHTjq4s28IBPEQB202bXMwzo+Ihv5zlNNT6R/AFVQsCkveRbT0XRe80wIhc1+/GuotlRqswI7r8OK/BOz82EmZePgBgdviEcNiWP+AQPW8ThFad4/60zIU6aCvviHg35bgfkxgIW49GsyJ0FLj+DaRunFoGGdVTt1nPYGlQm0eDmPsnEzLOljYNzzel+8LVH3IF1BbG03HWSEE3Mt8DfSA0PBfeilR6VaiE+iRXofrkrjvopyDlyoJ+UBAkAgBlr4hcH6hCYgKQkA/dMva956hS+3FfAJGf8VzPNDRvOZTUQBHCTb8AwHmcQmWkynn/rxHqH5BwGoRAhDuw4budEkFc4cm5UtnqtB4aalgvChCwKF1Tv2g2wK9IwQCafSGwMakYC50j/ieQUzqRt0BdFJy8ttCYPxLIDAlc+FfQuA3MQFl/pNNoGQXsHJ/RQLi1T2VJmIGKkgx8f3X+NsElucci3ZTvkxaxRkW3UaLiB8lNdDo0vVgqks0gbBjDCUfsPPxZ8RDe3+oaEX54dsEviDwZQJfEPiYQCsKNXb2KCYfCAT7CQF7cgLujx5CRIXxJAH1eUCdvZ29StM81OVl+kTd/4KAVOS4FzesHRgNFfdjAl9x4AOBLxNwuoPDoWh/mIDemjZ21iOPvk2A3mPygcDQQAhYa4QANOcRo4sFQmBxeZvDTO8VKk+vwscEPhA4hUwCr1cTLDpPyymV5gJoF4wDoIVc+JiA23ZL4l93e6DFhk9BOzzx+C4Jr+jIi0bA3BjP30X6YQJfEIAFYByyix8QCG7hvv1AwPFENIHqQhiV5aUGqrrIyV8gsLjWOxpG+jj/QMBbLHyMSyfO6DLrD2geNcf96Wn3O0Jg8msgMB+Jf0oc0H52HHhDABsEQmD4ID0V6/4bAuFYWOQfCBhpibou9do3BDxuxRTghJm2rtnzr3FgduvybwjA7pBT2y+PfzWBcG46nzgAso2dzQyEw7cJjB9aTyfD8glG0wIPA1nIqDicJyBPGq/22/aea4s1nYEqEITAfocZVw/a5gOB4LCt4C9xwFeEqKNBYhxAGRwdHrorpaKKTkTwwLWJPx2jCaxquH9MIOxAFmm+od8mEGhThEC1mL/nOChCQz4qCk3VxwjcW6YTf6kQ+EBAORgpDbpBGH0g8BUHYLFHCAy6dxwYIASC4+4VfSBgMQHqwGl5Qw/jagz6PNrgfriv6gMBWZkhBOweIQAjilZkLCzi7/avlsa2gvo/HGA8+4LAfLP6hkCw5AgBYdqXYHZvCHQxQqCfmwz30vA5QIvxLY7dE8jJJaLBUKuF3xEC4i+BwEycSn9KHKA/2QSWdXSBxcvCOHAbYmf4goDpywkFqcZBtLkaY9D2WyySXEGdvY/6GnSR/TCB3BN7UDN1wz8Tg3+BQNSPMhpcN1jkNkUIfM0J6E7uguE5cQ0kw0H/BQEcpwiZVNWwbc5l8oFA0PRRRtdEThE1R4984sAXBGQ6QTNgBHW42irNJw5AcetdOsoeM2DaDqGwj6Ke3ofvTO0hBMA6wzcEXMOxSfAQeUbVo3QDffZCE1DLUkBzQRNY+jYnHwjcPISA22l27RcJQuBaoAnQ+3ZB4aWhSbChMv82Ae32yj4QcDAOYBG/EAJMMnIwVzfcPzP4AYEF2g6a0AS3tgzzMRgXjnFgdNMqqm7THxCgPcarLwi4lzcEphqagOUx1P+Djp+HscbOfkpjDWwwCxqYBI+HqwgB50V31N+MEeI6cfWPCQShyV0aWsoRDKtFHG84/S0h8M+uXvzPQ2A+Fib/tFh+QxP46RBo4Ar2M1yR0A5wUHxBgHZqgpk+SRqak5MIC63GeDCAl0vHhVSDMjYRAoMzFoFGxRdYFt3wTxz4QECaRHVovUYVFa6nI3ZyEzMxrVTsP49qCXK6xKL/MoHsEDWfOPCBgLslrw8EsBSaHOMJQsDgrU8/VwemiTP/jgP2niiUnCOMEyPbQzQVFQ7yajIHbVGjOXyZgKKhCXxBIBDXSku1ozwFpfDQBMKWYobfKDdQB088vkL5YQLuw4noJw4YslyAN6M2dv0FYDxQ52NQxHxBw5SSjFpHV8Lj01Pql0PtGwLG9G0CXxCwM6OAhYIQ+JjAmKSzDwR8UcRMft/3E9B2CZpUnYc5fdloAu5ryhEaFZpAs6RHWCwNG6HMtY5mQ8CiD9X31Yw5QqCuD/QbAozj8dQjhID7QhPw6REhACeEALNNn/uvrHYpX7IjKF4fcZ8wIv6OEJj9EghIRJz/IXHgp18iHJyqC2Dxruq/zAl8TCBeLBACaTrBjN4gFPZUi2gb5lhUd/99tcDGzvOZE/iaGLwV2LmGuligThM0ATeMKzqf1Eegh8WShzPYZR8TUHZJQv38+iMOmDP3x8Tg19WB/7sJKHDGTPtlAv2Wz4FWIhb9kNaMpiuxwUGvIxS+JgYbl3ybgL/iQkv3F4SAkx6dOhhM+4buiokIlh46FHZrUv3l6kDYyPK3Ceiqg5n5ZCEEZos5dnIsZhLuxmgC2oiMQC43PyDwMYH3xKDv337EAevyhsDXnMCiRwh8mYCvv/D8pcZpDnItAgnWNulosu3G33MC4gBNAPbpENTwP03gEtMTWOv/hIAwyygoqYlxbTtAvQ9WGAeMgfUDAl8m8IHAlwmADAbYtuXXIW/r90RmewZVGyM6R7NG+R0hMP81EJiTkfS/FAJFpVyxhy4QAl9zAp6Zr8B9DrAzf0FgK2LnMvUu4cH5uEe9rAEz5aRCffY9LKKZ374+cSC8Ouz7EiEbCAiBr0uE4M9b0GbekoS3YJdTXwQf1FOZ1OFigHpbLzHT22sW8w8EjtwQQJldfpiA6fsrMPqbX39MYB2eBmAdhh6Bo87Nz8Sg3Wk/ILBoMA7Yh71Xf+LAZuGfQPfPLvW3TiVQ45jOwXTXDhZBh534CwKe8kATSB5y/zEBpXNRl+XVyKTr69sEKEOTgGNv0snQQSg+6kUNjyPPqTwSsKj37Ecc6M0flwg/EPAUYwvL/R33Z7vH81fUDwm8hxzwUMrxfH/FgS8T+MwJfJnA1zoB0BU0AUGlLbiZiXGEkFdPu32ng2YsEcpej6D4mhPwXv85MfhlAtbtHQfIYlFRnUcmOK4DNMisOqJ7VbyAFsgx9ZtCMH9HCEi/BAICESezP0UFhJ99eeBNgc+kwLTk3xTQH7MfFMBBLoGxHaQUnrbW0khEdVDLcVIH/Ei7z8ygAg62ssm7tcRBnn+rwBcFjLa8gLMPPBqa0a6lJ8sMgQVCyv1zqAl0MM3f09/mj5nBZDwnwJbnHyowdjZrsGWCVPiiQD7PFdB7x699w0UV8eL+v6jA1zXCLwr4LmMd1bZpC3J2dTnMBoFCt/sJGvWgckhQAFbh89E8wJqQhH4mBT4zgyaqAOgrVIG9QSvQG8Olwe70nnm8XNHn5c5A3+6wlX8o8M4DYeyi78uWPPpWgTDkmC96owIj7n0ONgt7OomwOcthEFIgmqD8lQL/mBT4XB74mhlMC+MC5sB2aCgduEJdahrA7hWqx/6AVX+4Ff9FBU4HoQK5Zzv+uTwwfWQOLJG8xGcSis7j1d6QihFSRF8J1e9IAeHXrBkUhJEk/CkYGP9PYGCZZmscxu8Y+4WBr2kB2B8SbPbrTgWX5xkaMiMmJbXyBOu+TTFWj7CZfE0L/OUqIRtH228MJNUBjf7A77DY1j4PrNVOontZWYHiRBkJrlJtfqYFPhj4koFr6ggfDHyuEsqKU4ElS8E3BiZtj+k8uAYUxAQTzFci+Mu0wDk/TcGqa498MCCNr3cwleeyDg7PHcpNxhgsnvMl96MBc+lJNu+wFAQsi69E8IWBr0QQ7CyUgcvVOYBl2UsaPKZVQ/VJp4C8Vkzq30/v9TzvRPAlA59Fg2k1H33PDX5dIFArfL38FDABCAvK6NNSKNCw4zXUHsrO0G7+nzLwlwsEy6fzAOfoIcbmExJRQ6k80GprRSFRqfiRgS8M+Iuaf08LqM83Br4uEHhyC+BM0hA/jxKxBGIlgNbM0jpw5vFvmQiEX7NqUBiR8fQPmR0UJv8Ts4NfGPjLdcLPxIB5HDc02zIHtBaHaXA91CI9l+IQHHW2eT8/Ej8YUMaLfzI7yFUdHbVEh1YlFhBfZ2gTzV04gGZhAYRhT4RPJvgsG5S2r7/awAcD5cFvQd+EWJblyYu08tFyMK5rLKP1NaroWTMPaC8GYuBrscA/MgFsI8RAm/IJZoiBj8483TdUmkUA+uuGjlwBloHsVPfPxMBndnBW0uvHBj4Y2PibB7hlgJlkMFBNWt96F9ztHoN6IEXSX2YH4VVo3zbwl0sEluvfQVlgWYfbdS3Qgy154Pj7hIQVH8FfbCB85oiB4T3F83t4zw5+YcBYcRFtIsEMZBV4fs9JjxhNrJwGqdl01C93FPfP+IEBfSCUHxv4zA6OKrMA83KMSJCOsPs3uxhtamWsiU+88W+ZCYRfs25QGGEk+FOmBsSfbQMgdeD1mzUOY72WaJg3qw8GglE6bikXqxL07a4kcNfjjEpJ7IDCuhKj9H6c0azPCRibcEM+ywVqzd1+Y+ArFNwNxQSmKwn1jRa7V6d3GO21uOLB+qgzuvSkIyzmCXbjot8LtL/6AizrC9TQAcNQMPcxip/n2ffCwZ3SnbEMhhmHZRBLNFkIR8SQi2X/daXwIc7nWMaNR0LSRD3d9Y0N2iZCOyEGwocn+RGMkxbT4HDAMkkN4TsUgP94CDSrjSuwgxvRDwbMkygDdaqIw4WHLj0esj1o0cGjvvI85nRstwNQuZXyz3KB3Y2O/2oDzMxktCcd93f3Oph0lbg7sJiHUb68jnta2tIE2LTIqS8XiKlyjBj4hAIPGqDPorLBbBt8/EzjCkOSgnYzfH9FYPpMGJ1MzmgXl6D4Xjho3cQKlL7ZcXCSRUVhhPamGhpivqhjkUqLlQvMtvHzFI6n3zMU/JqVg8JYHP1rG/g9FgwI0588Q3grWiw31q55KCZUomUmrUFeUizbuXFs6S3G7qGxQ0N8bZxid0luO7CzeUNCtTlJdDjKBNBvO+xOX+uHL1pTfmPga9XQ5lkdQTO7gkA1TRR6aOMQJd071EHPU5MavG9h0WS4vaH2XhRvlKPP0sHPDGGcsgjsqCxrXzXumXYX9QWo+qskoTif9LQ4iS0s59j7gsG9BzofUelzrfB7wUBYnUCZzTe1vx+mmPWjFYaKQ1bwYDPPFNq13ROWzTThkCoPiV4f/AbmFjHgb2zdpVrToWTfRDy+y7BRaEljCt6hwP+Hs5bRIpGGHwyE7ha7+SigE1AugBjwNJTwU9tgSBohNsPrZAL0+Nyp4DRaTWErti5VNpH4wUBgL18tdbRKAcV6h4LPtcKBeALnNNjgY55itx8/LbBXlwMJrGgiUDNT2QcDQRnVaDsrcQc6Ybs6CN9zO17ytMHwpzvqpyxFzJwGe7BIe8D9HWbSb4mBX7N2UJiMZsKfEgpmP9kGJMl9gNbZG+oP3hPHfF0VoHZmwj82cL+ra7BPalcH08c0o8pjxsCbKh0JQFgr9KyYImiTGXa3pcAiWsjtHlxXisjnauFzGVughsumDq+31qTktnuCsuI38p7+FukzxprR7l2Cw3ZEFTpljgi2e4U6uKusoslyIGOWXR2/lwx4yrQB3QyP3I+f555OVHyu7Rx9ErJdn9NyWg7/agMzqXCBGoO6DtL3pzeprAO4yvFAfa+9YMI/VARUTUdJn78UhVaT8g5y50U1jGeIgVYp0GaUR0P9hzxR6HNW7PD5vCTBQl1HVHRiGRYrLFCQS+zms7M/BX2EQvPBQKsPDFiepBOF2Xpq0tCNMTRF4ysPeTbDLN9Fc3CyC0p9L4cCbexWAy2dYehJoInoSXl6sLzwGiW+P6PtaNMWvPX6XkM4WQk09Qod5H25rf2HXnd0fGQNWCPEQPhaLFqq3nW0p82u5YExxM9v2L10sM3wRkI9XP+W64aEX7N6UBCJIP4poUD6yRhwly2O2djIeXCwGKqpEO3AsSCpw5szFqgoj2XsznxMwu3Dkej2+SJYdq9JHd5H+bsbwQDYhmxRetdCQ+VncwJa6THHj0FvqScUFzAGUlfD0lsDXTwuG1jS2ZT6Z3EDdBSxBzjbICX+bkMi7GZ0DnLzCmjYv1hDt7dpgfrP7t82MCz2Fkp6cOdwaCQsuyl7gXocIjZyARoMCViQbtL63L/ETKTW+naDpW5him5FO6Pr9OiCqbEbCZJTLtG12M7QIdYZDU5C5dIDn79Adn3M0mSt4/6dgxZcz77RINlkIlWd0IJFqrd1eNBuQO/rEW5vfl7x4PzSMARMr0Nw8ZQSuL44vn+yxLI98J6E02yTU9UbahhCVmMeDJcFYsQtMHQcJwXaQsAZ3cwELNNwxglslCajp2D5BK/1O+Lzi9PS8W4RgAHmrA4o5jkqbGIT5Dora4gMDHVimGHZi4fde4100lJz+QqBXaev2teSuUCfl70Axnk7pZB23W/5bSLh16wfFMTZ9F/PDfwmoUD+yRjIDwcFvHK6JYG7jxm1RmIHyvGUcn9RpQq9nrbY3eWbTCKjGgJtupMHOXkodbJUHxGbigEDkzTYHZVi5FI2yp7Y3XhCg8lo1NH0sLXBGxgCD68zV6HKQVYgz3q1jtzkht2qzLAbdvt17Z8uOIx3c6Ao8YOA+AOB9bSXb3NY0MeEfr5KMD14V7QBOqqDQ/pwWXnNsPtv55wGWvdkdFn2DnjyHbg/T2J8How98AJxRMPgdM3oLlw8QFlKYx76xiNnUV5oWLP6GkPCqseyEecz0PdhXIer2aGiPLct0MUFlq11tFtaWJcHdl/jSfyKlC0bZGcTnOo9NwJjDrQOIwPcY+DxIAojk+qLLf59YGPZWtGtooo/Q3vppjKJVXi07NIfFoiV91cVxwl284ZHHixuc7QRsW9Q4icXDhpxR2gDs0Kk2/sMo0XfanViG4+M6dTygL2cigS7q5BT98EIaPpiz0NvcZSod9vOQRNBqn1IPaDh5BpAWilqza/Z4Lf8PpHwa1YQClORTP4UG/jZGKB67ICemDsso01i0naCkiuL4Yr6z5Hh0sshxG65ECjlTMZhFy2cApLgxCgPJAAWjVc+WPZ1z6Fcvm8LMH9i9nX7tA7Ws7FCpaNWwkIQpiTQm8KldXldQh70es0VBcv4UakmKDQuKTwbxJBZmyGYYHMKLwOx8tpufXCfivS9eih/nRSIx6s591tSuWx4PFugjPMUpXq9w5DxEnLQV5OA42gf5dS7JzWo1XTOA5ZIEd2trhpsjVKi4bKocnZYWUvQr6ttDRIPMnp4Vbj1LEt5kF5jkWrNvcTjm0kkvCwdlPDthkIs7rCbvsZKxzQ4Y5nu72Ud7CGKaGJUCag8wpAi7aOKPmbHEkyhU2ikLz2JjgKZQaROKY8r0rcsIjcftCjAss3uQkeN9n3B9TlAjOZVgzZzHV6Abso5CbWX7DL2vFoQJuMFT4wnVCy8HzIwnXuNRxmNGmqUZw0W3KzrcE7w88v2xIUgu6o8fnI5Z5422UOydnXOZ2z4e9rAr1lDKMxGk/mfgoGffYsBMQu2oD9GhxrO+amh002Bw7Jeb0hgbU/Y/VbpAkJUURo9dVDYU5MvAKvCoLF2CBS2yEd7sNP+SCDjRkNHkh6CVW/XFMfouMOynz3BnPZDGmr87tLlzckATpFZR3YkC+w8P6/BiIWawuRtH+FAur6/Q4ShYnjXBWpF+xLsW4Nl9Fk3sJZt8K8RPm7HisiuewwNXu5jGXevGui4rsbg1CYngX1dMOpOLhMsc1GuI0W/uSjxtQsbJ5UJh/Bpsq0x2oGXbfYkWEWvnoKa78Ad17j/fjduaXW1n0C9SOE8pBiCspnvAUyFAQlS/5mzS/A8gqXf6jqYgy5R+9a90CaykAbx68DoZH9/gXsNNRIzFbu/fJB9iMsOy3hIgozBCLdvOd2xDsf396LNQJwCK5UVDTvl0GBcsQew7I9oY9a+FBh5L0BaLSuL80x/AhO6QQfuzm0pHFcpYts+B7B8XQ8UTnzSUuXKU8AUxXgiD8FkSy3tYUMeJufVsjTZ74iBX7SKcCZJY+EPCQU/+3ZDuTUagJU5mD3Z8QxULvQLLAZJRQPTFHM6u6U+BFZt1pzqVcPEgz+C6OZYhNvPXcea/KiBdrDuNNjtpyaVhdUd2LwueTgik5zuDj5271ms1LEh+grrMnkP/tx3KF8KSsTa7DkFT2kvNPS7tqEXEe3ETopVHQyiCaPZZX0D0z9pPHbMYaX1B5lDemH4ON0HFRsEqwF4m/JAg+1Zr2hvrQJwnqeUhHfRMOn0SChEbaOS+Lhf9ggPPwbQ7yqJpsmuZ0tni6FIlbCn0xBtJFifGVB1U9JAlI2Ktjbuf8bmWMYvESX6IpMMiqOv1FHK94wNTzYDb55eeCDHqUjHrgVgSmXCQ2c/BkrIRAHOTJ0muqq4bDUkK4hhZpJYjPD14vw2BMMJb8S3HTOit+kI7WKx2NJgAWOBQnM1YHW5qSRx7lXGrqf5FvllvG9cdHkKbBxoLsjT5EF8pWg7OsxWHdjtq63959LMKY0fe4DcWpB4olQCC4Z8Dpnr2CTRqZ//jhgY/aJVhPPZe23en4GBn32bge3SO4E2DSY0kPprgz38HoLikIaEO9HqqXJ/JJDSLQ6b7ayS2FE7DSFXHZfyhbEHNs2SG6hsJtb+PppHtLLWCbBFWtd+nGcVbe7XBUDtYNnqQZmx0i+vEEvyksZhoggsOyQN6NaSvBcT2z09SmfEkFxWHAK5del4M5yCtkEgRL51bzR5/lgDb31WR2q6Vxio9xZMPbuhNMsnkZZP7JHq/I4hQzmIGGc0bkMe32jN4+EW6MM/Fe8yoHXCyhCY9xrfwJaiF/GNpdHSs6DvwXkta8TiDssqHW8MgFmA29uNvIwWB1rCupcxmx/FV8NmtfcANckFHrbtVKS5/XyBQ68FD187fL9jMDegoJ1Bo7uPISCX0xp862GTKN9rDUve+2+Eukj9Q3PJ6Z1Px2DHBtqRoZgKPSkPD6JJTUlirLCMr97pCJlYezwSYB+xibrH81Pe5jR05Dk6krOIQPbKew3T0hLo+EWvkLSxRSM7eEZMrsQFFN7SJYkwkdvfEgO/aBWhNJmP/5QLhj8bA1TnDkCcqDQJ2NCllUxlSMdyx0GyrhLVCSlgfVLdmt/3QcQGk0zHYZgvCffGWsvGh9oDfo7f3eqE3dbntQpZtb0QmCcXlzpkghIe32kd+QeUYnIrn8Dl1iOxsVRdJhQGZt1rPSRQqEVEz5c7gJZ7x9pfVlOJuhJV0B6YXvOvKcJSlysARUOprriWs+PUx5Bgvt5l5FktVfNFCk6wOVD/vpgxDCFXH6DTdRp7q2FPX/6jhrVOGEkW1qtjCZOXkKmvIfWb26qi62xrwPJ+vuLjpd3QusMQkcv6gkfXbCvRdGUcIFAnlMTXlyaxO2YWiEVJrrlyzjM6pK81KGnV8KB5ol15luzCetmbdRw/e4l12/oMaTB060SpXxIrmqsL28BGW5GrXKSb+7oEa/m4YKtWVj0lPYkgclvM8km3czGUTW7gSxOgSc3Djo29OobMwfPLB8KtQps7qcBPL5GHq5cj0qWTPiE7Du2aW+ugZ7EuYahpmFdH+sgXfksM/JpVhCMyGs3+FAzQn4yBTL1WkNzbBUnGhd8xabPhwOenMfeb5o7Z/OLvIKcbLHsWPVtmHzsHwnXj03i9pQrrp6c9cONm1LHW+xF7TMsEolMg8OBwdSsKGQGIxgWrk0aXRfZ4yBPYTg0cxqqmVgzzBUru/kYJr/QSmLocv9BGNg8eLh4u0PpaM+DqdvGNAX0lN5BlG9yeutY6Zj/TLXID+yB3n1eX7i77OUbh9a0O9zVuv3DlCMJCQmzcRqXCCvF0gsBOdBJpo1Bij8TZQ4IURCzM5i7tkv0FsFBGPOiDgUmhvAYQ3y0Ds/VZdll1nF8ArFyn0ft+I+wQOScIp5bOIwO8nm4aIkNmel3tJ5dNS++VHMBmTywSrdIdsFVdPiDNCJ5PN8DXb0boVFl3xeO5ZhiadpcJhW2+IhystnPpYz7JYPNyFjy+b3cV07b0BXyn4GvHwBVmPukNksXGovFiLmdsrdIM1rtYw8dDr6KWfZrg8eoO4cEZQ8jr0cQI3NonyT4B5bfEwK9ZRTgi0v+H5UO/SSj42RhYLx93iEno8KQc9RWTiV9DcVFklMZpn7OaPY6w3e2xexfPALPoBXxIlAZ4gskbyz69PsHPpw5mZUwDzAw4Sus9HPJg2zwUllvXCLbHk45lZCqMHc7pHDZTP6BxHao9u5f1HbETGIRPfEVh+/NDh82AiAQGk21P6U02wH+mRp183YBwZ0xa2K4qs07yJ5YxdTZXwPaP3VmN8oiKlWxDIRbjOnh1ssk2hp/BilYGj6RLabJk6V8gO0ULErmkdtm1wf3fbn3cvrfJsWwWvorhfiDXcT+Xc3afPiKId5LJebv3MyZdTnfsvvMF5dOYNmya+hNID0OrTiL50bPZlbiQJcNRHcb2MKLWmkZQHGIMAeYKsSeqXIBtaviUmz7BUPFIX+DfV1im4gxfb/jvuctIH/AgaIciLZp5DmA/DM6pgt1cq+cTyMU2rPkGPym25zWGtDpe1tEJ0wODBx5ffOcm4QOpYqy3HnPId9cl5cDCjJmdsIJ8nwPh7UL5LacIR79mFeFImAnTfzlF+LvYwE++YBhN3jcAUFKPRlcWmKwT0xtEq4zxaG3uBHYQyRkyP8LR+VBfjFmSyCExnwHn0oZXrBhTLOv51uP8sKlatjwYPQSRRGk82YLJJoqTQvFSsWyaEFyWl5kMUTkKabLxdxLb7CYiRE1lc3xbxNBoQT3wp3eFJsvCl5jXYLZPqoHJPxgo2aMDP0msOvZXxGTbgYFlpdsLGs/tpUm15MEh8FfDGi6LKsey3GwgDA4m5br8iNixnmDqcDli5cDqnMX+fA7haGTj+xW3iMpH3F7h3RlNRivo2PREUrQR2eJReJIrVi6dJ0D6tidvQQS2U1oKK+3xDk2akrFuVCeQGe6A+M0Bpbs40hR82jok2o0DtJf3zYjj+gI0zmwqMLejEqxh5xHe3Htg2nhTwOqeaDQqTcVl6l4uIX0EiKHt6ikxVb7OIZ5dMCNwIDnTLLAgCG7Ao50BEpv68hiC6wOxnWoYupqbJENcKh6NVwutYbdE2uL+boM6kga9+1ti4NesIhyNJlPhj8HAT7aBE7ZP8FEUaUwc7FatR7GsQpTgyNth9jz1pw7y4gg1H7G9y+ITpBC0SYhltacdW1aKhmW3QTsYnFSFJS2ZQNY3WJb9sBIZqv0K0r27wG7LlIjdeKRhvRsh4dEyNNn9iFjA7ufSeJCCyJ4G2kOeHSjnA6g6RrwTdteeWvSDgcWaoz2cEsy6zQmleqahXRTNHcs6rJct3U3ICsJ8p9bJ5qFGjBh1AeFFRHuYVNjNrecGs7J1QyyYEW/YfC2osFmILufXfCBSZywDcH3+Pv4Hno9HNllB0j1tGt/Io2VDWguQzxuU+GxbSyzFaobVuPZIdNpXAnuVtABYXVXOV6uqZ48hxeO3pvj+900gMv6s55DcDlAn5UJQmCg0DFJPgjp+rRCjcTU5gB/MdJqYispYNZV3wBtqkngxRgzXpT9E+7EjngwrtAlT7wPY3tIQbee4i1j7toPsNcHz69EAMTtnGsTxAbGw7MKeeYK0Bx9zGOceVNFviYFfs4pwNB4R8Y/BwE+2gcWo0yERBkGdkN2uZ9K2ngJkHLvtxkDpjwIsu2IWoMRv0n3ExodoDQWd4TCjqODMWigGllGA3aU87jJWna8SbJIcy0wb4mPt8kZE9UKpnUz7jImxxGBNDF7HyioEdtl0DDaOtcTudtuZrNzNV7Bt7hgiNqvAZcMxwaR+SbEbf60b8AekB39UO5TP1jxn5VDELB5sTRLFqqdQ5XXdAmc9rbmwxzLotEcF6+nV4rw7o+SPywcBMEx8/pHVPUsOmOnje7wkyaj2MjpTyhg2z/fxZ73G2Ne9SLfSy66Th1T2DHPKBMJtbpBoj7LEdnELsF7jMcYz9emys7PZQbTZUh6PRliWSmjk4AubJdoFfylMGdIBcB8Cnjh7wWRB0NjAL7uQxg/Si8zZOxd87Boo8XnQMsmRawBLt3j8PCGGp0tBgcI9RCSa6rj/F7tPMURJnMTns9oyqisMYF/EdTKevDIWT10dVifTr5N4+ZLY108TFDeZ07iq0V5+Rwz8mlWEo7E0kUZ/CgZ+sg0cQbIgekFYR9cyVJgukCFuc+vQ5NXXHVNecg+RMQwwFDz3Ges1JYdY7VBKV4RKbM5EB/izRywUl/ew3bgKJMkZs3LJAoF15qmAaHwyat46SsWssjdgu1A5idKZlrFTGeH2BRtDhaohNqabSQ6bU7Ug8dN8NqzRKJZZcrXIZ4qwDTnBMtw6dWLbBLsnlhJwQvHvwuIe0avp78BXJZ3GqYtZuH1M9rD2b/j3wfLRsOMZbcfPt2gXzwwxBhI4sD1ZPo301OvosJtnEFVrhydm/qpYmMgFZM8IsfP+mSK2TrkIscYwpEzVBtjykcUQr2XEaNvuckaC6wGgeTLC96sndt+dsYUicZY8Git7E20hUyAEOyBxdYmAnQphCYUIHI9/9TSZGW3ukHeFWUdKj59HcKQH4O/7ksdHATH8nLsagLqLefS+7Qi7hC5iZiLFNCE+Ym+9eJ/PKkgJ17J9z1oTDAiOG5/ETc0ZE/2ohU3RIYblrP891w38mlWEmAmkyR9jAz8ZAztBcIHfXBwW/fHlMiVvVNjefZcnxZkx1p1RouPmjBI5EkLMxluG3RamnCTnPXbD6yzzID/gsEpusSoy8RpRSFXfRlsYhPj39WQLUVyYNEoraNhOAhOzqxzV0WWnVWzfZC7AqfJpPF5g2U/VsoRspL6fX2O7DX0ngNCSbZ587jdgnLCM+czlsXjmHVvvWwNgzPDvk71X0ej1aIAf6gXl5/eVBMiwmxbH0qbJ9IAYmMw2Y1jLsVVH3Z1LbCfmuP+ihWWSKg+FkTHaS6TKmPWvBR7gXJbfVwQXiJ1iV0psr59msK7mKOmB30SMeWIG28H2PWV33LWsUuctbOOXTqJxgRK/KYwS/MPgfYH1GbpMu/UqrMtXyOO7K6A9PcQAoqUbUX7dBBFzTqcnwFbG/duxMGJHoCdY26lNo9kqzBk9YIhYBXZMYiSHxB52VALmqRjfP9BM5vjNEqKMrXh0d4nC/BJDS6YXb1txucuqgXDGkNJGNDmGVfVbYuDXrCIciZOx9L8VA6N95IN/x2ERT1ItYttzTiFJ9SXn6ZVFjPL3fQBtJawTy9NaFoQNSrYzinh09RqX9YoZQDKUMKs+hprCtgNTh3TxcOroaeIwrgOngm1fmjxexkrL+Li3Yd0uIuxWDN8v9RQPojtDaTXUXcd0ZuwgjdYo7X6AZbT2eQjpQ7PJZxVhO5iPICtrlyTdhPdsmYkWBFHj0Ngpth1lmXOEnJxRqt83/WRfP1CQbAK7jrxX2bLL8DoBDNfYXRUFq9icYLZOTROzenSRGRPMsoDV+oUhxRhhGVVHivt/GzuEj9aKwixlLiGmKrSJ8aHJGFsIG7QfkVM+N1WBbTIDpT4WFnV8G72A7dZGBcVpgLbTL18Ru70kCqupifZ1kYWKmScWQb7E8xHvTTVnloihxb9WuL+zDLE7bSl271q0a87HiE0pFBfAXZrwyDgLCtsf3D1kx31Sc8XTgHnL3oeiP67r2FlSl3UXxECIZCFRr9cRs6usg2jhRzweK0rzO2Jg/GtWEY6mwnzyvzUUqAELoFBxGEaVs8+ZUXULWKWWR3lLmoo9jFSAZBCh9OsNdtfTxtxBUQ0jlOBIAAa1wGH9kGMaH3bYjeZzAbvzdok2UVEctouWVxCqkVlzeQtY5jtwIa1u+PyB/upY7pgAwXYE2O3EoGekvdawsl+Yhfel5rL5fsMh6eJ3mb8xsCP+BLh6XdJIG3CB3RPBwb/L2K21fijS/aJsIbG2GEI2FTfZ1jIOEI+4TZLj8dGxr7uTFznaQfz+BiA7yUIESRsGNCl832XhkJSItYNHo43NgfU93cHm8l68m2yBsZuC2T4cjSzOTxmen9mmLWC75mhHXFUlNnWcK54v3eDJMcBQcZUNDCWq59V8v8eQMlQBs3q4DUkyspqG2ZM+AS4UMU+y7lkxZzYZwZaBw2OAsGPm3DjDilm4//U4bNjSdDFU7VZJHdNFw1h6lhqI/EvKI55iyJocxBBDkbWpo/uBR2x6yl3wL/uA8tGxztjL7m/gg4kYLma/KQZ+zSrC0VQa/a+dGwi8LgQ+6HEYDrb7ig2T95QZT706cW0Bpbt94LA8SRylnGHWvF7EGuLT+p1Fyyhi7QrLiKslKmrjYfdvzQqz6X3ikihahi07B6c95GGLEj22+55tOUprdhljtj1mYc8qEZOyf91CHUkLDBXVftKgyJ9R4r0W32+3rTnw68n5niKUxiUGaT9c1vGKUom1QbeE3Fi7FCUYpf5ePM4Q8Brt4xLTiIl3tIP1DbN9JHO/Z/rCmYFv6TaPXhlzmey6EaTONah5guXB9up8B3mfeiR2L1g20RHLOFVFxFpjVyY7Pv0h+M+VVSfyMWpYOEEpX+3RhmI+xCxf3dIbxKvEIHx5RNt59UYNofvwSHK4I2bPSbWAZIuRibMuahlz3RRWghCTRLg9W+zm8gSyZeCQeNeEAvP2aBdpdkEMvsavt83kJmwnSkr5pGAmlnl1BCRlSqLd5JWzbKBwiIxLzvlxV+dsfK+WEN/rALFS05zNHXhADnf8/FSv+i0XE49/0SrC2XQ2/pcY+P/p8iFhokTvr97gMGw3WLZTMC3ILwTLgKyZwJ6uMYagaHgdrbeYlbkbYfcxAiz72QylOJo2MfC9FGMZUyysuyjaEF8qDBUwwzIYKqSGrLmgRD8e0LPJFcs2qIe4PXmAGNgsGYfiYALht4f6nrLjByj4A6W42GHZPMtrDKvrFLv9P37EeE1PmLWzolFYnGQeYkJ5l+nTV1iRzy+wXR1M3J8nlrEd8BZWpu4gx/yHwB4Rn0M8ThADfoE284iEBLIxD0isKo+ICQN5B6E19SkvxiRn0wGWcbY5u4TXsuKyeJfLWOaFRXjDm5ZdD20FfhaiTUUG2tDhurmDvzFMzp8vDY93jq/Pn75PI+uKdqQN2wXkj5bXyf7QdOyQVxlww054XO6DjskzKgKYoYsY60ORlalxhTB3cP+XJ7SDqO9syD2W0viRYCgrfKWFdaxnNPKifcNGezOB9Xieo53EdcPuvPFhnUSIufmJIOZPeQ8FExD7txP8nhj4RasI5xNh9sdg4GffhOwgxJD7eUJjq9zjsH7iMEuCh8/5PG1Ell82E4gbg5N4fn8JbB1VBwhPZlwnHSo9U1cRDjvTTChfGSjBF1qh9I9Hy5obG7QHZy7XsGZLlPyL0wvMepo+BEM1JpHX7kV2IlIMkaWglHfspbDnuTyiXUQ2if0xZuOv3zIPw6tTf0LB/j6ZQnLKPZqEN8zGQiPg+x3H7+vyvmyyMHQ6iGeiie/v0YrhnrcQT09OHcUpYoBtNnPg2hUxs92gzWhSlcL2MAlpFBz8iJ1HDpYtXPw6WnDasvkdy7hQLbSbPQGX7c0KMQCAocKKWcdGPNpDHJ8w5Libl8votn7A5m4ghuhME9hANBoIaeXz+P2rSMyYSyaEY+AEd6Lp2XLB1rBduAli86H2bJRRPD5179bxJOcKOwVGB77rIganVzyfafm+MqOtU54wihjTaH6GeHjJeJTGiN1B/baLYV5wLq5Iy3jQwvtSS0Cie8URE57whEh14pqvFAxpvyMGftEqQkmYCn9MKPjZNyHbNwkkzQZ7R0exOzfn3IFoOfbrBNSRwl7RSYTIcd4zy50mMvesHCErfezmkzFm47BpMkhGLOHRc4Ble+rfF8DAwTKVRcTG6oBlEMiKVfNDAwI7KxmOyp2O2Lhae4mlVY4YEZOAJ/MnYmBkPk4QCwuHco+jndi7CWbnV4GS/HWD8nhDZ7Cliscj94rZ2A9wlMcXya0jgSMG5hu/g1V9wew+umM3zDE9w2qXOSTqJVlg93MtQTR4f2MSA3LG8hdbwWrVhTyW4kfGeM0biEsXaHwxaMcc0WlgNV0vaVIYAGzNWwVig9o8edywm7ONVCNGbAw5o3YPbLiuewhGGIKiladJjI6cA2R7QKzWc+zWCVcsWJU7PJ9PE21rO2w2kA38BEOJHwhs6TtzyMsQt6c0nLH7BTGQziTEwNDH80k6xYH1YZjWUX1jwAb77oIh55bVvFzuO7YcRxmkbFCQ+HEmHatTxEDhn0LOWxexsFqyF4RdhZ/f5vCbYuAXrSKUJCL+IRgYkZ8cCpSkw27o8wS7T4PdxpAaBzZp+S6DRn9/R2A+hXxSYfbtVzisz2l0glzXYhI3lDVsnfUZSvoFXz+gWLaHrYlZnZYeT2Y37Pajyj9AsiCIgXhUiUwzGwDOUIKjVUoUtnXEBFaPPKiTe7hnjPB5C6Eyc3jibF4dU0FOsfvJLv2sGwi7t9QfD4iB0IxMtmZiAFl6c0lymZQmM4zNDXt1Z/HEHuKwd/zN5YOB+MFkkU3K0wBSu7QJd86IgZGXrYAvwhAx9fIzpkxTDD2LAdBk/EAMFDWWcVDO38ubHhUwjA0qhIuTzWPzxHrW1wyfb5VoR+9fLWLT4+kJaSVaNLqtqcL0M76eX1WfJB7F4yGqaUPoHCOsehVt6zwQc4BtlJBEozuRkTNiIMxr3B6VEAOT2LjBhkoO4aUYCqzYggtFu0sJHxLcm6qAKxQaZCSyQgwh8QSPJ7zctzSZrAjaxqQLoHi1iDlq8Y4NHCCwasYJjaLdb4qBX7OKcEymIvlDMIDt4Cd/pyDE7sHrCofhZY3Z/8F7F8sGSyNWxQNjxViewmZKIh7NFjisySw7wdbuMEQ8lpiN8027gmIN2M08FbOrfck9WKWNV8fj9furPxdsOqv6vbwn1HuJGVMsW39/RwnG0mdsnrwXJ8MDs2vmYrbe2LSFqB1g99MB7eTrd0xXr4f7ffehbLSRIE9mXp04uuCy04bh+8FhSWMPZJepXXmD5HazavRgLGPZKS9Q6JZLk3Pni4zq8yGs3r9jGt88dIWgzNfAp8eQJOOkzNkmxv3lxyHwqL3ynj3l9wVIY7Os4/ePl7FxIaqQmyaGiogKApvx/ACxu48J31l7tIvl9fm+Z7BVR1ObIkZ7fP3qsPNJ7L6vtExvYENRGBHnmRxJ7HUxC4gnoxTtqFdFdkh8tJUhQQw4CseQETl3SJwCj79oEKtiHC0h2TeIgcscQw1us4ONtF9Rfrvj+ZKUDENGf9/WvBvSnl1eXQhpvgrrWE7w8devFvHhGW3MGP6mGPg1qwjHwlj6Yy4Ysp8cChSjzSA8TBKU5it2m42P3XwzuwJPpOTgMkv1ZxDP9ajmr3WtsGUhtsAVOeHJZctaFvfiGvJwjRhJHRyGfFB5UMimRyIyfklMeGHWh93YIrF9B4lVLyWEUN0n76/yEMb0Yfu+SdYoIFzIQpT6iX+GQvBR4m3xhd3sTFMI4537vXxIquoBxKLrET6zmcumaAX4fglKdNf4LrvE9R1tYIj2oT7qnjlDxMDaubg8XiilxOS5PIRkM3IQcxchZ/IQ9z/uLU7jcCJjhLiVBwDPh5qbci2y2QjLGDppWfOwUSKmP00KvubYdTzrEQOjtjnAOh1hd92cXxkzj48XZMezVcemRk0W1A5ikzyBRlMXz0+ywdDFJQfPp5EziZlXt4DVJU1pcjk938uvEANrkS5J4jeIAUtCDPj3rUvjHF7vVZt4frm9ymjS4xlji3nTQXCNVzx5LvDzc3m1gYiXWxIvZlRget6H4N9mYZ2cZ4i1tBfHEGUd2thNVPrfEgO/ZhXh+P3LgH8IBkbkJ2Ogc8UMCnGb0mjuYrcx7AoxIL0v4I1POg7DQTkDPrlG7xCAknpLGZbpTEt4XPgCSnvqrjEUuNjNRu+yPfLWhyK+Ypk+asTGFwZW/smmif1CDKwewCFPUYKjjc9N5tosg0zRA5LEEdrA0uRn4F2N3Rt2msAsxchgEyIGon/8oHE2e1+AC/aNyxynDWHVorRHYle6rN+8vwh89BE7E14LDIb1FR9v8PVa9pBYXyoyZOsWMbCQo4r5TNlAcXE4Tebcr9jmWL/v7lMC4eMUMWAM/COEg25ZJwlTMjZdKxpshYFN4ulKEJm8Uo6wsSaIgdU2zJnweKB0a1PEQDxGDIRjxEDw1BADfv+1uLdxIR8XiIGyb7Csj9kWimyacj7tdxLbH/kANj1BDMQZBwYj5wEh9VzO8XxITLIaDzaxm6FNTNn/Ie/tmhbF1qXdH+SBoKJyCDoYioJyIyicgSifCgoi+ut30h9zrrVjxqo33lW1u+fc1REV/XSrj8CdmVfCEH2NrUWUoEcJGxjdQXMXDzbgmUrMfreBl9E5eP/ng3DM74Ko6bk8RilbwIa3evK3vO3I+K9ZRTgezeejfxsb+NnnBvQiILvY/2kDm6hAtzc1yMDLYQNiHM8pGAdufhxWgNyP6z/pvA1P+WlcFY0m2tUZJcKGDeQ2xtCIZfrdBo6vObr/Jn2X5B1mW3bU9h9Vi8cY7sCY4/HXDTO1hxsF5Il3WzjKxwyydpDelDgmc/zLF12+v4Wpbwtm/rsNDC9vyOTALOZkhkja7Cs6ZE1N2EC2UUi78feb3O9iC1kK/QeBv3lDUWyYuXMdKbJ2kXSFwvyB0rFItERzTklEVvR2HOdTvxPtu4EN0DMh0MwENnC6WyVFWrMTXBtvRLsEJiN/2J9biL/o9nuNSjoL0/5cR28DdxM0cBk9YEOXE7bPPxgVeewAuuoS0EBbNDsKbdUV3EfL1d9t4BTWnnO6apmqccUbkh2Ie3Y6RbABdwYbuAyHoKFwABsoxp1F4WvgO+7i2l+puciwgdc2yE+zFfaXYhUR+fIkZqfbjEnaYNG55K0M2ICr4GdZ0CcU6Pbf2AYmf80qwvF4OpIm/yY2IP5kG6j2EmQ4Y5Cl2C++HXnSnkgcQwbP483Vtqd6TrZoH5l7L2ADv32xuecMToD8g4auaRVnOjW657it118AfOhE4aOzmPuo0P1fugAZPTdb5jBvoWpK3d9l0B947Jhrgqml2wa//7BBKTgHX9hPmaPLLwvQwPaI17vXsAELP/+xbsDx0O0Pn8pynLIqSNMDzUH3/QDaxaNF2k6ADZyeNujDMQRJa0e9DexNPD/cqar2FkmlqHka+TG03UILxCiiMLo6zmmbx4nW2iVsKyKbndQ4B71IsAE7vOwER3JhA+IHCW3XqsGOUutKWtqfKzmuL6fcrWdZpO3SiUj2u7e9JIMNeElvA/0dmk5G9xU1VHbYwPLrCqdmddM0X61iOouml5/6wqSZH9hAvxTLOfUEo50a2MC5/0ZjZ/wCXQVvicivyM/dwQylxql0lIYyCgRX9paS9jVgA8EONOCEV0fWDv3yLqpllJ727Eja9UETOtccx68K1L+nDfw1qwjHk/FMGP+b2MD4J9sAk6KQ7EnlOUfHQtqELw02MHzABpZPDht4T2SK6HNkTmcDcv2RWKPL2ifhlD/FThudtTPR6gobqGKkkaXDBrz8AJlWIro/3WEDTvtEOiu1rWq+ULl0dCPQh+kh7d5vdPPrcIZSILRLU5Mu5ZNO7r1Pvw9ejzoroOORm4IzWA3d5WWAbn95eJZzyiTQwDX3XbLn1p82EMSTjkjJto7DdMjg2JYNefLFFI7zDWzAy3obyKI/beARQDa2c3Dy085UCs1d1SVdbGzr6fqGDdwsq4LN7fbsuExgA9c3bODcpb0NeK6s+Wu3pKBoQUf9dxhqkQsbcLRnf3+CAyMtnMAGoqC3gUyEDTj9JwqD5wm2uiphA9G9i+n0tjzB4Y+lqtUBbOB4dGEDSQcbiESj+50GHFiRBpvraatL/PxI3yLS8JZblIr/bgNXK44d5xhi+zNLPNI1i2ADsQC6ocSX6LAL/s428NesIhxLojj5d6GB0U+2AUGu/rCB32lgEsh7coLWZsf57OhqoxQ2cDa0fs27Kehaa8g1ucXRY6dVVnQaC2EDp+0ONnCSkN7jUiOyugIyLVU8XnT7UsDNrXNiB5SCeqMeyRMAFL/bwGUnBnSKdgf2Ow0k7F2TNfJgA9oWtvSbDYRrETbw25eX5WNAfXSY4vWVheZqqhi5f9DA9QOJLi8T0MA9x+8LVSZrV7V80fXbgAaOL1K1cBkt6FpeDNjKGDZQH8TL7zbgLEA2v9tAOLJtx/meRVX7erCBs/3aMzfWkkjztr5G4cGBDUzUo6rNqqZC9++v+4fl8g8b8IRw6xxHX9hAbBsPcvyc8qMUQKaPt7jvT5ke2fFbwwbmhZqQdX97uWNuDpqWT3obmIqwgUx1UEJGsIHTq7+70W82sHxh/5IAOz1OvX7dxtxsyZ9dYQOalcladKwuRF0HGxiOYQNKKB1h4wPQzrovOa5ZSBRt9JPgKNtO+lvawF+zinAszfHPv8cqwpH4k08Rlm/xTP7uAllOztkfNBCBgx1ntB356PrGgMKNd3TcwxKQ27b9J9R6G3BDUxO1sYtu7cwVLz/OLnj+TCGbonNmOe59A3oga15ReG63+UmegAaGMdLpEK+83GVxTlotqKABcwgbGN9BAx8XNhCc1gDizRevB68I6HoADfy+fOg3G7COFwsQfRFdDZHuokQ4f9qA7syRnrvD1nFVFzIQbr0NpC9TcP0LbOA0SRYUTBVDOIWrotK8QL2Qsxn9aQPTOWwgmC7+tAFpDhuIvqABd6XCBsaeCx0qN8P5LzZwXSooBct+sXCn9zaw7EvBeAwbSArYwPEDG3Da10HSblu5v+G4dHScweima41pJgTr8oTjcwAaKKRIoYDEfX5KZdBAMoUNBDPYwMm4wQZGsvrfbGDO3DeF7B2yI/ewv0Zz2MBh4cfO0Xy6sDGO/W0trv25jwi2uF53U6Jr3Z+iHf9NaeCvWUU4nk6F8f9faSDvJED9TAEN6Dt0T+3kW3SUBNs53YSbr40LCzaQ3I/OcX7NTW1U6A35Wx3d/qUUIuILNnAQNoDa+guaqBeujTH3rNzNH7munYZrpGVibXNXsj7a7zRA4dFzTsMUY/67DbzPB3Yylhn9bgOHcX9TMHMlqFpqeyGdxMmO/X5uYP1xVfLHLV5/2PbXzaXCpSAT/0EDD6Uj/yqgFAhaAdnv6j9s4DT6wAYWHWjASzvQwLGEDYhb2MBle4QNjKu40HzlXfX3TrQd9z2HDahdf+WiuO6dY0WwAT+JOB27MWxg7I5UTSH5QeGpAw282AF0sYYNnI89DUjD3gYc2MAJ/5Y73gM2IBxUiy6y33+06nXUNUfSEzruM9jA5wIaCI6wgXDowgYqCTRwT4wPhaWC9/+bDdRP06br6OQLp/FDLLRCj9504GnI3JsDG1i9myvohGADjyFswHOkE4XKFduXibBFaQsbsLYqjl8R0y+lgdH/ZAP/6n/+YQP/52cIp8JP9YHZdPqDViAJ48Vorkm///W/8AFZ/l/6wM/+SuOLIHJ6FZ2d+/bH7ni3NGbUGFvTCR57TeX2ev2kbGhaQtiyg8p/u3Fhc7vYech3ecQv54RTuvnaQni/ph3fDY05FZa5zb1xs5D4Jal9yli8csJ5RBrvjEqlypnbQjCvlhrfbYhRwmJT8PfzVON2YoQUq+FaCCj4dNwfrLd0b7+645FuJMyYCA2Vn81W8F5hrvLskg/plrx0IZDDi6xt8vOVsvKwYkG1yyq+U94RJe4Bz99Hsc7zqfKi7NOtnWCpCMT5g1Z0vzz2zLNuV1/rpPmJHuOdyXz9fmj45J57dH8aGyfk1jvhImKVMum1ErzVxSl4epBtyviEBP/m2S4vwnNKyWHOBf/RfPH+VObTc5cbefD2Fw13Z/mUSn1rCX57zxs+nvkbuhn7Awv1cSfxt3F+Up7UG8HXu4PGh61xpVhLdeYpe1vi44Ewp3r+cZg3vuU6F+YN3m87cATPP6UNP66rFdVGHLBw3eH9vxamSok+2LPgtMLPj3ET09PZ4Hg/8rfM/7sP/ExN4Z8faGr0N9HUz/4qMFMuOGVvsgV/adgi38XrOcWlYzreQYSmyoVTUztYEwvexVLl4ymysRU+0NBjziK+pWRFt250YJ65+Ig8L9cy5dV4m4fLYyrzgxj7lHfdyvG8ttP4nbsLeu6XtuDd5K/Gn6zSqN7MTSHUjY/OpycrpLadQ1PpeNHxaGQYVBWCnocLH5qyu/kLz59sBT9b5hoPb4i3criGpsi5IosN5UqJvYamzNm34l2lRPS87nUnyN/Q1DR8v6iulus8MCtoyjpqa2qLZO/40qKNNGunnCgVD6bjx1/MILtMPGp0ZZP7SqEkvNa9D7Wrw0oIDxqreCuJNhXiwmY+1z8+Z+o7o2KD3++3CravcAWf2vJsYHsbu+HnUz2j19eFpi7M6fgz7rZU7j8HFuwsVebBKq7pNhOgqd35oHPmWjHd71OdhcsHNGUGsYznEzT1sgUTrydD8wvmsrDuoKlP668oDgpo6qkfOr54qCrdjtM9C3e3rOHWS4spO6bQlDCPf6Wm5j/4lk1oShkvZ8Lvf/2lmvrJOTUa+sgpN8aMi3Yq8qtSzil7CaYT5h9R5emH1VR6K3L88Qs5Veh0pELOoSll4SS8LMUVvewFfHYaQpPh44xj3i8ACw8oXvy9gqbSxQs55T8TjR8n0oLuc4IGI77UebPUNHptwWP+IrJ1vi2dEL+vgi8LHK8X87NB8ajSc78iaGomgD+fQmOw4O4zjVcGKZStxxvmlTto6tvE8PURg6aSITS13jkRxWyt58Fp/zb5V5y0lEVnaOohMuLNCprKkw80pd/3kfZZxB6Vry80NVhiJvV07dNLzDd50I6hKXV2/tCTKWvm8VCo+P6dHOhhH2zmzdfQ1PnWa+poQVOfLTRVnnNsfwM+DmgITS2fFjQFH2JhehY6fr3pW3rMBgfmb+8k8+IBTd2X815TKTTFSwW5oi90J7y30JT1eMOzzifH8cKQ/aGpx8VxmT9cItdlktaUHpKAeXqUddy8QFOv+WXveFX7bfht6Sd0H73sPBgPfqWmZoL4P18YkoTJ/7w+4/8zTf3sL6k6y2C/ohwip4gvRC4OnRl8OwL7dUWh8omi1FSJS2K+lyCn+PrPnArKjxBh5qCp2AihkXqJnHocFJnKYrfN/dyCpk7u26fYvv2pKUNNFvS4HfH8VP3qPEhUjeIqNYXA3yCnKo6cKjNvLYTzAjPCDsipVGR/5tShKRtKB0/k1JAhp3ZZp1D8jXTBC9sB2G+KnKqLK2ZaraGpegX2q79XsJ89eEPDb9ZSq9jr3Nu30JT0rtb08M57J3C9YaQt5taJEmkJTQVv5JS29zx6ac4m99IYmsom5R855a0+QsHvZ92mXBjYLMyHqcvFS51SVvSaqgWw322FHZsAWwVfmkFT98UEmip30JS+Rk51qgpNNTU0Ndghp5BzyKnxG5oyQaz8t/vRZ5ebzoJrAU1pwhyaSjuHBXzG4EEPgqb0FTR1V7C/spkEj5MnyKm3AU/YRqSCnTdgW/UJTXkDVL/fNbUSrV+pKXH8I/aTxH+eX/1P0lQxNtGHRAP9yEjSP/pU8WpMFsykXOare/mk+8y3hEAd2jIPt41L+RE87q09sN9ro+P5fW75LMUxfZjIufr73jrBOP9IfNBiJtt8v3L8ywF9KphoKhX1Crm4yNCn7JXOwDa6mQe3xwI5ZpYB1SoH+xVnvN7lzraUPsFuv+fUb33q0UR/9qlWVoZUVSOw30Lfydp8ub7Sa/jgQvC1/uxTrTfF88UH2M8u4xfduLR2wsOO/dGnmlQHG11G6FPpGH2q/r5M5iU2NDUeM7DVgaFPeQf0qUAVPvSKfLBfE7GC551v023L0KfePvpUOp2n1Pb3cfTLAppKXnj+4+MZuX/aoE95M2EKNp6gny5OrOFc1zeUtDPsD/mGPiXKc/SpZvJnn5qHfZ+KHtDUkKOfrkIGNl9vHBaWNfpU8IxOVOx8RwiOK2h27YL9noYSsOAR9f1JacB+D/Qp31Lw85RVMTVtYSP3SPmVmhr94HtTJGH6zzo1/ks19ZPZb6LLGjWv2nYC4fNpeH1iU2otZsLnmCPz23zyoNT7gP/vQc9ye9+hV9jg8ch2nw9njdZrEL7nGug/4tebU5JXW8ffymA3IZ7D50VpxUJeJip33rJKZT6CJrkKTa1eyMB2aYI1+XCh8ml+DiiZqciRYYQZERbKlm5vDX1otap9ZtdrsOhgALbs5pnM17YxpPz6BNtll4ukrXx2IfARNNVFB8w8n5/pvj/qzJ9uLJ0fzElD99heO35k5CZ/bdEnn8/bTvAGTetq4c5DDtcutt8qlxXPNs6JWnbaON5t9AaufucdJaPvKg+SjiXcWGoE9jpR7mnCgngSlQnV0Raa8p8fmf/2vSnZ1TKcwK8+FY/iGvvXnli59xGcin/Ork6N5oClnSmJXLnOH5SMkYv+kkFT3/f5SrnewWMUHxzwEc5zqig4CP6tEjQuv5sT3ddbB7kuLCruVBo87gBK8IP7AT97kUKVlmP79jG253Fq4DndzXY8QbCkX6ip8Q8uA0rC7G/Cfj/7nkLJRmLw5Tv6QLtDx61kRaKsssD/H9eR+Lb1KvB4beVB1KT4+dBravlBJ2cZc3m1R848WgaNLSxowM+FGVWfdMv8vYF+ZkolfP9iY8YbrqKfWZVC9xu3Hd/y4ONCXSzoKaom2GwLTWWARnrOBph5g8HXK8nYUDUt0a+K+9llj3cNNro/tqhdk6/Ez9J6QLV5Qt+6XS+i5rXniJ6vOc/98XWZcG04D+kO02fB5aVo/Dmco6+I9zXzDxl8fvXqNErYHTM3eQ9Jc112pBtJYLXgsSy4mzLMbDPbMP/oxBG/b503Vfl5BRacgH2/eWPR/WSQE8YzG/3mmsdULu74/dsRctoPBWiyukNTNyWt+NIWJLq/JpYT7sS84Mea1lS6BTihiFSR+1r5oGbcQsNzHf21WhoXqp9ez6o3cMR8hD52Izrk4UoB+96X5pESxXDycCakBY9rbE81DH3He6ygqWI0GVJ92u/QH1N4jO42F3rdTLDqY/P+lZqShPkPNDX/u2jqJ+fUIpKXVD46EoL6aFfcfjkTsNfAyINulYs8VllFTRNbjidJ0IjDiwOlycZmgbKCpl5xxKj4bqFJIsyMfntP6TUtNkIouJiB18440mM84XnwLdCJLxy5chspOKZfHz7+nFZgwXMF1iz8Tubb3cSj3BGgKVe0C85NT6dicVmjX4wMkx1T64ncuoAts1Um8TJEv4gtGR3+KL8aTV04/e11Wsz0sPlGfL9ch1QYwlrwCvmt8uM3rynegt2C/QU+ry1NjV6Cv8v9QTE0tcVDAdsWjgG2HUKTbCwgt7ZcF/z6Zfn8cqlbSjVz5Xjyh/n8tCz28JgS/cjXPia/sThGzq4QELICTTlJjgw7jw3m3zbYnlteTqiYGRYLaOEU/Gw2KypVFR6TNV1/nhP7+6H0uThOwNppUEdUSNY6D2ZjeEzDwREPKT44viZ/8f8VF+93VTvMe87shKtHk1HyPfksDAiesJDKAT3XfAcPmGF75rkUUXnMSfCCKBZ/oaamP7j3nSTI/7hKLf3LS2z/rpryQ31B8cig3K/tT8Fn+3xMWXc1nHA8F3AEv3kJHx9aLEynYLvpV7OpegqUhwEXiNf9ffTv3YeEcODCJx8IN4qP0SYP/AtY8mO94aPWlOdhPYYvfmxhQPdigP7RpOjctqwr9Jp0huDlX1XiT+0MVnQ75AjzFwWXhbdOj2+8hkYiQ2dnN3/QzYu2LPB2S5GvtTf6hbTUWXhdQFNZXp4pVjl3fP+b+fyoCQHd9Bl8fnrFf5+MvCfYsO9DjxZ97MJURqmQ7LC9l6GuiSvm0CN4IlfUMTTZ+BZmdnvRc+8uKS5fKwI0tQvAst40d/n+Xe3odjX6603c1vn9VF+pFnbQVKOC1XYCNNn4I/S/62GR8OunHlPVCnvBXzMh4Y8a7JnPCbl/awms+7RKusnPDfPeV+yf4xPs+vRna8c7zcGOyqSW6MleBxas+5xWh3Sg+9ACCy4Gn4hfImlJN2ngoc9p0JC7dmS6wTOcUM2XET/1Hz2qFilYtWyV7hdqaiZNf6SpP9sU/vorNfWzPyx+bpATTdCQ4w8IPnc9v0eU5y18deWgQztrdqdU3OyFsN5CUxfWEVUnCazjikznpys6cNpJ0JiWYGZu9/cEvq5sHH9Xge9HB8elp73FjN8HisifTJCpnVrQsFkg99YGiCv/vg3Hq2adyFE1TpSuB5j5b4j3o/Hzml5Of55ON84aa0SnojLOkYPB9NvwcgwWSo9X9I1s+aq0UxmH8P0JZ2H9XLo89i0fGuBrsNdij+5Yxg+qVsLKCdIQfWzM0OceubBjvqsONa2N3gd6bC4GC+UPNBnuFIfKZaQ7/sZ5u/yuTl50C6boS4rquPySkEnpULHycBN8NJ7o3oVu1oUz76p/Oq57AjSpjra5t0wx8xPdGVE8qfZCkEroo9eINLr7C3jSctZVfGYYd8oerS54VYk+upGNkF7NFB7TqOAI1cf+fZ0lGzmzRk7XuwoeZ5doUA9mR5xX2oLqc+flHm2goUyE59SnzBS8dvb1+e6jh5TsRHK8dPX+lZqaz350fUr5m1zz/dn3YfElUujWXYj5RZpGXAzPIrXHdiuEhigU/KJbN7rr0T4PjCHYbroz93QfCQTWq8FOl2ujUDpaQ2PvO45pkVpj5Ii6ccKsQ84kXu1Q8mGcBeYVrBFn1pwy7UFOsHn211NqZ0BFt0UuDhfo6IP1+UjFo17lfnTEDE6bfEXJ01ojF+yZzFZaWVJuyv25bZY1PHDPU7o/OrDRyh8k2mJWBpQGQ00I+ftLPJnWHrW3GDN5Pg0lzfPBVs+GoKnmupS4cunPNZNnCqF5e8lakJ4P9Lw1W8SblLlc66CpehWjz83LmLhixw3d9huwZfh2TB50ukGlHKAfGTdb5YC2iOJkowmemyGnF77g0POog1VXqe3zd5eLFDvrfe7dboLLR1WBPlq+4EmvBUEzsnGj18NGLiaF3XE1qUNKzd5jTmtwxOqI/ftSJnYejCAYXhsq0WOpgwWV4cflVo3tyax+Nep3Aw3NbucZFYejmXvXBh4j1IlPVdPheNuB1fw6TcH7f8R+6j+u+I6X/0maMmfxECwWWEK4yhY+f0WWQPFGga/6KjQ1nhkFJZq1d7yBAU11L21HcbvD4489Oy3PzpDKysIxGpapz93cGFEVrnQhlDrkVjCND+jYPmbcT+OO5ymOcVlCw4G4QN8qw1qmilZ9Li7VjltB7NJrVqycsF9xywFXnCp2gSb8aiaysJrfKU+2yMFomhW8+6Dzv64r5NA3HkQaGQZyadBp0FiXmfxpIvea4WoleOdm3y/kgCYrqVgxv3QPIvfmHTwFgkfOui9JG3BmU81rbL+0habeS2gsW+c689WhZfLTQqjpvrpwJ6ieuc79V7SBx5ws5o9K9MHzzjrTw6+03FMcsJq8s9A/A3eL5z8XLp92a4GK62LPwnPFiI8e3ZLaMkVufA214MZ+XVA1WuiOFzzsho+WXkAlR7f1dfRYrnKh54gQ/YvYt+PN0bXoPiWwYGLYLq++kkL3wDkJ3nAOTznc4TnNbm46fqFge7JZ4tHDbS0hcIq4+oWaEkc/Ou+3+Mfi/5n6n8R+e84G1FzWVh6849Tl8239hS9K8NViyiL4/CSnRLjtWbCafxJ+liOTsssIjx9+wU6Lco1+pKBPeE6C54/st0jl9qkjZzhmIDwLNuXLo5aHn8+74drBQK5MPDz+2YFlrhLYJJ30uXjkScPbxnKo+T7QV04XvJ6pepxu5xw+nXmzji2fyM28GW7gsyo6+IatJ5Tuj2sWTKWdqxWm5dFz9tQc/yQedP4aos+UwWCVBxNkqnb0oMnnReOYuSNmMtuAPW+OazpeNnl1mlMqRK/hAduvPA4mP9/PNt3f3/4atP42eaxOntTmfV96VEzjj3miY4ZP6Ef0JolvGuRKPoo0J2xt9EvReNvogwysSnVKfKgYXypml50QiiSY3BtXC3oKY3hS6yQJZ2cnp2J0QS723zrKy7T0qQ7ZyvGk9SLis5Ujgu3Ufi0UX6KvZvK+X49sC6FOH0Jfg8c1RXjKw1CCp8TLiUTlfmWCbbuvyT9lBI/xcby9x8wqfqGmRpMfsd/yn5+o+d+spf/b5dSBMZlq/2g5gVDYxL11+aHkMtky73hzfG5NhYyATjshWPrInclIMqhoJDxeStCRm4chUx6f0CdmDY7psfOQc7OZjtyYgnVmnWdTsR1ixmYLBR08LyVq77Ll+PoIM+fq3ozykm/zkO3APgfFcXpNoK98rguwVulo9KzSVR5aZdiwb1nDx4Odjto9OER8nZdgTXu2EvxwsiNtyDyPsnOgOR77LDU+/irQ1EnCTLqrYaWV0xhstUx5HmZHzORCygcUn+aGECzaV6O9Hp5FzeKB7Vfu/TqGcU30PL/WeTi9xjo/i+8HPWiFvjapHJUXY3Xd5wfYuHkkIl/u1wG9NqXGwmiL/97GsU3x473JQ2Vgm3yyszrKFuIu97JU0Pmx6FR6ZNzK/TWpEd8NrAx957gWvG1tF/zKS4/igwWPUQ/gAHKRc4k0JbCj8C34RC3ADWvq1xpZeP3kEA8oORxOLOAKNPX+sAk9ZRnbF9dLneuufKSXxnH8ov37V2pq/IOb3UsC++fHU6T/pJw62WxOL6+0WGh3OCYnr+zodcw3gudn4P23Pk8pb487JxDX6Esfx9xS/dpZLNgewU6c53MqShMa6YqPyZUv+1J2H8FngxYscu0wk496jty4rayKL/tvl05bsJIXlnbCCyZMqZhft47/OIB9BpYCVgwn6Ct0S01ubeaM6kCBJrb3WcVYLeSUSTJysPkefF5+rBHdsgfYqH0NTO2h9uvKNUVjQd1kKp/lc5cKz1o5/vK5T7TbtSwoXdrc8S39UPHhrJQpvo8NaMa5VJp9YXt6jsyNEGz6dfOvGTSWqPbaCW8fS+Nu5lRUqQdN8FcBcnrpViuKlcHeCdYfsOuQrICqZc2EcH9CP32wN6HvzdAvP22/9oo87N+Zgv3peeijx5usUPP5WI6H4Pb54YU0a77uOvdYh/3jbtYneFILjxkvwI4BTb6UnK5gRT44JDySG4PylYjc8ouFzs1hPafSHh0Fr1tlOtfUfEwP1K48XKQH9N+h61BZC9j/o6OS/EJNTeQfsZ/2N1lH8bM1dUiNGcXDG3w2vqc6X2+MNz0eo00eFGfwfhu/U3o+ux3zZgfkDkuLDVW+thdC1V12PNTiGWaIwD6njw0fVMp+jamqs7CdIffmI8WiyvTh29coLrhn1iNKjjmenzDkXrf0kFvefctC6Qj2mQm5TTdvxHPPfmJGosZZ0mt3WzFP3s0KtrHWObWLGDmodegHT2sO1nQiaOrpXvqbMoL1EvPJBK//xnk+OJYOWHG5YoFqXSNtF9U51WWvqdCAz0ffeE7NqjAcb9NdEi0fnnfUpPEGffK1VPnpPNlTIRZgy0RWVC4Jk5JeNNZyf9af41gsZE7NXtgJvjUGuy41BX1uLzDkUoBcyY6WRe3huGHhsv8sS7mft2BBY8cCV0EfHTgK+qz+wYxnL3L56TJJqLw10LD8AeutKg85u7rxPJjewQHb2xv7d+MRC7vRMuJyXWyRcwUJ4cuzNT4z2IyaKDrm4WENDfmk9Pt7azhBU39V3tR0oOcq3ufevnlHv1BTU/FH6/20v8u59J/MfnbxnlK1VeCzeY1jsrywFjnUX8df2LnJL3GNY7ytTSFs4r5jO7JOVdXu83B8+DZ8xpUpvUb+Pvc3LzyfshxsIxDY5WBgBtb6eg+W2jHBv4nwxVk3H1HL8fjgOVj4/KIaE7ofHpvcF/Mk4jXQjV7qHX1FEzCDKbegqVDhQriSZxFzWi+lcrfVmX8ZL9Hxr/DtAv/T8ZLxQNXqJ3LpeetY7l3qhcQHY+FA7VmGz4f60NfC3TtDzoHdvOOyv6b7yeEJd8dgAXtcIm3x8XaUhuXGCaziI3N1WO7ouWMrISgOb5W/SuVOt08Jls1oKfJw0DDkygQst5ypFe9ybEBd3hn66RV98Dx+7+m2DMCq3RL7Z43Qp9drZgrB9JtJXE3PA6qiYC94btMRD3ZCTPlOXLNQ7LB/5LPjUpKAVQM3BEfs16yjp3+z0N8+yOnDWN5Q8UnAgpfrQuX5KZ6in5pH9EHrAA0phoj9HxnMX7fwmKHmo99NVjh+vqz4v1BTsx/czFgShX+Qn/gfpSn2ZhLd02zPPE35QBNG/KJ0022YJ9gMuWV5MT33MzMP6gQakRt/Ra/TG4/fb7KKPwRDomoa7x2/0hYacmz+plYp0T+qNditlTCT7XSIGVdlK+JzOReoaW57J1S28PHwgz70MHXkQliRz4u6Rq51Z86C4/ejcs+dLJCbg/7ctRZGTFTWKbWXdC347QB9QXh7YCFngBw6LKAp2AP62OPK0Beuqch3NXKvjcCSXnjd9zdIyjN0+I0mhLvX1+fH7xqeMt5v4QHyztXy4m1S8jwgV2Qvlfhn5OD9B9tVHtylvaRdBOFG0IvG/IHWr/seaEt6HGqwXA/B/HlkJ7qxMX5/kqbop6a1o1du6kJ4GXQyl3ZCQ+3uYkIDHJrad45MiZ3DkxSBTH4jK6a4bfo1um942HsuOJRFGnfCYQp2LFzhTa/13Mo9pTy4fH2XdGoqg8DWZSLzh17jeH5qF+y+hYbEGfZPeayxfYL0kfiJy0RV6OyZHwa/VFPz6Q+u+YriPyTF/trrUz+Z/aqPMqHkVu/A3x8c81xaN/RcTDEDjsI0vkrYlbLxw3TCdwWNqI3I0dnHexaY20PBg9SbUDu4QGNMxPM7W2mp6Yy14137z25crpZJ6bdjjh9QHPHo5eAYbx54vmp+XE4L9KFcsZALx7HqcteowVrHVBM8pyOZy1tFpdf2zZ0gPs98VsqTmIrLaJ370+qgcz9ef6jQDC54LIkkjZrJgYosZSwYfO2ObyBxai4hnn8yrqZmyGVCz+ai5SHToKnkcJbQx75baJZfXG18WhuUhFwXAj3s12IdcpPyBXIwyPNW1Harc0HxvgFb+kvk9HOqLeh+yXbMZ3KX8OSkHCldZPj9VoL9RbvYpKwtdMc/zhOJa4N+vWIamI53n2Qd99r5jNr5Bx5z1zuTd9n5Ss1ZgKZu3YL4o2AO3eXeY9w3cnvB1i3dlAz9q0gPxJ1Fs6aKXGJenqgSL3wcj0Y7uXkgm/069mryoZc53eZhlH1EPuk0i/Jni+O9LGP3F2pKnv9gvZ/4zzo1+leq+LfV1EtRxvR8Cbs8PM5wzMNyUtN9etdz31wIKj8v3hcqM8NkXvRG31o9K41upwce3yy/CT9k5zGVoCMh1HRoQGrzBpoS0D9yQu6dOoaZUo7w7U/x9vnuHH/oHuQ7zKyO3BsoikiFU22Y/9ahqdKOoalRq+UB0lLm/tVQKM57TQwOIbHD9w0fvwdrJ7jMlhrn73VHRWMjhzJdxswbc7v/rANj/qJcNJyGZ+TeLuUs1NpW086veUzl4w522whf4s/kPKGcd1vkmj0wtWAqbCm9k557bZ12fDERDCov6HPB2th3mqHFOTXjvi/d26zgoRSplEz3YOOJqiY81muX6tBeCv7gjP21iRWTasODpmYnkvi4/3xUVnXYn7IATcp7Ydqfm4cnLXaJzj/pBPv77K3y8CotTB7a7EB19NWEYPIC222tyYvKr4T+6hbIacfSVpTnBBbMqwR+J/Zry6yr6/jJfiHyQgYrllN16/iTGzwmWvp7Sg/FLg80zfqFmpLFH30mURxP//nnP0lT93ONma6sHY45g6aizfxJz62uO8G+/kqcL84RNbuXIfheDbZTJjKj+/i7A4uoWcQfxNCBZRd9YqZS39mhqTh6w2e9HDPgfOH7VXTCjEet4vLGgqZqru5yf3SBj292JfrQag4NB1pCPOL5jpKriJmXGHx3N/IUKkwX/Wf53JqsFpQrPZ8yNJu2S5VfmrilhBAovpmbjWZ9GDRF46UQxkla8cRZW3SzJcykUuz7W2mjrzwOK415/H0w+bzxRlTc3lsWdN5O1+YvY0Olket5MO4/6w4JbilhmxXzZs+20nTdy6goLiz396NDwr+r/prxLQMbp0v0wcN07cBzRsvc70rkisYUg5CaOgsltxO5bq+fVDa5gZx4LSs+lecS1fcL9p9mqRr/2k5EuVGunNBToKmDh+3J0iFyVevZTtLODb1qA/1rl391nhFxSpSLlfvZQ+04y5D7JV5F8Oxg0aH/WW/0M2sLT6w+Dd/uXJOK4ROsKpze9As1NfrRZxLFyfiff/6jNBW+BWr1ZocZg8lxcVs/qPiedOaNukzkj/H8TNWrMnK/7dBvrvduSTfDxzG5zcHz3z2e/ywH+HkSqiI/RMKTHsESPtvkqsyv0/cW7CIsBW88s8AqL+NN6RQaDla2rfOzlX8p1ffQFFuoJh/2feZ5TzQWPk34rrq4D8mV4dPh1H6a7MkF+LjSn4ebNugLxcV6gaX6cw6lGFVak02IXjd1id/f2QUvj8KebrO5lnskXCStLsorVfcrE/xRkyF3o7dI+e2+EcKRudM02k90up/3uuPJjV1xbxdvKFsm6HNWuC80e31OqfBfzPFG/Rrb2WQ9pKc8NbH9pPo8tcBqcZ5CU2mXqny4MrZUzrdrIZCuScc16/wglDYjD7vLt+DXaDKhF9siN5ZxonJ2Y2eKxXLFQlos0Gd1gajcBxpyZgrPumlKTW283+eBax00aF5jeP+ihT75Tho+ViYixXzg5EGoQ0Nr/93Sw083QvB6LirerKP+XgTLHQsXlWX+Qk2Np/9y9v6LpqR/nhv4Sz/r8dOvT7XsSzkxU/D0LXzuemcV5af1Gp16tOy4M61DSoa64YT6FD6p682CyvBsCn43WRI/RvWXbo2GPlG7eL5A7yfF1/56Unaj/nOpzobuR3eZB1e0b743Juhbwn2HGSiRe/K+7CiZpGAj46jqXJtODMrfITS16V9PDE4yeccImnhKM42x0zqiTNNXgrcYoy9c3/mLkvaAHNolcqHdPcuiYlcuMePCIuGPtbWj3Dr1zxcHonbXDGjy/WZCoHZgR3HoCBQf5ps84FdZ1oRvrFN+sLH9trgouPa1kFvvNc/Dx+gaaaNASahKd4x5k/cSfUz47bzdx2TBPUhcbl/fNlXvaun4joT9Nek//5X095Tx9yk13FasisqkX/d/yZBzp+d7TO3lBk/zBUvmNHmHVKsnLoT6AvtnKmF7XsxEbjtD5Nybw7NuX3XPQhChyqOLuKRkxvdCeJDUimv9NeFbajqO750/FS/m9Yseu2KT+3qTFlyRui0Vm1F/Hnf7SzU1mf+I/aS/y3q/n6ypz9NAxy+fZh5m/TGvdK+kuh2t81CoDg2Xon5dwHVpMA+QJ/HA0lSqZgVY59WC58urBZbrljhGLiCRo2hVdF/Y8FmIReRrs9QpG36Xjne6KyYPhv26bvGOx4/vYMNyr7yplEuw0bjoNB43HnKtFDDz3wi+6723czoFreZ4u26rskWF3MxkAzmYftEXbtG5pnKo9GwUNIlmz7w91d/jkvnt59OfZ6xNepWYSV8/7Trt4sQR3WTGcm/QZSpXTA+estxt8P64LGnJ5Lym4uBDA6sammzFWqfn6Ykc9B57X3ua65jq2X0pBNcaOd1e6zk9636dglyqxHcJ+lxx1PD72RQs/Xmedbq9g/56U9lV/G4JJWV0x/7cxcg5Jq3BnsEVnrb8vCVujOqASnsJDTMX+6czFfSfvACrakPknJ5PwBHPDn30/EplvnG1BTXZbp+Hm0lS8IXofOkheA4L5Ss0NDXWDdhW2KAvlp+ER22hUxOuTXjMzdJ/oaamP/pMojj9e9w3afyzvxEsnKPjP45L0/GiFD638rw7Pd7GOochfyueXSc+lcFoKwS2CU3d+3t/tZ93f1+l10Hn+iDuKF73x6h2qOJ10vuwPeCCd17CV6dLzFTmOPDt7KHofBGhb2WTNzQ8zMCGley0yKXvWvBPd7DPrJ1sqGki9JVBhvczlIdT8lpCbs2UUGVqeQ6p1dqV479rdO59az0pnV2hGVOPIm1iznfQZLJEzl1tny/fZ5NiBBgLg9uu0rzKO9Ojq5kTvF4fGTkFT3kthA0LR9+m0+QZW9FjHcNTSqn/PNLMWKNPHTgLbsurq92C+RWeM17m3vTxJb6JJ3O6Fy8j99IsMfm+WBO1Qb0QvO8M7PqyDZ1eorpmfp5h5u3v+U5pMtwKfuV+ff6qLBG5tzdz3xtYqIUn7O+cH7gTzPt7k927/pwNc+AxodlzxKesqE1hXV6TpRKXVp1K2WC4d/zcoIK/VGxPchcOYL8oTcB+Hlhx99ogR0d2xNVE0ikZ3MCq1ifWfqGmZuMf3I9CnP0zpmZ/paZ+9vfqnLd9v0kuJnzwi2NyWk9u1Mxf/T0lr4eCy7u3R8+Ps83DUIZPyldrQNlmgMcHDXg+6NfaFOza3w8w7gredci512GK/tGtug5spKzpZVZLdGTB0ni2s3CMaWM6fvft4MsBcivX18iFbwf2CT71hvJ0i5kXv5jB+e0rUbiaMcEbDacSm2/mAcXVAjnYjtEXngP0v8c81ZzgI8quliVsR2V+wkxrExss5oAl6+qJ/tSNB4WWBkZI9/uLseDa2RJ3X0pHecZ0ISg0s9Oyq8KptmZrx48/H58b+3pFpRuALdv30NSyHfrcIxwunbC9fk1+UK0ZZerFcPyjAHZ1Jcei6mAscu++gaZu1nxNd1dcCf7qSwly7H2jwn1sc59nmcsveg32DF3sj6f6Fvm9Zh40s4OGhYMq8fAT7+ihfFkeyBvk9tuZl3QfcvTRXX/9beKZCiWj1Z55H94lPB5MkPvh/uD4KwwVP5dgxWoq6oIXCNgeSXXXlG9KHL+JqvxKTc1/8F1Vkjj/Obel/9vllGMgBPL4DXaJXknCn1FcgOfZmoVrJ0t4TdBUzMut45EFjcTxfEDp7oLHe/3anfyFDnzP0Sf80xszozjlndoviliwWnVgydBbwRevCyF0dvDF2IpreiUM/WPUIcfkBrnVuuLa8cQFNCWJfa5dLMy8IqkJ39BzQq57gSZmp0Big53i0323Qd/Y9/c0Wb6VB71cH2yUq6arKfbcpFs3WORhNfygvxXOlp6PAKw3by+Jpp6FgIqZDnbbVZhJti/flLVvHb5+lSstFM+cXuoO25+++3uLUbmCz/tgyyi/6tqpm1+gUeSuJ7dfnYdJOaW4OBosZJtE57vgve8/6w5NHTfwoHQ1X9ErUFb4/QgJLmRCQbfpZuuExyAjXm3Bnu2mxozPznHHW9M6UT0cQMOvQBX5/hubyK0Zc/zhpf981cq5U/aSdv0a50XH/U4Z0q1o+3XuV4p4fM1bakeDAwvfD+S08nIelO8meh7W6cfl21fBKfn0x28avdVfqCl59qNrvvLf4xzFT9eUHqxfdJc0Iw91AcdkeXFyapJ0JQTpLcMx6uYnagULM+Bd4JOfoQXWCVo8fi0sZM53/b2S33G/rnuURFwT4MNttONO+IzAbpVc4xieFMy4fMUxdGywWuEe+mO6h6Yco+9DtytmOLYVid/mwpqeMw0zn62g8Wk5G9FRnYMFnVHQsVVS+pTaL54HlYS+cGqN/vNQc2huH0amNhy/gUBhtXCCYpiaPA3ekOXTZU44Y5dIi/eeT1X5WArh7Y2ZNGdgz6T0oKm2MAtNLoX+y5EG2H5VToknrscpXzSaE95oqGk3Qh+rTA9s2bVLjX/38wlYlMDGLqkaXxvnHcXqZOF4uo/9FQ2g0dsmXqHPDBOf29jTlE2DLQv8+8Hk8ib+oK+pvUdVSsPHr/pIlXKBpu4pWG/lKwaV3yNjoZmAAwZrdqNqcTIFsLTd8NVRGFDiCmBBlqo+9y/vFxX0soUgH/c5fX5X1KQv3fG6EbbnVpNGdbA18uBy38var9LUXBD/9ez9V00t/vHnrzxHMf6fpf1/cd4vmjdUe2/DCY4D8vn0omSUUAxfVaKlzzcCjnH53fWf/zlBI0vLmFOSlnj8of1IPO2gyXZu4hjtZp3PSVsX6C8c7BLfwZIPCyx1m8mYscd7KGu79/xB2TzG47MNcm8uO0/MbI0ZDoxY5Lv3GqyYt5j51VGN+PrwFclJN/DpzWXTsTiZeFQOLO547XyR8LsCTb1GY7DRJY90LX3091f/PhfMH2q2ybPtXKfHcs7AtgxxM+nOyLn3YJkHyQ0zGV+MFz2uU535gmUmmuG/Gb0ihu23l5hBs1pjBhkDW3biRdZCVp7pmTZgy+EjU3lx7s/bNe4WM22iD1rJegfNDRfofzFy5WjWGjWPMVj1EGH/fpR51t+XdyN4kYM+evTnHb1uDfZH+owrvk7PR8rn0/6a91htuFzXW6rHxbL/ffCY5DjB/pUG6KOnyafi58KQ8TPbOd4yTVweKecXNW5//3t3AU0l0zM8Z6brLBzIH5NrD2IUv4Y4fu9q///+3oSfqanRD76uWBKVv8fapJ+eU6wRwGLewmC+u4OPyp91hj6zWDnhYL90+fDRr0kd9/dsaW9qwd/n+ZSyRWcwbzNZiJyUsqHEmRqO9+6ff50g5zJ3pAkeP4MFScRMtvJm4YShf5W0oltXdDNSwwljwszsr2CT9jJZ5cH+8e7vIQPWKvwIM78O8Ho0QA1xR5hqb9w8Gra9v0/QoADNat9FxD+ZcqdkuYDm6pOpaZoRbyi20gXzuuVC58/dZE03bwuWPB52pO2+Ts+yb7Db4QV2PL+Uhu7ry2/3KpN97StPlpR/cuTKw4AmxYfDqFmtGHL7MpA0SaxDeh7lBTwkTGXeDecj5MQFbByEisxtITcpS1tVCKuI+nvRzzV4yrC/f4WvujxzWEr5yN/kfmlnyDXz/KZHu8D+OH6VglvL0qXY+UDDgaD29/OAprJ5h9w2X/CYVznPqRVX6F9V8yn4InHm6KvOjoXaTCXuW15DWSnbTiguFsSHkQdWzNhaCI3eY7xVtKTXUcDxPnfX7hdqajz5Efupf4+1ST89p5pXjZywuq3gF3HncnmxTqnsghXzr9YXvB+UDpWKDk2xEh04rB2J0g1Yx8teaceHCqsxk70mF1v45HNdZ1QdP1ruTV9gwXs5Z1TuHMy4CdjT4qtwp/iUbYVQBuTwecQqen1NzLDzjRtOxZxTbW+WTvh18X4k5/ShcAlW83J5UzH/bh2pWTPOvPso9bkaGzd6lDrYjpOsaqzzNlS6jip41e6jcVVD7pVVuhT8zniZ2vfmgWXD1ZL5rwFm8vXKa0rWGmYuz2RXcxNnSak469dN9Nekbx00VUxaaOppXERN0J0ALBygL+0zW+L7Sy5SI9KWee8ylriuxQa9Di81D88PeIrhGcg9tkP/myYJ8WBVJ3RP5Y3jD3ZflYdz9J+nnWL/ias3WFYQHGp0WWOBLcLDnqN6Q3dhvsz946KLeKqDI7LPGv1rJ9p4fdua0Z3IhIctO+Ln/v72D8+z4RGrhYl9uQau3u/r3O/WH523TFpQ03jY/3tt+Cs1NZn+4HO+4uLvco7iJ2sqnLIHNWZ/q8qqwDHnQpzQbZjBV00vM/kh8g5UO+eNE+wkHNNTq6A/+P39GraftOGqw550j1bQmH6CT+ZrJ6XG7jTH3w/AgvsdW1K2eqhCcInbRrvb+Z1SZ7btvysGM9O0Qknl/ggNHySr4gs51/rvnsHMNw3ez5najqK596emrkHuUutsNSGUtIXP54tzQck57s/jjc6SNuvPcRTpV829e5iqXHatFd1eGnJPcna6Nj6CZZ+GgT4kfj4J5w/hSa2brPPwcjdBriulXxM76K+5Hhcad254/w82AluG4qDRNN0AO5orsKxVfER+2RsCPVwNLOd2isi33nxLVbGApvYT9NOVMUfuGQsOVnuTyfOVFdPzUm+YJ5It822EPvpcYv+FX89KeDmJD1SNVWjYULB/4hXY9fVaLh1/ooAd+XmSUjHFbw1Xgh3xesAkelidmXuNjte/ZvETGoop91UdOV2dhYJaxV/n3tGwNd6RpoLl9S24QG6rX6gpSf4R+y3/HvdL/+nstxzGyAn12p+D+CYmH45wzG+tzHNv+Mx0PllMDnSPD5iB7QQs9nygP+TFYOv46wfYKU/Qj1LDg8ZeBZ7vBFYCdoLPhjmHpuqFB005e1Xw67BfL/dWbpTk4jYPv3c14enwDHazEuTC+4g+4V8FRslAXgjBWIFGH0bWkmfOlnkoh9OCrcKJQ/W8/0zgU7aJd586p7t8heausSFp1URY4/U4ZrqJ+nv6e32fW0yQezN/p2rmGpq8Mw+v//1iJpc13n+jOWvHW3Wyrj2npUqPU8HhMf16xUUgLCi5gS2Dd3GptOrx9qhKz+hr7GF3nG3jLz0k5Lh/XqIP7o1yQ1n3Up2QGdCUahlLelr9jjlNVZ2XR+dKySPXheCxQs45W7BzuThhxvVaifhkW9tUDAtomO+wf07n+ZqK7x4eUwRgx+PQSKhVJfSve39PnpsKbiiUkemEWznRePA1HuiTK3LCzwE5rV3B4rf7fM18unxUsKiu0MMGq4ZxcC1+oaZm4o/OpS/ZP0X1n6Spbu+U1EZ8y4LNiHT+HgtXytgevirsDxo/uWscY3WpC/5sAZ/czc8jaKbsWee1AJsk84rKwsAxsiaYmedsDY88B9r/w927NK2KBF2jP8gBoCAwBKEKUVFSi9uMi4CCgty8/PqT9Ik47+zbk97x9Xl70rHjAYWqXLnWKqsyzbDdYQzoS3eDMdBgjGfaqSabm1ZD797Qf6gc+oPViX/A2H8oevarW1OfD038/hxj3qGI0dshGSG3iMHi6oKY0hfpBW7qHnmQP6JfIMJcL+P8M6rw8zp8iLFOLWhwqOZ9F7pEowz9TOsmeP93VFWSz3tcxyPZVFGkYkxmGvJ0p2PMhbyEfux0ZRoM7gHfPw4/Km27AvM6ldDPfZVFSfaHbYDatke/RP+p577jv1CxD2q5vaN96GYwbdSWjm7GXwvHS76LG6gHgZqRb3xs+nz1V5i+Kxv9ood+dLGf+3gsRRw/Ti4iKu5EgPInzGvnHo6P46ZbaHN/wyfXO/I207QS+td8Lvkhbzzqum8RGtN3zDgLgdDzF/1qr45gxk2JGIrG+QwmSxBTvIc5pnErDvprgfMNNlf+RUwpf9xDa/5X1ij+Ze0Xu24DtSegdrEWOCdlG15RSzDKksftotPlkwGMomBjDAJ49JnMZzPGww49OId6XjFRu3WKuzcjcVNiHnaqHB7SzuSTrAKgN3Ta0JKPzqIzmzLy8N0Kbqm5N5Ncw5hpzhXylvDGGM4nraTrAHltICnGPOciRvOs6+G6DwyMgXtcmvwbMVUee8SsDzeHej5/g4lWiBkp7AfyODMLbt4PY7psSoHeYEvQo414/+fgoDbsZ0zSEbVbZH0jGk1iA7evO9dl2mWELL+pBqOSUxatqs9cJ7fQoJcP6Mcu4zUj93MRwPPywRyx7pGn33H/gYKvd2YSHNyBGoVrw6vK8PsrF8dLIKEOw2aLWvVJcHzHl5ZB9avQloln5Lnpn30gexvH72K5Ed2fti4MvYuYEn09olrRWzC9ATH1zXWkOzALeA73g5n8Pl/0Z4tmCQ2/OvDh1Ok6vVzMBu41dfmoWWJOmObePUW4sPioLUqJjurcy+hx3vFRYXPZX8SU+sc9tP9SD+L/HKZOV9RilWPsqvjqzL1s5EMGvZRQM3GvX5XKCXOh8L42S64parF8J/JwW112Vbgdv6idTPEJvePNNVG4UqdK11yh1535XK/wcegwoA3ojKduRgtvisjLS++YRy28PtyhloxqViOme8SwM/fNUA6HDTx8f8PiU4pa5nS4d3A+HNH/5JddaVZn9wzT7YF+w8vQLxRSg1rTKPDvm6xviWEeKIwW0fgoa+BDvwS15Ph2N3yoysOHyB/+Aq8cxVwozzVTjrP2HPW1VUXJlKqEVy4LAGGui/S5zvviz28Nyj1DHlx5i4j0UPnQC2fElDzeanooXcTU52HzyRC9W3p5IK9UrqDh8/mYU94dvn8di6RK/ABj3lg3KTTdxTbj8IB+9KluUavtVByPwH17NDNMF16aYprR94Y8v7yLFGpXxRzj18hzutvkMErrPR/fNjecj5wJMLnPQxUu+0Klzrl4wqtp3Sq0l5gTdhpiqs+YhX9vdIF+M1eBniM43zvh5P09TAm88gftt+T/G3WT/nXtdy6KBzzrELWLBDjn+i7FOScm4SPio94vNNFF7TTZZvRJECNXMf1B0bEdC8V5r4taIc/ctCti7GLj/fujmEGnonZJnl/kLZhjcuoL3QxFZwJytN/osSFG/zH5GDPKma/g9XJQG21NxNQbw3+ucbkx4/0TPy9dBS/whS1iwrrtIvOyDQE6+YiYTfMboXmMWrNREsSUz9KajE8XeanjtSqCnz5Q7qUZUC+qTRVaP2cg3G3Wstsn+iFKMCYnDWOwGjmLRZdrKpHzo1OBwYPw8bkvP7TUOA78fWewyCFXj1wuqQd3R0a/ZFffku6v87qdA3aVPCrUrvYztGC0mVbFJATkUSfgIDMuhMV+8Vapek0T1JLfudbY3PNhv0E/9xwzHI/TXOe2990TPOMGebFrMYdNu4ZAV4obFhko1egC5trRnxL96Fa52fTlHHgoU/OA8o7TJOr8UuT93nFZXP8wJzzvmHPqYW+xZBowx0Ay9wWZ5jWn4MTBX8TU8k97aJfCf6Nu0r++36+rmxqeQrtDrfLCPFd28x7V9Xw2Qne/Ao11doLHMNcjX0yYJ6eIfaHv3J0ZNesv5tV6i/5oNeK/lxHefyn5+Qxjif4jIfP+t2FaAIti5A1ymByiJuixqxIxmewzzON3j92hcZAgQil4RzT8VTrcklbnY3GJn6c5+wY8aV67/gdT/bZxobksURttm41OvxJ6/t47ozbq9oeS8IfGhFt00hBzwqel2wExWr465L17lbWEiCZAnSnoh/rTxqH6BWOwT+Z99I8oFUg25jIEo4fv/+TLgSqvRIVruTNYWL0WaLgoY1BQRTeT3VzLOt+ZI5Qqoij6LFC7xipP4fULNRYpAsy9VFf4/veOmDH5FhKV0ncMt+m3rcJz8kUMzn1TyuMDcxrSk0N7kh7h3iEvRg8Ftd5dwfcplzzmmNDUCa3eaQaN1KD/qrbI0yydz3Q2AmpBiysESr84n82lOPFRvUVMfXIzh2pN5zWgx2egK9KsYbzoON8tcM5fxNTqT3tol8J/o8bLv85TDn+o4OEcbD4WWsxz9amKYVgMhIXX+PbBOXeP0Efz2Y9uiXnyaR8+qJ1gXrfqNkD3fFNB0WNoxWX+Rv/x6ZHnjNHgE+6MMSBJGJN+bCFveHJOyG6tFNBuP3i98UTemy7i3Kd9S6po06H24VvUSs/mqPORvZzz7op7QvJKERNn2HmmOWAeL95nE/NsAyrdvDBvF3q5qWJJVSKy7A8GPO1aY6Fql8gDV0WH0rhuzOS9H2pyXaNfKY4majdt7sOxL1PUnkeB8tF1kQ5Ebn5rSJ4H5BVpDS09OrIMF+llmKHHrjZB1F+g4FyND7935Ok604ZZmyGPF1ZR0uKrUaiSt2ZGHY9aWnMDFZLVwuQjn3MFWnFhBONz7q91PiHPsc0b/dxrtzPDlrwdauzmsymyhbx4lTEnJTpiqjUN1KojfHR6qvgUevih/zLNM6Ftp33h1knIW5ylCdSuzAqmwDhVoXtCnnW/POacT0/Rb/3wfZJAmetvMJy/YT/ZfxFTovSH81PL/0jf+X8dU95ne4fuerKrOFvjnF84ExOmMp83cuPNQFU+dWCiyy2LrQ1iqkAFA4/8iNdb6s2hjlihP9ITGzHwwvs3vyaB19QaVYyTr1M7vssAl0xjyaPkdCIctjkU9YDX3zuMGb0WS3itJ4zh2+ACfUYJaq2o0qvYtjCvq4/fA3zF2rCk0Nae+T6+jzBsJfQbXo9+QVxg3p7WqI3iXENM7W6iAbcNxnQyWXpNq1rU4S6qiKmX7ZRkTNITdKKuV2HkbAjyFKug2Q+0io+RMpCj3kmQ3i/EjHR5PjvxCtYQL9sNHx8uC0KSeK7VXJkanzxWN4+uHbGHgry2fLKyULsGG4XAFK4QU+URMcU/fjKwN2Iq9G2M+dIoEFNKjJiKPOQ5eKMfrXYrHI8FuDb1j/M+endCTEWA43OmoQHj4YG8DeG8x9g0ExjIcocYCTbzmUTtA7fC31dxGL8/9Ohrd3hu5BNq0xwGOi61K3TrJ63CWP3UdO2JIvRsj/4vWOJ8/D1MSfKftN/qv1Hb+V/XfkDQ35Q2oHbZGIiJ+1SFcOeDWatU35befOUAN4tu0TNTxIi+fk8w/uYa+Q2Hen4voAd+LQy7CncL7UPvK+S5V0QRU+2sJfnHtIZMXCOmBHdUyXdEXqmaDP2HMufxy4ov4M6tMYZFHrXP735fQIxWiyVaiDE4kK4GlFGICUPcOeYX+COUwryvnBvRc6+OSgqDkWMe548Hj5jPWesdB44PwtOnpLVlop9TLZ0Pw35AzGX8fO53rbMoPN90WlbhHUYMxireFOjHoMlXiKl53TLfIibt30oC2GfzPvcaJao3zr3rvBG1Jf9Dng76okNev22r+PcoIppZW9Se3xVXeXDC8Wr6iwSZPZhVvDgWH2qRJoRKm/e9x94Nx4mFD7gb8x7em/9GbQdzTZksMMzo7CHP06DZwE3aYA4oauRt11dieJb1Dv2a/VHp86i8oU991ILS0x3oxlBumOOuJzMab8hLu8bN4H7dURZ3nF7Sw2871/SZcP6u38Vf3EMryH/q67EU/yv7KP7tfelUKWF6zb1gWoZznpZzT+vWmes1rFDvB5m7h3rvWXz08DFPjqtihGL1sc34oaF2EmyzhJvd2iw52+6H7h5pBMXnaLB4kGYt6CQi5NJTM8PmcxVIk6Lfqu2PjZ5dRS3zos289j7Xqf3pqH3a8KlAvl+hXzlV+DyHmLtD6uXof/7BlEi2Dn6+ZFSJK6C2ESb0fyN/nvc+fXuHvGxeh6Fcc1UASZnRdffk4HLskPe8SPVIfML7n/oVP18GjMnfprlBbR4w5kJJKUlaXJaQnxAD0eRgDJbxbwXRlkc/F4SqRMzP3KOAvjQWp9MZ/c8QvqCN5/7An07z6HXHDGi9K8c8Y+aVXLqIcPkMqFVPybzWbigB3A43i0/egH70xrQa7g8RY/zdFjrtftoeqtHY8NGh1HWqHkwdnp9SZ/H0Qb9kPLUI7k64Y6FZIk/fJG2CIpB3fLxfay21llucD2Vx5MP6M5+HY5hz6rk4aPKEsqTKxlzC3epw/uLm+hf30ArK8g/7/ZbSf2SN4t/G1NJ/F1DS7ZaP3mUx0JOg4ZxLb8yrdj7v3bmzPWqnuf6DHGGelLbbAfoTXh+LC9Qe426LPAM5zlHE3uiBvSKERp73091/b4Gq1/0KgrPB8V4Miw+xXDGDxy1FDG+PpU6fonmFhj8hLyje26YL44RaKcx0MzJKbaC/8HeDtJQQE+t87ZhM6DGPd/NvwM5aH6hTvBO8/4PaSFN7m+jaW4duCDGm1RAieqXGAuB5xpg8BRmQ7+eAmPJ/6IfWQSnRZt6L1b9zit93UzJSWBYPl/dcx9a76hldeKclpO4dtef+lgmk+/Iu+qWLZsar79emxalqoVpvtmacrAug7anYwKQQzmR87koUXojRdOxRsr3Zu6VF7frw0HdWlejeGai6TNHPyoNtJtbtpJIlU3ZQnK1NFZFOU+nSYDoUBtHNMJYwZ2krHsf3mu7MyEo/AtUW5gidxe2qKOKLmiqVW8DLbY9VYkyYE76+mED/NAj63xDfZ//bClCLMfq/Q7AQ/iKmVPFP2k/6j+yjEP5lTL0iLQf0Utsq2tduS9u5f+1QqphXDxnq/UTHOe7vK4tFXIEY4Ygy98OVt3NdnrNOQ8XNoYHllg+NDO/nHRbAc7Hc8OHzhFpyMZ4E8JQjaqHdYmxJo1cp3Nsar39c3ipdyVWGefiBGD6/NUKlQyBBHFGNj81v0dI8fxYAOx61oJDvbJN/vffQrCTDjGsRtc12/jG40lXURts+JaS48drc823Be8tK92i/TxRINvM6Xa8NDikE8wDPfot+aPsCgdaPpoD6vcKYK0kfkVzgfuA7Lr5/U809AeKJB0ZWGzNa6OqHkAv6sbqpkHfF9Q39GGgtlN8V8jhnaEBf534D9ctZVOzZ4fvb0kUAdjINPjyNb9SSQePB4JF533/6dWjgiehn5XLuN3yaJLINFRt6brdh4WLEHPYymQbPrYvPT22UqNsxDaBzvjYff+bzVe+sH+DRbHdVsjO0mspmj351pR7n50VMnV9iDM3FJ1XUmPO+jo3Jwytf4fxdLuNf3EO75P/U12O5/m/0n/rX/VTcsyu01nzO9rfEPCevQw+6jYh51cu+EeVWqY3+RUNMpRPO6ctjHfT71ZYlxC9V6h6bKzx3120VNh3GzDt/+3DjUbuESYbaTdznPGSlyJmemh9r8uMr9NglYjJRc4yZQinQD1HLZIm1nntYP+8iRIsC/Up9nPfUplwOfvDVzTgNEFOhzO/Q/xwMM6zMuT454yPoLU1HLXRWdCKbOQfp+7WoPLf9AN3cVjJkVYAxKWiOTZYPcQ99w+Pnb5L5HG7zRiu/5jHmjhvFI2T7+0BUc6YZKt3Ho2O1/0HoLVB7Eilribmq0I95Llf50oB+bBiKJwznh4X+8Vw49FGJqD1ttmAsEpBXFqfpBzFnoVYVObeku2XK4KHalhnV6dz/d8XfoDAT1Al3kfuQ4hhuoQ0WqGVFDcfH9E74PuEKc8DKRu3Y9ArmvPVoV9GrxIEj/baHYS8ibymoNOi6Rr/ahu7RDFNOj+hjzSK4dRFhCX/F97nNtd9G/oXzdYVx+IuYEv7U12Mp/0fWKP5t7cf3SgZVwLaoLeazBsLhwGA8xQYfNT3qfbMrtlCoBsaAy6G2Wy8PL5hSE/1DD4B6Xjtc4fUNEWP+gHMaHOfzP+Ed/Qc34vXeDWMy3RrIG7v4WBKl0mKYPirer+iojdRx7q0Zt6YZiw5iyuitJSTnj8aSDBDj+9XlCuE7RUx0dG2bVom82f2D2UJHv6AJ4ryndYGY00+dSgi/V+GSbBcme00l+p1xktDPjch7gpfpZD2frypvMX7+L/sM9LHlr3Bb7zHmLFlxiKs933Dljsa8LlYC3abdB/In0avk26s1uTcNaseo55hviaDSrBcf0H5ji4Vd56K/jJEnS79SeXYgiKmvf/qCd+iMKv5utZKeOnZBKXqlfOjMtdiMmJXwRNJEnrG4gSCaLdSGm/n8l64JtF91KpzLSaviV4J+Kc9cDx5Zhf7LneswRWrVwW2qkbfSq5tRLWhw3J6iUyWHLfKsPbEQasnE92tfANSbeLRZhYTzdbWPf3Ff+j+S6v+MKeU/so/i3+YpcY0e9vUbLD62PcRErb4v8KjmdbVsdQN6eWtbqBYWxoBioN/K5x7V9adADH7YXGOzSDP0V3P9Cs8oSupeEFON8Nyw6K6hH9KPyQdc+sS8vQqOGXkSN4J6FNB/3BcYc+qxilE7LTCGw08ukUP0EyCpThjzwxVj8MWsDM4qh3n6Nr6IuTELGwbpjX5D8Wa/8BQDeLhHxNTgdxLxuUSGAByV9/YGOHQhYOi7x1GrkpOvqEQbtja03Bm1W3grWyraYQal1RAzSlYHmyQaN0HegVFFbw0x1cuIMXbykAelaihJNxQH6OIUc8QkfSR65/gaxni08P2HgtATtTgIClmtAnWP79+4pw8k7xf6v1/6zmgpN2e4717z2f8WtbMYK+h/nAPGeLbPWzK5bwtur43Oh32ifaiv7GUIj1eNhd8H5jxHFxFTrxD917P51PSivl9QeIbNJ3z7jujKd1N4donD4l2KvFRqWoi8tCRm+Lp/HFq61QfKq47zt+XHv7iHdimKf/rNV/1fukbhcSZ62C+H2mU/Yp5TF8UZykOAebUQNg4NC8WC3vnQKikS9DcvojRQNBeLT6LjfPa9SFPEFP47OmcF3n/uGXp2Ef1Hy6G+11cYk+7zgzHu1HON/6YI4WU1eH2loTZ8nArUJn2EmHpFuUCk6+UH51DVzJhbYAz+FkkCwUPSqog7xsS8CojxKW4QsxlARi8D82GqF4g5Ne8E4hvPNUT2Xq08e96DW+TGEq53hjFppb1EuqJHTF0Gjvd+c52op8MwBgN0GQl7Hwj5vC4D5CfNYAlHEJOKcx8hYSFiSnCdjOyuzR7adERt6ZNSohfuUMEYTJhzzpyr04vCqZDlO9UMPhnySmZNE3j61zAj41pEdJO5AE8azbXGJF2lh902h/vgYY5xzbwki4tCYfzW6A8f8xoNiuc1XC3QzOS6Qu2oQsOgLm9bPn4hOOjC2bYwKWe7iv1F4VFZPKC2jn3HjBxUsfQ7pj4gwZr/1G1CranO64S1PPfc5q9/cQ/tUlr/Sftp/1OK7H/V+SnLQQ9bValVRZHoRvT93Z6h1ee8uv7dbLq59BRqFIEs+iVuTa+x8oTboOP1zaMc6HZuZv28xIjJhuH9ROgvcMtDzLPjbt7/9rlMEK17zNsLZwEkjNwAqpVvVeErRd6L3D6CJhHx+z6/00C+t+cP8q3H8f6VIsaTwyUGd+ui9pGdl25Gz8qC4tyjNpoK9Av8lffgfnaQh0aWfMhjsRIBhrdqsrv3IVRvOAHctNFYRHRFICnPb6GOLa4KlE9ZUu2IMVgEc10l/pnqRPw8ewhaE5/n4WMMZrv7gNjdIg+unplHxuKwh8dPQm1ZUV2g0XeLmOJ+mHMis9CpvFspcGZfhQ/qHnMKcKcBsl204aOb6Hq0zk0XebmkZiQ0cz3467x/b0ct1LIrLiJbQSHQTQJiuBAQk/znKYGnDBr6LwN5u/TmM4u3G/ohfT4r08/76lv+YrNk2mkepfs0xlRxPKD/klD77vKDB62vmVW8/pSE/rL3CCVIOF9qNkZ/EVNr5Q/nfJfaf2Qfxb+t/Rg94BwohsVi2GMevXiYR6tlaZix8kG9b1k9gVp2qBmenpgnq+37AdVnmus1+KjnN8953e1X47/H8u3RYzhrm8bUMYZS1ILPQB4gvGoq823v6JBDMveSeR4sFm3LN8aMmYZQZgbygpGcWnJ5oVbKf8Ax73dALbM3nhEwh2rs/8VU8mrmvnHZ7OHfs7YZ5/5M+3kv0mafDKS3rRXg1yk8S8tSp/ss+EFWLDDPv4XDQKZHaGGql9APbdfIc7tFgf6uX2PMDUWikrOcvyAmd8MMHxcg9PvOewjXF40P/buDOeHMdjB6X+Td77780GFobtC+C9Ryd3GSyG86/VPjU2EBGxADdjr1wB4f9JemqgHdw8GF1vAIH12EeS1cF68wtvpcqyw7eSRdhyY8xQwxFc88/yhQu/rLD+YAd4c6IPHNMxRGt2Xx5VhmVF8wzHGia5txW76B2sM2gj6azyyqZ8RUVaBWrPy5XqK00HUa9+6APPlG/3cpF39xX/pS+dOZxKWu/n///V+tQ/tvY4p4Gvobc2GZ4fGC2iHaz71lftaGjxfjba6XkJrQr5q5B8DrPfetUGroILfM2EJjRaNq5pnewzk6fwuguYSYHEtXr6JHh9c3pOvBNTqF92VhJKRJ0rmXzA39x+aFMWNuNfRDn8owk0bkSqKNvwnOzvz7TvvC5+E2cgjpN0VMLA+Saso5YnxsNZ1PShQ/9OKKqDVrHTG1d5OWxHqwBNYlGNOfh6bSVTR94eomHB/sx74lrC0oPJa3Be8P89l+X9/G0BTZ3B8rQz/Wmr8W8tdywydIO4hJETHmPu/IgyXNHFJYBxv9zA9zxCOGgZY5X0JvdNSMtf0kELvtJMjUrWIGlqihFr7vO8g4ZcNCAhjzlsBOMG0Jjue00j+0NKvsn/oX6H9QBZLB4Q18n1I3Q+bONV+qJ77PQcQccL6iDjh1B0CeltAPwR6fXyjdJ1SpgFrwfXfnPin4h7vQHliUX0qbasYWc85qZ5oJB5hjBnuu/ZYkOH/XfPyL+9KXcxOC/zOmNv/TevT/Zq+cf/33KSk4hNBEF8rHXItzThrxBIPRbqrYE0ClwiI04DU3Ao15E2Pk0hQVPL865ZN4rpHZbMUQevdkoZaZf59ZxVsXXkKvs8i2Ubsd+tULro+FUvnNd9SJV7io1U4fvH/U0HN3O9T73fKB2iisTxlZXn4jRIm7qPz1/Dze9efPjTo4nslVK5nfjUZgKg0dteBc34HfzHta7QoxF23kmtT0zsN152JMvz5viSqq9Yb8ViLvWemhJsueEWg/bFEF4z91ojTM65NdYsxdfPRjjWw9AfZ0U0Vxg5jsWNKi9tpoVWiIDiHZ3txCNRDV9JJT2VLFVUpo7jnyzi6dBnJ07yKw51uufMXF8frKXQtBediweAjmI/T1XKuMY4SFsoDa2XpWKXQZN4/fc7LJQi8MKEaCvHhMkOf08inA1Vss+ABy1AHLHfLcsKrQj+onHXPO+YC6ITqjFtRGzaZn7Y1+1RUPZpg+UOvdG3aBMXcNPvq62rxOWXTQXHuc7/R7/It7aFf8n84kLo3/Rq+cfx1TStsH0BAJtYvzezs0UosjDBEgpr4c6n3v0hvQa3dSJa9Ai+hyvb1D8UpoFQYN6vklmnHkqR/lIy/A+9/T9gQ9B+h8rhFqScc3WjhXkcJ8scxU4h4VxIDpoqc3jqgNb02Bet8K8ftIlEfksuB6iA/ygrFgUaDmU/ce5Om81ygybcmkS9RGw7dCbRSYMPfWOaDWFEfkIalLMnIxUetd+IfMB8qmkOiUGMh7poi89wn6kijfw6xlx3mtfT7bX5VFCMPOxph7gPwhTcs94GJlG5b8Zkwev3IDmU6QB6t20Ik9pBY890+l8jBma/Q3hwLatMKcs5OmmuwFeQnpmZOZP869PTtl30CeTRszdp8Y82qQOlD3EWFRpugtdR/o5/oFxniiriedHFixQfoTEcPbGjHZkfsPkkBdsIDM+zTeHI/j2zMLc+ADebotmxrK4b5lyd4qbHp0cT5L5b3n43UF6O9s7QxNfjKqxH/geAxZ8YLb3qBVdNku/iamhD/19Via/5E1in9b+3H9wYdGFSiLM6o51FVdB17xB2OqWpQCtZfKBgq9ISxOK/TAj57d4PW9UBbpAkT0ty98GIYdYpIrMGbuP+S5m+VpfHIvULuJj18DyYrJvNfuHInU5/nseyrjnOberCVld651Nm2qZBw5IPf63kH6GFU+iDaIUcGUGbDjiTP/X0zd5IMB9bwvIgoC3abU1wBeF4La6Ch2Ebna9w+Ej5/MgnrvClR1E+Q9ly549uaViNh3ZkIzRSrvG26JMUkPAdwfkYHPo8kDkTe/GnyFIa8sATF1W60QY2uimXHTHVSycAsLCqnFHPEKypIufvNvxqVAqpgfUbum3IVH7XqSTb8ocbyKy/4JwStBf/nk34RKXXWAyfEIOkOKPNdvmxhu3Ig5Sq6OKqlsRYdXOP/mrX8Rk9HJ+EB0ZQvTY9a8b7/AnFUf3ui//Ojj0OZrVjA609aMWOQSGlwaf66vvq8iVXZVmqioxTvta6DfGzWBVsO878O84PddNNTifw9TK/4P9SiW5n+kDu2/jSmq9h7crhdqJl7k2lQuKgf662tjRqkOiKm416GgBTHD2zTvven7Esr9hP7ha6J26g+VB4+bgRgbbu7cIxt5rjEBMWUNqN2qSMaYTDnUQnI/fMjHS9Fj93Nfw+ucx5t9c4F7in4j2tW5Q9IWtaL/TdTKv90w79LV6oJ+gl/w3rBvBZPTNAO6ykRMTd581l9RXKiKC/LQncgRmcwfaj1wZcSgr31ouF31cO77BfN2y9QjB1FBbZW+1Iq1MfKcHTAfnj/PYPH+h9qxOe3vkJTBxgxr8sb3FwPEmB9xvH849xLxfYVCuTVQW4pPyChY7hXKHSUsySvUrqt194NwtVxXfmgipjxlX0M+bdBf+jiK1OgOe6iO89r9TvvUNFPmNYV8SVFec/Me43WowUNNNZbIa9R6eMcb4uiOOUbyMcfsK+0II4stlsTKx6ZBxd9hWs68JdRvnWaE96Dsuz0LC9WVaC/P/jirDRY9+OJDuVffwHAwKUsuovMX96WvxNWftN9/pR7Fv42paVExeMQX9Mz7CjGBDHOAIRl0Pkws9NDOotegv+xNPo4JYurBhQX04Yea0coqPXq/KgxKWUNMvhRNp2u+caCyb1oVJzvMq+u3UUPMyzJjbTkMRAzRY3e2SM2QCBhz0TU8w+MTIYadIifEXiSotZSHyvznqOHzfPZn8D8iYuL+iz6mdKs28NAjjY+49KPTQ4J5+/m9oT/6iAmQ5vecwP8nppn3Huhu+esgWq2Rlz664qFfcjfwOsuq6esFxuRKnH9DVXSDJT23L0llcjdw43/2wZ8xBjP1coe0XnGMpX4qkEgoCBSdL1fsPPN0U1cZ9K1AzHjzOXnEEawv5K96zXxLx/Gyv/sKwmSNWnV3dNGGju4Obr5vVlG4R577LRj62WaPMb5ajB+iF1sN7q8C/aFAEFNIgxOA8FWZl2aYYx7W3B+5ztF/hWud0MdDQ93wiKwqka+cSoDXkPeb3d5MMnc+G+L2LhSDaZhhK2sDvQ9z3d4Kxz8JPupf3Je+kv7U12P1X6lH8W/7qY0eIqZ4IHwIn0Kn2oPfY54kOh93c2+WTalo6B9+JvonA/Okvk9zuD9T9FfCFoB+53Wlak6PYcMQU0nTHGBEuLC4sNGTPw4Yk8G4WPP+Ksxaols4x6O6QE+v/9OL9IOYGpZzDPfHXCfP6P6EMwGFD5iKz7Nd5y4EYo3+hxnIU1GAvDnAG7VRWaC2qdLwCNNxgX/PuM4hrhwMkF0vGNPds2jpfexa8Mst8pL6SR3SayJiMvIU3j+N6OFzBXNKK0oYc/y2Q+12XpUAjxfyylgXA5Wb0w0S3kftmaz6gVQvJOFxeGKOGEbMKaqfpjB1mznn7E5A9rv8Daz31qa3BtTSmzPyXp4SnSUniZPIOW9suH2/JovWZ/SjJxcH/ln0mKNyZzGQTOgW4Poi+sNxjzxfL7gBUB6rJqu/mPOiYHuY+4ig//qJuk59Mte13TwsFvfLk0Do94B+NaU7Pr5cUet1X9Ti98W04cPWmt9nLB7QeUccf07L/iam1n86k7gS/gdSy/9NPMXM7QW1wItU0c5E7TCkhx10UqdXoWjMPQe8ywKSlJqIoTPmSXtsrlDsF6h1wkvp0Hb+DbJxDZyjco0xE8jmHopTgv6jDvH6Xfq8Qe58kDc6Xi2JYIcnKI86wc+3MGZKTMtQcFeM4a25UIli7h8QmQOGuu5gXhfbywlgF6uVFyX2x/w+EeOvdTpjtpvPZ2kuaqFHgDy06fc2cT2rB8+U1qYvrtyamuITec9zkJf2YW8TMDXEpBjg54cDxuSrFy/Q2jXGXHdPInJY7XNgPw8xILduS4PvqYQ0cJAH9+WhJfSA2rO4uWs+2K7mvohVNddseWDOaabcJqdPMEF8TaXKG0v0lyvbKiGKSt1M4D63/jZdG5pFa5rhm6F2/r37AKqaED4+CEf8/+KpQBhMHAuaDHOY8+Z6cHNXqYLCRD82RP0eaqeefw/bIk+vLbGA22uyzHgK8g957TFHPe/tjkXHN2pfFc0o9OtyU0U//d3SuJ97IbUSjv97Uv/ivvS5C8EfMLX8X7pGcQuUM/qDDjGSbFA79P3c1+/2xZha5HpNNzdZRd64mCwUY/QDvKpk0CgBYXGQoXZaJhrezw3477rAPDl1CmqbZo/aReoxBvaAMcmUbM2YoDgZeR7T47wET1jU+8hjK59HbRL8dBaNt3FuN3+pwD1LiumrxqSSxO+O4H7fqH3cjfQxm6XFQdIT9BtELQTqFm8HytJFzNFhT8hDvrwgmXyp8jNOK2mScw+AE48YsuiBkP29Qm11jBTT+6lvlT5zfP7qQTZV8lt2HmGBcYVUN3UW39aIyW+HGEtq9GMBO/Y1WXPmBgYhXlfB3fwAjVfvGKYfNVli+6hdr6/TACBVEvPKCbXrK3vmAFdb40P7hcP0qKotTEZk8NGQ6h6t2cGHV6oi70fFtSQLmZMBIEdevD3fNuWu8gvCaVRwAgjy9vB676Cp35TF5hl52hDFHGouRd46K1M7L5VgjqqcHQv3BmIqZqgVeyPdsKSM5pqkB7eCwtdwoLlp+Iv70lfq8k/a779Sj+LfxtTFfwNUpYZ+AHaYRxvNtKHda7oZL+fg17O5jtDwwrxq88hjrq7M+8XPxEz0DvV8iKYJGmOuC6S+poFcbjjn91fAVb6yRa0S5xzG1LKQeK/u1Ygk2uEIlREQM/x+XZtaL+StO5wRUyJ/HEjU3+/gG51cefJ5Eohx4A7gVSbyjBdHg+l8VwsIoivyoLFBbZP8KtSayxq1UblIdPKIny3kZSIxPz+8SzotVzVcljuFBRs5UcnGyzm4zN2Zvedurss0ifO+EW3DIog6IPl1lUKmJroZmTbG4KnurnCuE+RBL05L5EH0Y6PFr81A3YJDg6CJYPAXppkch6tKTq99D6Eli7zHZn95d55XSIxQq5LmeGpJsU0tGE6DUUVxUQKVH6GHWnKJMW5yY0QunDz3hVwgL14NxNRoJy2EywGf16CYYza3dAflpKMfEouZp9cm6oapRN5CNVeTp1K4yFO9zSfb2U+qNvrjyZvreQQVjge/PtzhOco4/pt2+Iv70kX+T309Vqv/SF+PfxtTuz51oWaKyYcrTFzkcwu3qMcljCmBod7nxp8E3nE++9HZiKkFbVLUGhr6h+mJ2mOjhDiHjo2YcuW8JuMjteeaDphnNxZqN7adY9JWpIr53uARX0BemYIP3k90jBlRNY/wUgTEsHQ9tqRedjfIDEtmgSLg8xjDag+hrCuVv9/YgxlFuQLxdEfMTrv5fNZ8HqrxiMIzS0dM5YvLEyIlkkxPgCKjV+NXgR8Wihl0C1ki652lgr8SZOarFGOSPBBT7emzMZOFj35MaPYJ5oDLfGZxPpsxuM8M/Ai1Z2A4Ska8SNTRv0xzjojApk7goh9KGxMx7o8SkZJ530XXiZVn7RBT0dbK0F/1iCn6mUrC9jyFETV1FZUP3aFRosxtkA0cP18+ekQSLyKwK0VeDBzk+biQGwjtVK4CBTDHUAQaDPEP/evu7gr022COa38ZRcxwp4yMC+UE4y+wq4irUOtBWOzh1fpzfXcFx+MdKTe4cT7Ot5w5f7FeuijIf1j3W4n/lX0U/zKmNkNzgmEXoh8Yl1xLjFqz4D4kGh8vZr1v/ywJAjk2qiTMThLxazeBx+OL15erWXugmYKCokcP6S8viWZtt1Bv6YIPbEAtSeskA/dtSSzQrgMQsnKRVzzd5JPCRm30heYIwyhgDF/lRUnC06WAlMiyySYXnwfCbgfn7VJh7Lu2W7Oo9jJc2Q39RnLRBhr1bAd1YOLfH+1aItHz/oBYOSFPfOe9PPp4ugEzOZkP9LCTCD/HZlA/8PM/4VugfS260HH8fObQk20iXPMI2PmrVVHNtIzq9TMBdoqQJ59C6pFTVmhQE12qAq78EDo2TQCF6Bp8svmNH7L5Ia8Em53IvO8Dx+vQ4/3J9qmhtl3lGUGIECic59wTYY3a+Tufp3rsUhyPgzn3x+pPS8h4Z2EG5+t7XqORH+AHP9kMKuv0QZ5E7fhc3lArhvz7Q5NjkeL7P6gZyv0UkeEUHqFecDYLv+83alcFtfgzEvD9ftoboZe6JbTpGr/v3mV/8ayHuFT/pP2k/6X7KJLv+wTlJjJZbLSoHdbVvA/dlrQqXAYw18TMV4CeCzGlqTingx/GMK4fKO9dXpPo9EXt1qA0rEI4YswsbRe1zXk+L3WpUEum8h1jarUTeX/1Um3y3qZ7uLcHvP4XYszQL+r9B5djHk/HY0aM3MghlR/oVwyBK0n85WwI+T36iX8wNZ0CCcJ1t+B9KDAPn96ohcbrAXnoKq4FovOo9dxXLTI2XjX0K9tnCe6OIC8VH/lDpuNzDeC81rx/aJHnnIid0P9JOh/FdUIIz/9CiAJVY2HQaRG93e4xpEGuVMH2oQChb1FDDNwkk2kj8jRZzXuCpcio4v11Xrdb/J6QvkE0veSI/pIsrBgYeaK/9CnGfF0UZO61apjJYa5P/+2LM9SyblaRIo82URC6EHwFtfKDAHPSWgpQu7ZrfN7snLckDkILnpyPflRV3IFWXJpA5+aIKcfiPKILW8xROFToZ3dFTc9uj/421nT0iw7mGHEsCqi0xqySHRv+4lkPcSaq/zOm1vz/kSD+f8tT++Wsvfo7YuSqchk5PBnBmFE0FieVDvQTywJ42cZg4T04DeTsFRG89i36h9MC/cyhro54/clkUdLlHhHGAjEZ2Zhn1y73IX74i+Gq16iFSt4hRJPRb72yGK+/7NAftM/mAP1B0+azI+gnivUetaIvr5kPJWoZCsEWYs+SK5bbbWt2FSfCNbwvKlYtMQ/vNqiFpjHEv3uf9YcId6uCyD5jTN+FN9BXN/u5cI95/hrsB7L3EZMgsnXlVR3y3G6for/binoVSylqx5N1CuA6HPD9++/bo5vjPYQ4eyAP/qreQYIyFuC1gsiz5Is8fY4PHkzRwWDxSlrUZBl1D2AGrCrP5HG8ZHqPIFTm81rziicRHqEJ9WNe2+a26EevHPrZ5vI1WbJ7LAgpxvsP3L5WmX9QOYFU6uoOF61dV2ySMcd0Nua8xtwRFsYeYurKNTE8+57wSX7jHNTAqK1rf9zy8SeazwW8GxvKm6yz2Dzi+2hzXdrau+D432P1L571ECXxT+t+6//KPop/ew8tER1oTWqaUexxEUknHuc8kTUzfM11YmvR4CHXa8MMOYJ5MkrQPzTVyTRDN5l//7BCB26eOvdUcycg/CIk8z5otWJmjtdfAyMCUGyRBW6j6kQaehu6JcHvEwaMmevK3cMULjCGHfOKmOR/GUR+sDZZTXPUMtOeQs4zmXmjFNXmav9cQrTpEbM3Gf3O9u5uodwLs//iXwOh4eoG52a74r1Am/fJ75Ir8lyIvBeyriXlcEfePXr4+daraKk14fsXQoox98tfKtk7hoeY1jQzOukYg+UrDyDVBMX0bHawCf/aK3DpLcwRpyX6sV9SMaiuN8OMtfpYErJ51uCfwpXJ+vDUkikzAohvFccYx002IbQwoOvyTRW6+xJ57oyY+ienJXR71Mn2mX8hejGF9/Ucc9J5FdwA9ho+b3nCHHPOeOQ50SFmcmFuS58/xFSfMlKFm21uk81KQ229t7dVlJXonxy/2cLYZTrOV4vj8RvdK+qQNY7/MlX/4lkPcb3+0xqF/P8tpfP/V896LP9lnjpZ82+0no1+IFpiHj3dUxMG56iZ8bpDD36UcY6913fDR1yLfmkItACat4TXlyf3QxVROcDwwn/H1Y+ziYpCB8pFo5re/nyqSa6dQjhf6hXvF5deJTtds2HcWXg/u6CWlDoNtVvJ4/cF3sIhyTtP0eOf0a+sAnyesckJXOpyzbN9ZNfmk/8JEA5E5Zm3xpixgsaCkS+Rh9bWGrXXySggl7MVYz1xHerbQQaJPa1ZcGP7mtQX9Cuxe5R431fdufeoeIDbRHQzPh9eEjmzgEGULjie7TLkOf6YeBAfFbnyXqQnpNUTGdJOF022mvfP3WPlgu8bz2dj0mtGLl1+hzPREFPREd+/ye4+pOmdM33uzBHUxtUGtde8Z7g/vFWaNZoLD1HEnOTeM4msN6sP8lKqVJ6wQj+5+QUlXCV83kBfow4wbj36se18bnc8z/U6BDGCskTeStg914ndorZ+nJwtCzuuiGg9n+EczLnukjzvkc4/5hW1+7xPPaXOXzzrIcp/OpO4+s/Uo/iXeaqMw7mOUG9UEdflDlluGgN6dseYMnrUJsPqjnNs3TZVcjcwT7pN78MkHPH6zxO1kzrO+9eMcf73AWPmZKG2eTjzOdfzFrWK4Ac+ZFG+qtg+VCTy0NMtDNZ8Nv9pcgNZHVLkrU3A8cHvcEQeCNC/+PQhMf+r4fPY5soEuCxRC7ZiW5pem/wgu48qYuaKnlvtUAtVq9u68mO6bglB7wO5usGYni6aTbPhlMBl7Ui8d+S6jDwcDnk33+LnW9y7pNJn7r97qjQ+CfWXQN7H7gyXzuOYXz4Kh6aTzMAX7+jHFG6vEr6Y1hBsVMwRooB+LObm3/fkBDGCYeiR7IK8EgXcsgqkC2rp1EDeu75ei8rPllcVeT7VoY/cDYumqECeex1OUEQ65qR+Owjk/PxNcHX3CvOaPfrbd3rJIcmJxILRQx3AiGbCU5rrDzb9XP/DRyP7ukgmHwaHhUpCVcQclbCtmTCC/omTXAqdYGl8pFv4PjmYGRRHBf3x8uD8xR4Eoir8YV/6Sv0fmvq/Wof23/ZTx9jdQam+0Q8YKWqHY5duoJ061CrSEj14PxkTZNV6U0UlnTzSKY0H7fKL/iqcz+lmI/qjib1wjn78USWbdGtAfbYV1GLRKSJIVx4kym/FPFVNP8QIeQu6fG2wpLMwj3PH7Rba0OAqX64XOuHZFMGVlyTT83XkvXu5NyDg9mvTgzdiyrgaH8gkXzX9f/qAOIc3gc6R1oytybomu8fzCq4oLfnA2heE2m0Xw4U3pMoLuX1E7r/9D9hoSCYbbIzJxELtOQrzb7KSs/uQ32gA8hTyirfhC5uu49UFLrfdmvc+W1kl37MsQgAB5ggJ3h96d9kZqvtc06aKRyD2+VJCZi6WLMCXi4jHDAY5sxfM004LibgnU4NXWW3MWA7eAt1zBfq5eo05KdOcD1kX3Qi+Kcu8d10hJm+7yxUih+F4MOlkE2FbGfDM3qgVjz/MKXz4DqBEWuRjsVwIJLgyG2pua/Fx83Q9mioajs+406rkvJ1rkuZaAnejw/GXiPoXz3pI/J/6JK60/0g/33+bp8Jpa8MtGA0zccaTjrzR69C68+/4soV6f+meJkh7dcMSp58csn5jcD9fP8OMNpNW0zVgXqzTFjG2ikaJOEqxgdLdKGZwJ5xHyDG4gHealqjd+HQghy3mzTHE62N45BnJBbaFQltgDAtFphL7lARwXgpiFbwenE6C4r6BXJt/D/oHU6v99IbreaFUwaYpPDqe5z6I1nvmIeWVEbwvAxAn5Ikmd3XaGfcI2FWXzIB/Jx5ROPkD14KJvH9L3IzatNrBgzUYc852N5DpvnIhUm4LPrisXUL9anWGc1quK/Z+JQJxxT1qxxyDOBgAebp79wBFGCKmEDgOOdrz3qaKLs3Ajri55/Ydee9pq7xvkyvykNFr0AqKzkfTgJjMugr93PeE47F7Zi0ZD88e3ERG/wh7xCR4lwz8ZyJW/jrNCZHX2w28dj36IWOD2jddMB8epDer+JRdPySftfWwm6wqin8uUA1cAg8fNJbUAb7PDVgCpSIbLFrKw1/sQSAJ0p+0n/ZfWaP4l3nqUIY2PC4j+oFlN6JHh1CH5zdbVMyjrkp5vhvgaktzX4wYeUMsDgxuCeD1/MJF6hIqG3p6McxwSY4Cic7uBvpfJVdBxyMGE+d5hgjsZeUv1bQl3cGdeWWLmEyKPCJ5fbDgtr8sqgD8QSLfVe6D/9JFxrLNfJ7oK+sAp1pinhVGpdm7qwku75XC2FVBz70TCvR/cilVjOdeEfk6T9R6y2pp+pWbqyT/cCHEqiXyrF/ugXyi7g2XZosxesmQ5z67gw3PjYMxtz7FLZnO0wngOPOKtMcY/E0XF3JqIU9eM/lDeFR9wJbKkve3c1/Eu9e70G6VjRle4wUhXW1cIb55QuW/JRwvXboDeIKrVkwsFgMpq/sCLvPaduTIxUBfb+ZAxf0zHje1JvRz7yD6bmTT28qIycUCtatnr0XmDxPOTzTMZQ1P6IfC+0GLaK/MtQjKFHlrY44DGWvU1o8gmOvcCppDrwz9ccOhXw27TsMceZ57Ia03+H0XQ/2bmFr+6UziSv9fuo/i8uW38Ny/0A+UOvLMrgw11HI7TH+tp6He504dJI9W58MXhzxmw/YCVc5tqlCf9/68X3h/t5E3PFpynNNThX6hTlPMs78EtaTzCgCY4y8Z25+UmgzXtwk1yTd8aK9yIGVSoR+CBr+PV4YPKe+dB3nIRNNblYjR7zBycFVRC/qboM1MW7UGyLq3zLPlGj03LF0DusNKYsx11xEpyCoGIGuB9/qcE4iyXvnghQvEkFgnDknVYIT8W4pm4K/eHlVSfP5iH889EnzUjs/GcCBOTwuTnb25tpj8O0EqUon31SgZSP5C7QiFs6w8vypq2i3NEwyCq/MxkVWVCKmcwoUSgfmBN69JuPO++sRSTe98vLbE0lYqxC9eZ9FCREz6896qdqtjjD+pU5J7kLRwqW5rnsknziEv4RRDmEk4Hk5yxPm5Yc67/dAPRXaBz+9tNA+K8WiacVUuavKhogXj/myhttwipt4bEbViOP8+tuROKhmX2wjKh405ceUe/uL5KUnk/7Tut1n/z3//mzBVC/O60PCee8GsFx9yWnSYR7s7apVvqwk0I9MLzve5DuvYHufzOegfpu3cw1pi8zld8W1BK9/ns+8EY0YRRfQLoKD/iLcnQlL+7oLP1kuTsfxQksOZR49NV3i9YWDMnEdGYDTHhel/RnUg3l1mAF20Qh5hqGV+18cCYDuhVvO3dmn+yNRDvga58pIDeu5oJ26gCjXE3Pv08kjEdxEkxUqo2DWbPmT3vniQlRfR9L832SbK7jmAW1xWPBo85LnuZ25hCtH5J4P+KsnClg8Aw1KtPGnmue/zdITrKkPMGrBvCSHcF0KfQx5UOfRjZjv33lmPehWeS0cinh0kEHumYPrUQ+3ad/kRta+PWpXkY0k+wMkQK7bOknJftPT70PbQF0uM8WrKInL1ggayu43+8HdCnitE9JdIuSs+kLeoHbta0aCc15TCTaEBbS8pg5FeDT5+GseSjIFJoaZfykfKVbOpu0KteBsOXMXCzQkxuVJCaL8Jzncpp3+xB4EkLf+k/f4z9Sj+bZ4iKYWnIG1Y+DugNnk+E8yj5lOtgiJzP/RzPDXgH9aIKUdBD7z8hQB3ckJ/1VWoPbIC8+LDArx/I+Cc7oIfB6H9XKPf6VGrbFOMyfiSCZV3ByUj5QNj87VGfxZ5wkTIpM1n/D4lfl9wGFrildYFzmdvxXzbQN7rlmsVvI4XWQBWlJnpNXlBcmpRG7nzul57eusw7D9i5S02MRDrm4fgOkeBeQPjWqL+P9y9ydaq2rIu+kAWAJGsqEKoiCgBnaxGaoIJIiDy9CdY57a9a3dU5mhntTlqfxsmCPFl0HtEYVGeY2+RD+wsBYjW4Qf914Ywe4gJU9r42mJ1V7kqWOM+B+c6WhjepjW74vskALq9jcXVkAw2GM0dtPBJ3rFYC3w4GMvL5q4cbGyaPWFkU+WkiyHpCvIHnvc7aSbB1ShtDNu7yoKbfpwYqpcwNqa5JTuL8qjbvSiPGgrpvldoPmwK74H+IpYNVnmEScvuQ3Tik0g6X9L1kaDhMDGnOYoORzrU8tNenZmiV+n7U8SwVImj2kTbVNGMX8KmkYwVnrk15eOyPw1gG7sQHw+Zzr+y+vxNTMl/3JNo/EvXUdx3B7oG01iiZMeRdzjjSUWmP6mm5N5pN/Lj9MRUwIlXC9IxeCwc7MGi13+fS3/zAeLFrvEob/nQ5VCde9IVey0zcmqFBMVDoZo8LgXGcK/G8JKMNXmt3ZTP7uQlObY08CYgeaO+yi/QLizyip+daITXa3eH/e2noheY5H0kLo6N3r/VmDln0kGhmtaYDvwKu1BbGMw7vW2IXlaARXKlmtZ+5QVstnUxuZ0Jo/NSWVGRPd+YzLaiwX5T766PSN6zL1XO8Lfq3oeHujWx/MoqH6pbboB+ZlHElBXCrKhaOeSu0mPJLKEKx8053xj9gbzbWafz8+PyFnZ9E2GUjCSD3ok4KOpLC1O1mvaufDsf9ht9ge49WfLpNyCd26tnE2+raJqt6tgIr3tzR3RQ4lnCESa1TxOQrh5Fwx/0Yw2eRN4xyHvdSHKdjl+DyTc8zzqLbJz5oLfkrZ9bYcPSp/RdbU6zakk6dZ7xbPU71XCHV4DP5ZE4URQPf3Gvh6T8cU+i8T+30sV/1T2KMaOa7sXHik+bD3mT8+jJ6Lgbqql+mhEm3cQH5kf7P3MxiCf73feE9+RJr094Bzf8+AW8ng3CyFGa1kE8niqG+SDxId90U6bXJ94feT7g9I8PUsZWlB+mufKxSvkAQtKte/WanmcNdg7zu+ignxqUV0767AKy+1DQ52yxCre9GRs33SNvJP5kFrwqytwdT16z27ci77f7xATFUHxM6wVfsc3rlMNyPd0bF6gmg1WYaFBq/Qsdx5zzTM7O5gYWGeAnSqnm3kje0VneTIxLU2U+PEnnrLDZY7Z+LxjbckoM4b5pMXV9wfCXByfeGJfFAbtDuDKiX0Y6W7x10pWNzhuMWxEHHXfcHuPdjbwq2x0RfPk0R2follViNoRJtVTJe7rC2ohvVmtDG0xrq7TvlA/vhMlan/pGzdV5xbofXZ/T8kbnF6dn8GfrS94uXiBxgqYb0SAeKS9O9yS69LwhzmOEKSyflEflqe9SfjndwY8+Pt52Szr/ON0z+nuY0vg/9EsX4V86K8dxdgae/5Ox8TLL4XQdyZtMz/FZBYSpKFMqjDbTuvHsPGXg5nPEe4PkBc/T2p9EonzURNO9Yec8Q1gOjYJl5UpVkLKihdgO91gsFoSp/pvZAKdoic/zmzDJNp0AM4Vfk3cClTFlo8UwBs8TMs+cMz8SjjFw+kxGNrzJ+wQlYWo1n3rG+I1shJclYWrvbjkM5FKs/F36BsgvPcO0ffAs2NWlD5GknDC68lSTr2YvgXXQn9N6Ovo7VknnUJt6m+HU+0xdvxEesbhFHxakKxfs73Bfkm7Fy3hhhO7NIsz90g/GswvPs1dEOl3epjxEUOSTJtbuwFdpgMHSJaF63meUvwzOxJz7KUYoXgoT2lPKUx6cLVm87Mg7s7uzw84KVnzUPjQAOeSu6K8i8pqUbQdIVw3DZKnT+ahPdH0csSfOC3XKQ+vrGTYLLnKw1UrdiKuCPt/3Xjo+eWdjpJXfa+BP6xNTI50Z/ulDHLNqzgwb80Xnn3t//uJeD5mf/+G+34L/L5mV849jqj9Qxh+mvrHeflrDKoQieac31VS+Pd83Iig3TEZhWaXSifJSphg2drf3ikXy8mxv1l2lY6fOCWObqJtmppUSunIlkXfbklcx4qdJf3s8Y9ozM2GL01z5mDAZn2eUl27cgnTrPtL3NT8NwfbDI0ZozI0QgqMP6uG3wFIrSWf4We0bjru9o7c0SAeXYS9Bdm80jIdQZL5wfa+AQEheT9SpptPLCWHGxiMW/m/O2HyfCCDdTw/ET0Wf/50RJo/9Wcf2Mp8ZYePJNoSbfkM6Vip86N3LHNbKdoveEFH+On8VBK7evqf+g/zU3++Lm1mg7rESpvPznms5zDKPYcGbY8XMkXRW09MdetZe5kPfmNbIbqdnzkozrafcEKaU6LDFxlkQJy3f+QpWO+6C2ey0qMK52dWwlRr6PZwr8CzSyAcYC3GBWfOm/Hp60vHvtOqE7/yz5pPXtgP4mMRR/csCfsqrAiTrUiOtirWKcXk5eW/Vw/fstKqS/evzF/d6yISWP2BK+Jfeo2hvDmEqn69YsnqRzjy1qe/pyVD44JiQ3z//bleqYZ+8Ct+SbsxK54BtNvXI51PH3LQO8eJVeNLfQUvXVDmmIpaSv+CZuSAM9sK4w1wLeCO0igNALFDeipOavk/8EOZ2N3WFzWen8Kxnmg2jw9mYnHcCH17NAiGI9yLGJzavgvcj9o3wM94II6nEQuE75Z0vp2KuP+Z8IEmSBlLrIRYNjpVvGr0NserZyA7DnHjakgcSJv2OsVEKfHAQThq8prVYDXfUqtDy9yYY+hZIp3KFMOhRDTbZbYNMLUUWrq6pDZIj1oh6R97uPRCnOHJm4lNcL1m0eucx8PnJwyDE0Qj5C+XLIVY26J2nZ8bbeavBPgoHxO/0vGi/dPxNPa3jb1b5qorS7Wd6/iSWGHXlgoWdSXly/D7Ju0qSULEn6xBaTxfRNzZTT8+x1GA59VO828O6iuNC02BQlyt8ZU+oktWzbOF4VxR0fqJmsPW3RODfHxdvxyvlP6yyv7jXQ54rf/B+i39rP4r4+Vrh262m+blIOuNsFB7DWaEw/3h28k2hjSWyzVQzZ4940l9mlMmzaW7hMV3CRjWIFz/zDb0/cWcrOH1ucww3M8of+CCvInLlBsPD5IUk77CCY+6p6J2mvfmpXdwhErMl1rJPNQxpa8I1tywMPE1gYbjoTDitijlGMJD3SeekUzc9vWKh8wveHyTKO1l8ktGLZ+TlPF6SwIm3Dqbz58h88XUCMN+NhX4hClWocPsa7Etzw/i1pr/zjKPXb9ga7yzQWChlCUDQKDrltVTm/UVPOqdXOqCTd4TZcW6Z8AqfT0zafuR9gyNOKRtjh4+RWxrp3s99mMHWxXy//PFhYZHuv8SUMFqcyasOqSbR+bhN/eBLrgpFg7xzdaI81xZHqnFrpgow1/sCPXyS13zolJ+qfEvelT/T+RhhZgMvNAKWt2kPZSZwApyv3yNexRPpljdvJdCRMHXZccCipi1rUIPJyyd3yqsRnGxgny/J9HbqOeMXh7+410MW/zQncTH/nxW0/3v/8d+AqV5iS+xvT8oDj1lBOoKnEaOhUwy/FyiDezlXIMqrJWXenjJwvOQtrFrKV1Gfk/d4zEln7ok55S3ZlqAWSgHjn0Q1sfCKGN7PhmpqfIws3JnTerlnSLy5Len15Yl4vF9OszUPJn3fBlrKE9Vpj8GMTnV4O5Hu1RAImClAunI+mr4xdM8zuvNiUfnnG+WdaxGSN/RFwty+rSmfEWDR9/PR8Aut06C66XtMfUFgvreTa1hb6QUxSwTDv26oJjfJeYXPrlcJo6tkBRfVW2M5/uQqkPacDaXG6eicc8JsZjYAO5fyXGKvxyrwZMoz+ZJRHjqXhKnjpkXYtrqDLr/7VaHxJF0pLqmBvl5KVZiucgE6O+zQqVYcY3tGOjewA+CtdIiT0l82wH3WZJhuArEKI48wyernEYNHT3k0Px1hmlk3YmrbhKloTzrdiUvy4mW4NtJhzAcwfoclvj4/Mt3V83SBRXsSMQ+uKvOddwnwKpYOVuqEqf3p8xf3esjSn+YkLsT/kr0e//R6P07yOEziaWb05ko6c67LAdNFTv7/0Jz9jSrfcgwkk6OaTikDn3Rnj53ULqv441IGfmZ0Dc/9ZllF8VMTQPQoL5QXV5zu3R4R8pNINSldyAuxnSIBvyPeZGd3ycfbz8yH09PT0BcHufINUdWIisUdxrZGNTTI5GXus/2IgTwK1f/FVOmdSgzKfGGwS0aZ+6WXIuULm/LG91sP8OieNrrV+OP9JDxKkCJnYsnfCKO9vL/A07TOhBmep5odp54rvbrE+3KhVn4bkXfUy36FwQWnZ64GZ8JyX64xg4a8421lrSAVtxXiTyXMbg0HNkcwtvg2RK5i/FMz4W0qJ0xT8Uf5kAAEvqasMbgHEmO7jdbC+nD74HTbmw+Ew9ncHOYfA8/Vb9qL8fy08Cmnvfqfjrzmadv5wHG3A3qHB18x/UfecWHoPywuEeWhzYOO//AxDnh9mWuD/qbPF5cjh87rZ/CR8aTzozysOaJwUQ325KYeNJ/zCV8v4tBo9/78xb0esvynPYmLxf/eSlf+TTp1PikaJnVMmMgCW4NwdfpSDXsy8y3j62+cr55huZhxzK+AdEN2KxOrd0Ve0DsTz8+X0328rUx/xx7xpHrzfuiOlcj8jUC61oyWjskuIy/0fKYDcPtexODLph77/XRv2S1VjHxDZsG5O0jAztaO8sKFav7Yke7Zh/UPWb0j7/O412isrDTHqJ2JfNjaXAxbzSMv9ADKG50uDcAe4gHL76QTt0MnACWjLeL+TZ9Xi+8cnqNSUl6a8ywQW+5C3rKi409RNQL+akrw+pVLdPrX1MMl6ldQPtIVpmxPOpnP3xJoUXrDTJr9eNY5pNN1cNjgo2o4FtaOBnAUwyN6YznwQTDNBjrI9P7oRvmSXpjX0N/6hn7PcpqhXZLOseag440viNPmO7WGyLwlWHD3OR/qN8Lk93Oz0FVyym/Glrwj92i+mKBFXvH+6S/glJNvcLoVH1lTT9L2bGkYC7FRJUFG52f+2fL0ewOlCn2HOCZC44TvO0fn/2Z//uJeD1n5057EhfQv3T8VmJaKwdtZsvRk0DUbDnqHQSXLhu9HUx9U65lgqGyJV7M8Jx25qjt8eiJ5ne2ZMjDbizNEnN4fq20Nv6T/Ins8RMM/eZSHPuK4wqRc/Ij3300Led6TN6z1JUu85mjCLn3KmLwXVMPPLeUJpoUb8opUQ+HsRl7pCMGAuUy/OszsGI1nWaaI6VFkQbehzA2PaR8yI2/HmndM+YHfUg2+Nz/SxerYQlh5G3SiiGfhTdjHUL6eOfqfM31+mHM5tHI5Q6IPhfcvZUxe8DOfIdsdpSqQZ4UEiy4gb3oyCdPKby/Au95eMB3DH/PLvpSg9HnAzj3MeLY08hVs0/6AcdsNlc+l3Qr0ubLEFD+LiikX7QLhu6wxvP00PnQu39XmwqlrvH6oxpONml3A5LkYk16YV4ES0/kr/NsecW5QfpNae4DtLO3IV3DkFeFIOnSrmIU1aWgVc9v2Dvx4UxCl3GCRveR8uB1uPwy2H/LWB6EgTivPNt7n04zwGxz+4l6PaUziHzD1X9OP4h/G1M8ZFUxGbWnExzvpTKh7LfHqkvz/60l+/3i3YowMcVYFz9EWgPejLWXiM8f7N+10BzzeVMz8gPLWOdfu5D22Pabf45z3fXe6Dzi/LbFI0p/hr+O0hkum8OiuptcLR8pvq7MuoXMRpcq/y4cWooADjIdo5MPrPG+h2nXTWqA9eR/eJ51K8xPx+L0gzAppb4KVWr/pvhx5u2hb11BaoYk4fAaevU+zGqSjZSB2xcgH7eftA1uHGean61j5rD750CN5z/g59XN/FeQdz9xRQ8cDyWD1rxDAuRPGEt8RDIYXmXTwFJboXvc/g7VTHiujs4HNCDMW2PpHm+Y0EqYvj4F0fWglkEp6fzzzpudbkh3DrWie6PFTX93PmrzzDxeEqWu7ZPFGUClfamGIHsCcBe2TMHnob7vped9YhXik8xEEzxbTuUi6dpB6Hxbw3eO1a0m39K+WQ3HkJEzdnWHExb63wevKL72/lnkmHooWrCWz8fqQiBOj+ecvrktX+D/NSVzI8L/NyP5NmAoeUx+ikPISK7bkx9+h0qAv7yTmn9+OuVl/rBCdoZgZ4aFtB8CA32Cj3rjKV7eUgaMbYZLNpzmE31+bA5c3LQbBYs587kp5KF79OMyNB3mhrkjvUMrjj/KaQt/3uJHuffrpeVg29W29frIaZu7TwGyZUQ1Fd9K9c7yhss96nnRIi21jUacx5ht7XoXz1QlA9dMB0fuSt/vM4gsIarPD4LoeqlC7HC/T3g8dS30cWbjt9gjnqY9R+jBGFtzok2HxbhRMZaYYwb6WWsDPRsU4t6ZeZu5xgNneJcw1PV/5Vpi0cMqtAtOLMRCn6H0LfXHW8WnNNT6Qio8AyYJ0JWb+YPhu2wrwpf/CXNpTvhx/GmHYFR/IrpZm+DDNVYSNusL+CcRp6/AQg2uMAWZKRV7zalF+kl/cFov9QHk02Go1aEHTkI49Kc9K8skGMTiYeH3uV0ZyPxJmZ4twgd7srPPpQy4B/EDpMcAt5cPjpbiT6lP+uvwWlI/nM+UvrktXhD/tSVz8t/Sj+KcxlSlU0+llmhfrzsk7bJj4RoebLfiQl5awWXlNgGnYEa9yHPl1/jWt5fGunOGX96knjNJIGDYjRzz/amPYfCmDF3k8N8KNTzwdE7LQ+d2HipW6dYF3oAzoiDq9fh5SXroJIWVoM6S8sdsf7hBdQp1qMh4Z60v7DvNK7jBydfI+cmvahsrdQgz8CbO3bLqvlz57xPWZ8lGcSoTxXqcaNJ4DY/ZsFoPB9DVmxp4wdHm+qQbBi9HhudEIZteTCcHvJmMu6nLFxKdZgynNFIxUeVGFG5F0rpJ/lPdssnZhksg1XIepv8UypN/zu5d3yL4ZYSqRtIqdObWFhZGa6IT2t2KSRRx0Owcq5bMredXZzkZIyqbC8GyofHiTyDufJcqj1UefZmBnHwp6h4bR9xuEqRTp/PX7coNZ61AeDXP7AuNKmWahKpRfFfs03UNxdnjfjks+KnLCrGF500y5Rq9iNyhX4NliSxjWJPKa/NTrTV9Y2GYPrgqMqYfo38PUXP7T8yn1X7qOolylc3Qjk2P++0fXzEr1F7qcuKiC7Y4wdS57hk7bayzwLvkdvsrOwD4xyQua0156cdMssBCflLeqyPbhdNy+sRgOAh8eefL/vXxUkY3cYIT7g5WDb3M95YnFjPfPP/r/4e3xmHxni8pfG58L1VRJ+Uv3qYa0PR1Px/9aqqkd6ZYrEKYuHy8g3dlSzZk7yjtzzmpJRx3e8LlCyuEQjhssdqQTwXle+PA7KyvMut2PavS+N0E86xEmjfMjLwscQJelC4w3nczC/dW8g/z4yVj+IvJqtd7dYXE6yhh8bcpf6iEhzM8aynPjnnToOe9Jl8PDGm+7RmNMHA81HI/iFkNT/TJ2FUhnU24uo+vHohHexJa+H8IbZnNQWbBZTv36ltO9bzkm3V9Kqg1G2XiTdxXIS+aEyZjjDCyWz18VHqd+fNnlVGMUb8krlh/CjD5bbrG+D4SpC2fbcL41Avqlp7O0Z0cNouf4wTLak7fO0oI4r9rtsT/eiROlb/oX16Ur0/b5/39Maf8t9yj+6edT2YmnDO8SJvYBXTN2D5+YCfqCeH1zXm3KvechuzDiVeLNCyS5oWN3qSk/GLvShsXKEklH0lnFPmJuw3H3rNHVC8r0wZW8ZBoUlNeu7y/P1K/iw+goHbqFM6t8w6N84KyVkTBXLYyglNUYDt24xDKpf5R3dDoetX80GJ1s0hXOqG1j6ESGIeyEKpCM2QALaZp7oYSUj+4XKYbQvQHppvWtggfOEFAOOPJKjx/zH9kbwBYJk+lx/LFwOM40eB500skN8TjDpr5Ab+xJd89bccqLXQ5p20kYFPxYBQdnf4ELTnse3Zx+j344xSCZrxU+WlXlfeGd3eHymtY2EaYMZt9I99lxLqH/Wc75wPVsgN17mvOhPxTePz7IO/PrcYbejnEsdNqDCde57mJaWYIRrCXCpJVzOiJ70vF3S/J2+7lCeSxvphkP/EwClzts8Jb/llW6ZrYJev4cMfvNdCOSkyN5UefUoGetKB9SNCUO3O5MpLNNwuvNm78410OR+D/sn1os/6WzcrYVN2K86KnGR0bXbLPg7phmPNX458pJsHNGFwveV6uwH8nbad1njedjrvFsnRHP71+6gLF6IIxlYm6CnNE1d6WnYPjp267hZnQyhkeOavx9b5DykkgY2LQzgx1t8pL+bDtQ/lFEPnwqmQ8zkTCAfP5j7M6m/urjtUH3qPx4/8sk26gXNw9dXhGYf+TJm9W8RzXzO1Feij6SD1w/6ujOkHRCMjsb9tJvhvHHp8+7uPsV5BrHsNgUPyMst0cJ6mcpYCJ1UhUmM9K5p7umPLKfk1f75MTr0uu9wLBW6PPd7TsnnX5G6G+W5O3gTnnsQ1kAX6+NSpjLSWedyAKMLreeD0UrJ93/BPT+OzdnwWLdrqDbhGcsok6p2CiVMUllo2K5D0i3y/MHIFnTzw/KhvKbLBIm5V26Jm/eUn5zMUfY2M87xu2G8uvtMxNA4LMNvt2edOtptgBpxf0w5K+6kW4s4hw/sGr0Lify1rOwsOEXLHZYvy26Xoqh/E1MyeKf1tAu/1vWUfzDeWpchAPx4nNmBP2H/P59q1Top7xYBWFZCpTxQwf9g64azLqSt3Ov2eR1Eq0K1FW/gvkpHNF5bDTi9Yiu6fo99Su3TnwVrgvtDttzISFbW1TjwkexgSvKN/pL4rBQfpC3O/DbL0Z8T98nNB8EP37PMDwNAx/ufQ0hswOqCf9FuvUfTPWN6GIZTvfWbxV5M+1EuujPYtIxRzURrofnGl0QSSf42xGAv781LG8e1eTer8kLRScPs2o78IEz7SOuziGP7iGSmN/KZgw/NxHR6UA02Eon7xjxb9LhTB4NNuhJDM5cCRGX+y8Lve3Jhlnx5DBSTJW+/6iSNzvfyKv1cs/Cq5LHoCuBiIlxnBvB9XWYZiDcCvTlhWIEhkPe2eVFhfIjTnM8UF2B7ygOOq7FM/9bky+ovXSFztwfqkCLNBvWcVhhBAJ59WBzJG/NvwBrbzfdt93aK1jY4RfL72XNxz5HnJMut69JhxeULxcdwGZas3u+G8RpaFp/cf+Uokh/ej61+m+ZlfMPY0qc0zWIf/l/+saSd9so+hXz1UVkYcudyJvdwhO6W3uaK3EkzAm8scLqt9AMltnkPS5B/0M8OISxhzatgziMFSbpmjL9m8tzqBqqyeDwoBqHsDHhfKI8EM73GgvtUCNvt/R6TMY71fA9pDzhB3MNWZcPFasE8jIntXthkZNu+VkVm8b6RlbIe1l8xZ4NeTMG3gtTLab8xbwYYR9Tfip8oydejroVNNVDxWxRD1X42EgSZLlCVmqPA2NOTTWnq+IPy8d5wYf2YPpQFj+B8mA651l1Otog/zZzjKwL5S/ekH1oLg3luU3a88w8lqTT/G2GKA9KRSV8mPZfkVcLxKQ3wu20/k8S3Pk0Q4Hy39f7CMB8Mceou8l8UNw5Gw6ZSN4QrYnT7FQDJfaOmOYy5cOHT943Wabkhdk4sPDwJe+Y2+UVM/NEechLjzVc5Y+Bl++RvOBNziQI5nQ+wwOuq/QhEOcUpv7AQLYWhr8Lu+mexXKDL/5J18ueNX9xr4dCdvgPmFr/t9yj+IcxJR/SDv36qTH/daAaFj+3C0bbkPx/euhrkEvFJi+RKYyND/r/3+a7xJvaUn74vojnW3ccMNK+mhE8arqmrUQZnBkjT7z+I54e3wnlldO7r0Ln2gDg7US8KVn0+teK/j+JlBZxdaXvqyXyPg9hrWIerKiGrGm7FZttKN+dfqQrDTNNY8ysEyZeO61z381iUK30QZlcIm9nHWLyNk9riT73Jp3QeVsCNb4qGLLzMLXDqAUoZycHWcsPRqivjnfgJfGLeHMWLNQOtQ+75M0j21zJqw3uzIT8vBGQLRc/Fty7hDjnUDJ01t++YrOpn+HLH1WMJU9hoXw5ILwakTA9kzo+WMTk1QaXMFoa0z2HtXBogbs+M/KOrszY1+xN4K2tiEwstCrUFo0Art0f0I+uI++nAnlfK5dnpHtXym/BibwjF1p0fWogXdseZ3dIV0sDH8eeI465qQI8mqZFZ9muWfyY+l+Es7LCPL+IfDAwTYPj5zv1/xjoejcb5S9iiur0T95P/9/2fv9ve2b+w5gqkGsxel9VPth96Zpdt8p5Wjc+r9i56y8Ql9sD1TDIPEs3VOMr/sah/7RU8jbWsQVhp/eYjjvKW7eArmnoeFf00nasfIlpxPubt4DB99lXwdJKV2BWFnnDbqD8wRKqOfuqf8jL2VTD3vywgsO3U9BdwGD4WUrHIyrJA533grzPfzBlhsqRdCIYeba8FqRLfH9Hd3OZ1tdZJulgNaNA4n57g51yTQC+liXMreLLB/PCHGC9KU/orU5f8o7DMYfaGHsM/IF4fL2SEFphRl62vcyN8NcRr6+4zUg1Lw48e333JjjQe8QhhNngqR0FUAZPwbTI6PxIs4w4yegJ00PdVUHeU758NO6Ibp/xPBucTw3ZLkwwiTzZYN1QrmCQTqRj91pjbCmnA5yd5oDOSR6Z76Qt+YIr6Xb4wW8VmpeDBkszLDERH1Nfp3yWw/780fHMEo50LD4MMEc6n7HN1kb6MIscfD8ljptvRebjzBZgxk19q5SVyjPPT//i/ilVmP/J+xn/0nsU83fTYHmWVMLQh64ZS8nvx4NINS5tTjnYtWWh5yoy89M3/b/16zV0C4rmwegRz28L0hnvXKuMXYzPAPHudMas3FJNrLjWJl1KeKSoTzXeGYkG9i0kDLizafbNivLBdzvNQFOmHpPsbGnQ94SBoKcaYsaavKQb/u5YULWw8NvUYITj1saynI0s7K2ZDcqMu6HPvtMzWIo7sPu55MWCoiMdtfIBivt8gd77/q2CuxTXwD1OR4yS8MuC2CWd81urxfyViDzTwLRBgDl5QYcTeP8YtRqU5vWHwXpG3jGX3pTPppFvyR16wuAw6fSuJ8zqd5mFCUc6a5/2MyyLZceC/TMHuDiEKeZ7fBUUh8MdTs42pnxnS5X/4I8SHNajgH6jk+7b96aFhXDbY3Q3R8PX+9aEWzpXMDu86HjbXybAWngW6GVzjWc3KGLIhcMaW5lEMzzJWQ13jXuTD/hMexxjyoPxbJr5PbbkZT2c1jZVEXnFfauyYLlu/uL+KXUu/en51L+1HwU/jG/Mu54ydruhDF2KSk5eBaZ9tiFl6Dn3NLE4JLLhixF5u9zckpcaXKVi9znx/CctPxhyTOHD1514+Ng3Babz1WgEux/xtLV8U00ZWseHmbYXILp7N0yvT4X3s0wDuC2fNRbSKPCsXloS+MpjgeVuQxhoatK972dfocu7gxFEN8KUcxgtDKzLaLDVtAdy/yJddCSPan7xjFcQjxvi9bXaVb6eaTW8JFfE7Gd9iRNOZg2nD3fA1F1/jfD5JZ0bee6D6fomMgZRbYJ676b7kA/yas9pLvtKvA5UwwJh+lfvSWehd9B5DR3PHI90mvf6BYYbh86P8lBXMNeuGgbtsjP8n5mvIIjcAVM74Zmv9h/Kj6IXonvZSozJFencymhGzJyWdPs3WjXMdc6cOOrHM6VuATIvmGbYnb5G4D/VgUBKeczrimm/17tDcO+7Fdaf7axi4u5QQ5GLL8zW/apKhecRIbyPZ3R/+rwK33c6HxZ76XgL6HqzZKf8xf1Tqqj86fkU/M9tP+NfdY/C3t9eGEcHwkRdkHc4SWWKiakIFaPLS95DO+0Q1x7xarnIBgitad7sbNpfJTtdDPXJeiN7adPcC5t4ONBOlMG/I9XENyWvmJySAXNcdRV7Lae968p4QcaOhMlHoFHNxf0TfesrsPBkUJ5YJD8RQzn50uf7dDxefb1hEQSEsaMVAyXxdI/x9/zjfQuPhCGk/BcsvGndRBFpoO5dqsH60rHwHOR34Jz3HNNy6PnwOa1dWkBjIZM39Pdx6sV8zsM3Zn4rGr5l1wC1u/lizsiWhFVCvP6Yz77IPJ68oraUV3BiN8pzwa9jzItIpwv/Nke22Eu8H3SpBrdDQXnw1reVnwnEQTZzv5j84pEPruUhhnD9DEiX62nt02PWwl73fsi6M3Fax9I7DCtlh3npUD4ckLzvzpxLmMCc8lt0ylq4WHqKWUh5NlhOM+DSerfE+rIiLxjfswvcHe+F7KlP85G9ow123BPHPRZzI/h59p288muNDzFTqkDrlb+410NdaH/YPyX91/Sj+KfnejDvSTpxVljw6uia5U8lwfCuC8xf+6UJpd5vsbjJkhGUGf2/fRPJS9UzmQ+TjHiyjLY1lqdQMVg1U3PY1GNGNeP/WOhX9gpq8/HFyAHyQnElt9Dp4RlDqBQjkDckVAvOulM+OE3PszSrBdVI5lOPlp4P2i/xbgdz0qH74cvCXDFXxiF77tA/e7/Kz3+tBCCNJQbeh/KSrLwk+O4eMiaLvjOYuLYv0LQbHrNWpJr8bswL3HRuj7g895XvjTOAmW/VmPRA+dE9SCuw4NpjrOh85YeO3QI3kzt05zp5UfdbS7CG3qaaP5IO7cYuB/1Q8shiS2LEJqkEy1eioC+GLfM3F/Jq+tHtMHdeY8Va/kO6uPAYBs6wqIL5OPV+2zRfdATy0uFeIi92/ogbjLfRz2AP8SORbrkLzOy8ZyEm2R2uv1NCOiuqxGEj6bSWiRwmt4NWMW1POihA88A8LVZGtN0eTYgfVk4c85h8wCLPYRtlK3zdU4Wxr9H8TUzJ8z/sn5KEfymmyjS9YzlkhAlhR97tpNwijNwzZep9fyKefJ8Ay2hHvJrIdE3bnTXHUJvmOaV6Z4PrNS9MpSVhrClVCk5en2KgU02E+fqjUQ24PUbDqeUDE9+UZ7K0wKL9ylWY1R8B5Lys0F8xnvdBosBku2+B8t2Pah6Hzx2U7/uCZfoijBkjYepRnbYYznn6/BZaSj+8Pu01byjDH38ReUuf8hhegpb38dLGcBDXI7rVvGdsz9UxHMVmhx7nUr4zVqRzizh9YlQsKD8+s50GejJvkQF5tSBrNdKhd9JO9wzIe5lfU4DsWx7Q/9Lv8bXTMYb54I0YpfmCOGDWDHAVXBmL46w12NckXZeTrqV81U/7jh8HGx5f3UMmTL2lhedsmnt46zDVHwpxhkZCHMseoEeg41l2p/Nz3btzjEZG+XDDEWfpKEbkVQ3V8B+7bhq06GlYaE/ygsG0F95QthWGjDAV/6Y9ps77SddjfSAvK5R5DKn5WeJrX8t8oKzTv7h/SlX+NHdemv+X9Hj5p2e64b2vMC0kufKH8+cCs4QL0StM4mlYdxpk197AUtouWOC6hwskMvFy/L5Oa3mCI8BPSh8YvWvCWOV9fBgo1WDCLwbeN0Sqid9WbimDu8TbiZpc4F17GZbBNKcwmuZ89Hf9hmG441m4yMn7cM1xxPhTEgbGQr3Aan8tsfxmfRV6V2ll/PYiINOAPv91bFso5BN9XqV8GcuVF3lT4bjA2FLo+86cjWAt5AFZaVD+iQvJh5c5bjBfvKlGHUZ5aVx7D8yUXuBD/xZJEByOHyw/O95g1rTf6WvPGyzlM2G6udQDpIt+j67jkbc7bGcI6etE+csOSXfMRmlhicfpedP8Q5iY+ud9smODyPofH26EDOBJ1pG87UWs/OD6n34VTYvhauqr234bH9RVY2AWbYeKef5nAHvpCuj7VleFYU2YGfEZYvHUybvtbVuCw0tU0ZNl8oJbIUO4edwNnZ285KNVoGmg7bkYXe7HT/sC6Hy0a4VD5n9kFnxHBf4iptQ/zZ2X5sb/Dsv5N+nUarElb6Uep+clX+LBR+UFyDAmnt5+OgH6l7hCFHWxCtvyQzzYlwOW9k9iobKkayZ3TYXMmfrt1XPVhur6jBAza6iCQ0J5KJ/W6zkzhWqsDeQcdqqXYCBfKZ95M/UOzmFa/7YuecM/aGkOz+L6w9IaqeZv7JCTdzzmmJxfpCuCTl9fpamOMVJ+Cpdle5/mFqZI6b3n/Y9BmLLa2Rzdx9AaQftqbXgNvy8GG7NjfmCYCNvtlnTAHylvqQdtADWl43f6qefLk5HO7WM63iR5jpU/91ryStX8Tcd76pkP2rRuPU53GB9c0qFsSXnmfibvhpy5MNhkIyE9PERM+fxTsXU8rf/Tuzemof8zfPrtKzh4U7/BMab8ZsdHBFN5Npg/9qTbaUn5JoueawyU02CwnUa+YTx1P0y+Q2cE6x9hRhR0hu7oKkaoTvc1g6clY8Qf1Cr8XD82jHF4wVAVllWSueSNv7ZCGHwfibOqq2aC24Yq4s+c5kTm1l/cP6Vqf5o7Pw32+O+4R/EP69RXT+kavBakO0ebeLB5lwxD1x/58N10Lax/Gw4LUZ3z/mxJ11SulB69p7So/PFLGd5cWDf0Z5lUBd/oYMLjfSNM/rLBCASZakJPkxd6sfJh4brd+8B3dI2d30Be8jYnDG/d7Rld6THy/r5vYiiU44AYLLqK7af1f/GQkHdZuR1jV5d0qtSnZ6qjRflp1MjLmD8uwWibk1fc+osWXvujQPlwRhgOo9wE5B6kO2NLunK/xSacZ1Sz+SUm77ZctTVcN1vi9YtH+dEsFwN8DrM3+rAZWfCpcx/EsXuiN2s70vFNfAd1f9tgupQ/VdhItgb78NkhCpbI+/WedFarC/LGKNDv/eik6xY70vsvh4F0ZlQEOFiTd3RP8yrwOdL5mD0Js7CRmb8/kRc78bcVOho33RMpCZOuePxiOudaxuZxZkK1nGYPvTLCICr5HfJZQ/n23KlGgNP5X868Et2VtGTR/tsOUElTfjspYxUakK+guxEGk9VHYv40MvbvYUoT/jR3Xlpo//Pv/+3+qX8YUxt2KhH1mnSnqQ8Iuud56OYz4umV1dXwXnYKRp/l3GDqk3hW25UNxtedyDOpJZ04meUVsSokxh7OAaB7bX2Mlu2X8peu1gDz2dSr+NAQT8qJCfkoEs/qCr3/uiKv+Ky3BWYLi75PvE3r1oX5l2qCJx3JDtPxJEGA6aVu/z9M7YWC8sM7+rLw0Wo2ZAHlvyLnSUc29W56pnrl0X3bn8o/adoKXrL7wmz8fqpgeC40iI9rDr0rtIZfA2Hy9lEu6KQVz4fisGthc6TXp/Pqx7PbJUc4je8bBuW7rYLXM47hbf5ncdSy4cNvSDUbkHpjLLYi5bFVc4HclwXMD8bHCLMt6exnub/R/8d0vF1BeXHovR06x06omHsi73YMSvo+fSDd6DPFhFU54zDz55QPRzO7TM/MP5g0GWH0IjYS/ATxiM47JZ1f1pQX7xtLJC99Viom2h+Ay7MpMBam+cgrlrcwBlsHMz3/VUEyUr7z/X6OLHcXFRPq5C+u99Pmiz95P+m/ZVbOP+z9ro2YU832ksHuL/JuR47sf/HKiKfDprhAnM7HaXs5bwSrgvJCs1Qe09yNeRXuHy3lE0s/E8/7Cz4cX4oG66b0iDedb+U/VpSHIl/OSbfyuvI5S5Kgv+pHzG/BnJHOEEabaf2bO6tHI1jY5H3U27UnL7noDDYCeZmrEVAA6euG+cO6XhnF+ipSHoCeD3Fz0GA3GwPMJbs3Av+3u0P6pOMNzu6HsaOVadDo7gUTrn/zTEbSMd5aE09vvA/9nlVOebB/lpizNV8FVfefNT9vwmBw+1X+WbGJA4RZhsk+/xj+dW/aJCzHGXmrz5sPhQV5w+sYNphGc9EIvYx0doEuYRr5pgpX5cGHubpJMffv3TRP2CIO+ZzWWDgHnvldbN/hGE396NU1YWT3Iy82WsEM/bT7kpcesxisYnPHBLg371/upIPPjbVDhM+CvN+Kji8ynwJx0nQfT+ro/O/HLZ1vfcFVYd3R569d0URvk5Nv6BPKy9dH/0XvoIrk9c/yX3w+pYnyH55PSfJ/yTzf+T+MqWpQMtIpg3irWBDP6RA6GHcuZeoHTxm62s2fGOc8+fuqtUxoXl5G+WvgKybFVLOUtknntuWC+fVZkeCxLcmbHOsv5aOZGkO3JmsUGcKD94uMeF4s9f/bm4wPNIvyhzkrKQ+VKtXwuCPvM36P9IaxIq92WqgASu3qmH+Pr4qdrpFm8PLmg+kodlUQ+KQDQsD5mDca/V2/FhfQuPWA2eFLGEh4VYD15upjNlu+iDOuOxtWz/UP8+vnzQJu8p7kVQsM9zxvsLOyuEOPV/Jq1f7HgmDqg9TEewfJFtfMz++U18wwIJ7ni9pgyxP9/nPq1Zi6izkdfzH1U1ePlH9ir2HBG0hny259QrbrCcPPWBagOq8ljJnxM5jxIB01R+WOJTLJCF/PRKOadzUs33fijPJO3ncxlxNMFh0d/43ba3Bi7xkmJU/5L7YPNZS45TGYbaY1uZklQfTkUoyLJ8eC68y+gA2BhvG2I92/6NkKCnl8YJAqghEWnvQX9yRqiz/1eJHkf+k9itSyEgz7bkG8fadzHqmkI+65/lXhIuso/xRHhulP/7CgfbxtkD6phfnzTd7OWqsIbZvm6C1Eer8kNAOcutTBtFr1fMDfqCZ8fb1EN/pdyat4rzsoafHDglv2jO2e5Oc7N0wwvcY/5vtdCgBF8UFmh+T19tfDClLFvmP67G48g/1OM0aPeN8bNuTdzC/xdpc3HsbKsWPBqVkQRg7BF531vCGdccjrjE/CZOy/b3yYNQ8BwnFeIbrlkzEhIq/2PPTZ1H+d8uNDJkyaaXLHwn0NfJh2Hw3yY041HJ7vpEN9BLDfFJQPy9+dZ+gRBw0fnTjH+E26q1jECeZmQPerNKSbAuWbWTqomETsWQX5rtbgJ5IOeqdDywf+JwM4HtIbFl2xqIJdJktwu3f0erPtq5CZlF8z72giquaN8qMpr4Az5A4zOR9It5V0IK+7/WHgmHLFrnYjAHcVEwzuxxkf1isth0NyrdELy7fhx3fixIUjhujt1KEKPt/d38xT8p/mzkvKf8k8339ap2LXi8mbHUU+DKJUgy8bbfJGwW9awzqz4X0WZMJIRjWkP3cCKNL8R3lAJS8muYQBwW1Itx5nsfL5Z9oC88ZpjsbYsyB1iKfdpCUdOZ+Tyme/YIALd4wxPa5qyl+W2dKRhBHlMZF4m3srK7hKDzKfH7012Fok3lWeO8o/QZzR+6WFZPhiYpDOjVQj8lsmHQg5F52XRl5xJe5iSPbvnnRipOPb3inP3fo6Ia9zyPggt9h0T6U4YfJsrqRrpzfV/GN6fiMG5HVbeZdDN+8qjLTpXna8+0iAUsww3vUlC+v9HMG3Zh5SVLywwNvILZz20zNW3RD4MP+mJljV+otRv39XvgSULzfexcXE6S5VaB8XNeyjI2J8T19GsPfp/YDhFb16v2Ds5SYCbFv6Ve5V641w32cmDK1QYfgtsypsKsqLznwfYKL1jRFKW/kCd7P8ImOKTN55qUzrTrwIAy2f9mFrmg+P3cxBdzOvjJDf1gIE6VVDt381fJC8xb+43k9T/tTjRVL/pT1evKQMCTN3sQp4nnhOSDgL46828Kyaej4uv4KJoVLnLPxtH5S5Tx3V1NutWDC71uTtFhzx4u5H/px3lBqa3rMxztTe8C/WgZyH96KMvUpPvN9veaBrWssYfD6Uk4KBeN99WCGWoz5UvuPKlI8E942B+vrwQasrAnztA2Ew1dHwl2YkGZcPBuhfvDsLbuvoDm08zcvVWVuxdrbzYb1OOiwPy4a8qkQZfy9/e0yR/Jt/v6/Jy3o+Hc/9Fleh+SYM2nUYY2kfKc89tSiGt7C5ITYbyh+GPGX6nL0xtveeEYhLT4KdC5TX9t/QYHlAPL/fihVhOhAqtrsrAE5COuLs3Tfzb4OlwXF/eGIZFIERxtuHTTooNBi/lmfe3x0jCdyndyYO+og8u43vFvrHVcJ8f+j4QFXINwy5I5KuyQ7lUWFOOhNoPHpQ3VhoaLsBjnXYYbr2pSows//cy/9PT56PxoefsEW4XO8vDIxlUoWP/cKETXrNyWfoVRVuIvYX+yZp6p96vEia+r8NKf5NmOJa0adr3InGtAxtgGf3NLG0LPIWhqppMM5eZ0zWV2ThWb7FcP7cGwxuSsJ8UxSJ59dpTBl6mPP+5kZeaif0B/S4R1cx60be6G28DuiLt60RHINVDdbmvkX3qAZVAKohUR7Z0vdTdbCQ8W8BDp38ojwx3Xv/KlYLu1KX0e7GncHaaCEYM4k1mKdtYfhzFWrwy+aIpKot82MgTL3L9wdLryOdyArKS+99dMAomW2r8Jp9fcA2UzH8qUfSMQtyWPHE68n2RF63/UXE62/5gsHZ+PLBzD204PHZDjFodlUI79UFhk29wsRoLT5YBYSRbT9e0THDqX/EjnT29/y16B9WpKOWRzp74lQD3cS3DL9bewhG5cgYLhxm+NvXA8DivAKD09TLWejkGnJntsCArygffj3yDTuZR0xeyYYPpdzzYbMXVpRnFxFj3+fGpLQ0fqa1XZIROHlzh6uj+5ieGo35Z6k1ob9UC4xV7cgYs+8rkKxBRvYpEp6Jwe9v5intT3PnpeV/yTqKfxpTz1/IqGSOc/LzO6rhLdfssKQUYPiVYUuQSpGBYQg7Ppi/EMD8LTSM7rMjH952ugaHNemcK0tzFh6nvQOzdrvH4nrqKB8JigYvaD54eK9WzC+zvjWu6uGM2Xp3YD7jrtOMN93DbJtTDe+i9wCHz+aJThM0xNukaSRshLmT8lnxIXNehCm2OyDKV6z8y+w3gHUbCVNnviVO0BY2HNSCMD9npBMflfKcLTU1Wi95yQeflX0xODEKqSZjYKFtXltwHlyAUTb1UDlpC4Ru/zsj7m9fFr4u6h3GtCmRCp/er+UnNM4nPkKvu6wrdutGE5bljV7/PvNVqDWUh+zb8YPFYVnzbBQt8po+eUt4r3XDb2BFeVX8MCycs0nnZ03vf3+3OYYPUzTCr7OnvPkM5uStP50RvLxUAuHH9WgVW85wnXYwQTKMlLzk3DbC1/tG+W3jNYQ5c8EH3kzJIbA5D9PtW+XDpMwBFkuD8vByD0Yo768+5GK7wdw1jrxvf/DvrfebpiT+yfut/vcWxf/TWTn/9Nqkbhu6mIeLuRE2vHKHeD2tp6vMaU3qTRsgsW4PXFYrnfnVuRCMq+NkmCxeGxY6EsYg1qOP5esyN4LTx/KnGdImZeJvyzPlp0iwqUW6ck2iGM7vqflG/qk26JxMg2f+60v/c6HvD/D6rcLqSPmiGvcPDM86YYoziXf9ZjNDY/RVw7ktCVPJZftFffMl3Qu1cw2/n3XAOP18KspnOxtC8fjGPBveRlBdVIS9SbppOy/J8Phv6htJpkhoGp3Gu++T04Jrjwxzbzf1N9/uELxgX2Lmm1+DBSPpnHHg1rgZa5F3znCojfZtSah/tovKq39nCYKoLDHWl7wRFN5egCzbvJG9z5QXGUdeTEyDGZ5CS6ncn9gJRvru56hftquKmYmjgb4hzJXyjzhtMN8XMOVAwPR6a/kg69MBnOp5xFNZU6p6d6VvuFuVdKp6gMFAPmug7PsaY++3MHwjsGJwZiHltUJSmd+H+QrkuSfhPvJmhjNn3wtstxnp8G27MXxh4/xNTE3PUv+Aqf+SexT/eB/aVHSI51WBDy5qmsM5KQGd5PxlbNHnNfynv9/yAkvGitNHM9Tl0sT4sFuxcH093Y3yRjVZfjjKE6FFjGydqTLDq9xWoWFaAgycbuDJfIqV07IDGOJ5HFBX7kvyWhahRfMsyjrzdrr3Xr3vMMfgjl7ybJj/q0j3DuNjxL3BFpUTv6LB+M23CR5/ryULOqtoDVfh9hhs2IcFS6C88FLJO1Kgr3k/av+z7qCb4XpL8RC5Yr8y2hO9//S8CrxXf4+S8bqRTkamOVThWt6Z4MG6wALDvvJX+ieGPLr+0GqiH/MWegrG8XqLCFPct/JitZOM96bJsXjFIx/uu30L0nNWY5qfaiPUHsRRe9vtcf8q5nSkkJvEDlyKRjuXK+9dEbUMhR5jxO5zFmQvOYZidhzRG5uWBaf/w92bNauKbV27P8gLqdFLgT5ASumUcmddYAWigr/+60zXzP3uc07EvFnre9fJ3BEZ4c6JCIynt9YGoxiSTl8P2QiNmfIqycH6NxDC+IL6rb9+8hMMmG1dcL7nRS4jU5Gy3fEZUp6S1H5NTk9m7p7ymqP5IqC1DFqIE8nFbCtMKP/NtwX8OaZE+af3U/pf0kfxu/v9FpIaYLEXeWJkpxbsFNbk/8PzCzJBafas6fdEMzfNuIzahTsGabUcI/RrvGDjjFuYFJcINzeBh+R4XtrMHorEZNyRF/PeasMe/HmADnvyXPhs1YLSlXrE2W06TmJlONbg/lySdzvAkzJ1RHVaVgZHXKttxeVbVhdMuQ8eqHWmwGH3IqZqtZ6hNxjLCZrQIChOPsVsurxDvphcGVvVwQWjqLkRk96IsesiENAfQAfRHu0CYEXeVOfG9Hl3Hp+gsklH89OrhWx/mTLWbIQVzofCk7zXe4Vsfchq9G+vJxc9TccHlh5NNI8kt2HNNynojUU6w+3fSX6wnBtLjosrRvHwWubXRN2z/BlcEVbSm5zrdIVQGM8AISOmw2RG909U3jmuA4vn0vVhkbLMdTpcvg50/0xxeWJSRow5t+6RoFWueJg32zmyMTeCeBs1a8gHxgmpgVAeW1W1z5ZgBf3az/1cDs3jmR28Y/RmozcX7+brBmLbm2D2ckcQHZaD9g8yJf2077xs/CVzPX639ztzb5/8+4HjchPVlKXRTMdICp9lXolNwYZ1bqFxy0ekMzd3T94j5jF4ZBSd181IhrE/C3F+PnFl2lAdZ0loAaZadOeSZFHf2CEbqOiCwUN8Y64NO99do8Yv1AQXQ28Np6NI5x9en0mezpw1W1XBgepoVpW51qkU4CbVHc3TkOq8aEkt7O9HBzXgeS7i56M94MSwcPtQ6jJ7qtaYQTc4I86dGyTTiDL+c2BypFO7FtAZ2gzU3RtwOlZeVBOeqzH4qjHDaNu+yvR6nmtssQyWmJxPfb+b6NlsOoguOBk3D9LJt9xCuAgG6DfjiguV6n4CNlMLLFSvf0cuLfZsqXRnzG7ZlfLli2rUUHVOyFY8Mcw1Kg9X6TlFIyGvGM/KRoOJUqeYZzKfpLJVITuu9Rdmd/3OpZK23LOgC16UJ4MG0JVXBYgHK0KiWubC2+h+g/0oP2J8mApc/vRVu18L2sNVslGpJj5GDeMGxwD9kutKvBwbH2L/wpNu3eUklu/B/g8ypXA/zZ+Cv2Ud2t89Lh2OLhaniCuTzZrq3KraTnAebZ6QyJqfsuvgzdBrPKqLR3BT4LRLi/ZLlLl4dF6tQX597WE2pjzhsora9KrWMdUP9yQZVFSnze6hoOkPuDKyKmUMX+PSZydLoWc8vPfr9akuLncV6YK2qiiPYbfHuWxXSbKMXJ/dN5sKZ0yhPHGdT0kXQ9dGvU45iFLxboPu5Awj2amTxLJzmTl6d8IsyK9lcu/HrKqG0iH9sFcZlimpayS5E5w6Pjna+dRrIFjPfFxJ1itJ1y4xuY8OC8pnx0eSzPceY3shOKPjuA/AuV6cIHueFZwp3o2LF/YIYU6BFCOF68iLHqs1a3liaLv2r5DxIdUo8eaUaPBJW+KLU28QBTFDpr2I7NC/t7BMXPol/bqzudUpNvPNzRO3fnFP0nu+LNjYcx6ki/69jNzQQ3Bc0ulpwElcfLjR52r83OPGuQlJrt1cjc3edD8Xs7WSJNFkdGOTiBgj59FBrLbeGI7nJ92PNpAg1LaDP+n91J/WeJHZX9JH8buZcudbG5focJCrcs1YrAdDnCvTR5lkYeOzsZMDmtudmkTbg+tDPhGfqKmmDIhXelpCefExW8VvLolLhWcyZ2i4tg3yYpbmrlkdLCR0l1uuDNO9QroWvwv0HxLVWaNeMTBWMxszux/3PRUWPjs2my0us9GNy4udyj5M6XOJTz5MkfJYaB/rdxk+lncN9l5u4NrJKy4p4rxldkbecW6m1yS5+H3Gt5UWJ4/RK4kf/lSGwbIboKnAg3TG906wgaOHa/7y5DKR5TwbroQ5rjj7AclqpY6ZOw1OODtUDRd2kb2HoI1k1PbXW4mQ3hnMj9sMV9d1Bym+qCZUxeGI6Sy9lNl8o/rspjoHNNU36aTMkc5P76TjTLh2ZXx2vBuIrRphVHMk60/dYezgZA3mAdbkBdeUTx+K06DWNvcybmYe6bxNXnmCNynpR+1RPhtaW4yrN8/lhrMYM69825hHIHOp2o/vY6Mled37rKXzTT0ZpJdFuvfeigk54A3+QaZG8k9jk9hf0kfxu72fJdYWbqbzN9X1F+nMYHgeYXgUHpAPh77GRhvLQH24VCGamiojXTIanPFLidpkTM/Ydrcubt6PN+Tvfm78tuuGmPIqebHWp8zcLTIJp/OCS8I5VjKUe8oD0LZyGYryiLxPc7RwNTAfkMYW1emDoW8oDwS3JOkmVHfLR3bD4MrzEDXPK+nKifKM9ugd3A3rMRy2Sw1XZJvKbHPNTyzZPw6IF/3CpQKQ9xRiocWpvCSm3neJB9c6j3E2KB9cpBxIZ3NwHcpf/RxIP89vTI2qHJOT1JSpea95JvZrzLic3ZTxoritgX+bEtrWnhSncShfDpVtjHjs14DZqVQTLg9lj4vJ6JKk6oNqQv0kpqxb9OIiNVb3cMK3gW4x6HqduO+h2j1DTA+Ud/J5YY+ZNHjUGIZ2XaaoUj5tpsSUsfbupGbZiEFYkK5CakgQubanwXQ9XFNNISVM4rTi2Wt2MalGHeUkX79WBVuuchu9u98meLTuPLze9QP1ThYhlp3Bn2RqrP7wfkrh/pJ1aH83U2CKDBfipuOyde7IzH85Knk5alPJ/OXJbGQNDfSXqgqxeXY1yJbDO+rJgrwHtPSMZc6ysZCAjk+OzolVsT7GRCtqyEZL8pL1yBFxtpKJqf1O4WFwmuU4jX05QW5CbWIhWwyXyoza8LpYaIw39RVmHLXZdHClNuLeKeNrccpxoSlKDeTrJXknXum42BwuebAbYYiJ7leQRhtrzU6asMO1ZF7KXGLkPfWL8EJjvHhBPL7PW9jJixEye/sokZ/fCziOLxZmeKf8VGj5nqWrQ4rZgPJLcs2WDWsEYkojsShRsompzVIX0XPHVw7V21KGx8VFjG/6i8vDqqKacOx2uCzrM5euBGXMzsY3U/HgXa/h4D51dIVFyyG70/kHaAQYO/w7SbZlQdd7cCrMr7sa0kmz1NhecShPtu4d8CWQLi9qw8OZpEkQ37fqGLrquaT8dOS47F1VDbu/+n7bqJLKpORWyNwzMRWMyWWG0ZD+7cvHBgMrFrh4pWz8P8cUT1D9wBT/Lx1H8YhiA6N91yXJnWwSY/JAwuIRNpC9ZMq46pLaQPASVQgvQq3BWnve0X+3UhJJl5UGpW5YOOedDjJPX6yZMnAUzDXSjdTWloxNg0BEk+IqRDfJacFLhtmHqegakM6sLDp/fqVkk2hhIbNpYS5wddevZT6tF82HqVkRc9ynj0KPKY+4t6LjQu9JKYRdzDGmY+tWZpfoQrS1gw2mu+MF0hu6KWuPXb+Dat8nwbhpA4IaqOjtF48kWl1WKdx6pmP1RbrcDERkiRKR7lzLO+l25J7YYuEcEfxbk8RP2y5guVEEtEbKlfLMU+2Zfga4uO5flF9iqgnjyNxgqBvnJBGv5IVPGjGlDyPKc8fjsoBpTHnTskYtF664UQHXmKAs9lSTkuRUNGx10q+4Pm4pT77lhczmG6dG40pMxeMz3e/zeeihpQ1FLrI2rgybdllglJeUZ9u6OjEtF3UsLnORS0b9HEVhE0/R870W4q05asFZ53fUdi+BC9Xtw/6DTAnCD++nFOFvWTPzd7+f4sUJRg+lLbP9fnFiLzHjMVk09yQf8Ks9C+OLjs45Ubgw25BOpfKxRu0wk5KwHJD3SbQYkNhpk3QzqHwWnxWR8sXrxmVyUskfnXLO3JsL21n1iykXjjLEyYnqfHui8y8lgc7nd7eGJbvFHAs8kHfTjtWenV7mFR2yRhymF/J+X0xpK7njIj+pW4hsU8ENGUFIbqqlsdv2vMRikZ2TnM1dm+VNR/nvJj+5eHokndsUxJSxUh5JqIijFDR+pmM4UUmX1aGoseVrg5ivbzWXrYZ1ymKBmJpdpw3pLBYF3DcPHnV9daX7MVBb4IfERCx6zyS3LYoIBNgSN1Z7KhOrH2t0XDv7D1OR/iamHupRQ71VSKcuby+FpXGZYvYMWy4tI/vEcCiUGHKzW7+eBdWU1CGmpruq5uJlf7/nO9XDwB2JZTgra2qPST+vWmjfSWpPqKaB6gxJtwQRkop0jC3putGtXNLJx+PegLtfNji5V3QWYfL4kzolSj+8n1LEfylT9iYaYfwevMrMtJyC1aeoxRD8ukwmqYfs5FJecYehUsbcXRlDsFFvaKkV+flZQjpzdN8TzNPnC1JuR3lA5LM3hh67cnk0WdxYHgsCesX7zUWC6DTgKe8Ug5FOTD28WgYuCka4eBxrSDaivWZdqiSY3Zszl2eBgp/10oP4xSXRYji9QcsbQLrBU8aPwSVHs3YEjBS4QrJIzYYNgZhMOOlU5uOOvGM0fjwQLvNnGZp30qmvOYnemPJi7G+pTRuDfo7h+tXPC67PDWtfZoDrrqm47CS6jJWTvt9uR0diVBBTD+gEnHkFMZWnxNRiH1uIhfNI8rMo39i+NHNMb6+SyyeLqmDrlpgytfaVRKnrFlCfthpaEteWoR+RTrZ2DhjSf+fyBZNTttud94h6QPdvVDtrFhy+mYomPnk9pxJdNK9zsYzgTdcfX+II82jZJbk0X/RjvTIFo12/z+I+J++KE2JqKtfE1DhbNWBp7r3/LBCT5uBP6pSk/PB+ShH/kvlTvztP3TpdwjU3fybZGRTGLiyqMba4G5ffjy7/YUo7vJQy3L8VGazCrahNniUIBVUlJupIwVTo1+/Td/Ke3czujstLTt4rfdEznqoDAbVB+y7DQVA1MDGfKZrzgcSFhyXlocn5IWChC/3cj6vN2Pagz3C+xRPk+37PgJGrnElXnlyC7mzewOxiAWpu1CUfppzF5oXzkX6muu5lPivGA2pjqlBCZkK1Ztrtm6koUK83KIeka9orJab4ZoQw8SsRl8WCmN6zMzKrOUxx3Yq3JLU6qgnvyDzg5Di9c2F9s1OopIpH5kjXMmrHbgNvi2rKpnbvSZpZdsG45zlEBOFYpnOn0tjKd3YIPL4Sul9uCoP98pup55zOz+fdABdHfEJeeNKYPbePBabN6JLk3tphDAViiuVVXcYRTzUoIdLQW4pigv38KWDn3MPoMHr16wXS/VorCim6tntz6SlTUyacZxYa87rvIxG8Gxx1tUavdYgpbfBgf5ApefxTH4X0l6zx8ruZOnrVE9Mtf+ey+lrs2ToO9piiQRl/f1naTDFm5FX8QCmR/Dp5tW5YYeAz0ilwyM9394p07cLqJNu5c54dxpsdzplQlhlm5GX0dcejwb++mVostgnq+y0xVcWUh4aGcKf8NjmXuV1f1+ydOCbOxepQ5uFYZh+mvOIfplaKaqD3CLskHNU1fZ4+zhhleUmZXGMpkyeZg8nePEBuZHLDXmn1QD0Wn0kY0g0AryGmzMO74eIaqE17wrnBiJOvZcJHp4IJ3WaC82VAOmkF8vjDlG5c71ys7GTKX9GZR2+RX8twflfJSz02HBZbl2qCXV5lynqCiYmt7JOsuhYpy/bE1MTFF8R5paZwsvMJOhT7yujdroipROAoj7Z3un8opcwKnBALUSu5TDuSbk8XToWTs1OX4XhMNcgULg46z06EqD6Q9329c4PypEx5sNvJyASlumHkLV5c2jbkPe/9+E3XdV5l7KxHN9BWYoXkIQXSffijTKn8D++nFPk/y6Wr/5tMib+ZqacZHTB377f+vfv1xoRrRlZmaVCdnU2oTgblcIKBWSlJ2HmLMayc5RVnq1ICtGXy86F3OCDugwtkj/FlzcyoCzG+eLsya6L5iW2exBS7Pv+LKSdZE1NvhzJ+oC9WmPunQ5LDgfKMrbMWl/p5zWWNfO3XJyempreGg4/3MxLRwNnW64DC/rIBJ80oT0xhn6SSQ1TZ51bC7VtZJ7ku0/m/mHIW2TPB2ftbpybGqynD1WjkA78WVriwGDG5PQBjTjo+Y+hOj5CtQZI/TPkbi3RKmHwz5WrZtYxPHDH1mpLIYOaQ12v7+UnOGx+4fEtLymPRNGWR7Gw/TKEdEVP7dzxB49y1yUenqumhxLm6pPxIOtuykxNomOn8HpLpbUo62xFTjmfXZTRvSKd2EjEFUiwmH6b22ZlDFPc3Ll2L15Tt43OBaTCvuZQ7Fzc2Cl2TvPqNdFLi7ydYby43dI+aAHF6+qNMjX5a40VR/qVzPaisBhiV5ZFLN3LGszlFIpxbxarMys30xHzpMUSCS4FwcHB4qOb5FR21z8j+jXRm7i18LF7ZHtKu4RrGpc0bl941T5LAyvYs5MkrTbbBm0jyK6qTVzdGrS2kEkEh7yJWC0Y6tSuSVF7DnsHQdzG6+Alk0wFbM27ZnXB2v3MQb7NeZ7ynjiy6dxAGyvIGVSSQ90JhXqbLSYQMVTvGVS0mSWKMhILZ/vlOdT19QpSr0xMUc0EmRqKGQ8O9+1ANMoara7Ypk36HRTZzZAPXorAss0s/LPU4NfcYoHkvQybJ1JpHlBdnm/c1id61e4PTMXIxfXbrMkE1lVmY+iautHnEpc/tacyci7NBdx2STvnREntqh+hbD0qC1wudfyd1Pm5Mf89lO0jIqz3lOca34Rxynycvyuvm7RdTsxPdb9HMbdT4lwi4mJNOT57KGuNAPHJZZfbzuTRTx0x8n5JEWs2RXaYuQ31BTMVC6p1gaW4pD/tbAf60To2Vn7yf+p/XU/+7TP1mnToM2A0L6DeeYOuSsVpvbNxqlPPzkGcy8w/nIbpoKBB7stOClMVX1Pw+I+cW6YyZn264dQ8ptYFKZ0y+p5Tmdc7jsvEilpnhHjh0/fs7ie2UmLo+hxHaQSIleCmIqbvRFri+6wEk4Rhldr6MTphxnFPmktyN2RYfJ3RD71unhlPSqQlfd/S5WPZe5jQj7zPzuURZ7Qq2ucGdzh86XPISjieW7g+UyZfcgwu3jnQCx1P6uR4heb+8G9nABDp/7K0iyiMkakxqVxvEqg6T5HghAryFucNZe76X6L4KH8rdgkOzi7+Zuh/HB8xO5DfzooiR6fF0g5unZUNWHN4+1RTSKfMdPklNIteHx9EcolmSwqCaez40JrvgZvbOyvTq7WUmvZIHxvXRTzKjiElnV+YV6arqJDR48n5r+H8wNXZ0zFNxkaSb+XHN5HmLiHq1KpNVmN6YdpiZOLMsYvqLqdHoeENdHfMcOeJA+3NMCdzopz4K9S/Zz/d356mmpeqbPfSgTB67/YmJm8kWw3FtcTm/NmwmJcSUZe5k7sNUG1gXNF4ZMXVj1DL8mlMwrDunTKe3HWPRLNzgSjGhzAWd2shoHb1x0lVvwGSlnCDojBinHEpJtLyQd7LW1xqXwgi4/Oo+WxhuQsD1o9XL1FdRY/LpXKK1c95c+DBJp4rwqKP/tlouPEv1CQ6n8oQJIkA21tfELAMXFwNO5xLVxYJ5w0NNeSR5cNFeue7hWnbEVHlvymgVeTZcNsmdvKMxTXKDoIb95ThCJz+ZZfpa7Fuml8TU5Hq+J5E0t30QM7qeL6bCxUIlxpcej9s7Z0EinMKWWXGs4qRWNEg9JRwz+0Q65eezZ/lharoMhjht7y3EgUk6Zbt3GdeV43JZuJs1cH5NbcwMMqkp12opOwXmBf3dtE7Q698dGDoxxXhH4EI7qG/gX9aImwqCJD9oGmMJjM5YzLWwzE+TI7J2RDrlZRdiClb3PWTZ7IrBecFz4bTzx3+QKYH/YQytMvpLxib9bu9XG16CG/fJytTCYQP2idr03B9rSbIYo8+kYDNA6zWQOayvSgvJ9k2OxODFJNyd1RY0mxzG8jU0ylRKfRle6goQ7eEgievz7sRcFrwRVtd+zGjjnGCFzwg1LSamyi3V2Vu+czE86+MynqRjButKXaNxM9UEucuzga+9crxmSnmsfMyJoflSQ+jXS/8w5e1XU8oPslLGz/NyDztDvOKEjdUy9uZbyuLqgjJ5GpNOHSti6ulUEga50yThtCKdWh9GAa6HNw3yXVTJcF1RPHJDdwKpofZzJgV9+2Eqvu2IKfdATOmX8AoRp5NOcZKU4yZZTsq0mZKX0kdGiIG8lyBq6qEN5tBZo949n0lsyKoN9VofoJvbL9KJ0YjBfCmRTk6OxFDQD0F+8VvKb3c2gAjkYQvHFTE14aY1xMqdmNKmsyl6Q0so49mFzq9lXo35UWdc8n49ZOCE0RRDbj9NsvkAbyzXiSktIabCo0dMSR75DIeyFRfmyvpPMiWKP72f+lvWo/jdOnVfiCqyd9+GgkGzh9fEveJsmKtJnLSvX0wFuiqXoTOvyPsZ4gXNOBETDPt+r9tjYmChhkOIr4rXgJi/a/QEUeLicPKUoWjMDt3TlJjaLZU93OoLiYrUEVMDk45f3mJquVug75u57gm6+ZahO97TM9fVwRpm7eaIjmiRd9R98m7nMtfQXpgtF6ez5QlUnD3o74uOi1RtkcLengX0/UjeZqkFewj3mxqn9/eDw3s3XQO/O0jIgqpJ4oF2t6HbqDJaN15JwltR7GFePGQMoqXERUvuqZGuEVPO4XSH+C3KNvAvqhGaM7tCuJyqJzC8q4nRUZNLlPg7gxkElNemYpeEm2NzA7CJKWM4eyYhK4gpNVJ+MRWb6comB7fq90QwJ0kWPd1ed0QTJ1E/TkK2HzYsI2LKSq2Ki8wVMfXWrSkG6UkosTrR9bPHNcZk9pxw2RZ9Dabx84GzqWVwSbeetMx7uIDG2Xxy8f7urQH54QVtgefLaDht/iRTkvyT95v8Jfv5/m6mnnx8RL89KdQmKq8AA2cZOs5c5HDvDAsQo2CANjeXy/h6WTSkQ/UZvetTTOLCJZ0RHarms37/qYjhiPLBuJ/HGhwpA09nMwR+SExNg3PHxUvO2YNw2iJOwZUgtgbkXZ76ZYXT8MglYX1Y8HBKBqQj8e5N3uhButeMFwecxZd3QkWXmJp2xJRn6W0ZLofuHlS7XqJz5B9l7KcyteHpc4IWLomxjDU8TGeb6sNU2FTElN+dJZxIV9KpU0gMqDnVbasuBVLE65WHYRU1lBcDPsGiDnz4j06Fz5yY+tIpCOoLF2l7atOCsFTRnzM6njvWDM5pfzyLyesd3NUYFN5c/dKpDGubdEIgh8mZLy7q1/eDgioNTqPXCKKX5ozBqHUJXY6SE+K+QdjNiSl9da3hw5S7MCz6votQhiuT8mQzWVmY2dR+I1dSx1BVZAbJgWpJxsIwZR1YQPnzTEwN1XsBYatekO1jYgoujfwHmZJ/WuNF0f6Sfr/fzVSB+Rw1ZSmWyM61DKa9pTpvhkKCb2HAwwGiAXkPTk5CaUtM+dblTIrSiBBtVKqrw4F6wlk6o/9+UusxbGfLBPUceSBDF4w/OqU5JjG1PX7rlPWYilw8E6hNdN6bvKDSdSV2+mIPLr/ocHJ6dxC3b/8E7Yl0ysz+YaqexBqa+bEt47tf76FyLzFazeRObXhapLDBg4KaiC3prNoU4Lbk/Yzj+1GGnS2t4VguRHS06TdTQ3W7RbdZcBAb8XUN9rgiHd5f3mVsR2sZ5gt9g6bGSKcGs5sNm7nTfZiKbxd1D3f1+EajrLgEmUjelrsLF5wq4QNCq16dYFwTUwE8SKfmLTEXPJQxTg7wohq1JO933hsv9I1EATxuFicAoaL7lSi9173dZcju5hmn8qXi4rZ0G8jToYWafhDIO3vkfR11NcHiXihlGPj0uRgYpPiv1yRJpuGEMWvV65TFnmX8ikdUU9Ln+cNU7IfjP6lTKvfT+yntX9pHcXC3MZqThZDEa5W81+g4c5Atcz6Jl6/BCXwzG6A5j+Xko1OLt3WiZ2ITU5OOMjrMhzsMpFAqo0tA1bVYzYiZecn1a5oMWoBc79B/H7syPhnETCjHIcL0TjrVpcTUWiGvZh4WLRe9NlUK092hn59Vt0lYFeNf3i9w4A0hjqU9LCJrQm181CYo3dU1LG7bGXpK39fs8KQjx6Up4mTU91Uf3z5+mAou7SNBob0WkMw3IrKn2QD625UG73i4wsnCfyeRrkkpXJ6LE2V6+r1hUPk3QIGYChZlzX2Ysia9lz04Fw5nOTEt3I0nzk4bYkAZLwoYOH2fynzWUN6JSfe1mLzfhyl+T96PE7ox2ufyRd6r9Bgo8fOOhmPLdH7mrGHcLZ4IaT9G2NbulCfnxJRnElNoeMTUc03ecHo2hTKSgHQShq6KcKLj8aWqKZTxG5EluyGHoxl579XIMpCF5bMM/eO3Tk3ymoc/rVMjYfwDU/pf0kfxu5mKVmqIpsGT15Fm5KWwoDoII5e8BzMfe/CMwRitdiZT6xpUN9hLpGh2fBaIAYnyhPQYktc4FOT/h82yhZuYz9BcqRyE40FwozYntB+m8Kwu1gBsFqJ+3Yll6I3oePC2LrUxhxgJPQXBc5wGvcBsKZ9dmxSsNjugXp0oj2XpfA/HYjD8MBVeDGIqni599LtBDWHFyQyuUPE4PfXjBrZd44OxXdzQHeIjiaX9vICq33fQGOzvXLi83DUo98YCZ8aWfp/6knwQZs4RJ88j5aHFbbyHdEpMucU/TLWB3qLDbPJ+4sZdQyvPGvSXc/p98chBeDoHOp6YSiJJ9RBUkXTKfT6eEDnFkn2Y+tKpSOxGGiyv4g31tUb5s+UoD97uWYPOS+qSmC9We/AnxNRXngoPR6phH6amWyEJi+VyD/HGlXAqaf1Yr9hFGNT1DA13OwSMrG0D3crQcfY+PhNs4hVd//J4Qrj59Lwvuf8nmRrLP3k/41/aR7G4iVTn9ZCnTA3LNeju0UR9b3Jc/I4H5J0aYYR+8pAh4tcKPVPhXaKx3VKdjF71L6bsEU9ebu4RUx2opDvO/M1FA35Afx8q5JU46DhsFgoxVRszDNoJMbW+U51d3Z4O2gvSpfipKDaMGuWO3qWkDG+9SGfAjvbohQbplHW67oHl30xFy7Jeg7Qceqg/la8MXzB4Lw4cmq/rKwkflc+gc7MbantiKhRv119M+YZ253CQ93P6otkcLXvdldF9d/VBFs0jst2evGegNXuAgb5GkwNiKt/2e3SviKkvnfow5ayGd3TPMV3f9Ug1IZtvDjg9Pu5cdKw9+j6NmIIrMRV7sktu51yN/idTynx7RUNcSUl09RzSGSW697s7tlxc2sTAdGGSbvrnqveKlD+t09tE47kRAC8KPa9uvRXQPG2lMpxHtQ/h/hKgYw4GHM63M6qJwn/r1H+YCjfNmP9zTImc+tP8KfhLxib97r70SDUCDLQD6VJaLwsYi7lJyXjIUZ5YPNKPTun+i5iK78oJ4kr9L6YWwWyFxvImJmGmUL6q4ejjTJDe/Zw78o7UqqmuFxp5v1Ynnap9Yup/6NTCdW10EpN0iq8qG2bH7o62uqc2dxZJZ1KXmDJyg7zQF1OvdTdArVS/dWqgWS55uze1Oed902DwWnA4vZ9fEJoHYmp2JKa8MCTvN2yn5O0qk8fZdfPN1Gpl5MgypUtQe01tqgmDA5E8oTa90Nbk3e7EFIvLugzjYaEBW/w3U+3jUtPveZBXfBgV3bkFMTWpg3v5P5hifEA6tWqJqWtwUHGi7F5J9NJIJ+1XfsUJKFISr2I6/lIFNRqbeX9+mWi0R8SUfrl8M8XqmiFjIwGi/Z5qiokXkfLdWEo+TMH2SOpoDAZlNBb6PqbBPzqlqh55a35L+Ve+UN6dnZo/yZTA/TR/iv1L+ygOwjtA774lphzHLeClDBm68Yojb9EOEPj3eYRBU5E34caUwZlz7NcS0wQuXM2IqbmbL9HyHGLEduoGlGjr9ztkUsa3ks0JXkH1wtl4QF7mi6nNgM4XTBQxwUVHeWR2EImp44m83mjh2MCWVY1+sHuVoXMhpr50yp/sSQe+vN8XU7MR3wI2/Xyk+1R0cKKFVRkZuqzB/pq9yYuxJxfxOGbQuNEVLaPvM9D3xNQrdIQPU9HppI7hlYo5Gveog9DLJRsea/2A1piYCvm2obo+HqzQbwzKa+3T1mAiCi90X+Wl7JcCJZ2K8hr1uiWdU3XFh1Ow2OOsa4ipXPWI0aO5RD1/PLhwvCemSmmjoleuX0k8GqoyhEv1jMZBkiBauMTUtCOm9LRnqt/XA8wrMeXczG+m4v3TRKuTeC4KblRTjheDasSejg9nkWtDJfdrukjrQRIqm2EKjUNM2e8D6eQtuqdwUmPKe9GRIx0Lxn/Q+4niT/vOq9x/ZOpftcZL9X76aFohV6Iwo4x7nlAd9POUg/glbXxwNWLKON8l7qNTX0xR6xOSyDpT/rqfjCXCcSsCapPlDd6R5SFZF3KITj3Yw/5MOhWYw37Nyb1SQC3V5A39ETHFFeoetkI+RW+zJK/HNNKpr309/odOoRH8Yip+c9IaLidliPqwaCF6H9QC5KfhYGB4VRLOXGrzjklMaW7fd7wuiCldI6a07h+mzEjnUccRtfkvpjbiNkPtxhFTA+tqQ1gQU0G0bcvYldcpPGbE1Mw/1mVM9Gtwr7+ZCjclnf8ymFVoG16ff46OD8/Jgo7XeqZmS2LqfSKmgs7/L6bYdfAi3ZzXY9DAuqCX5RJ5zZiOr/px6FRo6PxRu/JB64gpa0VMYXzs30f1OjW5qgL0cw3XsB+7POmSSN47rr6Zmg6IKeRN0qmvPKVrxjOJnMOIrn+d/19iSvpp33mVM/5j/v5NOuW6sYfBs+XK8HImOrbVFtDcSaRT7xcxxbWBirP5lJjSk8WJ8pVIXkx6CwlWa2KiM/PFh6nwUZD3YxJ939TvV0yOFo81XLtHi1N+0/XvWBcFVeNngPZzLkLEbMrYL1u00FUHLy5aThcM5rip0TlQHUd/MybGGDE1u0y68n/olGW+6e+/mLqc3w56+xfVcVG5jmHZvz+y+z3RYn3faB+m7NHzARGEUgrjpcKh/7Xm5bNcyoD1hZiS6QbEcSYxqiS997sMKa/1+/kCdxysPzoVbnJiKjW6Fzr58ZJEkke6PsFhhdPKpes7RQsbrCvp1JR0KonimpiqY3OBbOE/yljfVcTwKlNQy0Yv+OjUs883s1f6zdThSkz5fE5M+TYxJUt6ifrjXCURHOh+z8b0fCZxwpfxc0I6OTsMeTTdWCxjup8MsnRJXlheDSC+nJ8I/sbQKL/unxAqi35e89g6Uj7cUV5OYf0nvZ+s/NDvp/L/DKEV/r+o+P8tU0dQPfRYTToV310f1vMloG89KQ9NZg8fnFmgoOufpBJbVSHdMYYHNLetQAz5xIS5sxY4HaukU8WW6uiXToHkvZM47AZrEBfnF7LNiHQA9pTBv3RKmyb9GNDe+30x9dEp3CkMXnXWz20YvkoszcaGTT+n78OUXpJOjffnAU7XSExdb8sUcLW10R3bVYJxv4/i7Ox0fZ/Ckwt32n8xFU+lK350CsSif4fbM9W1cfbL+02fcwbTs7InL7elfDdAYupSk06ZzrFOPjqlr5UXGgCkU9u+73o9Fm/9LJIOoswhpio925OX7ZmCt0fe0/qHqVRayNBeo/83U/69I535j04FhfilkysbpIyY8sesSmKxI6bWx2M/RyviyzB7kfeNzSf3YQo9WWXwrIkpR1yNuWgrPH2Q2FBDOySmYkkhLzm5GUcM6g3l5aP3R/OU8tOcRFX4S9bM/N1MGX1f9mwx6ZfnW6uUdouhgdr58eY+OmXfTAV1R5MS3B0XeyjUN7WZKBAAvZSYiE+XgrxcKHARnOhzwEQX3Vndj++riClpmj3RqMf92lvtIoVtcgnQD7lvnbpOLPJ+N+XFhXvJ0T5Mad6KdEp5rBnUeT+GNd+SDuxgvobGWIwxCF/EFGvrFITQsImx6r+YsgTjSd7xthqTNwzIWylBw6FzJaZiv6O8NZS/mVpwwxT9UUP5CUzSqSoSSIfdDeU1rV0jlAUxZQ8ONUTOoF/RWqyeqNXGhXT4Ted38ucNrcDqAKc6MVVy0Q59u1/j8oupCokp8JtHiceQdApKYsqfyC9Aa7Dk4fykfAO7J+VRfaHYlH/MG90f8Vun3iEx5byIKXQWxNSFz+mXnTq+RNEinUxeF7qyBr91aiMSU1OhZ6oeEFN6RTpl7jTSKetATI1X7wPqY43jolvd/MG1ncXRT3MS1X/rehRLyyCdeiscfHTK5sVfTMXJZmPDdu1QXd0epSQcd/37JQIJrWdIfv7S0TN9vrcFOv3+UygJlK+yeEn5JrKJqVQJCmDd4YW2p1AdN+dKCruwX5+ueQn0/UM6viFzhL6XEyOXS6XBOQ4oqR+XVMe3G5+BhPoOXWXQJdHyTjrVbrMRuoH/ojq+d+n72HOKMHC/mdp1ZoegHZ+kq0g69Rp/MxV78zkpqHvoPjoVSYeah8QyUjRGfstF68FVg43UEcMP8n6IMjG1OBJTk0mvU+KZvOVFJqas/f6SxM2CdKpgdb/+4ImYapF0dqkTUxp5P0Du7Wmkc2aBvnN/JGE+J516RKT700okdfliqt0NS9TMlnQGDsQUdyempnexTYgR0ile/2YqDCNiilfJRwTHgE+ijUBMZ8r2jd4opOMNeakBt84dNPmeqfhBTK3rfk5psHtwmFfE1Gj6/L/EFP3vJ6b+sX6j/9VxFL+bKWN5JAZgzFGGjYmpcGUY6HAhB2GeEVObnfKLqXgYkff7D1PR4qiuYSQN56grlVBGmBJTkrV1SAfOHYexs/mlUx+mjBt5PyVwiWGnpr9Xcjp+mrsmzlz/lXyY4ocLYsoff+vUF1PWos9j1eq6BoffjNEWn6/yo1PLYz1FizcqCN32KkPKBi16u8OzjJeaN4brkpjyZ37T9/1P/Y9OsZy/Q3xbUJvWr3WC035fD+zXS4exR0wxa9BCJN18HybHwfKjU+H1QToVqIcHTiKd8pRV9HMMt8crtWGTdPhoE1MYElMw9+8JdjUx9aVTX0zFl9D5xRQkPDH1ElyeaphV4szyRapZemXDaf4PU/aNmHpU+hHt2Ymu79pRfnq3MaBj+nwSz9fENITxG+kei+Q1NdIpxyCmJt1qXKK6+WbKGQzJeya3u//RKVuV6XmL7/EfZErifpqTqEr/0jUz1fXF+aVTlqP24w5qHY3q8i5xEQS/mNKlrUR1Ua+oTp5mu4/3i+77uoDCVOc406fEiHCkZ26lxJRzPvV937cBeZPF4kkZWSRvhTsHPzpljInBj04d9aGJwfDxIh0Y3MirFTp5KaVf45JnYwZsqW+R7dakU5gQU7wajVDTmm+d+mKKiZMbh8PbXIbxsV/LGXvv57SeDFuZmLIGPVNBSDpVHKtfTBHZ7i+mwJuS15o9iKmZQExp1Zh084upHEmnphu9ho9O+emGmNqtLhDu+rnw9717RX9w7MfJaxWDdxVsKY/59P1fTJ1E0qnp6h+dqj1HRjdMiKmJT+fnRWJq0vVMCYcFA/NFTDElbyHW2xXly5Xer4VWVoDqYvmLKXbzSKecAZ1/XuakU1wjJjjs+xVrlZjyXyoxVQbElH/6Zip8F8RUsbnsUXtIxJS39P8kU/zoh3e+qvyX9FH8EZ36MDVsVcrEp1hHpwBi6tJsqI0MBBltTpEAa5n+/y+mZokj9KsXuWvAw3NObWYkJNFxRM88Umf2L6YKe1OAuYueOCmJqSi1SIG+dGp2tYQynPrqL6Zmsv1KQmNjj8Foyftpe+WbqWM22FJeWJIOyN71l/f7YgoVyUW4yuIU9Xz/zdTS01v0D/tnEoJNeYp7OmfU5+T9PjrV8sSUN0vu8PF+63CZ4CS2SBe+mILVgxg+9kxR26Q2WZNOsaJnCgX6fjFePNC5jYmp/Y3y50UaXhDSYVtGdecwGN+JKe94r0mHjsTUWSam7Jv3SLCQnH5t6YGEPt+Sjp7ubgtsMzxSDSEmoi6i4zMgpqAlpqKBTUx96ZSG7JupUuvHRfRMxUN/mUJnGh0aTUBMDgpiKuBj+8NUeD0/bZjG/61Tc+e4R3ggB3+4j0IS+R/e+arKv7SP4hgbDupdxkEkzIkpRcxJp5bam54RF2hge8RU0KjE1AirNTzWxhY10ea5T57aXGc5Tp4K5at+71FoLctGc9iPm9hNghRWiflAP0jaMsyHlQ87gfKbOzkISXjgSWcCPWc4qU3K7ONHMQZrIVzRldInF5lsrcH2oWzQDNWu3yFwXsDg6IzQPkzJGz4HNXmzS2x9mApF6UpeyhZe6NwnzySeTPu9fNC5UIu8N0mUzyQfsvemw4Brv3UqO2wT9DJG+enL+x12D/Kaq3ULuJZ9+8OUTcrFRdtHv0f3fvFLp+KmJaaEs0p5TdyRd/SLhQZe9A9TlUtMlQYxZXT3B+B9pvBQ7nQZJ8vZM4l4g5gaHeojBo+bSHnMIabmnH5FbdHnS+XWrzu7I6b0UXnjYl+nGubKM4NqoM0D+vcawR6rbb+2GB0v9H31ZkxMmc1yTDUlIKaktTKkvLohndL2ng3JI6e8KHRUQ3f6+k/qlPTTnERV/ZeOo6ifwyl6zHxzeH2SHz/pT+3DFLrxRoOp8KA2YEoiZXx7sQZj995isB/yZby6UJ750im77Po+i94LTlJiapIMuxK3000Kx53+QNPu17NbPBc+WI3qfphC3yXvYlQGfJgKw3Eh0/cNyPsEOTH1TkaUX+7EFCwU8o6n1bQAa2mqaB5PL4j4B+W/kyKaaEdbYmp7nfOwSLsXGrPJE9B8jYixE+mUz7tNguvL1YZ1kbVoyRExpe+pTW9VMUJYGd9MnefVFmeP1Yu+ryCmxqgscaIeKi58m+T9ujZoKP8szhymEjGd6CIxtdkSU3vNIYYUZ0P5zCOm9rU7hm1hkjeG+gHxWqxa4E6KhFb2IKZcd0nnl7YHZCoxEZ8LypP2jpgKLkI/HhCJqb2iH+j+lf31VVTDBgbplGsAxyG3Ip32sf4vplb2bIqTajmG6BRsyWe4/TvyYEPe84uptFvucTJ/9ut7HP8oU7Lyw7pJqvqX9FH87rXIvphyXgYxtQpcBvVV/cVUjPpAgzVXyTibFxJEykspAB/PDerJmi/DuUTeY7YVM7R1kZha9rolJ5Rv7PGWdOqwfZArmjpU10cxeaPVxfHhkT5d1MW9AOFoRce3lkou0gRiJLvLMjwnyjdT68b7xdRUXPwXU450fiWkW6SrX0xNcHPjong35cHo38maw92TvOPuTozJxNS0JKai1fObqWn6oDZ/e6oNvPmamHoOXlys1PkYbq/zFm1pREwNbt9MfenUx/s9T+b9o1PR6EpMz5z6jO5rTXkMXjLpLBBTVtjrVG4QU7slMeUe3YYL/aHSAtSCiMxuSEc3Sj/POcqJqcNZ4MK9RkyhTkz5m54pqSCmdlNiavY+3vp8SDUsmaj6/2RKtZYvDKRzv4/kZEG/33ctnN2UMeDtvNUg3ioDtEdjYmrzujO6y713L69vLuRuTfMHmVJGP41NGv0tfRS/ez2KnindPbzLaJuRTn3t6TZRR2/AedeMP0xpW04sYzmkPHXulht0PYFPQq8h72OpdYZm5JEXbIp+jf0DMfWlUx+mhh3plC12bRIdTPJ+ad8noq/7cdWQuN9MrXXSqdXqJsO2fFwpz/BP8orwrVMzpWhJJ2OpgDAa/NIpLFnfpsOvvXOUW/nRqZPa93XL2ydEZXj/pVNG7jYQLoaSDcdhQDp2CWsufMzcfk+3LaLzXhNTLpM0yE3SKWtEOhXxO8pzwlhZoPXak06NN8TUpp/Hay6UM/dhai1d6PuDEeWxYn4bw9ceBB+m4rcrQzE2c7SDf5h62J2IE7Em5r+YqhR3j97TFLh4K5P3jdvBBd02I6ZeBanNGvqxUjODri/bE1NSQj7CKw79OIhO9QEZMWUsTpRP2/6dsn4knZqeFyMu0gRiar4nnQqUEXnPh0RMvXbWDt2bTTUUFf9PMjX6aU6i+m9djyI+LacY9PtPxdl4qVFGjifINgox1bW+DN1oQ16lacUysi4L8mpBvkZrUfAJTilpgHScZZSvXsSUMlUL4Edbi9rwukvi6+bhQ6UOmo9Ohest6VT6Xn4zJR0oD3zt66GfRk/uw9QirK6oqx3V8V25kkE+dNRGNWIKq/c1BXXeKeich08ONX9JmTupTdK1gtqcNSedGvvElM2vH1yov+4tXNbmCQPTachVWnMb3DUxNe2cuozHPWmadolwKvXvnOsl6dRicN7gJFi9SixeYw1uPDGlPfZVifKAvn9ZOHfSyfzMhccH6eTlkZ/Q1ZdUM9zwmyld8eryw9R/dCrC4aL5MBVEPl1fbtcNnBNjj059FEpc3b6Zcq49Uw+bmEodff9hKgaZmIqyt0bM70mn1vLShmgYP9GJGTF1nzvyR6e8khTrw9RDEwYfpsJmvmLg7dUtGopLOnXar/8kU2PxJ+83+UvmevwRpthWfCdRwru/mNKHfMfF0q4hps7ZL6bifOuk0Fzd9cf7xbgm77EX6hTd6Ehe8DQjL3fMcgvNVP1mqrOUBv3Tq5+b8VjYYM9yG+1dxnP4qkjn4vHRIAalZxk964IHcXC+fJiKohUxdb8KxFTTjyswVGJq3+9lCuLuSZn9Tm3KGWwZen7+zVQxPDyQmYNvpjL7m6n4JE4Z6BeHvOGtnxcc9uthGI0RojOcv8p4Ul1kmESHDemg+qJ8JX0z9eX9wvwx7ffmIabsbXYuP0wdBPdEOi+38GFqOzLXv5jyl8TU+kRMTQZ1U8bxln6FlhJT1tuhvLc4LBvgVXGH2gvI+y3230xNBwJ52+5GTBWv3vsNDrd+vCTlVQhJpybzMVeio/V57uYSU7O+z+eLqXlBTFknZcSFB2EzhoFFTBkSMRUHV2LqJpJ3nzknqqErcXz7c0zJnCz9wJT2n23n/1VrvNQDy6Q0369/oFOMgribTdB+RB0XjuY9U5Og3+dwJpZhOqgQdFVdYTCMecpDb/IeAzimOHOBL9E4E2PbgWuitxA7iB/rhw1yLDSoxc+W6qSv2JANjemHqSiyialSM4ipS05eT1jaPDjc5hdTseB5MpTSY41OklEek4/zFGBCTPm5Sn/Px+qv/Xzh1N2S8L2dthDLmwcGx9GjjKbzVQv1TC/Je9l3Du/92KPpWH+iptR1+fF+4xkxBUOZmOoWuQxtuKH8tlq+ylDdEVNZoRToXndVGfFriZh993mqE84lZufahmQ6O6E9nNOZv7xfqhBTmt0zlaq993PJ+30xFZU5MVVezgIG1Y28aYPk/Vj83KEpa6QzX0wtj8SUOc2IqWq/lIGZ+g6DTL8lkdrS/a029QRNb8WVUT2nmjJfqXS9zU5IotOl4mGl0vPUDsqoDBWTdKqwhTFOyWXS85x4DK7HeoPBnbx+LE//pE7J/E9zElXtL+mj+O196Xt3itrqQTo1jVUN9P1jiNbM78rIezY8tIopos69xBKTNSmEKlhUh9uWpzo7ojzxpVMmZ/Fc2FLSAX9uEFOQEFNNM/jF1EenXuOKwVN0bQSuJQa/vN8XU6C+SJdGzo2HY5Cd0d73n6/wzRQTBfJWX0xV1VlGq1x969ShFgHd8vXNlLDPHmjC+MHhLiSm3nv99GEqvvXjzuW9/kJ3eamTSPKXv3RKi96vJFzJeQvgbNYfnYoO4Z10wyKmfHtSleGeEVP6Uq/RH72JqXxcM3AsujNOUrQJnue2TJVGX+GE8lRJV9X31afEVHCrmhKZRUwNZpWA2vVIOnqYujcotJp0aktMxCjJMvCFckZ2EV4QXWxiKp6T9zOXhxvEcdj33S8uE/Szgkvi05DOD1PxF1Px+UlMGSdiylrLoyQ2hICOvxBTbr1sOCxmdw2YfFz3c1neyZ/WKfGnOYnqv3U9CkN8mx+msEVy4f5KH1LdfnQlDsO1DKu7Q/6/8sTkw5S9r1doiQ3HhduavEf0iBOc3YfESJgSI0+PnqmtCd9MTZ7CnZjr974U1v070bM4/TAVW3PKQ8W1X/980+8DPytuLUzuxJQn9Wt3pfGd2jBHTGnLjNrsbklMPc3DN1NapzLgSovhlOEtQfdJaqE3h2+dGry8BgqVdMo83b6Zms8HT9Rzq07Cxdg9QX4WQ7Si6Jupk7AgXaR8RV5r0mgw44kpdthVSRQ0V/p93KBGFsbk/UpGOilg3a/pgi/uw9Q7HazQsd06QdP41inrXDVJeM2UG3DrDY9OaxDz3lA9QaIeKd8422+mNjExpZUZMXXWiCl7RDr1xVR4lsgXBNFxQvmp33dyELo2rKtjgxY/ERIst8RUsTTofmyKURLF2TdTrF6Q91S2xNTleaGawTZUQ/fZH2VKEn56P2WM//ln8m9iinPpGQBvvCHiimoM/CmiTKtVHfltk3RqlekiTixbhPjAKT406XOFtutRRp615H2Mk5qgN0r4BJ93YsQeigzZImo5FGDDoOOrO07r+sWF41GlwVFSp+jhnU/i7klt4sMU7/b5CYtfTNlq8ITwuBzxH52ablLSqXMnIbyjjYwToPyFfuQyCN+X/9PdvSypqmRhAH4gBiagqEORRECuCXibIWqpXEQuCj59/5Rln+6OjtiTvSNOnKERWpaaX/5rAZlQZlxqjDmFu9X0dFrXjFp7mLqIk4JmDndl1Ncr9GvNTX6bopOkDINT3O/Recxd5m5d9E9OobV0+LU+YIxLGNPtFjllXWFqfoYpdkg/pqxrl4Ve+kKuV+fgynSyQu13fCBnV4P+HLFXwtSs7HfKKRdrtoiWNXJEgKl2E/EwIjdJ0B5h6lWa6G/2/Vp4wytGdGgI6M/0Pqcu5/7+XLN5f63UHJ+P25b9fu0+6ggjIKgTnL1KeX9T4/seo5aO8yVmrtHHFLMyh6evcTdhph6h9ss25pQmyv6A70vC700Xhz9pajT8Ve1H/ybXUfzua5O+75Ft6ecXZekTPa4orjk2/yo+pvZFJ7DltRCpdw4j+51TcyUjiReeYYIcTgEztBdGz43gN5da8VP7dRWnUvmQlUzOTZgaWZJKOavUmD5bwtR5AJPn7jRnCyF70EAv0OkfJP/HlH98oXarpSxmiyRETtl3mIqsaMjsRQiDgYzaZ6WWlFEZVZTvLjDmUzVqmPWImjB4aZOaztRPP+UTZytT8nVvmEkUjPlO6feGFvYuU08PjOHZVmxp0axjjOHdgzAyrNBPXoUtc+PTx9T01t2ZHj6yfk/NUqazzQmmTiFyaq3teGpOYUqPkVMeGZstuiaYkqt+L+lxc09pI6955l7PTcKaxT6l6+fgyAxuD1PzJ17/0lAhOC3/IP7JgCle5k7MOcj4fN4Mc1aXrT+mFmt8/vMxqN6mvGjzMUW3MOXdHJga2TA134zw/t+m5odNjNzav/p9sOz0D5qSxr86P6X+Tfah/d3nfBNn0+9TKnUE8540onep33tMybvQO3F1SxdqIzArVwTCFDVitHoFe6Z2Cky1BfoZOVACZl9cmOIT9FerNFeZ83SRU3zYqFQv0DV951RAA0mmmztMaXeNR64cUTtZrSi/Tb1rvyznUra0KuTU/ApT3ASmZuzVUqb4N9SeRwf9HU9gSujXNnDjQGHO6XYj7JTpNbUPy+ptyptt/iunWD3Jp3QRCw3TLjIkTiqYGtxPLh7bT+qtbpuamhFMqdfeVPqEqYcMU9bpdKdedYAp79gUbDFuMurbEmrl8cm9MNd9PhN/JBrtO6f6Fe54/h6mHAWmZtd7Tf2I+5gy+/vee0G/3sy/i6jF3BFy5junpBFMmYPVI/Hjdo/PX8OU8TjfSLDU+3MHCUzNK5/QwImRk1fdrJgx7F+/WUgt1TcwNYt2ExpUKdfS4/VjKkiFckSnU6W/LkToiCdP7PMfNDWe/uL81IT8devRf9R+FPGsPxYtPLvEP2yQU9la+JgaTe2aqoOMZ/PlVSC+nNxtmpYaZF0SkgRbD6ZWk4ePfkslxM8uyK1B7lImd02bBOLEkd+mZtrtmQS6gtqPu5w+pg4LPD+vyxnT7ASGkq9dTY1onjJlaOHxo0POjOkFuUh81FbkAlMX4iOtLB/91uSGMXWqxPmPKW01rKlgLio2348a6muDCjm0hSlrm1dJ8Fojp2LnXmPe/8KYF/u16I2lOcy9LZ80uA5hKophyhhu0a9Jw5h/m1pyA5gS+G1Ng7vwk1PBy8f754V2YerEfiasfMDU3IQpR7jfiXd+mTAuw5TjFDVlUydKqWyvydtUIPN4f66CKVfbwsR3Ts1LIUFtycPUlsGUcIUpM+xzqvjC97W+OxwzrfpF3qaSTvkxxfYn5FR2HNC3Kb+dcugnGUxZwrAO/bCBqYGs9Xtptx0JruXhT5qa/uq+85O/y34Uv9vURMNv4JgvmGK8xL9NzZkCU0pS/5jSt18C8byxZNDNwYyYvpJJwgYiao9umfts6RaEBIhylSb92m59YcPUsOTQb2yOqP2kHGNuVkUYA+T6MbVyYPKR72HqKaP2O99giqrIKc010cOrUVXT+xymtLBDQkjS1qbl9zGTbX/+Stf7vb28gcIslGXEv063Bd1e5xWbncZNyI4iTCkCTLnrRb+eKd5MUWFm6Om5w50E5rJfQ+m+bGan1ZOyoSbW/1H7eTsdOVUOhA2TxUFBPLWGKWd4L5BD1SenZrF4hqHHE7ntoHZ9mUL0Y6oI+pziYcqeG8ipeg1T97FPGL3HTejjj58p/8zR36QiTIw9g3/n1I8pA6ZeJ+74zilfE/H9fk3mUybP7BfxbzVy+pa+MGe1EV6/5iQY1vF76uvtmLxNcWIz/p5twoAc9yMaL/r97Hd+R/xo/idzSiK/uu/8hP935TeW/1HHKHamwujShalFeOfpZd5MmaF8ddTzlGlN9/blx5R/9HtTy8eOWeaRhEHZXx94z/Y/ORWYTxg7vEz0N60FU9OxPaXSoF8L35t659Q2CxZsIcmEeGKNHltyHzOmt3FDgkbDbM616NE1QWsSP7h8TM24/rjad+1nSzClbyo8v31gTF+5MfqxoXIj3izVC/pUYcpNN5+cEkLhwpZGb0qcaCNaLCP0H3z8X6YUXoMhe7Mp6JH6yMVlf0/tk46cSvcfU0GY9rWlnxXMce0MudlfVVdl5ZlRftnvg7T+mJrlJUwdrsgpY7dYMSVDP+cduehMxXLxYsZWQm1qkf2BGk2OOSML+cQrNdS+V8xubCn0td+q3df0acKUrXzd0GU9Pqas3HwlbH3tr5bIxZIZ9YtHf5n193a1xgpTguE48aSaK+iuaCTm5ts6ZIEDU5vsEb1zirHt9PAHTfHjX1xHMRH+JtdR/O77JIYMnYV2STrMY5c7emrio/5WDx9TanHkmdHGQhLE/fqgytlv2SLYEOrtQ8yTYjlmzG3HqAU3X+aPKTk228SbRdPpu/ZT2gw55e6NKd1ZGvqtakAIM2KMEbE1+3PMImohKRsVND4J/T3cCpgR/bimunPZ9/siwdSADW06HHACnr9siBfmH1Py+nxLAo8ip/yKK9+1Hyu1OEUPL/2YCjgzH9Glf6nZ0jxizF+98YHG9QM5xeff625F5NrN2bOF0ptyZzD1nVNOxxWEdSuYOjeoQJ1DnhLvNkT/eRg+zkx1zGcYXBcwUexgysjv98TbBTClpTBl8n3t5yyQU8scphxzC/NdAFM17Y8ZXFo+fJuypt2V6QqPHGYMppoCppxkhn6qG+D7rkT0u66nfUw1yv4O4y1PA9eJalrOxvRt6p1TREFO0QWqWr/j+vNlfhkxt6i6xEtn9p80Jfxqj5eJ+NcpX+mflFPxMZ+/TTHFini6i44Ttkj2HQ2i0i7o4+GQtyn/UUYGPTxPO+ZOxyT0hnEp06f2gClrhpw6bGBES0QF86zehv58fvjJKfWWwpRV7qY0fZrIqSuH2nGWwmCUdQOmn6cN+rV1UbxzCp13k7B4DlOPeB2xhemitnpedBu5CVPuGeYwxvvjlEtXfptiJB4WdBxJJdOWGLPMda0zrTvklGqrFfXlcc5TOT7+5JQvDvt1xvvSZvq8Xxd8yXIYnMDUzB5+TG0DmFraR5iaVvj7vHS8MT03UvQvz/uI5s3pi9HY+Jg6bWBKE3pT7GUWb1POUK9I4Kv9vlMGTM1HIkzJ9/2OTmIT/VfkIWeaDV7frJor/t/Vx9RNhilVnWHO+DZ1bCXklJG8wrep3WBTMJX6fPg2lXv4/m1LHCfsoMKU8UJOLQRUtd7XaszT1THfsaWkobbXH/Xuf0wNUtQG/+/BvwC7S3Ka</prop>
			<obj name="TemperatureLog" class="TemperatureLog" version="2">
				<prop name="Times">TEFSWgAAmHEAAICYbKAAAAA6AgAA1AMAAHgFAAASBwAArAgAAEYKAADqCwAAhA0AAB4PAAC4EAAAXBIAAPYTAACQFQAANBcAAM4YAABoGgAAAhwAAKYdAABAHwAA2iAAAHQiAAAYJAAAsiUAAEwnAADmKAAAiioAACQsAAC+LQAAWC8AAPwwAACWMgAAMDQAAMo1AABkNwAACDkAAKI6AAA8PAAA1j0AAHo/AAAUQQAArkIAAEhEAADsRQAAhkcAACBJAADESgAAXkwAAPhNAACSTwAANlEAANBSAABqVAAABFYAAKhXAABCWQAA3FoAAIBcAAAaXgAAtF8AAE5hAADoYgAAjGQAACZmAADAZwAAWmkAAP5qAACYbAAAMm4AAMxvAABmcQAACnMAAKR0AAA+dgAA2HcAAHx5AAAWewAAsHwAAFR+AADufwAAiIEAACKDAADGhAAAYIYAAPqHAACUiQAAOIsAANKMAABsjgAAEJAAAKqRAABEkwAA3pQAAHiWAAAcmAAAtpkAAFCbAADqnAAAjp4AACigAADCoQAAXKMAAPakAACapgAANKgAAM6pAAByqwAADK0AAKauAABAsAAA5LEAAH6zAAAYtQAAsrYAAFa4AADwuQAAirsAAC69AADIvgAAYsAAAPzBAACgwwAAOsUAANTGAABuyAAACMoAAKzLAABGzQAA4M4AAHrQAAAe0gAAuNMAAFLVAADs1gAAhtgAACraAADE2wAAXt0AAALfAACc4AAANuIAANDjAAB05QAADucAAKjoAABC6gAA5usAAIDtAAAa7wAAvvAAAFjyAADy8wAAjPUAADD3AADK+AAAZPoAAP77AACi/QAAPP8AANYAAQBwAgEACgQBAK4FAQBIBwEA4ggBAHwKAQAgDAEAug0BAFQPAQDuEAEAkhIBACwUAQDGFQEAYBcBAAQZAQCeGgEAOBwBANIdAQB2HwEAECEBAKoiAQBEJAEA6CUBAIInAQAcKQEAwCoBAFosAQD0LQEAji8BADIxAQDMMgEAZjQBAAA2AQCkNwEAPjkBANg6AQByPAEADD4BALA/AQBKQQEA5EIBAH5EAQAiRgEAvEcBAFZJAQDwSgEAlEwBAC5OAQDITwEAYlEBAAZTAQCgVAEAOlYBAN5XAQB4WQEAElsBAKxcAQBQXgEA6l8BAIRhAQAeYwEAwmQBAFxmAQD2ZwEAkGkBADRrAQDObAEAaG4BAAJwAQCccQEAQHMBANp0AQB0dgEADngBALJ5AQBMewEA5nwBAIB+AQAkgAEAvoEBAFiDAQDyhAEAloYBADCIAQDKiQEAZIsBAAiNAQCijgEAPJABAOCRAQB6kwEAFJUBAK6WAQBSmAEA7JkBAIabAQAgnQEAxJ4BAF6gAQD4oQEAkqMBADalAQDQpgEAaqgBAASqAQCeqwEAQq0BANyuAQB2sAEAELIBALSzAQBOtQEA6LYBAIK4AQAmugEAwLsBAFq9AQD0vgEAmMABADLCAQDMwwEAcMUBAArHAQCkyAEAPsoBAOLLAQB8zQEAFs8BALDQAQBU0gEA7tMBAIjVAQAi1wEAxtgBAGDaAQD62wEAlN0BAC7fAQDS4AEAbOIBAAbkAQCg5QEAROcBAN7oAQB46gEAEuwBALbtAQBQ7wEA6vABAI7yAQAo9AEAwvUBAFz3AQAA+QEAmvoBADT8AQDO/QEAcv8BAAwBAgCmAgIASgQCAOQFAgB+BwIAGAkCALIKAgBWDAIA8A0CAIoPAgAkEQIAvhICAGIUAgD8FQIAlhcCADAZAgDUGgIAbhwCAAgeAgCiHwIARiECAOAiAgB6JAIAHiYCALgnAgBSKQIA7CoCAJAsAgAqLgIAxC8CAF4xAgACMwIAnDQCADY2AgDaNwIAdDkCAA47AgCoPAIAQj4CAOY/AgCAQQIAGkMCALREAgBYRgIA8kcCAIxJAgAmSwIAwEwCAGROAgD+TwIAmFECADJTAgDWVAIAcFYCAApYAgCuWQIASFsCAOJcAgB8XgIAIGACALphAgBUYwIA7mQCAJJmAgAsaAIAxmkCAGprAgAEbQIAnm4CADhwAgDccQIAdnMCABB1AgCqdgIARHgCAOh5AgCCewIAHH0CALZ+AgBQgAIA9IECAI6DAgAohQIAwoYCAGaIAgAAigIAmosCAD6NAgDYjgIAcpACAAySAgCwkwIASpUCAOSWAgB+mAIAIpoCALybAgBWnQIA+p4CAJSgAgAuogIAyKMCAGylAgAGpwIAoKgCADqqAgDUqwIAeK0CABKvAgCssAIARrICAOqzAgCEtQIAHrcCALi4AgBSugIA9rsCAJC9AgAqvwIAzsACAGjCAgACxAIAnMUCAEDHAgDayAIAdMoCAA7MAgCyzQIATM8CAObQAgCA0gIAJNQCAL7VAgBY1wIA/NgCAJbaAgAw3AIAyt0CAG7fAgAI4QIAouICADzkAgDW5QIAeucCABTpAgCu6gIASOwCAOztAgCG7wIAIPECALryAgBe9AIA+PUCAJL3AgAs+QIA0PoCAGr8AgAE/gIAnv8CAEIBAwDcAgMAdgQDABoGAwC0BwMATgkDAOgKAwCMDAMAJg4DAMAPAwBaEQMA/hIDAJgUAwAyFgMAzBcDAGYZAwAKGwMApBwDAD4eAwDYHwMAfCEDABYjAwCwJAMASiYDAO4nAwCIKQMAIisDALwsAwBgLgMA+i8DAJQxAwAuMwMA0jQDAGw2AwAGOAMAqjkDAEQ7AwDePAMAeD4DABxAAwC2QQMAUEMDAOpEAwCORgMAKEgDAMJJAwBcSwMAAE0DAJpOAwA0UAMAzlEDAGhTAwAMVQMAplYDAEBYAwDaWQMAflsDABhdAwCyXgMATGADAPBhAwCKYwMAJGUDAL5mAwBiaAMA/GkDAJZrAwA6bQMA1G4DAG5wAwAIcgMArHMDAEZ1AwDgdgMAengDAB56AwC4ewMAUn0DAOx+AwCQgAMAKoIDAMSDAwBehQMA+IYDAJyIAwA2igMA0IsDAGqNAwAOjwMAqJADAEKSAwDckwMAgJUDABqXAwC0mAMATpoDAPKbAwCMnQMAJp8DAMqgAwBkogMA/qMDAJilAwA8pwMA1qgDAHCqAwAKrAMArq0DAEivAwDisAMAfLIDACC0AwC6tQMAVLcDAO64AwCSugMALLwDAMa9AwBgvwMABMEDAJ7CAwA4xAMA0sUDAGzHAwAQyQMAqsoDAETMAwDezQMAgs8DABzRAwC20gMAUNQDAPTVAwCO1wMAKNkDAMzaAwBm3AMAAN4DAJrfAwA+4QMA2OIDAHLkAwAM5gMAsOcDAErpAwDk6gMAfuwDACLuAwC87wMAVvEDAPDyAwCU9AMALvYDAMj3AwBi+QMA/PoDAKD8AwA6/gMA1P8DAG4BBAASAwQArAQEAEYGBADgBwQAhAkEAB4LBAC4DAQAXA4EAPYPBACQEQQAKhMEAM4UBABoFgQAAhgEAJwZBABAGwQA2hwEAHQeBAAOIAQAsiEEAEwjBADmJAQAgCYEACQoBAC+KQQAWCsEAPIsBACWLgQAMDAEAMoxBABkMwQACDUEAKI2BAA8OAQA1jkEAHA7BAAUPQQArj4EAEhABADiQQQAhkMEACBFBAC6RgQAXkgEAPhJBACSSwQALE0EANBOBABqUAQABFIEAJ5TBABCVQQA3FYEAHZYBAAaWgQAtFsEAE5dBADoXgQAgmAEACZiBADAYwQAWmUEAPRmBACYaAQAMmoEAMxrBABmbQQAAG8EAKRwBAA+cgQA2HMEAHJ1BAAWdwQAsHgEAEp6BADuewQAiH0EACJ/BAC8gAQAYIIEAPqDBACUhQQALocEANKIBABsigQABowEAKqNBABEjwQA3pAEAHiSBAAclAQAtpUEAFCXBADqmAQAhJoEACicBADCnQQAXJ8EAPagBACaogQANKQEAM6lBABopwQAAqkEAKaqBABArAQA2q0EAH6vBAAYsQQAsrIEAEy0BADwtQQAircEACS5BAC+ugQAYrwEAPy9BACWvwQAOsEEANTCBABuxAQACMYEAKzHBABGyQQA4MoEAHrMBAAUzgQAuM8EAFLRBADs0gQAhtQEACrWBADE1wQAXtkEAPjaBACS3AQANt4EANDfBABq4QQADuMEAKjkBABC5gQA3OcEAIDpBAAa6wQAtOwEAE7uBADy7wQAjPEEACbzBADA9AQAZPYEAP73BACY+QQAMvsEANb8BABw/gQACgAFAK4BBQBIAwUA4gQFAHwGBQAgCAUAugkFAFQLBQDuDAUAkg4FACwQBQDGEQUAYBMFAAQVBQCeFgUAOBgFANIZBQBsGwUAEB0FAKoeBQBEIAUA3iEFAIIjBQAcJQUAtiYFAFAoBQD0KQUAjisFACgtBQDCLgUAZjAFAAAyBQCaMwUANDUFANg2BQByOAUADDoFALA7BQBKPQUA5D4FAH5ABQAiQgUAvEMFAFZFBQDwRgUAlEgFAC5KBQDISwUAYk0FAAZPBQCgUAUAOlIFANRTBQBuVQUAElcFAKxYBQBGWgUA4FsFAIRdBQAeXwUAuGAFAFJiBQD2YwUAkGUFACpnBQDEaAUAaGoFAAJsBQCcbQUANm8FANpwBQB0cgUADnQFALJ1BQBMdwUA5ngFAIB6BQAkfAUAvn0FAFh/BQDygAUAloIFADCEBQDKhQUAZIcFAAiJBQCiigUAPIwFANaNBQBwjwUAFJEFAK6SBQBIlAUA4pUFAIaXBQAgmQUAupoFAFScBQD4nQUAkp8FACyhBQDGogUAaqQFAASmBQCepwUAQqkFANyqBQB2rAUAEK4FALSvBQBOsQUA6LIFAIK0BQAmtgUAwLcFAFq5BQD0ugUAmLwFADK+BQDMvwUAZsEFAArDBQCkxAUAPsYFANjHBQByyQUAFssFALDMBQBKzgUA7s8FAIjRBQAi0wUAvNQFAGDWBQD61wUAlNkFAC7bBQDI3AUAbN4FAAbgBQCg4QUAOuMFAN7kBQB45gUAEugFALbpBQBQ6wUA6uwFAITuBQAe8AUAwvEFAFzzBQD29AUAkPYFADT4BQDO+QUAaPsFAAL9BQCm/gUAQAAGANoBBgB+AwYAGAUGALIGBgBMCAYA8AkGAIoLBgAkDQYAvg4GAGIQBgD8EQYAlhMGADoVBgDUFgYAbhgGAAgaBgCiGwYARh0GAOAeBgB6IAYAFCIGALgjBgBSJQYA7CYGAIYoBgAgKgYAxCsGAF4tBgD4LgYAkjAGADYyBgDQMwYAajUGAA43BgCoOAYAQjoGANw7BgB2PQYAGj8GALRABgBOQgYA8kMGAIxFBgAmRwYAwEgGAGRKBgD+SwYAmE0GADJPBgDWUAYAcFIGAApUBgCuVQYASFcGAOJYBgB8WgYAIFwGALpdBgBUXwYA7mAGAIhiBgAsZAYAxmUGAGBnBgD6aAYAnmoGADhsBgDSbQYAbG8GAAZxBgCqcgYARHQGAN51BgCCdwYAHHkGALZ6BgBQfAYA9H0GAI5/BgAogQYAwoIGAGaEBgAAhgYAmocGADSJBgDYigYAcowGAAyOBgCwjwYASpEGAOSSBgB+lAYAIpYGALyXBgBWmQYA8JoGAIqcBgAungYAyJ8GAGKhBgD8ogYAoKQGADqmBgDUpwYAbqkGABKrBgCsrAYARq4GAOCvBgCEsQYAHrMGALi0BgBStgYA9rcGAJC5BgAquwYAxLwGAGi+BgACwAYAnMEGAEDDBgDaxAYAdMYGAA7IBgCyyQYATMsGAObMBgCAzgYAGtAGAL7RBgBY0wYA8tQGAIzWBgAw2AYAytkGAGTbBgD+3AYAmN4GADzgBgDW4QYAcOMGABTlBgCu5gYASOgGAOLpBgCG6wYAIO0GALruBgBU8AYA+PEGAJLzBgAs9QYA0PYGAGr4BgAE+gYAnvsGAEL9BgDc/gYAdgAHABACBwC0AwcATgUHAOgGBwCCCAcAHAoHAMALBwBaDQcA9A4HAJgQBwAyEgcAzBMHAGYVBwAKFwcApBgHAD4aBwDYGwcAfB0HABYfBwCwIAcASiIHAO4jBwCIJQcAIicHALwoBwBWKgcA+isHAJQtBwAuLwcAyDAHAGwyBwAGNAcAoDUHADo3BwDeOAcAeDoHABI8BwCsPQcAUD8HAOpABwCEQgcAHkQHAMJFBwBcRwcA9kgHAJBKBwA0TAcAzk0HAGhPBwAMUQcAplIHAEBUBwDaVQcAflcHABhZBwCyWgcATFwHAPBdBwCKXwcAJGEHAL5iBwBiZAcA/GUHAJZnBwAwaQcA1GoHAG5sBwAIbgcAom8HAEZxBwDgcgcAenQHABR2BwCudwcAUnkHAOx6BwCGfAcAIH4HAMR/BwBegQcA+IIHAJKEBwA2hgcA0IcHAGqJBwAEiwcAqIwHAEKOBwDcjwcAgJEHABqTBwC0lAcATpYHAPKXBwCMmQcAJpsHAMCcBwBkngcA/p8HAJihBwAyowcA1qQHAHCmBwAKqAcApKkHAD6rBwDirAcAfK4HABawBwCwsQcAVLMHAO60BwCItgcAIrgHAMa5BwBguwcA+rwHAJ6+BwA4wAcA0sEHAGzDBwAQxQcAqsYHAETIBwDeyQcAgssHABzNBwC2zgcAUNAHAPTRBwCO0wcAKNUHAMLWBwBm2AcAANoHAJrbBwA03QcAzt4HAHLgBwAM4gcApuMHAEDlBwDk5gcAfugHABjqBwCy6wcAVu0HAPDuBwCK8AcALvIHAMjzBwBi9QcA/PYHAKD4BwA6+gcA1PsHAG79BwAS/wcArAAIAEYCCADqAwgAhAUIAB4HCAC4CAgAUgoIAPYLCACQDQgAKg8IAMQQCABoEggAAhQIAJwVCAA2FwgA0BgIAHQaCAAOHAgAqB0IAEIfCADmIAgAgCIIABokCAC0JQgAWCcIAPIoCACMKggAMCwIAMotCABkLwgA/jAIAKIyCAA8NAgA1jUIAHA3CAAUOQgArjoIAEg8CADiPQgAfD8IACBBCAC6QggAVEQIAO5FCACSRwgALEkIAMZKCABqTAgABE4IAJ5PCAA4UQgA3FIIAHZUCAAQVggAqlcIAE5ZCADoWggAglwIACZeCADAXwgAWmEIAPRiCACYZAgAMmYIAMxnCABmaQgAAGsIAKRsCAA+bggA2G8IAHJxCAAWcwgAsHQIAEp2CADkdwgAfnkIACJ7CAC8fAgAVn4IAPp/CACUgQgALoMIAMiECABshggABogIAKCJCAA6iwgA3owIAHiOCAASkAgArJEIAFCTCADqlAgAhJYIAB6YCADCmQgAXJsIAPacCACanggANKAIAM6hCABoowgADKUIAKamCABAqAgA2qkIAHSrCAAYrQgAsq4IAEywCADmsQgAirMIACS1CAC+tggAWLgIAPK5CACWuwgAML0IAMq+CABuwAgACMIIAKLDCAA8xQgA4MYIAHrICAAUyggArssIAFLNCADszggAhtAIACrSCADE0wgAXtUIAPjWCACc2AgANtoIANDbCABq3QgADt8IAKjgCABC4ggA3OMIAHblCAAa5wgAtOgIAE7qCADo6wgAjO0IACbvCADA8AgAWvIIAP7zCACY9QgAMvcIAMz4CABw+ggACvwIAKT9CAA+/wgA4gAJAHwCCQAWBAkAugUJAFQHCQDuCAkAiAoJACwMCQDGDQkAYA8JAPoQCQCeEgkAOBQJANIVCQBsFwkAEBkJAKoaCQBEHAkA3h0JAHgfCQAcIQkAtiIJAFAkCQDqJQkAjicJACgpCQDCKgkAXCwJAAAuCQCaLwkANDEJAM4yCQByNAkADDYJAKY3CQBAOQkA5DoJAH48CQAYPgkAvD8JAFZBCQDwQgkAikQJAC5GCQDSRwkAbEkJABBLCQCqTAkARE4JAN5PCQB4UQkAHFMJALZUCQBQVgkA9FcJAI5ZCQAoWwkAwlwJAGZeCQAAYAkAmmEJADRjCQDYZAkAcmYJAAxoCQCmaQkASmsJAORsCQB+bgkAGHAJALxxCQBWcwkA8HQJAIp2CQAkeAkAyHkJAGJ7CQD8fAkAln4JADqACQDUgQkAboMJAAiFCQCshgkARogJAOCJCQCEiwkAHo0JALiOCQBSkAkA9pEJAJCTCQAqlQkAxJYJAGiYCQACmgkAnJsJADadCQDangkAdKAJAA6iCQCoowkATKUJAOamCQCAqAkAGqoJAL6rCQBYrQkA8q4JAIywCQAwsgkAyrMJAGS1CQD+tgkAmLgJADy6CQDWuwkAcL0JAAq/CQCuwAkASMIJAOLDCQB8xQkAIMcJALrICQBUygkA+MsJAJLNCQAszwkAxtAJAGrSCQAE1AkAntUJADjXCQDc2AkAdtoJABDcCQCq3QkATt8JAOjgCQCC4gkAHOQJAMDlCQBa5wkA9OgJAI7qCQAo7AkAzO0JAGbvCQAA8QkAmvIJAD70CQDY9QkAcvcJAAz5CQCw+gkASvwJAOT9CQCI/wkAIgEKALwCCgBWBAoA+gUKAJQHCgAuCQoAyAoKAGwMCgAGDgoAoA8KAEQRCgDeEgoAeBQKABIWCgC2FwoAUBkKAOoaCgCEHAoAHh4KAMIfCgBcIQoA9iIKAJAkCgAqJgoAzicKAGgpCgACKwoAnCwKAEAuCgDaLwoAdDEKABgzCgCyNAoATDYKAOY3CgCKOQoAJDsKAL48CgBYPgoA/D8KAJZBCgAwQwoAykQKAG5GCgAISAoAokkKAEZLCgDgTAoAek4KABRQCgCuUQoAUlMKAOxUCgCGVgoAIFgKAMRZCgBeWwoA+FwKAJJeCgAsYAoA0GEKAGpjCgAEZQoAqGYKAEJoCgDcaQoAdmsKABptCgC0bgoATnAKAOhxCgCMcwoAJnUKAMB2CgBaeAoA/nkKAJh7CgAyfQoAzH4KAGaACgAKggoApIMKAD6FCgDihgoAfIgKABaKCgCwiwoAVI0KAO6OCgCIkAoAIpIKAMaTCgBglQoA+pYKAJ6YCgA4mgoA0psKAGydCgAQnwoAqqAKAESiCgDeowoAgqUKABynCgC2qAoAUKoKAOqrCgCOrQoAKK8KAMKwCgBcsgoA9rMKAJq1CgA0twoAzrgKAHK6CgAMvAoApr0KAEC/CgDkwAoAfsIKABjECgCyxQoAVscKAPDICgCKygoAJMwKAMjNCgBizwoA/NAKAJbSCgA61AoA1NUKAG7XCgAS2QoArNoKAEbcCgDg3QoAhN8KAB7hCgC44goAUuQKAPblCgCQ5woAKukKAMTqCgBe7AoAAu4KAJzvCgA28QoA0PIKAHT0CgAO9goAqPcKAEL5CgDm+goAgPwKABr+CgC0/woAWAELAPICCwCMBAsAJgYLAMoHCwBkCQsA/goLAKIMCwA8DgsA1g8LAHARCwAUEwsArhQLAEgWCwDiFwsAhhkLACAbCwC6HAsAVB4LAPgfCwCSIQsALCMLAMYkCwBgJgsABCgLAJ4pCwA4KwsA0iwLAHYuCwAQMAsAqjELAEQzCwDoNAsAgjYLABw4CwC2OQsAWjsLAPQ8CwCOPgsAMkALAMxBCwBmQwsAAEULAKRGCwA+SAsA2EkLAHJLCwAWTQsAsE4LAEpQCwDkUQsAiFMLACJVCwC8VgsAVlgLAPBZCwCUWwsALl0LAMheCwBiYAsABmILAKBjCwA6ZQsA1GYLAHhoCwASagsArGsLAEZtCwDqbgsAhHALAB5yCwDCcwsAXHULAPZ2CwCQeAsANHoLAM57CwBofQsAAn8LAKaACwBAggsA2oMLAHSFCwAYhwsAsogLAEyKCwDmiwsAio0LACSPCwC+kAsAWJILAPyTCwCWlQsAMJcLAMqYCwBumgsACJwLAKKdCwA8nwsA4KALAHqiCwAUpAsArqULAFKnCwDsqAsAhqoLACCsCwDErQsAXq8LAPiwCwCSsgsALLQLANC1CwBqtwsABLkLAJ66CwBCvAsA3L0LAHa/CwAQwQsAtMILAE7ECwDoxQsAjMcLACbJCwDAygsAWswLAP7NCwCYzwsAMtELAMzSCwBw1AsACtYLAKTXCwA+2QsA4toLAHzcCwAW3gsAsN8LAFThCwDu4gsAiOQLACLmCwC85wsAYOkLAPrqCwCU7AsAOO4LANLvCwBs8QsABvMLAKD0CwBE9gsA3vcLAHj5CwAS+wsAtvwLAFD+CwDq/wsAjgEMACgDDADCBAwAXAYMAAAIDACaCQwANAsMAM4MDAByDgwADBAMAKYRDABKEwwA5BQMAH4WDAAYGAwAshkMAFYbDADwHAwAih4MACQgDADIIQwAYiMMAPwkDACWJgwAMCgMANQpDABuKwwACC0MAKIuDABGMAwA4DEMAHozDAAeNQwAuDYMAFI4DADsOQwAkDsMACo9DADEPgwAXkAMAAJCDACcQwwANkUMANpGDAB0SAwADkoMAKhLDABCTQwA5k4MAIBQDAAaUgwAtFMMAFhVDADyVgwAjFgMACZaDADAWwwAZF0MAP5eDACYYAwAPGIMANZjDABwZQwACmcMAK5oDABIagwA4msMAHxtDAAgbwwAunAMAFRyDAD4cwwAknUMACx3DADGeAwAanoMAAR8DACefQwAOH8MANyADAB2ggwAEIQMAKqFDABEhwwA6IgMAIKKDAAcjAwAto0MAFqPDAD0kAwAjpIMACiUDADMlQwAZpcMAACZDACamgwAPpwMANidDABynwwADKEMALCiDABKpAwA5KUMAIinDAAiqQwAvKoMAFasDAD6rQwAlK8MAC6xDADIsgwAYrQMAAa2DACgtwwAOrkMANS6DAB4vAwAEr4MAKy/DABGwQwA6sIMAITEDAAexgwAuMcMAFzJDAD2ygwAkMwMADTODADOzwwAaNEMAALTDACm1AwAQNYMANrXDAB02QwAGNsMALLcDABM3gwA5t8MAIDhDAAk4wwAvuQMAFjmDADy5wwAlukMADDrDADK7AwAZO4MAAjwDACi8QwAPPMMANb0DAB69gwAFPgMAK75DABI+wwA7PwMAIb+DAAgAA0AxAENAF4DDQD4BA0AkgYNADYIDQDQCQ0AagsNAAQNDQCoDg0AQhANANwRDQB2Ew0AGhUNALQWDQBOGA0A6BkNAIwbDQAmHQ0AwB4NAFogDQD+IQ0AmCMNADIlDQDMJg0AZigNAAoqDQCkKw0APi0NANguDQB8MA0AFjINALAzDQBKNQ0A7jYNAIg4DQAiOg0AvDsNAGA9DQD6Pg0AlEANADhCDQDSQw0AbEUNAAZHDQCqSA0AREoNAN5LDQB4TQ0AHE8NALZQDQBQUg0A6lMNAI5VDQAoVw0AwlgNAFxaDQAAXA0Aml0NADRfDQDOYA0AaGINAAxkDQCmZQ0AQGcNANpoDQB+ag0AGGwNALJtDQBMbw0A8HANAIpyDQAkdA0AyHUNAGJ3DQD8eA0AlnoNADp8DQDUfQ0Abn8NAAiBDQCsgg0ARoQNAOCFDQB6hw0AHokNALiKDQBSjA0A7I0NAJCPDQAqkQ0AxJINAF6UDQD4lQ0AnJcNADaZDQDQmg0AapwNAA6eDQConw0AQqENANyiDQCApA0AGqYNALSnDQBYqQ0A8qoNAIysDQAmrg0Ayq8NAGSxDQD+sg0AmLQNADy2DQDWtw0AcLkNAAq7DQCuvA0ASL4NAOK/DQB8wQ0AIMMNALrEDQBUxg0A7scNAJLJDQAsyw0AxswNAGDODQD6zw0AntENADjTDQDS1A0AdtYNABDYDQCq2Q0ARNsNAOjcDQCC3g0AHOANALbhDQBa4w0A9OQNAI7mDQAo6A0AwukNAGbrDQAA7Q0Amu4NADTwDQDY8Q0AcvMNAAz1DQCw9g0ASvgNAOT5DQB++w0AIv0NALz+DQBWAA4A8AEOAJQDDgAuBQ4AyAYOAGIIDgAGCg4AoAsOADoNDgDeDg4AeBAOABISDgCsEw4ARhUOAOoWDgCEGA4AHhoOALgbDgBcHQ4A9h4OAJAgDgAqIg4AxCMOAGglDgACJw4AnCgOADYqDgDaKw4AdC0OAA4vDgCoMA4ATDIOAOYzDgCANQ4AJDcOAL44DgBYOg4A8jsOAJY9DgAwPw4AykAOAGRCDgAIRA4AokUOADxHDgDWSA4AekoOABRMDgCuTQ4AUk8OAOxQDgCGUg4AIFQOAMRVDgBeVw4A+FgOAJJaDgAsXA4A0F0OAGpfDgAEYQ4AnmIOAEJkDgDcZQ4AdmcOABBpDgCqag4ATmwOAOhtDgCCbw4AJnEOAMByDgBadA4A9HUOAJh3DgAyeQ4AzHoOAGZ8DgAKfg4ApH8OAD6BDgDigg4AfIQOABaGDgCwhw4AVIkOAO6KDgCIjA4AIo4OALyPDgBgkQ4A+pIOAJSUDgAulg4A0pcOAGyZDgAGmw4AoJwOADqeDgDenw4AeKEOABKjDgC2pA4AUKYOAOqnDgCEqQ4AKKsOAMKsDgBcrg4A9q8OAJqxDgA0sw4AzrQOAHK2DgAMuA4AprkOAEC7DgDkvA4Afr4OABjADgCywQ4AVsMOAPDEDgCKxg4AJMgOAL7JDgBiyw4A/MwOAJbODgAw0A4A1NEOAG7TDgAI1Q4AotYOAEbYDgDg2Q4AetsOABTdDgC43g4AUuAOAOzhDgCG4w4AKuUOAMTmDgBe6A4AAuoOAJzrDgA27Q4A0O4OAHTwDgAO8g4AqPMOAEz1DgDw9g4AivgOACT6DgDI+w4AYv0OAPz+DgCWAA8AOgIPANQDDwBuBQ8ACAcPAKwIDwBGCg8A4AsPAHoNDwAUDw8AuBAPAFISDwDsEw8AhhUPACoXDwDEGA8AXhoPAPgbDwCcHQ8ANh8PANAgDwBqIg8ADiQPAKglDwBCJw8A5igPAIAqDwAaLA8AtC0PAFgvDwDyMA8AjDIPACY0DwDKNQ8AZDcPAP44DwCYOg8AMjwPANY9DwBwPw8ACkEPAKRCDwBIRA8A4kUPAHxHDwAWSQ8AukoPAFRMDwDuTQ8AiE8PACxRDwDQUg8AalQPAA5WDwCoVw8AQlkPAOZaDwCAXA8AGl4PALRfDwBYYQ8A8mIPAIxkDwAmZg8AymcPAGRpDwD+ag8AmGwPADxuDwDWbw8AcHEPAApzDwCkdA8ASHYPAOJ3DwB8eQ8AFnsPALp8DwBUfg8A7n8PAIiBDwAsgw8AxoQPAGCGDwD6hw8AnokPADiLDwDSjA8Ado4PABCQDwCqkQ8ARJMPAOiUDwCClg8AHJgPALaZDwBamw8A9JwPAI6eDwAooA8AzKEPAGajDwAApQ8AmqYPAD6oDwDYqQ8AcqsPAAytDwCmrg8ASrAPAOSxDwB+sw8AGLUPALy2DwBWuA8A8LkPAJS7DwAuvQ8AyL4PAGLADwAGwg8AoMMPADrFDwDUxg8AeMgPABLKDwCsyw8AUM0PAOrODwCE0A8AHtIPALjTDwBc1Q8A9tYPAJDYDwAq2g8AztsPAGjdDwAC3w8AnOAPADbiDwDa4w8AdOUPAA7nDwCo6A8ATOoPAObrDwCA7Q8AJO8PAL7wDwBY8g8A8vMPAJb1DwAw9w8AyvgPAGT6DwAI/A8Aov0PADz/DwDWABAAegIQABQEEACuBRAAUgcQAOwIEACGChAAIAwQALoNEABeDxAA+BAQAJISEAAsFBAA0BUQAGoXEAAEGRAAnhoQAEIcEADcHRAAdh8QABAhEAC0IhAATiQQAOglEACCJxAAJikQAMAqEABaLBAA/i0QAJgvEAAyMRAAzDIQAGY0EAAKNhAApDcQAD45EADYOhAAfDwQABY+EACwPxAASkEQAORCEACIRBAAIkYQALxHEABgSRAA+koQAJRMEAAuThAA0k8QAGxREAAGUxAAoFQQAERWEADeVxAAeFkQABJbEAC2XBAAUF4QAOpfEACOYRAAKGMQAMJkEABcZhAAAGgQAJppEAA0axAAzmwQAGhuEAAMcBAApnEQAEBzEADkdBAAfnYQABh4EACyeRAATHsQAPB8EACKfhAAJIAQAL6BEABigxAA/IQQAJaGEAAwiBAA1IkQAG6LEAAIjRAAoo4QAEaQEADgkRAAepMQABSVEAC4lhAAUpgQAOyZEACGmxAAKp0QAMSeEABeoBAA+KEQAJyjEAA2pRAA0KYQAHSoEAAOqhAAqKsQAEKtEADmrhAAgLAQABqyEAC0sxAAWLUQAPK2EACMuBAAJroQAMC7EABkvRAA/r4QAJjAEAAywhAA1sMQAHDFEAAKxxAApMgQAEjKEADiyxAAfM0QABbPEAC60BAAVNIQAO7TEACI1RAALNcQAMbYEABg2hAABNwQAJ7dEAA43xAA0uAQAHbiEAAQ5BAAquUQAETnEADo6BAAguoQABzsEAC27RAAUO8QAPTwEACO8hAAKPQQAML1EABm9xAAAPkQAJr6EAA0/BAA2P0QAHL/EAAMAREApgIRAEoEEQDkBREAfgcRACIJEQC8ChEAVgwRAPANEQCUDxEALhERAMgSEQBiFBEABhYRAKAXEQA6GREA1BoRAHgcEQASHhEArB8RAEYhEQDgIhEAhCQRAB4mEQC4JxEAUikRAPYqEQCQLBEAKi4RAMQvEQBoMREAAjMRAJw0EQA2NhEA2jcRAHQ5EQAOOxEAqDwRAEw+EQDmPxEAgEERACRDEQC+RBEAWEYRAPJHEQCWSREAMEsRAMpMEQBkThEACFARAKJREQA8UxEA1lQRAHpWEQAUWBEArlkRAEhbEQDsXBEAhl4RACBgEQC6YREAVGMRAPhkEQCSZhEALGgRAMZpEQBqaxEABG0RAJ5uEQA4cBEA3HERAHZzEQAQdREAtHYRAE54EQDoeREAgnsRACZ9EQDAfhEAWoARAPSBEQCYgxEAMoURAMyGEQBwiBEACooRAKSLEQA+jREA2I4RAHyQEQAWkhEAsJMRAEqVEQDulhEAiJgRACKaEQC8mxEAYJ0RAPqeEQCUoBEALqIRANKjEQBspREABqcRAKCoEQA6qhEA3qsRAHitEQASrxEArLARAFCyEQDqsxEAhLURACi3EQDCuBEAXLoRAPa7EQCavREANL8RAM7AEQBowhEADMQRAKbFEQBAxxEA5MgRAH7KEQAYzBEAss0RAEzPEQDw0BEAitIRACTUEQC+1REAYtcRAPzYEQCW2hEAMNwRAMrdEQBu3xEACOERAKLiEQBG5BEA4OURAHrnEQAU6REAuOoRAFLsEQDs7REAhu8RACrxEQDE8hEAXvQRAAL2EQCc9xEANvkRAND6EQB0/BEADv4RAKj/EQBCARIA3AISAIAEEgAaBhIAtAcSAE4JEgDoChIAjAwSACYOEgDADxIAWhESAP4SEgCYFBIAMhYSANYXEgBwGRIAChsSAKQcEgBIHhIA4h8SAHwhEgAWIxIAuiQSAFQmEgDuJxIAkikSACwrEgDGLBIAYC4SAAQwEgCeMRIAODMSANI0EgBsNhIAEDgSAKo5EgBEOxIA3jwSAHg+EgAcQBIAtkESAFBDEgD0RBIAjkYSAChIEgDCSRIAZksSAABNEgCaThIANFASANhREgByUxIADFUSALBWEgBKWBIA5FkSAH5bEgAiXRIAvF4SAFZgEgDwYRIAimMSAC5lEgDIZhIAYmgSAPxpEgCgaxIAOm0SANRuEgBucBIAEnISAKxzEgBGdRIA6nYSAIR4EgAeehIAuHsSAFx9EgD2fhIAkIASACqCEgDEgxIAaIUSAAKHEgCciBIANooSANqLEgB0jRIADo8SAKiQEgBMkhIA5pMSAICVEgAalxIAvpgSAFiaEgDymxIAjJ0SADCfEgDKoBIAZKISAAikEgCipRIAPKcSANaoEgB6qhIAFKwSAK6tEgBIrxIA7LASAIayEgAgtBIAurUSAF63EgD4uBIAkroSACy8EgDQvRIAar8SAATBEgCewhIAOMQSANzFEgB2xxIAEMkSAKrKEgBOzBIA6M0SAILPEgAc0RIAwNISAFrUEgD01RIAjtcSADLZEgDM2hIAZtwSAADeEgCk3xIAPuESANjiEgB85BIAFuYSALDnEgBK6RIA7uoSAIjsEgAi7hIAvO8SAGDxEgD68hIAlPQSAC72EgDI9xIAbPkSAAb7EgCg/BIAOv4SAN7/EgB4ARMAEgMTAKwEEwBQBhMA6gcTAIQJEwAeCxMAwgwTAFwOEwD2DxMAmhETADQTEwDOFBMAaBYTAAwYEwCmGRMAQBsTANocEwB+HhMAGCATALIhEwBMIxMA8CQTAIomEwAkKBMAvikTAGIrEwD8LBMAli4TADAwEwDKMRMAbjMTAAg1EwCiNhMAPDgTAOA5EwB6OxMAFD0TALg+EwBSQBMA7EETAIZDEwAqRRMAxEYTAF5IEwD4SRMAnEsTADZNEwDQThMAalATAA5SEwCoUxMAQlUTANxWEwCAWBMAGloTALRbEwBOXRMA6F4TAIxgEwAmYhMAwGMTAFplEwD+ZhMAmGgTADJqEwDMaxMAcG0TAApvEwCkcBMASHITAOJzEwB8dRMAFncTALp4EwBUehMA7nsTAIh9EwAsfxMAxoATAGCCEwD6gxMAnoUTAEKHEwDciBMAgIoTABqMEwC0jRMATo8TAPKQEwCMkhMAJpQTAMCVEwBklxMA/pgTAJiaEwAynBMA1p0TAHCfEwAKoRMApKITAEikEwDipRMAfKcTABapEwCwqhMAVKwTAO6tEwCIrxMAIrETAMayEwBgtBMA+rUTAJ63EwA4uRMA0roTAGy8EwAQvhMAqr8TAETBEwDewhMAgsQTABzGEwC2xxMAWskTAPTKEwCOzBMAKM4TAMLPEwBm0RMAANMTAJrUEwA01hMA2NcTAHLZEwAM2xMAptwTAEreEwDk3xMAfuETABjjEwC85BMAVuYTAPDnEwCK6RMAJOsTAMjsEwBi7hMA/O8TAKDxEwA68xMA1PQTAG72EwAS+BMArPkTAEb7EwDg/BMAhP4TAB4AFAC4ARQAUgMUAPYEFACQBhQAKggUAM4JFABoCxQAAg0UAJwOFABAEBQA2hEUAHQTFAAOFRQAqBYUAEwYFADmGRQAgBsUABodFAC0HhQAWCAUAPIhFACMIxQAJiUUAMomFABkKBQA/ikUAKIrFAA8LRQA1i4UAHAwFAAUMhQArjMUAEg1FADiNhQAhjgUACA6FAC6OxQAXj0UAPg+FACSQBQALEIUANBDFABqRRQABEcUAJ5IFAA4ShQA3EsUAHZNFAAQTxQAqlAUAE5SFADoUxQAglUUABxXFADAWBQAWloUAPRbFACOXRQAMl8UAMxgFABmYhQAAGQUAKRlFAA+ZxQA2GgUAHJqFAAWbBQAsG0UAEpvFADucBQAiHIUACJ0FAC8dRQAYHcUAPp4FACUehQALnwUANJ9FABsfxQABoEUAKCCFAA6hBQA3oUUAHiHFAASiRQArIoUAFCMFADqjRQAhI8UAB6RFADCkhQAXJQUAPaVFACQlxQANJkUAM6aFABonBQAAp4UAKafFABAoRQA2qIUAHSkFAAYphQAsqcUAEypFADmqhQAiqwUACSuFAC+rxQAWLEUAPyyFACWtBQAMLYUAMq3FABuuRQACLsUAKK8FABGvhQA4L8UAHrBFAAUwxQAuMQUAFLGFADsxxQAhskUACrLFADEzBQAXs4UAPjPFACS0RQANtMUANDUFABq1hQABNgUAKjZFABC2xQA3NwUAHbeFAAa4BQAtOEUAE7jFADo5BQAjOYUACboFADA6RQAWusUAP7sFACY7hQAMvAUANbxFABw8xQACvUUAKT2FABI+BQA4vkUAHz7FAAW/RQAuv4UAFQAFQDuARUAiAMVACwFFQDGBhUAYAgVAPoJFQCeCxUAOA0VANIOFQBsEBUABhIVAKoTFQBEFRUA3hYVAHgYFQAcGhUAthsVAFAdFQDqHhUAjiAVACgiFQDCIxUAXCUVAAAnFQCaKBUANCoVANgrFQByLRUADC8VAKYwFQBKMhUA5DMVAH41FQAYNxUAvDgVAFY6FQDwOxUAij0VAC4/FQDIQBUAYkIVAPxDFQCWRRUAOkcVANRIFQBuShUACEwVAKxNFQBGTxUA4FAVAHpSFQAeVBUAuFUVAFJXFQD2WBUAkFoVACpcFQDEXRUAaF8VAAJhFQCcYhUANmQVANplFQB0ZxUADmkVAKhqFQBMbBUA5m0VAIBvFQAacRUAvnIVAFh0FQDydRUAjHcVACZ5FQDKehUAZHwVAP59FQCYfxUAPIEVANaCFQBwhBUACoYVAK6HFQBIiRUA4ooVAIaMFQAgjhUAuo8VAFSRFQD4khUAkpQVACyWFQDGlxUAapkVAASbFQCenBUAOJ4VANyfFQB2oRUAEKMVAKqkFQBOphUA6KcVAIKpFQAcqxUAtqwVAFquFQD0rxUAjrEVACizFQDMtBUAZrYVAAC4FQCkuRUAPrsVANi8FQByvhUAFsAVALDBFQBKwxUA5MQVAIjGFQAiyBUAvMkVAFbLFQD6zBUAlM4VAC7QFQDI0RUAbNMVAAbVFQCg1hUARNgVAN7ZFQB42xUAEt0VAKzeFQBQ4BUA6uEVAITjFQAe5RUAwuYVAFzoFQD26RUAkOsVACrtFQDO7hUAaPAVAALyFQCm8xUAQPUVANr2FQB0+BUAGPoVALL7FQBM/RUA5v4VAIoAFgAkAhYAvgMWAGIFFgD8BhYAlggWADAKFgDUCxYAbg0WAAgPFgCiEBYAPBIWAOATFgB6FRYAFBcWAK4YFgBSGhYA7BsWAIYdFgAgHxYAuiAWAF4iFgD4IxYAkiUWADYnFgDQKBYAaioWAAQsFgCeLRYAQi8WANwwFgB2MhYAGjQWALQ1FgBONxYA6DgWAIw6FgAmPBYAwD0WAFo/FgD+QBYAmEIWADJEFgDWRRYAcEcWAApJFgCkShYASEwWAOJNFgB8TxYAFlEWALBSFgBUVBYA7lUWAIhXFgAiWRYAxloWAGBcFgD6XRYAlF8WADhhFgDSYhYAbGQWAAZmFgCqZxYARGkWAN5qFgB4bBYAHG4WALZvFgBQcRYA6nIWAI50FgAodhYAwncWAGZ5FgAAexYAmnwWADR+FgDYfxYAcoEWAAyDFgCmhBYASoYWAOSHFgB+iRYAGIsWALKMFgBWjhYA8I8WAIqRFgAkkxYAyJQWAGKWFgD8lxYAlpkWADqbFgDUnBYAbp4WAAigFgCsoRYARqMWAOCkFgB6phYAHqgWALipFgBSqxYA9qwWAJCuFgAqsBYAxLEWAGizFgACtRYAnLYWADa4FgDauRYAdLsWAA69FgCovhYAQsAWAObBFgCAwxYAGsUWALTGFgBYyBYA8skWAIzLFgAmzRYAys4WAGTQFgD+0RYAmNMWADzVFgDW1hYAcNgWABTaFgCu2xYASN0WAOLeFgCG4BYAIOIWALrjFgBU5RYA+OYWAJLoFgAs6hYAxusWAGrtFgAE7xYAnvAWADjyFgDS8xYAdvUWABD3FgCq+BYARPoWAOj7FgCC/RYAHP8WAMAAFwBaAhcA9AMXAI4FFwAyBxcAzAgXAGYKFwAADBcApA0XAD4PFwDYEBcAchIXABYUFwCwFRcAShcXAOQYFwCIGhcAIhwXALwdFwBWHxcA8CAXAJQiFwAuJBcAyCUXAGInFwAGKRcAoCoXADosFwDULRcAeC8XABIxFwCsMhcAUDQXAOo1FwCENxcAHjkXAMI6FwBcPBcA9j0XAJA/FwA0QRcAzkIXAGhEFwACRhcApkcXAEBJFwDaShcAdEwXABhOFwCyTxcATFEXAOZSFwCKVBcAJFYXAL5XFwBYWRcA/FoXAJZcFwAwXhcAyl8XAGRhFwAIYxcAomQXADxmFwDWZxcAemkXABRrFwCubBcASG4XAOxvFwCGcRcAIHMXAMR0FwBedhcA+HcXAJJ5FwA2excA0HwXAGp+FwAEgBcAqIEXAEKDFwDchBcAdoYXABqIFwC0iRcATosXAOiMFwCMjhcAJpAXAMCRFwBakxcA/pQXAJiWFwAymBcAzJkXAGabFwAKnRcApJ4XAD6gFwDYoRcAfKMXABalFwCwphcASqgXAO6pFwCIqxcAIq0XAMauFwBgsBcA+rEXAJSzFwA4tRcA0rYXAGy4FwAGuhcAqrsXAES9FwDevhcAgsAXABzCFwC2wxcAUMUXAPTGFwCOyBcAKMoXAMLLFwBczRcAAM8XAJrQFwA00hcAztMXAHLVFwAM1xcAptgXAEDaFwDa2xcAft0XABjfFwCy4BcATOIXAPDjFwCK5RcAJOcXAMjoFwBi6hcA/OsXAJbtFwA67xcA1PAXAG7yFwAI9BcArPUXAEb3FwDg+BcAhPoXAB78FwC4/RcAUv8XAPYAGACQAhgAKgQYAMQFGABeBxgAAgkYAJwKGAA2DBgA0A0YAHQPGAAOERgAqBIYAEIUGADmFRgAgBcYABoZGAC0GhgAWBwYAPIdGACMHxgAMCEYAMoiGABkJBgA/iUYAKInGAA8KRgA1ioYAHAsGAAKLhgAri8YAEgxGADiMhgAfDQYACA2GAC6NxgAVDkYAO46GACIPBgALD4YAMY/GABgQRgABEMYAJ5EGAA4RhgA0kcYAHZJGAAQSxgAqkwYAEROGADoTxgAglEYABxTGADAVBgAWlYYAPRXGACOWRgAMlsYAMxcGABmXhgAAGAYAKRhGAA+YxgA2GQYAHJmGAAMaBgAsGkYAEprGADkbBgAfm4YACJwGAC8cRgAVnMYAPB0GACUdhgALngYAMh5GABiexgABn0YAKB+GAA6gBgA1IEYAHiDGAAShRgArIYYAEaIGADqiRgAhIsYAB6NGAC4jhgAXJAYAPaRGACQkxgANJUYAM6WGABomBgAApoYAKabGABAnRgA2p4YAHSgGAAYohgAsqMYAEylGADmphgAgKgYACSqGAC+qxgAWK0YAPKuGACWsBgAMLIYAMqzGABktRgACLcYAKK4GAA8uhgA1rsYAHq9GAAUvxgArsAYAEjCGADswxgAhsUYACDHGADEyBgAXsoYAPjLGACSzRgANs8YANDQGABq0hgABNQYAKjVGABC1xgA3NgYAHbaGAAa3BgAtN0YAE7fGADo4BgAguIYACbkGADA5RgAWucYAPToGACY6hgAMuwYAMztGABm7xgACvEYAKTyGAA+9BgA2PUYAHz3GAAW+RgAsPoYAFT8GADu/RgAiP8YACIBGQDGAhkAYAQZAPoFGQCUBxkAOAkZANIKGQBsDBkABg4ZAKoPGQBEERkA3hIZAHgUGQAcFhkAthcZAFAZGQDqGhkAhBwZACgeGQDCHxkAXCEZAPYiGQCaJBkANCYZAM4nGQBoKRkADCsZAKYsGQBALhkA2i8ZAH4xGQAYMxkAsjQZAFY2GQDwNxkAijkZACQ7GQC+PBkAYj4ZAPw/GQCWQRkAMEMZANREGQBuRhkACEgZAKJJGQBGSxkA4EwZAHpOGQAeUBkAuFEZAFJTGQDsVBkAkFYZACpYGQDEWRkAXlsZAAJdGQCcXhkANmAZANphGQB0YxkADmUZAKhmGQBCaBkA5mkZAIBrGQAabRkAtG4ZAE5wGQDycRkAjHMZACZ1GQDAdhkAZHgZAP55GQCYexkAMn0ZANZ+GQBwgBkACoIZAK6DGQBIhRkA4oYZAHyIGQAgihkAuosZAFSNGQDujhkAkpAZACySGQDGkxkAYJUZAASXGQCemBkAOJoZANKbGQB2nRkAEJ8ZAKqgGQBOohkA6KMZAIKlGQAcpxkAtqgZAFqqGQD0qxkAjq0ZACivGQDMsBkAZrIZAAC0GQCatRkANLcZANi4GQByuhkADLwZAKa9GQBKvxkA5MAZAH7CGQAixBkAvMUZAFbHGQDwyBkAlMoZAC7MGQDIzRkAYs8ZAAbRGQCg0hkAOtQZAN7VGQB41xkAEtkZAKzaGQBQ3BkA6t0ZAITfGQAe4RkAuOIZAFzkGQD25RkAkOcZACrpGQDO6hkAaOwZAALuGQCc7xkANvEZANryGQB09BkADvYZAKj3GQBM+RkA5voZAID8GQAk/hkAvv8ZAFgBGgDyAhoAlgQaADAGGgDKBxoAZAkaAAgLGgCiDBoAPA4aAOAPGgB6ERoAFBMaAK4UGgBSFhoA7BcaAIYZGgAgGxoAuhwaAF4eGgD4HxoAkiEaACwjGgDQJBoAaiYaAAQoGgCeKRoAOCsaANwsGgB2LhoAEDAaALQxGgBOMxoA6DQaAII2GgAmOBoAwDkaAFo7GgD0PBoAmD4aADJAGgDMQRoAcEMaAApFGgCkRhoAPkgaAOJJGgB8SxoAFk0aALBOGgBUUBoA7lEaAIhTGgAiVRoAxlYaAGBYGgD6WRoAlFsaAC5dGgDSXhoAbGAaAAZiGgCgYxoARGUaAN5mGgB4aBoAHGoaALZrGgBQbRoA6m4aAI5wGgAochoAwnMaAFx1GgAAdxoAmngaADR6GgDOexoAaH0aAAx/GgCmgBoAQIIaANqDGgB+hRoAGIcaALKIGgBMihoA8IsaAIqNGgAkjxoAvpAaAGKSGgD8kxoAlpUaADCXGgDUmBoAbpoaAAicGgCinRoARp8aAOCgGgB6ohoAHqQaALilGgBSpxoA7KgaAJCqGgAqrBoAxK0aAF6vGgACsRoAnLIaADa0GgDQtRoAdLcaAA65GgCouhoAQrwaAOa9GgCAvxoAGsEaALTCGgBYxBoA8sUaAIzHGgAmyRoAwMoaAGTMGgD+zRoAmM8aADLRGgDW0hoAcNQaAArWGgCk1xoASNkaAOLaGgB83BoAFt4aALrfGgBU4RoA7uIaAJLkGgAs5hoAxucaAGDpGgAE6xoAnuwaADjuGgDS7xoAdvEaABDzGgCq9BoARPYaAOj3GgCC+RoAHPsaALb8GgBQ/hoA9P8aAI4BGwAoAxsAwgQbAGYGGwAACBsAmgkbADQLGwDYDBsAcg4bAAwQGwCmERsAShMbAOQUGwB+FhsAIhgbALwZGwBWGxsA8BwbAJQeGwAuIBsAyCEbAGIjGwAGJRsAoCYbADooGwDUKRsAeCsbABItGwCsLhsARjAbAOoxGwCEMxsAHjUbALg2GwBcOBsA9jkbAJA7GwAqPRsAxD4bAGhAGwACQhsAnEMbADZFGwDaRhsAdEgbAA5KGwCoSxsATE0bAOZOGwCAUBsAJFIbAL5TGwBYVRsA8lYbAJZYGwAwWhsAylsbAGRdGwAIXxsAomAbADxiGwDgYxsAemUbABRnGwCuaBsASGobAOxrGwCGbRsAIG8bALpwGwBechsA+HMbAJJ1GwAsdxsA0HgbAGp6GwAEfBsAnn0bAEJ/GwDcgBsAdoIbABCEGwC0hRsATocbAOiIGwCCihsAJowbAMCNGwBajxsA9JAbAI6SGwAylBsAzJUbAGaXGwAAmRsApJobAD6cGwDYnRsAfJ8bABahGwCwohsASqQbAO6lGwCIpxsAIqkbALyqGwBgrBsA+q0bAJSvGwA4sRsA0rIbAGy0GwAGthsAoLcbAES5GwDeuhsAeLwbABK+GwC2vxsAUMEbAOrCGwCExBsAHsYbAMLHGwBcyRsA9sobAJDMGwA0zhsAzs8bAGjRGwAC0xsAptQbAEDWGwDa1xsAdNkbABjbGwCy3BsATN4bAPDfGwCK4RsAJOMbAL7kGwBi5hsA/OcbAJbpGwAw6xsA1OwbAG7uGwAI8BsArPEbAEbzGwDg9BsAevYbAB74GwC4+RsAUvsbAOz8GwCG/hsAKgAcAMQBHABeAxwA+AQcAJwGHAA2CBwA0AkcAGoLHAAEDRwAqA4cAEIQHADcERwAgBMcABoVHAC0FhwAThgcAPIZHACMGxwAJh0cAMAeHABkIBwA/iEcAJgjHAA8JRwA1iYcAHAoHAAKKhwAriscAEgtHADiLhwAfDAcABYyHAC6MxwAVDUcAO42HACIOBwALDocAMY7HABgPRwA+j4cAJ5AHAA4QhwA0kMcAGxFHAAQRxwAqkgcAERKHADeSxwAgk0cABxPHAC2UBwAUFIcAPRTHACOVRwAKFccAMxYHABmWhwAAFwcAJpdHAA+XxwA2GAcAHJiHAAMZBwAsGUcAEpnHADkaBwAfmocACJsHAC8bRwAVm8cAPBwHACKchwALnQcAMh1HABidxwA/HgcAKB6HAA6fBwA1H0cAG5/HAASgRwArIIcAEaEHADghRwAhIccAB6JHAC4ihwAUowcAPaNHACQjxwAKpEcAM6SHABolBwAApYcALCXHABKmRwA5JocAH6cHAAinhwAvJ8cAFahHADwohwAlKQcAC6mHADIpxwAYqkcAAarHACgrBwAOq4cANSvHAB4sRwAErMcAKy0HABGthwA6rccAIS5HAAeuxwAuLwcAFK+HAD2vxwAkMEcACrDHADExBwAaMYcAALIHACcyRwANsscANrMHAB0zhwADtAcALLRHABM0xwA5tQcAIDWHAAk2BwAvtkcAFjbHADy3BwAlt4cADDgHADK4RwAZOMcAAjlHACi5hwAPOgcANbpHABw6xwAFO0cAK7uHABI8BwA4vEcAIbzHAAg9RwAuvYcAFT4HAD4+RwAkvscACz9HADG/hwAagAdAAQCHQCeAx0AOAUdANwGHQB2CB0AEAodAKoLHQBODR0A6A4dAIIQHQAmEh0AwBMdAFoVHQD0Fh0AmBgdADIaHQDMGx0AZh0dAAofHQCkIB0APiIdANgjHQB8JR0AFicdALAoHQBKKh0A7isdAIgtHQAiLx0AvDAdAFYyHQD6Mx0AlDUdAC43HQDIOB0AbDodAAY8HQCgPR0AOj8dAN5AHQB4Qh0AEkQdALZFHQBQRx0A6kgdAIRKHQAoTB0Awk0dAFxPHQD2UB0AmlIdADRUHQDOVR0AaFcdAAxZHQCmWh0AQFwdANpdHQB+Xx0AGGEdALJiHQBMZB0A5mUdAIpnHQAkaR0AvmodAFhsHQD8bR0Alm8dADBxHQDUch0AbnQdAAh2HQCidx0ARnkdAOB6HQB6fB0AFH4dALh/HQBSgR0A7IIdAIaEHQAqhh0AxIcdAF6JHQACix0AnIwdADaOHQDQjx0AapEdAA6THQColB0AQpYdANyXHQB2mR0AGpsdALScHQBOnh0A6J8dAIyhHQAmox0AwKQdAGSmHQD+px0AmKkdADKrHQDWrB0AcK4dAAqwHQCksR0ASLMdAOK0HQB8th0AILgdALq5HQBUux0A7rwdAIi+HQAiwB0AxsEdAGDDHQD6xB0AnsYdADjIHQDSyR0AbMsdABDNHQCqzh0ARNAdAN7RHQCC0x0AHNUdALbWHQBa2B0A9NkdAI7bHQAo3R0AzN4dAGbgHQAA4h0AmuMdADTlHQDY5h0AcugdAAzqHQCm6x0ASu0dAOTuHQB+8B0AGPIdALLzHQBW9R0A8PYdAIr4HQAu+h0AyPsdAGL9HQD8/h0AoAAeADoCHgDUAx4AbgUeABIHHgCsCB4ARgoeAOoLHgCEDR4AHg8eALgQHgBcEh4A9hMeAJAVHgAqFx4AzhgeAGgaHgACHB4AnB0eAEAfHgDaIB4AdCIeAA4kHgCoJR4ATCceAOYoHgCAKh4AGiweAL4tHgBYLx4A8jAeAIwyHgAwNB4AyjUeAGQ3HgD+OB4AojoeADw8HgDWPR4AcD8eABRBHgCuQh4ASEQeAOxFHgCGRx4AIEkeALpKHgBeTB4A+E0eAJJPHgAsUR4A0FIeAGpUHgAEVh4AnlceADhZHgDcWh4AdlweABBeHgCqXx4ATmEeAOhiHgCCZB4AHGYeAMBnHgBaaR4A9GoeAI5sHgAybh4AzG8eAGZxHgAAcx4ApHQeAD52HgDYdx4AfHkeABZ7HgCwfB4ASn4eAO5/HgCIgR4AIoMeALyEHgBghh4A+oceAJSJHgAuix4AyIweAGyOHgAGkB4AoJEeADqTHgDelB4AeJYeABKYHgCsmR4AUJseAOqcHgCEnh4AHqAeAMKhHgBcox4A9qQeAJqmHgA0qB4AzqkeAGirHgAMrR4Apq4eAECwHgDasR4AfrMeABi1HgCyth4ATLgeAPC5HgCKux4AJL0eAL6+HgBYwB4A/MEeAJbDHgAwxR4AysYeAG7IHgAIyh4AosseADzNHgDgzh4AetAeABTSHgC40x4AUtUeAOzWHgCG2B4AKtoeAMTbHgBe3R4A+N4eAJzgHgA24h4A2uMeAH7lHgAY5x4AsugeAEzqHgDw6x4Aiu0eACTvHgC+8B4AYvIeAPzzHgCW9R4AMPceANT4HgBu+h4ACPweAKL9HgBG/x4A4AAfAHoCHwAUBB8AuAUfAFIHHwDsCB8AhgofACAMHwDEDR8AXg8fAPgQHwCSEh8ANhQfANAVHwBqFx8ABBkfAKgaHwBCHB8A3B0fAIAfHwAaIR8AtCIfAE4kHwDyJR8AjCcfACYpHwDAKh8AZCwfAP4tHwCYLx8AMjEfANYyHwBwNB8ACjYfAKQ3HwBIOR8A4jofAHw8HwAWPh8Auj8fAFRBHwDuQh8AiEQfACxGHwDGRx8AYEkfAPpKHwCUTB8AOE4fANJPHwBsUR8ABlMfAKpUHwBEVh8A3lcfAIJZHwAcWx8AtlwfAFBeHwD0Xx8AjmEfAChjHwDCZB8AZmYfAABoHwCaaR8APmsfANhsHwBybh8ADHAfAKZxHwBKcx8A5HQfAH52HwAYeB8AvHkfAFZ7HwDwfB8Ain4fACSAHwDIgR8AYoMfAPyEHwCWhh8AOogfANSJHwBuix8AEo0fAKyOHwBGkB8A4JEfAISTHwAelR8AuJYfAFKYHwD2mR8AkJsfACqdHwDOnh8AaKAfAAKiHwCcox8ANqUfANqmHwB0qB8ADqofAKirHwBMrR8A5q4fAICwHwAash8AtLMfAFi1HwDyth8AjLgfADC6HwDKux8AZL0fAP6+HwCiwB8APMIfANbDHwBwxR8AFMcfAK7IHwBIyh8A4ssfAIbNHwAgzx8AutAfAF7SHwD40x8AktUfACzXHwDQ2B8AatofAATcHwCe3R8AON8fANzgHwB24h8AEOQfAKrlHwBO5x8A6OgfAILqHwAc7B8Atu0fAFrvHwD08B8AjvIfADL0HwDM9R8AZvcfAAD5HwCk+h8APvwfANj9HwBy/x8AFgEgALACIABKBCAA5AUgAIgHIAAiCSAAvAogAFYMIAD6DSAAlA8gAC4RIADIEiAAbBQgAAYWIACgFyAAOhkgAN4aIAB4HCAAEh4gALYfIABQISAA6iIgAIQkIAAoJiAAwicgAFwpIAD2KiAAmiwgADQuIADOLyAAaDEgAAwzIACmNCAAQDYgANo3IAB0OSAAGDsgALI8IABMPiAA5j8gAIpBIAAkQyAAvkQgAFhGIAD8RyAAlkkgADBLIADKTCAAbk4gAAhQIACiUSAAPFMgAOBUIAB6ViAAFFggAK5ZIABSWyAA7FwgAIZeIAAgYCAAxGEgAF5jIAD4ZCAAnGYgADZoIADQaSAAamsgAA5tIACobiAAQnAgANxxIACAcyAAGnUgALR2IABOeCAA8nkgAIx7IAAmfSAAwH4gAFqAIAD+gSAAmIMgADKFIADMhiAAcIggAAqKIACkiyAAPo0gAOKOIAB8kCAAFpIgALCTIABUlSAA7pYgAIiYIAAimiAAxpsgAGCdIAD6niAAnqAgADiiIADSoyAAbKUgABCnIACqqCAARKogAN6rIACCrSAAHK8gALawIABQsiAA9LMgAI61IAAotyAAwrggAFy6IAAAvCAAmr0gADS/IADOwCAAcsIgAAzEIACmxSAAQMcgAOTIIAB+yiAAGMwgALLNIABWzyAA8NAgAIrSIAAu1CAAyNUgAGLXIAD82CAAoNogADrcIADU3SAAbt8gABLhIACs4iAARuQgAODlIACE5yAAHukgALjqIABS7CAA9u0gAJDvIAAq8SAAxPIgAF70IAAC9iAAnPcgADb5IADQ+iAAdPwgAA7+IACo/yAAQgEhAOYCIQCABCEAGgYhAL4HIQBYCSEA8gohAIwMIQAwDiEAyg8hAGQRIQD+EiEAohQhADwWIQDWFyEAcBkhABQbIQCuHCEASB4hAOIfIQCGISEAICMhALokIQBUJiEA+CchAJIpIQAsKyEAxiwhAGouIQAEMCEAnjEhADgzIQDcNCEAdjYhABA4IQCqOSEATjshAOg8IQCCPiEAHEAhAMBBIQBaQyEA9EQhAI5GIQAoSCEAzEkhAGZLIQAATSEAmk4hAD5QIQDYUSEAclMhABZVIQCwViEASlghAORZIQCIWyEAIl0hALxeIQBWYCEA+mEhAJRjIQAuZSEAyGYhAGxoIQAGaiEAoGshAERtIQDebiEAeHAhABJyIQCscyEAUHUhAOp2IQCEeCEAHnohAMJ7IQBcfSEA9n4hAJCAIQA0giEAzoMhAGiFIQAChyEApoghAECKIQDaiyEAdI0hAA6PIQCykCEATJIhAOaTIQCKlSEAJJchAL6YIQBYmiEA/JshAJadIQAwnyEAyqAhAG6iIQAIpCEAoqUhAEanIQDgqCEAeqohABSsIQC4rSEAUq8hAOywIQCGsiEAILQhAMS1IQBetyEA+LghAJK6IQA2vCEA0L0hAGq/IQAEwSEAnsIhAELEIQDcxSEAdschABrJIQC0yiEATswhAOjNIQCMzyEAJtEhAMDSIQBa1CEA/tUhAJjXIQAy2SEA1tohAHDcIQAK3iEApN8hAEjhIQDi4iEAfOQhABbmIQC65yEAVOkhAO7qIQCI7CEAIu4hAMbvIQBg8SEA+vIhAJT0IQA49iEA0vchAGz5IQAG+yEAqvwhAET+IQDe/yEAeAEiABwDIgC2BCIAUAYiAOoHIgCOCSIAKAsiAMIMIgBcDiIAABAiAJoRIgA0EyIA2BQiAHIWIgAMGCIAphkiAEobIgDkHCIAfh4iABggIgCyISIAViMiAPAkIgCKJiIAJCgiAMgpIgBiKyIA/CwiAJYuIgA6MCIA1DEiAG4zIgAINSIArDYiAEY4IgDgOSIAejsiAB49IgC4PiIAUkAiAPZBIgCQQyIAKkUiAMRGIgBeSCIAAkoiAJxLIgA2TSIA0E4iAHRQIgAOUiIAqFMiAEJVIgDmViIAgFgiABpaIgC0WyIAWF0iAPJeIgCMYCIAJmIiAMpjIgBkZSIA/mYiAKJoIgA8aiIA1msiAHBtIgAUbyIArnAiAEhyIgDicyIAhnUiACB3IgC6eCIAVHoiAPh7IgCSfSIALH8iAMaAIgBggiIABIQiAJ6FIgA4hyIA0ogiAHaKIgAQjCIAqo0iAESPIgDokCIAgpIiAByUIgC2lSIAWpciAPSYIgCOmiIAMpwiAMydIgBmnyIAAKEiAKSiIgA+pCIA2KUiAHKnIgAWqSIAsKoiAEqsIgDkrSIAiK8iACKxIgC8siIAVrQiAPq1IgCUtyIALrkiAMi6IgBsvCIABr4iAKC/IgA6wSIA1MIiAHjEIgASxiIArMciAEbJIgDqyiIAhMwiAB7OIgC4zyIAXNEiAPbSIgCQ1CIANNYiAM7XIgBo2SIAAtsiAKbcIgBA3iIA2t8iAHThIgAY4yIAsuQiAEzmIgDm5yIAiukiACTrIgC+7CIAWO4iAPzvIgCW8SIAMPMiAMr0IgBk9iIACPgiAKL5IgA8+yIA1vwiAHr+IgAUACMArgEjAEgDIwDsBCMAhgYjACAIIwC6CSMAXgsjAPgMIwCSDiMANhAjANARIwBqEyMABBUjAKgWIwBCGCMA3BkjAHYbIwAaHSMAtB4jAE4gIwDoISMAjCMjACYlIwDAJiMAWigjAP4pIwCYKyMAMi0jAMwuIwBwMCMACjIjAKQzIwA+NSMA2DYjAHw4IwAWOiMAsDsjAEo9IwDuPiMAiEAjACJCIwDGQyMAYEUjAPpGIwCUSCMAOEojANJLIwBsTSMABk8jAKpQIwBEUiMA3lMjAIJVIwAcVyMAtlgjAFBaIwDqWyMAjl0jAChfIwDCYCMAXGIjAABkIwCaZSMANGcjAM5oIwByaiMADGwjAKZtIwBAbyMA5HAjAH5yIwAYdCMAvHUjAFZ3IwDweCMAinojACR8IwDIfSMAYn8jAPyAIwCWgiMAOoQjANSFIwBuhyMACIkjAKKKIwBGjCMA4I0jAHqPIwAUkSMAuJIjAFKUIwDslSMAkJcjACqZIwDEmiMAXpwjAAKeIwCcnyMANqEjANCiIwB0pCMADqYjAKinIwBMqSMA5qojAICsIwAariMAvq8jAFixIwDysiMAjLQjACa2IwDKtyMAZLkjAP66IwCYvCMAPL4jANa/IwBwwSMACsMjAK7EIwBIxiMA4scjAHzJIwAgyyMAuswjAFTOIwDuzyMAktEjACzTIwDG1CMAYNYjAATYIwCe2SMAONsjANLcIwB23iMAEOAjAKrhIwBO4yMA6OQjAILmIwAc6CMAwOkjAFrrIwD07CMAju4jADLwIwDM8SMAZvMjAAD1IwCa9iMAPvgjANj5IwBy+yMADP0jALD+IwBKACQA5AEkAH4DJAAiBSQAvAYkAFYIJADwCSQAlAskAC4NJADIDiQAYhAkAAYSJACgEyQAOhUkAN4WJAB4GCQAEhokAKwbJABQHSQA6h4kAIQgJAAeIiQAwiMkAFwlJAD2JiQAkCgkACoqJADOKyQAaC0kAAIvJACcMCQAQDIkANozJAB0NSQADjckALI4JABMOiQA5jskAIA9JAAkPyQAvkAkAFhCJAD8QyQAlkUkADBHJADKSCQAbkokAAhMJACiTSQAPE8kAOBQJAB6UiQAFFQkAK5VJABSVyQA7FgkAIZaJAAgXCQAul0kAF5fJAD4YCQAkmIkACxkJADQZSQAamckAARpJACeaiQAQmwkANxtJAB2byQAEHEkALRyJABOdCQA6HUkAIx3JAAmeSQAwHokAFp8JAD+fSQAmH8kADKBJADMgiQAcIQkAAqGJACkhyQAPokkANiKJAB8jCQAFo4kALCPJABUkSQA7pIkAIiUJAAiliQAxpckAGCZJAD6miQAlJwkADieJADSnyQAbKEkAAajJACqpCQARKYkAN6nJAB4qSQAEqskALasJABQriQA6q8kAISxJAAosyQAwrQkAFy2JAD2tyQAmrkkADS7JADOvCQAaL4kAAzAJACmwSQAQMMkAOTEJAB+xiQAGMgkALLJJABWyyQA8MwkAIrOJAAk0CQAyNEkAGLTJAD81CQAltYkADrYJADU2SQAbtskAAjdJACs3iQARuAkAODhJAB64yQAFOUkALjmJABS6CQA7OkkAJDrJAAq7SQAxO4kAF7wJAD48SQAnPMkADb1JADQ9iQAavgkAA76JACo+yQAQv0kANz+JACAACUAGgIlALQDJQBYBSUA8gYlAIwIJQAmCiUAygslAGQNJQD+DiUAmBAlADwSJQDWEyUAcBUlABQXJQCuGCUASBolAOIbJQB8HSUAIB8lALogJQBUIiUA7iMlAJIlJQAsJyUAxiglAGAqJQD6KyUAni0lADgvJQDSMCUAbDIlABA0JQCqNSUARDclAOg4JQCCOiUAHDwlALY9JQBaPyUA9EAlAI5CJQAoRCUAzEUlAGZHJQAASSUApEolAD5MJQDYTSUAck8lAAxRJQCwUiUASlQlAORVJQB+VyUAIlklALxaJQBWXCUA8F0lAIpfJQAuYSUAyGIlAGJkJQD8ZSUAoGclADppJQDUaiUAeGwlABJuJQCsbyUARnElAOpyJQCEdCUAHnYlALh3JQBceSUA9nolAJB8JQA0fiUAzn8lAGiBJQACgyUAnIQlAECGJQDahyUAdIklAA6LJQCyjCUATI4lAOaPJQCAkSUAGpMlAL6UJQBYliUA8pclAJaZJQAwmyUAypwlAGSeJQAIoCUAoqElADyjJQDWpCUAeqYlABSoJQCuqSUAUqslAOysJQCGriUAILAlALqxJQBUsyUA+LQlAJK2JQAsuCUA0LklAGq7JQAEvSUAnr4lAELAJQDcwSUAdsMlABDFJQC0xiUATsglAOjJJQCCyyUAJs0lAMDOJQBa0CUA/tElAJjTJQAy1SUAzNYlAHDYJQAK2iUApNslAD7dJQDY3iUAfOAlABbiJQCw4yUASuUlAO7mJQCI6CUAIuolALzrJQBg7SUA+u4lAJTwJQAu8iUA0vMlAGz1JQAG9yUAoPglAET6JQDe+yUAeP0lABz/JQC2ACYAUAImAOoDJgCOBSYAKAcmAMIIJgBcCiYAAAwmAJoNJgA0DyYAzhAmAHISJgAMFCYAphUmAEAXJgDkGCYAfhomABgcJgCyHSYAVh8mAPAgJgCKIiYAJCQmAL4lJgBiJyYA/CgmAJYqJgAwLCYA1C0mAG4vJgAIMSYAojImAEY0JgDgNSYAejcmABQ5JgC4OiYAUjwmAOw9JgCGPyYAKkEmAMRCJgBeRCYAAkYmAJxHJgA2SSYA0EomAHRMJgAOTiYAqE8mAEJRJgDmUiYAgFQmABpWJgC0VyYAWFkmAPJaJgCMXCYAJl4mAMBfJgBkYSYA/mImAJhkJgAyZiYA1mcmAHBpJgAKayYApGwmAEhuJgDibyYAfHEmABZzJgC6dCYAVHYmAO53JgCIeSYALHsmAMZ8JgBgfiYABIAmAJ6BJgA4gyYA0oQmAHaGJgAQiCYAqokmAESLJgDojCYAgo4mAByQJgC2kSYAWpMmAPSUJgCOliYAKJgmAMKZJgBmmyYAAJ0mAJqeJgA0oCYA2KEmAHKjJgAMpSYApqYmAEqoJgDkqSYAfqsmABitJgC8riYAVrAmAPCxJgCUsyYALrUmAMi2JgBiuCYABromAKC7JgA6vSYA1L4mAHjAJgASwiYArMMmAEbFJgDqxiYAhMgmAB7KJgC4yyYAXM0mAPbOJgCQ0CYAKtImAM7TJgBo1SYAAtcmAJzYJgBA2iYA2tsmAHTdJgAO3yYAsuAmAEziJgDm4yYAgOUmACTnJgC+6CYAWOomAPLrJgCW7SYAMO8mAMrwJgBk8iYA/vMmAKL1JgA89yYA1vgmAHD6JgAU/CYArv0mAEj/JgDiACcAhgInACAEJwC6BScAXgcnAPgIJwCSCicALAwnANANJwBqDycABBEnAJ4SJwBCFCcA3BUnAHYXJwAaGScAtBonAE4cJwDoHScAgh8nACYhJwDAIicAWiQnAPQlJwCOJycAMiknAMwqJwBmLCcACi4nAKQvJwA+MScA2DInAHI0JwAWNicAsDcnAEo5JwDkOicAiDwnACI+JwC8PycAYEEnAPpCJwCURCcALkYnANJHJwBsSScABksnAKpMJwBETicA3k8nAHhRJwAcUycAtlQnAFBWJwDqVycAhFknAChbJwDCXCcAXF4nAPZfJwCaYScANGMnAM5kJwBoZicAAmgnAKZpJwBAaycA2mwnAH5uJwAYcCcAsnEnAExzJwDwdCcAinYnACR4JwC+eScAYnsnAPx8JwCWficAOoAnANSBJwBugycACIUnAKyGJwBGiCcA4IknAHqLJwAUjScAuI4nAFKQJwDskScAhpMnACqVJwDElicAXpgnAPiZJwCSmycANp0nANCeJwBqoCcADqInAKijJwBCpScA3KYnAICoJwAaqicAtKsnAE6tJwDyricAjLAnACayJwDKsycAZLUnAP62JwCYuCcAPLonANa7JwBwvScACr8nAKTAJwBIwicA4sMnAHzFJwAWxycAusgnAFTKJwDuyycAiM0nACzPJwDG0CcAYNInAPrTJwCe1ScAONcnANLYJwBs2icAENwnAKrdJwBE3ycA6OAnAILiJwAc5CcAtuUnAFrnJwD06CcAjuonACjsJwDM7ScAZu8nAADxJwCa8icAPvQnAOL1JwB89ycAFvknALr6JwBU/CcA7v0nAJL/JwAsASgAxgIoAGAEKAD6BSgAngcoADgJKADSCigAbAwoABAOKACqDygARBEoAN4SKACCFCgAHBYoALYXKABQGSgA9BooAI4cKAAoHigAwh8oAGYhKAAAIygAmiQoADQmKADYJygAcikoAAwrKACwLCgASi4oAOQvKAB+MSgAIjMoALw0KABWNigA8DcoAJQ5KAAuOygAyDwoAGI+KAD8PygAoEEoADpDKADURCgAbkYoABJIKACsSSgARksoAOBMKACETigAHlAoAMJRKABmUygAAFUoAJpWKAA0WCgA2FkoAHJbKAAMXSgApl4oAEpgKADkYSgAfmMoACJlKAC8ZigAVmgoAPBpKACUaygALm0oAMhuKABicCgABnIoAKBzKAA6dSgA1HYoAHh4KAASeigArHsoAEZ9KADgfigAhIAoAB6CKAC4gygAUoUoAPaGKACQiCgAKoooAMSLKABojSgAAo8oAJyQKAA2kigA2pMoAHSVKAAOlygAspgoAEyaKADmmygAgJ0oACSfKAC+oCgAWKIoAPKjKACWpSgAMKcoAMqoKABkqigACKwoAKKtKAA8rygA1rAoAHCyKAAUtCgArrUoAEi3KADiuCgAhrooACC8KAC6vSgAVL8oAPjAKACSwigALMQoAMbFKABqxygABMkoAJ7KKABCzCgA3M0oAHbPKAAQ0SgAtNIoAE7UKADo1SgAgtcoACbZKADA2igAWtwoAPTdKACY3ygAMuEoAMziKABm5CgACuYoAKTnKAA+6SgA2OooAHLsKAAW7igAsO8oAErxKADk8igAiPQoACL2KAC89ygAVvkoAPr6KACU/CgALv4oANL/KABsASkABgMpAKAEKQBEBikA3gcpAHgJKQASCykAtgwpAFAOKQDqDykAjhEpACgTKQDCFCkAXBYpAAAYKQCaGSkANBspAM4cKQBoHikADCApAKYhKQBAIykA2iQpAH4mKQAYKCkAsikpAFYrKQDwLCkAii4pACQwKQDIMSkAYjMpAPw0KQCWNikAMDgpANQ5KQBuOykACD0pAKI+KQA8QCkA4EEpAHpDKQAURSkArkYpAFJIKQDsSSkAhkspACpNKQDETikAXlApAPhRKQCcUykANlUpANBWKQBqWCkADlopAKhbKQBCXSkA5l4pAIBgKQAaYikAtGMpAFhlKQDyZikAjGgpACZqKQDAaykAZG0pAP5uKQCYcCkAMnIpANZzKQBwdSkACncpAKR4KQBIeikA4nspAHx9KQAWfykAuoApAFSCKQDugykAiIUpACKHKQDGiCkAYIopAPqLKQCejSkAOI8pANKQKQBskikAEJQpAKqVKQBElykA3pgpAIKaKQAcnCkAtp0pAFqfKQD0oCkAjqIpACikKQDMpSkAZqcpAACpKQCaqikAPqwpANitKQByrykADLEpAKayKQBKtCkA5LUpAH63KQAYuSkAvLopAFa8KQDwvSkAir8pAC7BKQDIwikAYsQpAPzFKQCgxykAOskpANTKKQBuzCkAEs4pAKzPKQBG0SkA4NIpAITUKQAe1ikAuNcpAFzZKQD22ikAkNwpACreKQDO3ykAaOEpAALjKQCc5CkAQOYpANrnKQB06SkADuspALLsKQBM7ikA5u8pAIDxKQAa8ykAvvQpAFj2KQDy9ykAjPkpADD7KQDK/CkAZP4pAP7/KQCiASoAPAMqANYEKgBwBioAFAgqAK4JKgBICyoA4gwqAIYOKgAgECoAuhEqAF4TKgD4FCoAkhYqACwYKgDQGSoAahsqAAQdKgCeHioAQiAqANwhKgB2IyoAECUqAKomKgBOKCoA6CkqAIIrKgAcLSoAwC4qAFowKgD0MSoAjjMqADI1KgDMNioAZjgqAAA6KgCkOyoAPj0qAOI+KgCGQCoAIEIqALpDKgBURSoA+EYqAJJIKgAsSioAxksqAGpNKgAETyoAnlAqADhSKgDcUyoAdlUqABBXKgC0WCoATloqAOhbKgCCXSoAJl8qAMBgKgBaYioA9GMqAJhlKgAyZyoAzGgqAGZqKgAKbCoApG0qAD5vKgDYcCoAfHIqABZ0KgCwdSoASncqAOR4KgCIeioAInwqALx9KgBWfyoA+oAqAJSCKgAuhCoAyIUqAGyHKgAGiSoAoIoqADqMKgDejSoAeI8qABKRKgC2kioAUJQqAOqVKgCElyoAKJkqAMKaKgBcnCoA9p0qAJqfKgA0oSoAzqIqAGikKgAMpioApqcqAECpKgDaqioAfqwqABiuKgCyryoATLEqAPCyKgCKtCoAJLYqAL63KgBYuSoA/LoqAJa8KgAwvioAyr8qAG7BKgAIwyoAosQqADzGKgDgxyoAeskqABTLKgC4zCoAUs4qAOzPKgCG0SoAKtMqAMTUKgBe1ioA+NcqAJzZKgA22yoA0NwqAGreKgAO4CoAqOEqAELjKgDc5CoAgOYqABroKgC06SoATusqAPLsKgCM7ioAJvAqAMDxKgBa8yoA/vQqAJj2KgAy+CoAzPkqAHD7KgAK/SoApP4qAD4AKwDiASsAfAMrABYFKwC6BisAVAgrAO4JKwCICysALA0rAMYOKwBgECsA+hErAJ4TKwA4FSsA0hYrAHYYKwAQGisAqhsrAEQdKwDeHisAgiArABwiKwC2IysAUCUrAPQmKwCOKCsAKCorAMIrKwBcLSsAAC8rAJowKwA0MisAzjMrAHI1KwAMNysApjgrAEo6KwDkOysAfj0rABg/KwC8QCsAVkIrAPBDKwCKRSsALkcrAMhIKwBiSisABkwrAKBNKwA6TysA1FArAHhSKwASVCsArFUrAEZXKwDgWCsAhForAB5cKwC4XSsAUl8rAPZgKwCQYisAKmQrAMRlKwBoZysAAmkrAJxqKwBAbCsA2m0rAHRvKwAOcSsAsnIrAEx0KwDmdSsAgHcrABp5KwC+eisAWHwrAPJ9KwCMfysAJoErAMqCKwBkhCsA/oUrAKKHKwA8iSsA1oorAHCMKwAUjisAro8rAEiRKwDikisAhpQrACCWKwC6lysAVJkrAPiaKwCSnCsALJ4rANCfKwBqoSsABKMrAJ6kKwBCpisA3KcrAHapKwAQqysAqqwrAE6uKwDorysAgrErAByzKwDAtCsAWrYrAPS3KwCOuSsAMrsrAMy8KwBmvisAAMArAKTBKwA+wysA2MQrAHLGKwAWyCsAsMkrAErLKwDkzCsAiM4rACLQKwC80SsAVtMrAPrUKwCU1isALtgrANLZKwBs2ysABt0rAKDeKwBE4CsA3uErAHjjKwAS5SsAtuYrAFDoKwDq6SsAhOsrACjtKwDC7isAXPArAPbxKwCQ8ysANPUrAM72KwBo+CsAAvorAKb7KwBA/SsA2v4rAHQALAAYAiwAsgMsAEwFLADmBiwAiggsACQKLAC+CywAYg0sAPwOLACWECwAMBIsANQTLABuFSwACBcsAKIYLABGGiwA4BssAHodLAAUHywAuCAsAFIiLADsIywAhiUsACAnLADEKCwAXiosAPgrLACSLSwANi8sANAwLABqMiwABDQsAKg1LABCNywA3DgsAHY6LAAaPCwAtD0sAE4/LADyQCwAjEIsACZELADARSwAZEcsAP5ILACYSiwAMkwsANZNLABwTywAClEsAKRSLABIVCwA4lUsAHxXLAAWWSwAulosAFRcLADuXSwAiF8sACJhLADGYiwAYGQsAPplLACUZywAOGksANJqLABsbCwABm4sAKpvLABEcSwA3nIsAHh0LAAcdiwAtncsAFB5LAD0eiwAjnwsACh+LADCfywAZoEsAACDLACahCwANIYsAM6HLAByiSwADIssAKaMLABAjiwA5I8sAH6RLAAYkywAspQsAFaWLADwlywAipksAC6bLADInCwAYp4sAPyfLACgoSwAOqMsANSkLABupiwAEqgsAKypLABGqywA4KwsAISuLAAesCwAuLEsAFKzLAD2tCwAkLYsACq4LADEuSwAXrssAAK9LACcviwANsAsANDBLAB0wywADsUsAKjGLABCyCwA5sksAIDLLAAazSwAvs4sAFjQLADy0SwAjNMsADDVLADK1iwAZNgsAP7ZLACi2ywAPN0sANbeLABw4CwAFOIsAK7jLABI5SwA4uYsAIboLAAg6iwAuussAFTtLAD47iwAkvAsACzyLADG8ywAavUsAAT3LACe+CwAOPosANL7LAB2/SwAEP8sAKoALQBEAi0A6AMtAIIFLQAcBy0AtggtAFoKLQD0Cy0Ajg0tADIPLQDMEC0AZhItAAAULQCkFS0APhctANgYLQByGi0AFhwtALAdLQBKHy0A7iAtAIgiLQAiJC0AvCUtAFYnLQD6KC0AlCotAC4sLQDILS0AbC8tAAYxLQCgMi0AOjQtANQ1LQB4Ny0AEjktAKw6LQBQPC0A6j0tAIQ/LQAeQS0AwkItAFxELQD2RS0AkEctADRJLQDOSi0AaEwtAAJOLQCmTy0AQFEtANpSLQB+VC0AGFYtALJXLQBMWS0A5lotAIpcLQAkXi0Avl8tAFhhLQD8Yi0AlmQtADBmLQDKZy0AZGktAAhrLQCibC0APG4tANZvLQB6cS0AFHMtAK50LQBSdi0A7HctAIZ5LQAgey0AxHwtAF5+LQD4fy0AkoEtADaDLQDQhC0AaoYtAA6ILQCoiS0AQostANyMLQCAji0AGpAtALSRLQBOky0A8pQtAIyWLQAmmC0AwJktAFqbLQD+nC0AmJ4tADKgLQDgoS0AeqMtABSlLQCupi0AUqgtAOypLQCGqy0AKq0tAMSuLQBesC0A+LEtAJKzLQA2tS0A0LYtAGq4LQAEui0AqLstAEK9LQDcvi0AdsAtABrCLQC0wy0ATsUtAOjGLQCMyC0AJsotAMDLLQBazS0A/s4tAJjQLQAy0i0A1tMtAHDVLQAK1y0ApNgtAEjaLQDi2y0AfN0tABbfLQC64C0AVOItAO7jLQCI5S0AIuctAMboLQBg6i0A+ustAJTtLQA47y0A0vAtAGzyLQAG9C0AqvUtAET3LQDe+C0AePotABz8LQC2/S0AUP8tAOoALgCOAi4AKAQuAMIFLgBcBy4AAAkuAJoKLgA0DC4Azg0uAHIPLgAMES4AphIuAEoULgDkFS4AfhcuABgZLgC8Gi4AVhwuAPAdLgCKHy4ALiEuAMgiLgBiJC4A/CUuAKAnLgA6KS4A1CouAG4sLgASLi4ArC8uAEYxLgDgMi4AejQuAB42LgC4Ny4AUjkuAOw6LgCQPC4AKj4uAMQ/LgBeQS4AAkMuAJxELgA2Ri4A2kcuAHRJLgAOSy4AqEwuAExOLgDmTy4AgFEuABpTLgC+VC4AWFYuAPJXLgCMWS4AMFsuAMpcLgBkXi4A/l8uAKJhLgA8Yy4A1mQuAHBmLgAKaC4ArmkuAEhrLgDibC4AfG4uACBwLgC6cS4AVHMuAO50LgCSdi4ALHguAMZ5LgBgey4ABH0uAJ5+LgA4gC4A3IEuAHaDLgAQhS4AqoYuAE6ILgDoiS4AgosuAByNLgDAji4AWpAuAPSRLgCOky4AMpUuAMyWLgBmmC4AAJouAJqbLgA+nS4A2J4uAHKgLgAMoi4AsKMuAEqlLgDkpi4AfqguACKqLgC8qy4AVq0uAPCuLgCUsC4ALrIuAMizLgBstS4ABrcuAKC4LgA6ui4A3rsuAHi9LgASvy4ArMAuAFDCLgDqwy4AhMUuAB7HLgDCyC4AXMouAPbLLgCQzS4ANM8uAM7QLgBo0i4AAtQuAKbVLgBA1y4A2tguAHTaLgAY3C4Ast0uAEzfLgDm4C4AiuIuACTkLgC+5S4AWOcuAPzoLgCW6i4AMOwuAMrtLgBu7y4ACPEuAKLyLgA89C4A1vUuAHr3LgAU+S4ArvouAEj8LgDs/S4Ahv8uACABLwDEAi8AXgQvAPgFLwCSBy8ANgkvANAKLwBqDC8ABA4vAKgPLwBCES8A3BIvAIAULwAaFi8AtBcvAE4ZLwDoGi8AjBwvACYeLwDAHy8AZCEvAP4iLwCYJC8AMiYvAMwnLwBwKS8ACisvAKQsLwA+Li8A4i8vAHwxLwAWMy8AsDQvAEo2LwDuNy8AiDkvACI7LwC8PC8AYD4vAPo/LwCUQS8AOEMvANJELwBsRi8ABkgvAKpJLwBESy8A3kwvAHhOLwAcUC8AtlEvAFBTLwD0VC8AjlYvAChYLwDCWS8AZlsvAABdLwCaXi8ANGAvAM5hLwByYy8ADGUvAKZmLwBAaC8A5GkvAH5rLwAYbS8Asm4vAExwLwDwcS8AinMvACR1LwDIdi8AYngvAPx5LwCWey8AOn0vANR+LwBugC8ACIIvAKyDLwBGhS8A4IYvAHqILwAeii8AuIsvAFKNLwD2ji8AkJAvACqSLwDEky8AaJUvAAKXLwCcmC8ANpovANCbLwB0nS8ADp8vAKigLwBCoi8A5qMvAIClLwAapy8AtKgvAE6qLwDyqy8AjK0vACavLwDKsC8AZLIvAP6zLwCYtS8APLcvANa4LwBwui8ACrwvAK69LwBIvy8A4sAvAIbCLwAgxC8AusUvAFTHLwD4yC8AksovACzMLwDGzS8Aas8vAATRLwCe0i8AONQvANLVLwB21y8AENkvAKraLwBE3C8A6N0vAILfLwAc4S8AtuIvAFrkLwD05S8AjucvACjpLwDM6i8AZuwvAADuLwCa7y8APvEvANjyLwBy9C8ADPYvALD3LwBK+S8A5PovAH78LwAi/i8AvP8vAFYBMADwAjAAlAQwAC4GMADIBzAAYgkwAAYLMACgDDAAOg4wAN4PMAB4ETAAEhMwAKwUMABQFjAA6hcwAIQZMAAeGzAAwhwwAFweMAD2HzAAkCEwADQjMADOJDAAaCYwAAIoMACmKTAAQCswANosMAB0LjAADjAwALIxMABMMzAA5jQwAIA2MAAkODAAvjkwAFg7MADyPDAAlj4wADBAMADKQTAAZEMwAAhFMACiRjAAPEgwANZJMAB6SzAAFE0wAK5OMABIUDAA7FEwAIZTMAAgVTAAxFYwAF5YMAD4WTAAklswADZdMADQXjAAamAwAARiMACoYzAAQmUwANxmMAB2aDAAGmowALRrMABObTAA6G4wAIJwMAAmcjAAwHMwAFp1MAD0djAAmHgwADJ6MADMezAAZn0wAAp/MACkgDAAPoIwAOKDMAB8hTAAFocwALCIMABUijAA7oswAIiNMAAijzAAxpAwAGCSMAD6kzAAlJUwADiXMADSmDAAbJowAAacMACqnTAARJ8wAN6gMAB4ojAAEqQwALalMABQpzAA6qgwAISqMAAorDAAwq0wAFyvMAD2sDAAmrIwADS0MADOtTAAcrcwAAy5MACmujAAQLwwAOS9MAB+vzAAGMEwALLCMABWxDAA8MUwAIrHMAAuyTAAyMowAGLMMAD8zTAAls8wADrRMADU0jAAbtQwAAjWMACs1zAARtkwAODaMAB63DAAFN4wALjfMABS4TAA7OIwAIbkMAAq5jAAxOcwAF7pMAD46jAAnOwwADbuMADQ7zAAdPEwAA7zMACo9DAAQvYwAOb3MACA+TAAGvswALT8MABY/jAA8v8wAIwBMQAwAzEAygQxAGQGMQD+BzEAmAkxADwLMQDWDDEAcA4xAAoQMQCuETEASBMxAOIUMQB8FjEAIBgxALoZMQBUGzEA7hwxAJIeMQAsIDEAxiExAGAjMQAEJTEAniYxADgoMQDcKTEAdisxABAtMQCqLjEATjAxAOgxMQCCMzEAHDUxALY2MQBaODEA9DkxAI47MQAoPTEAzD4xAGZAMQAAQjEAmkMxADRFMQDYRjEAckgxAAxKMQCwSzEASk0xAOROMQB+UDEAIlIxALxTMQBWVTEA8FYxAJRYMQAuWjEAyFsxAGJdMQAGXzEAoGAxADpiMQDeYzEAeGUxABJnMQCsaDEAUGoxAOprMQCEbTEAHm8xAMJwMQBccjEA9nMxAJB1MQA0dzEAzngxAGh6MQACfDEAnH0xAEB/MQDagDEAdIIxAA6EMQCyhTEATIcxAOaIMQCAijEAJIwxAL6NMQBYjzEA8pAxAJaSMQAwlDEAypUxAGSXMQAImTEAopoxADycMQDgnTEAep8xABShMQCuojEAUqQxAOylMQCGpzEAIKkxAMSqMQBerDEA+K0xAJKvMQAssTEA0LIxAGq0MQAEtjEAnrcxAEK5MQDcujEAdrwxABC+MQC0vzEATsExAOjCMQCCxDEAJsYxAMDHMQBayTEA9MoxAJjMMQAyzjEAzM8xAGbRMQAK0zEApNQxAD7WMQDi1zEAfNkxABbbMQCw3DEAVN4xAO7fMQCI4TEAIuMxAMbkMQBg5jEA+ucxAJTpMQAu6zEA0uwxAGzuMQAG8DEAoPExAETzMQDe9DEAePYxABL4MQC2+TEAUPsxAOr8MQCE/jEAKAAyAMIBMgBcAzIA9gQyAJoGMgA0CDIAzgkyAHILMgAMDTIApg4yAEAQMgDkETIAfhMyABgVMgCyFjIAVhgyAPAZMgCKGzIAJB0yAMgeMgBiIDIA/CEyAJYjMgAwJTIA1CYyAG4oMgAIKjIAoisyAEYtMgDgLjIAejAyAB4yMgC4MzIAUjUyAOw2MgCQODIAKjoyAMQ7MgBePTIA+D4yAJxAMgA2QjIA0EMyAGpFMgAORzIAqEgyAEJKMgDcSzIAgE0yABpPMgC0UDIATlIyAPJTMgCMVTIAJlcyAMpYMgBkWjIA/lsyAJhdMgA8XzIA1mAyAHBiMgAKZDIArmUyAEhnMgDiaDIAfGoyACBsMgC6bTIAVG8yAO5wMgCIcjIALHQyAMZ1MgBgdzIA+ngyAJ56MgA4fDIA0n0yAGx/MgAQgTIAqoIyAESEMgDehTIAgocyAByJMgC2ijIAUIwyAPSNMgCOjzIAKJEyAMySMgBmlDIAAJYyAJqXMgA+mTIA2JoyAHKcMgAMnjIAsJ8yAEqhMgDkojIAiKQyACKmMgC8pzIAVqkyAPCqMgCUrDIALq4yAMivMgBisTIABrMyAKC0MgA6tjIA1LcyAG65MgASuzIArLwyAEa+MgDgvzIAhMEyAB7DMgC4xDIAXMYyAPbHMgCQyTIAKssyAM7MMgBozjIAAtAyAJzRMgBA0zIA2tQyAHTWMgAY2DIAstkyAEzbMgDm3DIAgN4yACTgMgC+4TIAWOMyAPLkMgCW5jIAMOgyAMrpMgBk6zIACO0yAKLuMgA88DIA1vEyAHDzMgAU9TIArvYyAEj4MgDs+TIAhvsyACD9MgC6/jIAXgAzAPgBMwCSAzMALAUzANAGMwBqCDMABAozAJ4LMwBCDTMA3A4zAHYQMwAaEjMAtBMzAE4VMwDoFjMAghgzACYaMwDAGzMAWh0zAPQeMwCYIDMAMiIzAMwjMwBmJTMAACczAKQoMwA+KjMA2CszAHwtMwAWLzMAsDAzAEoyMwDuMzMAiDUzACI3MwC8ODMAYDozAPo7MwCUPTMAOD8zANJAMwBsQjMABkQzAKpFMwBERzMA3kgzAHhKMwASTDMAtk0zAFBPMwDqUDMAjlIzAChUMwDCVTMAXFczAABZMwCaWjMANFwzAM5dMwByXzMADGEzAKZiMwBAZDMA5GUzAH5nMwAYaTMAsmozAExsMwDwbTMAim8zACRxMwC+cjMAYnQzAPx1MwCWdzMAMHkzANR6MwBufDMACH4zAKJ/MwBGgTMA4IIzAHqEMwAUhjMAuIczAFKJMwDsijMAhowzACqOMwDEjzMAXpEzAAKTMwCclDMANpYzANCXMwB0mTMADpszAKicMwBCnjMA3J8zAIChMwAaozMAtKQzAE6mMwDypzMAjKkzACarMwDArDMAZK4zAP6vMwCYsTMAMrMzANa0MwBwtjMACrgzAKS5MwBIuzMA4rwzAHy+MwAWwDMAusEzAFTDMwDuxDMAiMYzACzIMwDGyTMAYMszAPrMMwCezjMAONAzANLRMwB20zMAENUzAKrWMwBE2DMA6NkzAILbMwAc3TMAtt4zAFrgMwD04TMAjuMzACjlMwDC5jMAZugzAADqMwCa6zMANO0zANjuMwBy8DMADPIzAKbzMwBK9TMA5PYzAH74MwAY+jMAvPszAFb9MwDw/jMAigA0AC4CNADIAzQAYgU0AAYHNACgCDQAOgo0ANQLNAB4DTQAEg80AKwQNABGEjQA6hM0AIQVNAAeFzQAuBg0AFwaNAD2GzQAkB00ACofNADEIDQAaCI0AAIkNACcJTQANic0ANooNAB0KjQADiw0AKgtNABMLzQA5jA0AIAyNAAaNDQAvjU0AFg3NADyODQAljo0ADA8NADKPTQAZD80AAhBNACiQjQAPEQ0ANZFNAB6RzQAFEk0AK5KNABITDQA7E00AIZPNAAgUTQAulI0AF5UNAD4VTQAklc0ACxZNADGWjQAalw0AAReNACeXzQAOGE0ANxiNAB2ZDQAEGY0AKpnNABOaTQA6Go0AIJsNAAmbjQAwG80AFpxNAD0cjQAjnQ0ADJ2NADMdzQAZnk0AAB7NACkfDQAPn40ANh/NABygTQAFoM0ALCENABKhjQA5Ic0AIiJNAAiizQAvIw0AGCONAD6jzQAlJE0AC6TNADSlDQAbJY0AAaYNACgmTQARJs0AN6cNAB4njQAEqA0ALahNABQozQA6qQ0AISmNAAoqDQAwqk0AFyrNAD2rDQAmq40ADSwNADOsTQAaLM0AAK1NACmtjQAQLg0ANq5NAB0uzQAGL00ALK+NABMwDQA5sE0AIrDNAAkxTQAvsY0AGLINAD8yTQAlss0ADDNNADUzjQAbtA0AAjSNACi0zQARtU0AODWNAB62DQAFNo0ALjbNABS3TQA7N40AJDgNAAq4jQAxOM0AF7lNAAC5zQAnOg0ADbqNADQ6zQAau00AA7vNACo8DQAQvI0ANzzNACA9TQAGvc0ALT4NABO+jQA6Ps0AIz9NAAm/zQAwAA1AGQCNQD+AzUAmAU1ADIHNQDWCDUAcAo1AAoMNQCkDTUASA81AOIQNQB8EjUAFhQ1ALoVNQBUFzUA7hg1AJIaNQAsHDUAxh01AGAfNQD6IDUAniI1ADgkNQDSJTUAbCc1ABApNQCqKjUARCw1AN4tNQB4LzUAHDE1ALYyNQBQNDUA9DU1AI43NQAoOTUAwjo1AGY8NQAAPjUAmj81ADRBNQDYQjUAckQ1AAxGNQCwRzUASkk1AORKNQB+TDUAIk41ALxPNQBWUTUA8FI1AJRUNQAuVjUAyFc1AGJZNQD8WjUAoFw1ADpeNQDUXzUAbmE1ABJjNQCsZDUARmY1AOBnNQB6aTUAHms1ALhsNQBSbjUA9m81AJBxNQAqczUAxHQ1AGh2NQACeDUAnHk1ADZ7NQDafDUAdH41AA6ANQCygTUATIM1AOaENQCAhjUAJIg1AL6JNQBYizUA8ow1AJaONQAwkDUAypE1AGSTNQAIlTUAopY1ADyYNQDWmTUAeps1ABSdNQCunjUASKA1AOyhNQCGozUAIKU1ALqmNQBeqDUA+Kk1AJKrNQAsrTUAxq41AGqwNQAEsjUAnrM1ADi1NQDctjUAdrg1ABC6NQCquzUATr01AOi+NQCCwDUAHMI1AMDDNQBaxTUA9MY1AI7INQAyyjUAzMs1AGbNNQAAzzUApNA1AD7SNQDY0zUAfNU1ABbXNQCw2DUASto1AO7bNQCI3TUAIt81ALzgNQBg4jUA+uM1AJTlNQAu5zUAyOg1AGzqNQAG7DUAoO01ADrvNQDe8DUAePI1ABL0NQCs9TUAUPc1AOr4NQCE+jUAHvw1AML9NQBc/zUA9gA2AJACNgA0BDYAzgU2AGgHNgACCTYApgo2AEAMNgDaDTYAdA82ABgRNgCyEjYATBQ2APAVNgCKFzYAJBk2AL4aNgBiHDYA/B02AJYfNgAwITYA1CI2AG4kNgAIJjYAoic2AEYpNgDgKjYAeiw2ABQuNgCuLzYAUjE2AOwyNgCGNDYAIDY2AMQ3NgBeOTYA+Do2AJI8NgA2PjYA0D82AGpBNgAOQzYAqEQ2AEJGNgDcRzYAgEk2ABpLNgC0TDYATk42APJPNgCMUTYAJlM2AMBUNgBkVjYA/lc2AJhZNgAyWzYA1lw2AHBeNgAKYDYApGE2AD5jNgDiZDYAfGY2ABZoNgCwaTYAVGs2AO5sNgCIbjYAInA2AMZxNgBgczYA+nQ2AJ52NgA4eDYA0nk2AGx7NgAQfTYAqn42AESANgDegTYAgoM2AByFNgC2hjYAUIg2APSJNgCOizYAKI02AMKONgBmkDYAAJI2AJqTNgA0lTYAzpY2AHKYNgAMmjYApps2AECdNgDknjYAfqA2ABiiNgCyozYAVqU2APCmNgCKqDYALqo2AMirNgBirTYA/K42AKCwNgA6sjYA1LM2AG61NgActzYAtrg2AFq6NgD0uzYAjr02ACi/NgDCwDYAZsI2AADENgCaxTYANMc2ANjINgByyjYADMw2ALDNNgBKzzYA5NA2AH7SNgAY1DYAvNU2AFbXNgDw2DYAito2AC7cNgDI3TYAYt82APzgNgCW4jYAOuQ2ANTlNgBu5zYACOk2AKzqNgBG7DYA4O02AITvNgAe8TYAuPI2AFL0NgD29TYAkPc2ACr5NgDE+jYAaPw2AAL+NgCc/zYAQAE3ANoCNwB0BDcADgY3ALIHNwBMCTcA5go3AIAMNwAaDjcAvg83AFgRNwDyEjcAlhQ3ADAWNwDKFzcAZBk3AP4aNwCiHDcAPB43ANYfNwBwITcAFCM3AK4kNwBIJjcA4ic3AHwpNwAgKzcAuiw3AFQuNwD4LzcAkjE3ACwzNwDGNDcAajY3AAQ4NwCeOTcAODs3ANw8NwB2PjcAEEA3ALRBNwBOQzcA6EQ3AIJGNwAmSDcAwEk3AFpLNwD0TDcAjk43ADJQNwDMUTcAZlM3AABVNwCkVjcAPlg3ANhZNwByWzcADF03ALBeNwBKYDcA5GE3AIhjNwAiZTcAvGY3AFZoNwD6aTcAlGs3AC5tNwDIbjcAbHA3AAZyNwCgczcARHU3AN52NwB4eDcAEno3ALZ7NwBQfTcA6n43AISANwAegjcAwoM3AFyFNwD2hjcAkIg3ADSKNwDOizcAaI03AAKPNwCmkDcAQJI3ANqTNwB0lTcAGJc3ALKYNwBMmjcA5ps3AIqdNwAknzcAvqA3AFiiNwD8ozcAlqU3ADCnNwDUqDcAbqo3AAisNwCirTcARq83AOCwNwB6sjcAFLQ3ALi1NwBStzcA7Lg3AIa6NwAgvDcAxL03AF6/NwD4wDcAksI3ADbENwDQxTcAasc3AATJNwCoyjcAQsw3ANzNNwB2zzcAGtE3ALTSNwBO1DcA6NU3AIzXNwAm2TcAwNo3AFrcNwD+3TcAmN83ADLhNwDM4jcAcOQ3AArmNwCk5zcAPuk3AOLqNwB87DcAFu43ALDvNwBU8TcA7vI3AIj0NwAi9jcAxvc3AGD5NwD6+jcAnvw3ADj+NwDS/zcAbAE4ABADOACqBDgARAY4AN4HOACCCTgAHAs4ALYMOABQDjgA9A84AI4ROAAoEzgAwhQ4AFwWOAAAGDgAmhk4ADQbOADOHDgAch44AAwgOACmITgAQCM4AOQkOAB+JjgAGCg4ALIpOABWKzgA8Cw4AIouOAAkMDgAyDE4AGIzOAD8NDgAljY4ADo4OADUOTgAbjs4ABI9OACsPjgARkA4AOBBOACEQzgAHkU4ALhGOABSSDgA9kk4AJBLOAAqTTgAxE44AGhQOAACUjgAnFM4ADZVOADaVjgAdFg4AA5aOACoWzgAQl04AOZeOACAYDgAGmI4ALRjOABYZTgA8mY4AIxoOAAmajgAyms4AGRtOAD+bjgAonA4ADxyOADWczgAcHU4ABR3OACueDgASHo4AOJ7OACGfTgAIH84ALqAOABUgjgA+IM4AJKFOAAshzgAxog4AGqKOAAEjDgAno04ADiPOADSkDgAdpI4ABCUOACqlTgARJc4AOiYOACCmjgAHJw4ALadOABanzgA9KA4AI6iOAAypDgAzKU4AGanOAAAqTgApKo4AD6sOADYrTgAcq84ABaxOACwsjgASrQ4AO61OACItzgAIrk4ALy6OABWvDgA+r04AJS/OAAuwTgAyMI4AGzEOAAGxjgAoMc4ADrJOADUyjgAeMw4ABLOOACszzgARtE4AOrSOACE1DgAHtY4AMLXOABc2TgA9to4AJDcOAA03jgAzt84AGjhOAAC4zgApuQ4AEDmOADa5zgAdOk4ABjrOACy7DgATO44APDvOACK8TgAJPM4AL70OABY9jgA/Pc4AJb5OAAw+zgAyvw4AG7+OAAIADkAogE5ADwDOQDWBDkAegY5ABQIOQCuCTkAUgs5AOwMOQCGDjkAIBA5AMQROQBeEzkA+BQ5AJIWOQA2GDkA0Bk5AGobOQAEHTkAqB45AEIgOQDcITkAgCM5ABolOQC0JjkATig5APIpOQCMKzkAJi05AMAuOQBaMDkA/jE5AJgzOQAyNTkAzDY5AGY4OQAKOjkApDs5AD49OQDYPjkAfEA5ABZCOQCwQzkAVEU5AO5GOQCISDkAIko5AMZLOQBgTTkA+k45AJRQOQA4UjkA0lM5AGxVOQAGVzkAqlg5AERaOQDeWzkAeF05ABxfOQC2YDkAUGI5AOpjOQCOZTkAKGc5AMJoOQBcajkACmw5AKRtOQA+bzkA4nA5AHxyOQAWdDkAsHU5AFR3OQDueDkAiHo5ACx8OQDGfTkAYH85APqAOQCUgjkAOIQ5ANKFOQBshzkABok5AKqKOQBEjDkA3o05AHiPOQAckTkAtpI5AFCUOQDqlTkAjpc5ACiZOQDCmjkAXJw5AACeOQCanzkANKE5AM6iOQBypDkADKY5AKanOQBKqTkA5Ko5AH6sOQAYrjkAsq85AFaxOQDwsjkAirQ5AC62OQDItzkAYrk5APy6OQCgvDkAOr45ANS/OQBuwTkAEsM5AKzEOQBGxjkA4Mc5AITJOQAeyzkAuMw5AFLOOQDszzkAkNE5ACrTOQDE1DkAXtY5AALYOQCc2TkANts5ANDcOQB03jkADuA5AKjhOQBC4zkA5uQ5AIDmOQAa6DkAtOk5AFjrOQDy7DkAjO45ACbwOQDK8TkAZPM5AP70OQCi9jkAPPg5ANb5OQBw+zkAFP05AK7+OQBIADoA4gE6AIYDOgAgBToAugY6AFQIOgD4CToAkgs6ACwNOgDGDjoAahA6AAQSOgCeEzoAOBU6ANwWOgB2GDoAEBo6AKobOgBOHToA6B46AIIgOgAcIjoAwCM6AFolOgD0JjoAjig6ADIqOgDMKzoAZi06AAAvOgCaMDoAPjI6ANgzOgByNToADDc6ALA4OgBKOjoA5Ds6AH49OgAiPzoAvEA6AFZCOgD6QzoAlEU6AC5HOgDISDoAbEo6AAZMOgCgTToAOk86AN5QOgB4UjoAElQ6AKxVOgBQVzoA6lg6AIRaOgAeXDoAwl06AFxfOgD2YDoAkGI6ADRkOgDOZToAaGc6AAJpOgCmajoAQGw6ANptOgB0bzoAGHE6ALJyOgBMdDoA5nU6AIB3OgAkeToAvno6AFh8OgD8fToAln86ADCBOgDKgjoAboQ6AAiGOgCihzoAPIk6AOCKOgB6jDoAFI46AK6POgBSkToA7JI6AIaUOgAgljoAxJc6AF6ZOgD4mjoAkpw6ADaeOgDanzoAdKE6ABijOgCypDoATKY6AOanOgCKqToAJKs6AL6sOgBYrjoA/K86AJaxOgAwszoAyrQ6AG62OgAIuDoAork6ADy7OgDgvDoAer46ABTAOgC4wToAUsM6AOzEOgCGxjoAIMg6AMTJOgBeyzoA+Mw6AJLOOgA20DoA0NE6AGrTOgAE1ToAntY6AELYOgDc2ToAdts6ABDdOgC03joATuA6AOjhOgCC4zoAJuU6AMDmOgBa6DoA/uk6AJjrOgAy7ToAzO46AHDwOgAK8joApPM6AD71OgDi9joAfPg6ABb6OgCw+zoAVP06AO7+OgCIADsAIgI7AMYDOwBgBTsA+gY7AJQIOwA4CjsA0gs7AGwNOwAQDzsAqhA7AEQSOwDeEzsAghU7ABwXOwC2GDsAUBo7AOobOwCOHTsAKB87AMIgOwBcIjsAACQ7AJolOwA0JzsAzig7AHIqOwAMLDsApi07AEAvOwDaMDsAfjI7ABg0OwCyNTsAVjc7APA4OwCKOjsAJDw7AMg9OwBiPzsA/EA7AJZCOwA6RDsA1EU7AG5HOwAISTsArEo7AEZMOwDgTTsAek87AB5ROwC4UjsAUlQ7APZVOwCQVzsAKlk7AMRaOwBoXDsAAl47AJxfOwA2YTsA2mI7AHRkOwAOZjsAqGc7AExpOwDmajsAgGw7ABpuOwC+bzsAWHE7APJyOwCMdDsAJnY7AMp3OwBkeTsA/no7AJh8OwA8fjsA1n87AHCBOwAKgzsAroQ7AEiGOwDihzsAfIk7ACCLOwC6jDsAVI47AO6POwCSkTsALJM7AMaUOwBgljsABJg7AJ6ZOwA4mzsA0pw7AHaeOwAQoDsAqqE7AE6jOwDopDsAgqY7AByoOwDAqTsAWqs7APSsOwCOrjsAMrA7AMyxOwBmszsAALU7AKS2OwA+uDsA2Lk7AHK7OwAWvTsAsL47AErAOwDkwTsAfsM7ACLFOwC8xjsAVsg7APDJOwCUyzsALs07AMjOOwBi0DsABtI7AKDTOwA61TsA1NY7AHjYOwAS2jsArNs7AEbdOwDq3jsAhOA7AB7iOwC44zsAXOU7APbmOwCQ6DsANOo7AM7rOwBo7TsAAu87AKbwOwBA8jsA2vM7AHT1OwAY9zsAsvg7AEz6OwDm+zsAiv07ACT/OwC+ADwAWAI8APwDPACgBTwAOgc8AN4IPAB4CjwAEgw8AKwNPABGDzwA6hA8AI4SPAAeFDwAuBU8AFwXPAD2GDwAkBo8ADQcPADOHTwAaB88AAIhPACmIjwAQCQ8ANolPAB0JzwAGCk8ALIqPABMLDwA5i08AIAvPAAkMTwAvjI8AFg0PADyNTwAljc8ADA5PADKOjwAZDw8AAg+PACiPzwAPEE8AOBCPAB6RDwAFEY8ALhHPABSSTwA7Eo8AIZMPAAgTjwAxE88AF5RPAD4UjwAklQ8ADZWPADQVzwAalk8AARbPACoXDwAQl48ANxfPAB2YTwAGmM8ALRkPABOZjwA6Gc8AJZpPAAwazwAymw8AG5uPAAIcDwAonE8ADxzPADgdDwAenY8ABR4PACueTwAUns8AOx8PACGfjwANIA8ANiBPABygzwAFoU8ALCGPABKiDwA5Ik8AIiLPAAijTwAvI48AGCQPAD6kTwAlJM8AC6VPADIljwAbJg8AAaaPACgmzwAOp08AN6ePAB4oDwAEqI8AKyjPABGpTwA6qY8AISoPAAeqjwAuKs8AFytPAD2rjwAkLA8ADSyPADOszwAaLU8AAK3PACmuDwAQLo8ANq7PAB0vTwAGL88ALLAPABMwjwA8MM8AIrFPAAkxzwAvsg8AFjKPAD8yzwAls08ADDPPADK0DwAZNI8AAjUPACi1TwAPNc8ANbYPAB62jwAFNw8AK7dPABS3zwA7OA8AIbiPAAg5DwAxOU8AF7nPAD46DwAkuo8ADbsPADQ7TwAau88AA7xPACo8jwAQvQ8ANz1PAB29zwAGvk8ALT6PABO/DwA6P08AIz/PAAmAT0AwAI9AFoEPQD0BT0AmAc9ADIJPQDMCj0AcAw9AAoOPQCkDz0APhE9AOISPQB8FD0AFhY9ALAXPQBUGT0A7ho9AIgcPQAsHj0Axh89AGAhPQD6Ij0AniQ9ADgmPQDSJz0AbCk9AAYrPQCqLD0ARC49AN4vPQB4MT0AEjM9ALY0PQBQNj0A6jc9AI45PQAoOz0Awjw9AFw+PQAAQD0AmkE9ADRDPQDORD0AckY9AAxIPQCmST0ASks9AORMPQB+Tj0AGFA9ALxRPQBWUz0A8FQ9AIpWPQAkWD0AyFk9AGJbPQD8XD0All49ADpgPQDUYT0AbmM9AAhlPQCsZj0AAA</prop>
				<prop name="Temps">REFSWgAASTQCAIBJL/9cj8L1KJw8QP/D9ShcjwI9QHuamf/xPkDNzAcA+0xA/fM5QUDsUf+4HoUrQkAUrv9H4XoUQ0A9Cn/Xo3D9Q0Ap7vH36ERAIQCuRwFGu0BINgHnRkDv8Vz3z0dAGADrUbhI10CkcCYBSQUDjEre/fN5S0B7HgFaTH1AKAA9CndNQOnye2BOfQNAT0BSTgHrEVAdA4SUBPRQQO1mpgJRQCcBPdpR1v3zaVKtBFL980lT3gUDvFNAH1ABLlS1QB8CntwEDlXVA37bVUDu8gxWLQN4VrZ1A+dW9fNSVxUDu7dXQDMeESNY/fOJrVitA+pY1QRZRQMft1lAcSYB8Fg9A7fZWP0ETBQ3WAUD/FeW/fPZV0UT0HQX9vLSkIQfjhV2HdYCzrQXBgLMJMQXrgLK1BdOAsjkH6YCkcb8HwYlHgLEHCeOAsGFV1UDwywnPi8wI0YCvyBcJ1YveC9iISYCvYwvpi8AmCMWFRYVvi/gL/IvFBf+8gG5BD8OPRY9Nj1WPzg/Sj8AjD+eP7A/wj90N04T1D/ePwDwPxpPLE8+T/g/Ck90T15NAGZNlk+oT7JPzE9eT+BP6k8AHF8WXyhfOl+ETw5fWF+KXwCcX25fwF+6X/xf9l8QbwJvANRfRm9Qb0JvdG+Wb5Bvsm8AxG/Wb+hvgm8UfwZ/KH8ifwBUfzZ/QH9qf5x/nn+If3p/AOx/3n/wfyKPDI9OjziPWo8AxH8uj5iPqo+0j96P8I8CnwAUn36P2I/CjzyfTp9on5KfAISftp/In9qfrJ+un3if+p8AJK8Gr1ivMq9sr26vUK9qrwC8r6avwK+yr+yvzq/4ryq/ADy/Vr9gv3K/nL9Ov4i/yr8A3L/mv6C/As8kz7a/EM8azwBkz2bPSM+Sz7TPvs/Qz+LPAKzPts8Q3yLfRN9e3zjfWp8AdN+m31Dfut/E3+7f2N/i3wAk777fOO9K72zvBu9I35rvAKTvru/A78rv7O/+7yD/Ev8ANP9O/yj/Sv98/1b/kP/C/wC0/9bv0P/y/xwP1v8wD+L/AEQPBg9oD5oPjA++D9AP4g8ArA+GD/AP+g8UH64PKB9aHwB0H34fqB+SH7wfrh/YH8IfAOwf7h8IHxovTC9WLwAvQi8AhC+OL7Avgi/sL94vwC/KLwAUPxY/MD9CP2w/9i+gP7I/AIw/xj9QP+o//D8eT9g/Gk8ARE9OT2BPCk98T55PiE/CTwDkT/ZP0E8CX7RPLl84XypfAGRfbl+IX0JfnF9WX7hf6l8A/F8WbwhvIm8sb9ZfMG9KbwB8b5ZvqG+6b9xvbm9gbxJ/AORv9m8of0p/HH9Wf4B/on8AjH+Wf9h/6n/Mf8Z/8H8SjwAsj1aPAI9qj3SPho+Yj6KP/syPuB6F61GYV/tAAPaBUFdAPQrv16NwDeyEyFZA/xSuR+F6hFZA+6Rw/oBDVkDD9W8oXI8CDJTEVe2Dd4hVQKeBR0FVpYPvB1VAUu6B0VRAfylcj8L1mFRFk3thVBVzKVRAM2aR3/NTQM3Mb5C8U97tg3hTQHH+gUBT20B7DpEKU2WT01LebZOcUkD2IJDCZW1S9YMwUu2D+FFlk7uzUW2TfFFAAJA93wpHUUAf8IC4Dm1RpYPXUDWToVAVc9tpUBWTM1DNk95P3kWTcU9AZgahBk/uxZOXTkBQkChcL21OpYPHTfWDYE2Fk9v6TIWTekz9gx1MnUAPkRTuSz2UNKRafUxtk8xMQOxR7oDbS039g71NDZP0Tc1AT5Eo/HSnbpLsTW1Az5Ee5Xyk3E3tgwPYTY2UpKempZ6lxq32ggng3K8WkuP0p5alBr1OkgHoHL8uvzizjqVOv2C7fpIB8HS3br+Qv6K/dKeuv8C7AHal5r/4vwrPHM+ukyzPRs0APs9oz1LPfM+Oz5jPqs/Uz2Dmz8DP8s8c3/aCAE4Vk21jHKQnT2WjC1B9o1uMUG2TDFEtlFEVo23/vJSMUkWTAVMFo3d2U0D/gT3qU0Wja15U9YPQZJRDVZWjU7VVFZa2k1Y1kyH0hGuQVy2kV2WTY1hNk63I5NQYWT2kWXW0WKoVdFi9lFh9ozwM5PyVV82TzvyEvSznFqK/BVdFk8FE5yaTVOdG7W7vAEjrPuWW76jvuuku78jrlpNWVORUVzWTESTlVoWT24pWTZNIVo3TClbaZaPLRJSRVRVzSVVq9YMQLJTYVJShVIWTm2pUDZM0VB3khNTG1oyUg1NlpFMVkxNT2vWUUgWjplLNk25S1k2TOFI1kwGUlLxRWg2UUUWjTlEFoxZs1FvfUO2DqFD9lFCN02s6UEWkT/2DfU8Nk9sUT43Tqk71g0BOrKWmFqJvTR30TWWji5VMRdRMjdRLRaZ+kjApTN2UNKQapKSYlKcezQB2tTa13qWerb6v0K/qr+QPAAa/GL8aH2S/Ph9QH4q/dB8Ahh+YH+K/rB/OH+Af8h8ELwAG3wDbLs8gL0ovNC8e32AvsJIvpC/GLX6iHE7Fk7fNTg2TlE/llsaS51BWBaNmUd2kUR2TUpyUa8VShZM6jPSuUxUEbVQdk7JUlaMlVQWjrZZMNAZWxZN3XDTn1VYFo1b8hN2shElYbC005NQIWZ2TJVmNNjYGotZY/YOdWGWktDQNCwTk2Vdt9LzvRu9g7wTqMRaSw/w/Hk+Q7+I5tu8QwO/S6c7lzpKe3NX85MvQxNbzHPSaFP8m/e6CWFWazZMeTDTmVC00TJRomjw0MlT0+lMllJTUjrVTxZNXfJQgUx0UUtqVo6WUlGxSpYM3UrRt1ubTUTWTkVEVc1kStJQj1P/2gnDs937T3PQrmE9VBE+Vo8UUD2aSa3NNRaMOJBSoTAWjrUY0pPpLlaRLZaMrZUzthEwFBCQEj00dqwDjoB4dlqXer6ALPm9gY/4PAIBvEh+kby4fyG/ab6Qffr8A+G+qH7wfDi9Af1J/fH+OfwB4L3IvzC++f8gv0n/8f9Z/gBCPIo80j9Yqg6DeJa6DTqp9o5z0JElc1MxU1ExWvPTEUZWjVayUyJSUtTx8lLAMVCRUDaRUVn2jDFW9lFXNVFa9lLVWfaPs/IRcV43TyrYMRDNYFaOfWEWj/m1YhZMqWRWjD1mN02naJJc+ol0M5BxYXWQELEdmorvU7yZPCE+Sn2RPQL6f4J9qTwSvzu220rPc1KlzHJUk5O4ElKy0RGi1VoWDKcRE61V1M61VVZUzZfSELqzU9eSEW7xUlTOFVHUzTdyEVRec1OB89JuE9GMUVKsuUz2EUjUzwKT0iGlSFTb2UhuU9NZRjURqZNRoDDQwZFT5UL3TUcNU124z5PQR/CS3TNTbS0+dQ+FO5VN6TrI1tE7VVOwEQ01t9ExmFTNiTE3UXAThSxUzrQJkBFpMlTPV/FRYABRnDnWGDQ51Nm2+D1hvCs8A9A8uz5hvUs+8b3bPiM8SfwCsz77P0M9qf8S/7s8Y3yrfAFyPXo9Q31KPXN9m36Dfkt9gzN+u39jfAu8U7DhObbNVI0S0C+z0ipyEDAS024hR9VP7UaVTcFJq7QRSvfN0zKToU3WDrVxM9NFUdfNDhKS1lnSkJVadVFZtVLSUkVbs5PxXXTNnrDTNrDTbHVmdUyhZpVMAWSx1lFyUfFh1gzxclMPgAqZS0LSXFq2Gnzj/Sv/UnwBu/4D/+p+k/7b9hoO0527iNVSURBO85LxWVbSsRK069PT6VS30VT0zgjVVlYRVNTMQVcVEPDShkoykg+CWM5yk7RxUt61TnZOBU5WEU0XDBWlTzeREVJfUpGBSRZNbKlKdk/FR5VO6rIS1hHRUP1RUCFGF5FCataRQbeNkUH2kNLTxtky0gU91M/1ONaOTaU71VCzkwxTEYE2FM03+/Fw0TO1WlgNLnUOtQQRktEw1ozP0tJwBTcVERMeOzV7FDs+QHyLJACbPwB9Kz+QfZs+Qzxov3M8APi9QL2IvBN+GLwDfki+8LwDOL4Dfet8U7+bfED8iP0w/AF4/cD+CP5Q/Pj9wiIOPRbSMnIcGuuBR5aZ2s9ykOJVT7URTNQMi3Icusiaq1ESY1EQIVKR4rETqVlSkWFd1tFf9RFiV5AZUlA1Z9UPj4HZFRpVWkrWdXJRcNJQaWIWD2QLc9MS8/y7/mJ+qn2T/Dl9AIF8yX7xPRl+48/6jV9UTUWXk9LPgPpLfBJSc9PQtWvz0GlbN5FW15DxEtVgMBB88ROhUFURUWh0TeITkQVS95FN1tGbEpI5TVUTMhCBTnQOr6lI1o7OMBHp8BDc1UuUDAdykyFH1BBS0rVlEZCNRHSRQneO1WjS0cSS0PFBtswMktCSTgCYTTz1kBBRjjIR7hbV8/CQUzLSwTH2jTqh8tJuwTkNLtWRMVQN3tkwUE001U49NNaPTAKQv/iXWv+i/As9Mf8YfcH8A2h+Ufx4vuH/Kf3Qv7n8AjwB6L5wv3i9Ij1qPbI/uL4CPAJKPpD+uj6A/sj/8j/aPIJ8QMp9En06VhrNOtfTUN56jqtQEziS0TKQExLQEONVSTaRS9eM8HESyUzJt4yQkR+6yDFX15AwEpe8MBF9MR56zVx0TyEhkR5ZFpmNYfUZWQhiMR9rOQp/U5F1YFUMeWALlQ+G0R+7jVF/2T+hL7k+AoK8KX8Sv1q9gX/qvlKSzqtz0hFxERgz08JRUrLZURGhWTWMpVjXj62oMBK+c5HUsBDtVVQO19+xUvEQEhVTdo0/WJEQXVE10U41DqlOqjeNz/FQu9FT2hATAZgxEiFL9NjbiG1Kd40vlUe0DrUzk8zUwTGRr+VBlE8XUBI5QLUNtVtwEIVBVA9dPhbRtTy1D5k4VQ35OtWQtTvXjrE19A0eEdcxki4JM3aMPLBfOZfaTTBTlNGzETyTkuIR3Jo8QgwCWdbYVNn9Qf6IffH9+f5h/AKJ/TN9e39h/Eo+U36bfOIsAvt84j+rf/N8O7yDv0o807wAGn0DvWu98747vUJ/C76zvsObvwDirYB4SOE6VBE5qnQPa7ARt5DQMUY1DtYqsBP/8NHJSZRRSivWUUyUD0FwE61C+A1TWTRNDVW1EVX1jI1YyJURWbQTk9HNX7cR8VaqkRMqkRVlFBFnlQwG2hETNWK3TkFglA1AKRKT+dFTOBL9urZaltkUAjq2Wr0gPsq8MD96v6K8CDwh0X4ZVV8LhlF/Ok6xXfmIBk7xfzl/gU2ZD7F/+XxBvBCJhFkJuLG8+b1BvYmGeswBsb35vkGPmM5xnzsqzYN5SLRhM5LRM5UNRzGd2xQhuxY4TxGQO9G/e3xh/Kn8A3M+OLwDfGt8839YvQN9y3wAMP67VFj+w30o/VC+uz2A/AJI/pD+2P8g/Uu/U7+7v+D8AEk8cTxZPCE9qT3xPjk8A+EscTpUTuXSXZpJLhJ8CZmLFnJf+k6yXvmO8l04S25hUlRMJVfWTelUC1fPtHFXsl04T/J8OryCjUm7DWX0k5PSgRKReRK8AVq8ID4KvnFdWD+hfgg8MbyAeb6APQm8Uv8YSMyy/9pIBakS/Vr2us2y/fr+Qv6KxAsZiZay3lkO8v86/4LN+U4Tst7YSMfy/Ds8gw/aSuoAsx+6TPM9OxcZDXMdmkmsCLCQTdM+Gz5jLNjV2P8DLAG4viCuGL6gjti/AL+ovfI8ADj+gjzI/xI/Wj+iP+o/0fwAen4A/Kp9Un2afOE8yT5xPAJ6fqJ+6n+Sfjp/Yn9KfLK+0nk/AEU7FY/VONSRQVpUjkFC9Aw7stIg8/0hO/TZTRBRebPdmgkW0ZNO3VY1mNlKalGQLV6rFY5XUBAFkVGjk9NBRWA0UxPdGEv5kVMi09C16XFQ8WDUUV9V0rFcApl+4X8pZ7l+Iv/pfpL++v0Awb0pvVLe+D9AD9vNW9UNFjJRkS+wP/g3uoiEUFC3YbPShVIVkVNUUNB+sRh3GEhNTBcPelKSlgGwX5kV+FbbzjBePczR0GKKEpN+sH74dflNP/RRPGmUUTnUTR05VhvYfCCsKtmNLNVRLhfQsLz4vQJ8AYi88jzaPoC+yL/zffo8g7wCKj0Tvto8An3rvjO8GnzCfALLvvO/O7/jvCv8krx6vOP8AQq9k/x7/aP9K/6z/fv+w/yzi+d5iIE5VZE4V1s5jlMxHNnrhjBRT7EfmAjplU42jsgRfBhIoVdWkWVU1xvZCfFZFE+4kxFlcPLfGYjVYtURYjXQpWWVW5gIKrATYVFeGAxY0tBxY1WPX1LdOv2C/AHK/HB+ev9C/Uh9kH96/+AsU/gW+wqgUxHNsb35vkGNa7rLdVMShVS3TZ6xvqL5v0GO2A1SN1FOVY5vQ7G/+bxBzptJEtMQOUpKFw9Ysf95iMER/3mKAlVCNY0kM1BNsd6bSVCh8f451ptKUjNQzZOTbcFiuf8BzBsL+S8VjVVTULfF01HNNLdPHPOfW7wAIi77f0N96PwTvDu+wP8I/AFzv5j/4P2LvHE8uT0BP6u8AVE92T4hPmk+sTz7/wE+i/wD0T+5PAF8SXyRfNl9gX3Jftuz8AE6VY4tOjaNi1U8lgywE1KwE1CxRpoXDplEddgbCjrTEHpqcxJOUxAhUPdTMZO9qZMRhRMTTRMRDVh3GaAbTpBfGYhUEtH9YFcPT41gNtmZzWS3T51iqBcOu/KRw/KQw/KTwIVc1BIQf/g2m0sQUF65lAA4dFh/gb0IfBH8Wf3gfSrlW/sKRV4XDVrwUAATEab50B6aiOswU+lUldLVVpQOEzKRJVcV0VVbtA8tUjaOS9FRcDCTVJfxVU8WkU/VjgVO2NbM8U5UzBVM9xFLaLdOXTCRgUvXDKlJWDdPzUQUkUf0Td4Skaz9R9cMKjKTSUMUEaVA1JBQELvzE8U+to2tuT+2kT/0Tl04lczUvnFTL7NRjTZ10bDSTnExt1n4DS13W7rI9VUw1s6x81C7s1KOENwBeT0hDrt9oP4I/5N+WP6A/AMo/bJ8GT5CfGkkWT8Cf0p8A5J/ej/ifGq8srz6vUK/aTwBkr0ZfQF+ar6yvzq/gr8KvsAS/9q8Quw6SHE6dBE5SlYRPLcS0JOr0xGokBzZWklVS1RPJUt125pIZsEwHhsK2VAWEZA92BVIOkuyEB8YiysRkUZwHtv7CEVl9wyxZJXMPqVkNlGxkoGRkXjxkDwDcD+4PKHvmbxAf8m+Ez5bPAKjPMn/Mz5Zlph+4H8oZPrMg3B/uHwAvEiEGYkEcLy4vAEAvUiH2U1wvbi+AL5IhNtJBt5wvri0WI8QvxrL8fKQQ4y/1Lwc0nnNMHYQcN/5SBW80lMM0P0Y/WD8Kn7zvAI4/UJ9ynwT/dp+Ynzr/tJ8AXv9w/4L/DK8Or4jvsv/c/wDu/wAPiq8UDx4PGA9KD2wPgH4POA9qD7QPpg0e5YaDTmo10ydUtAu8VIxQRfOVDCyEiowkGdRXNpIDTVOds3ZTxSSE1F4EZI3RbNRDVUUUFGf+IrOyZBQjTHdW8vxXRdNnsVjtdExvNtL3WKWDvlQ8Z9ZSPmRk/mR0zjTHADbNVs2uZa5tVs8gL4LPRC+AVi/Iz5pp5hpTcL4j9MQTGgTU0Ly0jFZVtAzUu7C2/lLPVZ2zhlXtc02aFGQTtLTcVM2ETNRsZpy0NlRddGTUulP1w7WDhNROfNQVU9VT3m1SxdOoUo3zcFJl0006tNT2UWV0xFSGvNRVUBQVUWWD4Vy0qvTUbXPk1DBQ9cPzTyXz1YisVBxshLd0hE9OJCX2NpKDjIcu00y1hn5zGUulhjbCK0wl5ETllIUBTc0k7OdG/Rb1/o1OTzCfAOLv7O+WT6hPKv/MT1b/sJ8Akv8UX5b/CA9KX8T/Vl+AXwCSX8wPVg+wX8Jf1F/GDwBvIBJvJG8ub+hfSm9N9QR8hNGLTLfeI0yEzvwETFFWfdPFUb1DOJzUrEQ0aSCMv65CmKS0ClW9tJqEdO+EdF9WNYR8dFrU1Ld+0jUcxJ+sFP5YjPW2ZtIaWTUULHc+gl0KxBQe7LThZMfWH+gfaskADi+4fzovzH/uf3AvEo98J9puQrMEJIRXnbNGV1LVNFcN3hYSKbwk6wR0269VfdN1VTXDO1XQ1TT0ZFPYBuNURdMXVDRVRDQUqhw0c1OFto7d2qYzUtUzUlI1wxtSNn3T5VE9w61RXeRstGkx1Nf2wsOkZI5QxdOrWFCdFFAlxE+lY27MDO9mYhROjbSEZEtN2jUUTDXTh0xtQyNMar1ESzXTB+w0Wkw15gQG41RkuIxHXl+Y60ZNtu8ACK/a7yyvjk9Qr8JJvk+ArwDiT6Svtq/IrzJf1J+eXxC/ACK/NL9Gv1APWr9sv05vkL8Asr+kv9a/6L/6v8y/3gXuIqs8TmXkTmXT2pxkbWYEFOxQDRZecv1R1TNrclJF0+dMNFpTDaOT0FNd1s6ytEwXRqK11jTUJ1Y1E5q8JAtXZhUTeVc1pJx0UVh9xLYsdB9ZdaMoWc2zBKlZjRbWopDUxFAsdA8AxBTTEH4lhn3efa5/UN9i34D8f4bfAI8ij7zffiUW4p6ixMRlpCRzEM4i37QknMwUdcQkHFaNFOQkk1W2NRNaVd0zIVU1k+gWDDSwVDWTeEQUi8B+E9osFMY8FI5TdaNYUzbVMyJTFXPqUmUUxGRbfFKlEzdS3TMBTDSrylHFg5MclFms5COpUU3GpsK3PJRx/AQ82ow0A5Q0oE/NszRPoq2UTuUG3gVmQoAMxBhWhLS0TM3ETNU0TDUUWUtllAREdEylYw4cRAWPDMTY/K/OtTZNDq3+lQD+nxivOq9cr+7/YK+SryQPAJ6vSA9aD2wPbv+QD6IPtA8Axg/YD+oPFM/OvxAfIh80HwBGH1gfAs+MH2YfAB9yEWZCqwBOhZRO1TNirDQsqqxkrKRkLmQ0pnQ1UmI1M47MZx7jbOQIVI3k1VR9I+20hGDkJNNVtm3DR1Z1E9RWbUNDtjzUsVctAxxYbcOHQVhNdjaS68Dexf6DWIU0VViFc2ukJCtcdO1EhCHGfH/Wf6B7dhLEbN9u34CY3+J/PD/G32A/ItmGwpFWRIRWV3UDANzUvhR0VXoM5DwUdPr8ZL+MhNWChIRLHOQDhITLVFY185JUpWNenIQlpIQr71Ntw7eExIHMh97yqwVT/WPPlOSX3IRgrVJVkypSbUPzxOS81AyXLuJBvGQIZMTSUJaFc5tQdRNk9BU8lPHWVJRqTzX0T23Dl07a/WMv1BTHTc3jZ01kNfSs9JyMl6Zi7ku1NGlLXUSslKw89CpNRSMBo7z3Bh+A++6fsP9SXwRUAePU/97/kF+iXzQPxl9ADwDqX/xfDm+AD/qvRG82b1BvAHpvjG+mH5hvqm/Eb9Zv4G8A8m8cfw5/QH9SfyTPNs9IwyZekg5RVcY+Mv9kz3bPpIjDhsLRlM/2M1alRFa0nZTExHXkJOFXtXNnGLQk+8BuMh1ZhSbuzwDbAl6S/tzUG99tNgY9RtWOjQAGP7CPEj/Uj+aPSD9qP9zfJO7VLuLhDOQD7QwU78/DCCzvPu2GUjVU72btFiV+7ZaWcm5StVM4nOemUsgsrOd2QltRdVMlxOfPwgmo1O/2MgXs7/7tNlob/yAt/z/8ruNU/95y02Rvfv8AkP9CX/Svbl+AX6pfPL+uXwDQX3K/JG+Wv6i/ur9cb1ZvAOC/As8UzybPuG9afyx/Vs8AsG9yz6TPfs+Yz9rP7M/OzaoO406147kM9JyMdE1ZUP3k7BRMUfUzxWREzOOQBiLJUhVGfqKyU9bNwyRUXbOYLCQMVdpdg350lPFVvbOAVmq9tFb9M19sJMxXleRaTISgRIQAWQXjKszUawpZXbPYtCSdWHWzAVzs1HMgxvOEh26NLj0m7wA470rv/I9u74DvAp+k7241KkYis/QkhJyEM5Q0o9BM7hNMlGpWrSRclO28NE2v7HR1VfUU5HT1nJS1vPQ0hfw0T1S1cxe2PCTgU51zqlP1M2WmrJQuU+3ENETA3JSIbVJ9o1JSdUMbUpUktVE1pFGFI2hRXeMxVvyU+1AVs8X0FI4UpG1YHKQhUE2Tuk/dc61TlETqToXUTmWkTqqFlE3NNE19JEz9M2+WlKQTTBW0S32m9jJVCvREzBQET2ylXLfmv8CzAE61Nl2GD5gPogEWvyi/0g8A5A/OrXa/gL/CsR4fwL9SHwD0v14PcB+CH5wfvh/QH+IfAPzP9h/QzxovLC/uz2Avci+YTC9+L5AvUTh8f+6ijNo01Ayc9IhRbTP9UYpdE3BEROPclLuQ7qLMygw0XET00Nx//nInVoItg5j8f56TFI8mjU7iAQg8h66TVIQ+7NRbMG5DhIcAtu0e79A/Yu/cP47vGE+a77A0T7btHtOEhJFXpZNWqjSUE1yFVhUTjFSUPFpMlPoE9L9VzeRVBQStVQVDEVWdc9rUdKFQfNQbMO5zNPTvtJS4zHRrgVMFBFONgxNTFRNr3FK105ds9GBSnXO1Kvwk8wykvFGlk4bVUa2TTpz0GKx00lBq/ZObLKRlNKQwUN1zq/NPtQOF1CQc3PSzbU4lQy9O/ZPLTbXTs2dNfaTspJxMJaRMZrVz90uFprbiPUyFlAqEpCoMtKPspw4vyKt+DQDupe6vAL8Sv8QPxg/wDxofAKxvvm9AH+Jv9G/Ov7AfGn8APH9Of2B/cn+Ef/4fsC+qLwDMf95/8H+6fwSPDo8gj0qJRBbVtuNONaY287z0zrz0tEtQNoLEBKRVUk1TyKBc14aTbN9+1dZifITUDmqMRHxUlOyMRFxXJVPVytTlWCVDn4w0/liMzdYmQg9ZLWS814bSXlaUNB5YBUPhzOTEDO8A9j9wn4KfBE+enwhPOk/Mn4jun8DrJjJz1O/m7R7SKRT8547SsTQ0ZxT3xlMk/wA2/0jzXlNU/2b/eP+K8b4iAdiU/6b/uP/K8QZT1Pd+oyVPPVPm7Pc2ghT8/z4KjBsPhUP+SzUPRwS20scA1GcujW4PIG8yb+S/Xm8IzwCCbyzPxm9Qz2LPBH+Gz5jPAKrPNH/Oz+DP8s8E3xbfqH8AKo9E3z7fYN9y35Tfpt+I39C638zfTo+YQU49wyhPGr3zDmxUkFDVhOQnJkKt/1RUclINxFI9U3ZqTPTqpKReJDTTVA3DQ0VV7US0RPvgdsKcPKXVVxVUV91DBWQ0bViW3dPUWO1TI3Q3tsIAGVllRBSUeli9VJw3PgMAVJdmRV6fkJ8i/wz/vp9Y/0Bq//yfjv8Aq4bjfERjfERFIySk0IxHtkPkhAxEpKvNVe1Tk8REWkykIWjETzajbOQ1bKT8Uz1Tg8ZTHeTsRAswBl0+Uqa1UoVDbrykOFJNowGWvKTIUSUzk0RfTqLhbVAlU6pQTfNxUL1UQmRUBWxUc4CGXbZDTsW7a4BNFZMaLNS0TH22qMZdtuNktJPkVApMtIsFTW3zz8TPDm/Iu24fgB8A+rlWbxjPMs/UH2bP+B9yzwAcLy4vQC/Cz2Qvdi+IL5ovAKwvvi8w3/Lf3C/WL/AvGj+APD8ePzA/Yj90P041RmIgpGSP/pJNfIfXUmrspOGihARTnI+uhcaiIoSkl6lUveQMBJoMBAqcRHoVVs1UVkUEV+U0/IeuEoG1BJQjkBafKJ86mdYS2CB091afQP+6Se5Sw7xP3k+AUP8CXxRfdv8AqyZV1hKooBSvJq84o37l/pLdTKShRFSvrhL1bK9+pV5CCmTlUJSvpq+4q34yRGQEDkzky9ZRNbOe5K8+ovlQWsXzwyTkflD940kUvxgmvzi7fjKUTe1UVLfeArFrZL92tV5CWkz1Q/EKrGRzpBTD5Bcmf7i7hh8A0LsOf/i/Sn/cH25/4B8KLwCkfxYvyH/af+x/9m0Gj9AvADKPRI9WjwA/ao98j44/qI8AUj+0j9aP6I8Kn/SPFp3eAq0L3ASLTj3jYswELFq0BKykBCpRneOl9KSs06Be4q5S7XMgTASTrVOVswdU1bN8fKTv1hQEYVWd49VMpGFWVM32JlI/PFStlOQXtORrg1id4+X0lCVZjXMrGFmVs+d8RK6k5zZyBTB0RPA8R55PsE/qQS6SAcRUr3av8E8qX6yvLl+g/9hCWf7lhqKRV03jRldWPeMCVzWzviRMOoTkq/xVvaRVPeOCfOQ7Wjy0Anzky1Q945KklNVcvFQlrJVTBUO3U9pdVFNdQzpTTXMFUyo9FFKV5FK1lFJtlKy0q/FR3ZRRBUN3NOQ/tVGNcwjUNNFQ3VRQ2i2TZMQ0LlAFQ9dPys00T3UETwVE3AQrTlqV48ekFGNNvWRMPbTRTB0WFhXOY0s9Uz1MCP0GlmX28qNcd+5vAHtmHQAmfSZ/OHOmH/DPYn8U365/ADjfun9c327fgN+S3xyPtt8AyN/a3+zf/t+YjyqfJO8u7wBA71LvfO8m74jvku+079btas4DTvWkTs3DnE+lZJFQRdTMP/bCVeQ//jKyFkwEQ1QFs7YMTx5PMEsi1jNXjQRMRz5SDVxPbk0CNnJQVEWMTz5fUK/KSc5PACAPkq9ED1YPaA/i/4wHVl8UaF96Vlp0VByMX55fsFsKVvJ4tJRBzF/eX/BbrmIls7S0egxnVtIMHG8ubaQO9b5StUxvLgIRBMS3KGxvNsP85Pyk1JCUZxbSrchUxGpMVURMJdRL0oVkTM20DCT39BRvTQD1pMzHJt2mzzB/2s8E1+bPAADfGt+0L0bf2C/qL6Tf/i8AID+q3zw/js84P1o/jD9m7wBg78rvtD/WP+g/+j8cTxZPYChPOk9kT3ZNNnIATsWUVsQUI09VYwkU9IpklGUMdBSIfJd+Yo5SlZObA1MFs3ZTVcQ0FF6sHBW8VEVVlZPTBFRDtVZFFFbdAyFXXSOQtVcttFeNI2VYpfPKtuyUI1k9AyFZrVRYqu0Dvsz0fxSkPhSk/gIUtM48r/b/YK8yD8RfNg9AcA/6Xwxvfg/o+/6qVqQEKRN8VSy0jGz0SnT0a/BS5vLNPLeeE1WlFFV1Q7XYtJShFBRqVFVDNDL8BPx8t9ZSgVOdFIS0WxNT7SPcUo0jpcxEpW6ktDe8t/4DUVVDhNVRjfRRBbMW1LTfUEp1Q6ikFHH8twci7hTEm4FPdUMYT4WUxBRDqU5dJs6zTaXz+mzElJpsxDR0xO5L/RbmAicYjHdWY8zEnE2dtJwn7i0AtiVeLwCPai+UL5YvuC9ajwDcf36P+C8SP7SPxo9wP6I/AOSPDp8gnzKfRJ+uP1ifek8AjJ92n6Cfsp/En+afyJ/anwgcr+7tpvLaBP8W9Q6DJPcSnhLJNPcHIs7MZBMQTv9oYPO2Qyy0fLwE7FbNtCKkBOMkVMvw5gK3zPWk/wC29dYTxP8GwzRnhl+YX0q/AFy/3l8Ya36/oL8qb8S/prVMng+wDyicxAdm8hrUDwjmD/gDblKuBB8WHygfOhEi7qLqRB9WFW5SDmQfdhXCZsIjhB+WH6gbxkJLTyDlFJRHHqXWFWbyKuQXJnIZZvQXJsLhS1VkDC/uswVNLcPHrIduna6FTi0uJQAuJQ6PwN/K0TaPQI9ijwzvAG6PMO9C79yPZu9474rvfN8Anu+o77rv5O/27xCvap8U/wAe/yj/Ov9U/2b/mP9y/6z/tsZCC04tw4dOhWNiVU8l1FDto6qsRCoUdFvEUe2jOlJldFKN49sgU8UTk1MtwwdU1r0DfFQlw/H8BHxVtqWz71VtU15WjePQ1hzEPVf19FctExVY2lV0WHVj+lgl4yhZtiXjGFktw+dYReOsVVjNs20MtDAMtPD0tAHDLL8+v6hbxgXGBW6/GB9Aer/cD66/yL/SucYSs6xUrYRMZEZXhWMCfFS+qgzEehTEOgzE+kwEr2oEVHOMZDmEZAJVxUOry1SFY5I0BFy0ZCSpVMXU5ESq3GRzhMQ6zVPl0wVTfWT8ZJdSZsXTYFLFRnbC5VHNs7WtbKR1LHQ/USXjCJZkpNBQbcRQTWTsxCFq9MTX7PRqVHQBT+2zq5NOxUMrbHTDbNRHMvTVTIVkRNQhTKV2BnNVS2UETI3jsLR0VFTkBay09Ngk747fyN9KP9TfAG4/8N8a76Q/Ru/IP9o/lO8A/j8QT5rvzO9O/1hPak98TwB+/7D/mk+0T6ZP0E/iT/xPgO5PqP9CX1RfJq84owZzToalw95PrQRUp77FJhLhjGynXnLIUg3EhK8uUrQpVCXUrKScNMQOtKfW8wFXxa/Xr+mvM2B+YwS/zrIBDRy3prXOD+APkm+kby4fAKi/2m/sb86/AH8Kcea/+LMC7mLf/FQLyDajHM8uzWZSAehEz1bPaM96wR4Fhs02AyScx+4yDKzP5sJZxM/WzZJmUkjszy5SNATXPnJjMBTfNsMs36bC/ktF31ffAGnSBnOs1949pjU2P+iP+okCPnLjhD+GP6g/Qp/Ej2afAHif8j+cn66fKE9CSUZP8J8AAq8UryavOK8qXxxfVq+ArwAKX6Svlq+wr7qv3K/+rwizsvaCAAzXPnIjT+XDCWVQBcOM/Pd2wqVRRSa2psKOUj1zA1Otw3aWDCTqUz0kVE0EnHRhbVV1w9VVDWNHVlWTm7hWLcMnVzUkNHQDymRkh4QE6owH7mIfWdbVI/JY5cO5pAR8WFbtUzxY1fPrlBTGdGcAdm+IbzrPTM/Gb3DPgs8Uf1Cmzwh77rNkxJGUFFY0dFMTV10GjpKMBGRLvBw1v9wUgtQUSVU1hIR0tdicdKGkdGpUvXMlMoS1Uz2E1FSBUx3UJATbE1N9k9xSHZOlUlKNtFLt9ITU8RSEvAQEW4RRbYNOUfVzFmQkmd98J+6iZFBthIwk8TakJIFPBbMYT8UU3PSpR7wnPiNNhYRMBbOYagQ0NKSFS22D7kuttAj8J26FPnKj/Ic2T8CTjpUADpX2hb6F9o+o72o/zO9GnwDw71KfFP8m/4ifwp9c/96fAEBPSq+k/7b/yP/a/+z/7q8A6K8SDyQPRg8wD1IP/P9uD1SgD3JfTgV0TgUjoJRUU01QdSbuUkyk1MRsJJE4vFwjIEbjU/0WPoKXJvQUDFX9VMQU7zQVXHRt7PxUXFedI8pXvXOtNSxkn1htg/70tCzQPGe+g2wXBnJd9LQcWACtVGTHHs0mz1jP4hG+I+QfgI7NBi8oL5rPTC/GHT5ys6FXpdQ8d27zXHSsVHRqVVY1syn8xOs8FK+UtEl1fHemg1Sd1ETUhYS0TU8kFBdUBZR0tKps1LVjzFQubLT2UgWTwG1SDfOIUhXTUlJVtpa+cuVR1QRRpVau4jDWBIT5UM3jxdTUjlCs3cQ0hCFQNWO69NRPtU/1c+aMVH5OjQMUTU4186xN/dTc5UwdwxFrrISbgM7jS4WGxlNE5A3QJORUTe20RPdm73DzAP7lhu+Y70pPDJ/W7wD/kk8ADP+2T8hPQv/sT/5PeP/6/wAcX0ZfMF9CX3xfjg9gD7IPAKxfxl+4X9pf/F8GbxhvQm9avAz8JGQ4TpXUTh3DqQs8t+5zUY3TirzU/61RFdNyUp2D5wwUWlR0t26CXqx1VG1DRZy0rbd0dCdWjdOapCQJZjx0k1cV5Cx0aFjlBGBsFOOwTmLbsN4SAVnFEy3NbBR/WI1zPkR0C3AC/nLOZCcez9gfgn/0H/4fgHh/Ii9EL8Yf6H/6ceZCnBa8tGNXjYMhVHX0xw4STUpMFAxWNXQk1JEs1ENYVS2ELN8+1W5CNdQktfwUNMYMNI5TrUNYtGzfDsKmXLRuUq2zN7VS5dMBDBTKUSWDk6Cs1+7TvNf+I9zUcTy0PAVQZRMF5ATbAO7fAONuRWo+snwkZBiMVLRMzXMtUWyU8UvNtEsttMw0bZNM5A5N1XOPTc1kAARPdu1uRU5NPk/wn8LvFK8Ank84r7JJrk/gTxJZdq+YrwCqr2xfbl/gr/KvBL8Wvyi/AJJfJG9Gvyhvcr+Ev6a/uL9gkr/cv+6/+LP2kiBOzcRlTlWTnNwHjqLMUE02yq4TURWjVQQXjqI8U7IV07IcFz6imFQldFUsHcTEJA5WnTRWNeRUHxhmFc7DrBQRWX0fjxyeMi1eRHQeWO0j19x3ZnUAZnUOL6h/Mt8c307f2H/if1D8f47feNM+oqgkhHOEL6iWL6gjptLdbISh5GRnUMQv1i/oIw4SCsxlU2VzC5tTZRNlDDf2sxw/1rKVRMyEDsSE1kQ/NtIxNFw/njNQpSNJULWEhDeiJoJTlD+mNdaylKSUMyKMpMzEP9Y9ZhJVdJUU9AVztDTHrJ8WT0Cj9p+A/wCS/2RPHq9Ar9r/XK/+/xAPAJKvNA9GD1gPyq9U/44PoA8Asg/ED9a/0L/qD/wPDh8gHwD6vzwfZh9QH2IfhBd+Y3xkm4tOnYNmTw00bDSuNhyULFElk6VRNTbe09rMhB60hJNT5WMHVNRVlOQk73yEYVyE0VVq5cRW7TRWddM/V+Uz26pX5WMXWK3zg1hsPTRcJCVZ9fMYWb1kWkx0rhR0cFil0y0UdAPwV03EZH8e35h/yi/kLwBW32jfGj+c35bfQDMWwww0W5FXnYNGV6VjAgR01b7k1Hrc1Dzk1PpVWiU0VaVjglWlIzukNK0CrDTLVKVjkgwkXDIk5CUUJayEuFPF1LyETFvAtvIFUzV01ISXZOTbYFK9YypSrfPzUdo9M61ExHVRLYNBUZr18wikZNJQReQklGWwzBTLEPbDxBRuT92ETxatY5dOJTMvRJRL8M7SM2NNdTRE9IdMhZZ+lax2lT4yPUxdA7CUlC4CrPSjxPdW/2j7zp8gX6L/ADxfvv/o/3pf9P+eX7BfKg8A1F/mX2gP+k8Mbx5vQG9SbwBkb3Zv2A+KH6Rvtm+QH+JvwNRvBn8Yfyp/PH9GcjhOrHWU5OTeT1WTjCzEDGqU5IgElP9MRHJS9cNV5+SEWlTkzlTkXjzlpoyERVXlNKw0K9zUnGpUhA2kJHskhANYDfSavMTRvMQhWWUm9lIAVmwkyFilhFgdlFiVhAJ8NM4E364v8C9yj4SPJj9AqI+6j8yPPj/gi8ZSnOx0K2NXfUMh1ITf1HdOgrVL3NQMPCTPVSXjla1VfZNaVdXjI6w069rENLIc5GxUvRM2VCwVhHTEyFNlNFOddmbDWvQ07EzEqFL1U3CcdDM6Uu10VMTMUf0ULERVXTREJTxE4czkqsTkzXPMFD5QBSSs5KVPslV0TzUktBRLTm37gC1NNeMaTRXETC32BiMVTJVUS810TPXkFPWsFAWLVFTDVFe2XQ5fMF86XwBkV1ZfYF+KX5RfLr9Av8JfAGS/dr+IvwJvrL++v9C/4r8A9L8Gz5Bv+m8sz0bPWMs2z0CAz5LPpM92z8jP2s9NzTOrHE7lhE6N5E8t5FBa1aPQ1BRMUb3DxDREhVWslMjMlPsw1kOclVTahURUvUMKVU2zfFUoNZZm09zU7OTUWpwnztPVWM2DnySE/jSELFkWzYMPWc0z3JzXLiN8JA0e/HThVyXUTI9ejwjvANovlI8GP9CP2o9074bv6IMmtkKzVzVElNVXlbQklK2shNRqVl0zKdx07bacNK9VRfNnVWVEVaptQ/dslLzUNIUUJE9WVNQXVNWkU1VEU11Epqx0LlPdxBREwJx0is1STUNSUuUWvhLWUWwF1Hx0aFFN4zFRXTO1+RSkxcwUjlC9E1ba/JQT9JS6T1WTU09svURkdH5OvcMUTtVEWqwUS5y00Exd4298pRC8R3YzVKfu+k+sRJtAXrUAvs2WtV61tq2+08yvfg32rwAAvxq/xA8mv+gPWr9MD5a/ADAfQh9sz2YfMG9yH5wfbs8AaM/Cz9Qf9h/oHwIvFC8uL1BAL1IvdC/uyvz0xDyURIsnT+3TCxzUc3DO0g5FUb1DioR/ngNs9HYs9IvrUxVEVP10vHeWcrcRVdXmJpWmI1dFlOx//n8QEIOm1U6jNIR8LI/Ok5TnAO7fAO8a77Q/Tu/oP/o/DE8Q7o+Q7+qBztKeDJdWkzyFMnTUjCyf5oLNVdWUTJc0FpNMlNr8JKFUzeS8dFs1VM3T/lOl88b0JFuQU90DWFOt9FNldLZs9KZSzdNuUt0DODVS7ZMBnHTKUVWT25A01/N8dBjMJN9QpUP7kFrOMnEc1DxQFQMFFNRoC9D2w7z0s6QkR061q0hDoC5TzBS0VKf+40sFBtqu8iN8pJNMrXMOTQYNQ49NtXRMF14tVg+ACwBuD9Cv8qHur6gP0g9sb/YPAJBvAh+kb0Yf2G9SH/xvDn8AIH8yf0R/zh9YL2J/hH9mfwCwf3J/xH/Gf5h/2n8cj+7NUk6jTiWUrCRLnPTOPFQlanT04CzXTqLJPNdmk1RM3yaCKEyUmkyUCoTUQ3pWxfSE35bVDqK3nNSEu9CWkiq03wbTzN9uYtgAFEeWP6g7xj3GP3Cf2j+Mn6CmnxhPKk+8l25iqDQ0cyi078bv2OjdnESh7O/+76wQ+/aCClTVVFM1Q51YNP9G/W5iiFINg0T8RCEObPdOQ3z/NpL7lPfO84VQFTNJrP++/9D7DoKUwtRUM+z/1vMEBzaiB0wKzYRMnZPx9PUsD3Yf6GMAbmX+XxBvig/Uv05vcG8KzwC8by7PwG/qb2TPds/4a/ZvAKjPus/Mz97P8M+CfwSPBt8AIN8S31zfRt9g35LfbN+e37TI2x5iAKQkh06Ng2JqZFQsTFSsTFQsURUDUaXUpGvwfsKQHOQg5ESrk1NVtFR1M3wU9O/a/CRhjETTVRUDRVa2jYPSVp1DQVfNs7BNV/WDGlgN9OSE5ySUSyhZtVRZDbQUlK4MlBVwDJQwDJTw1Ic2lTafAKg/Yplmn6Cfmp80/76fOE+ycv9XZTRE9JFXtdNUiVcNBExEvryHdjO8hPq1VU30VbXThFV1RFVMDQTc9MtUJbQ85FxUpNklROXcRLhTRfOBU2yFhuayBVNN889SNaOrl1JN5FKlQyqkpPS1UU2kUUWjd1Ft5FFaHcMI1CTSUN3jm1RUtWVchC5EVPFPJVNuVU8NVE+dhE5N8y+kJMx7sPaiY02l9Ly0nEystVZeMu5LZbRLdfM9VUx9w7DEVC48ZKPEtwC23bZtpr9QH2IfPG/uvxDPAKofHM/OH0jPuml+zxAvIi8AdN82L1gvSi98L3bfcN+63wC0L8YvyN/iLww/Hj8wP0I/aPwvLo9H4PxcNDhOZbTVTvWD2lSEa+SkDlFqpUOKNFT/fARyUkWjVecUVFqEpM7kRENspWpspENEpLc0pCdWTTNNmBykCVdlBFRE4+yUNWgMlNDshB9ZleZmMksEWYVEWB3kDJRQFJQF/qz0znz33u/w7/rvnE8AFv9Q/+JP9E9e/xhfIlH+EqucV4UTZfSUIwRU36lWNVRUVFy89AwkpM1qVOSTtIRaLKQhVU0za+hUreRUrYN6VIUTbTVMpPxTtaPGU82ztZAUBFiMhCJT9YPq1VIFs7OspG6cpDhSrK0EzDTKUQWzk9SkW6oEZCNcBOxkhKqcBHFaBOQ8jAQFUA2UT4U0NU/dE8zk1GdOxRZmEq2AXDQYTY30TF3jVWlMVbaGE0sFsxNMBWRW7AQOTX1Diyy003QvAI6/aGhrH/1vx7+JH5MfRX8Avx/hH3t/7R//H7F/w3/FbwBvL5Ev638Fjy+PsS+rL1U/AGePeY9TP5WPr4+hj8OP3Y9Y54/5gr7yHE6N9E7dBE1PHVNNUFVkJGRKfASrwlE1oze0pMb8VDqpU63kzFVUtQRUDURVKrX0VR1T7ZSVVg20FKSpWszn/pNYdaRY7QP+1JTndgNZtaRYfeOaWABdVPSUg+AeRc7lDl2OTwD/ALJPXK82/9BPkq8cr7atnqUKVnKoRFRzRF9WVbaTvPRVHGxU3YRUofw0Z4RfagYTVAWTeEzkQVR94wsKVFXkU82UxF/WXT7jWlQERORUDlIFk9gEb9QWbV7itaQ0foQES1CCfRMTRG9Wbd7VBkO8ZDNi1HTQhG+WbfaCdEydBA1MnaNvTcUGznXujd5tCH4VDnW+8twUf3YfMH86fwDkz/bPaH8a39R/Pt9Q32LfAHTfPo+Y36rfvN/O3+DfYo8AbM8G7xjvOu8s717vcO+C70CU71bvmOMGxc4DZGQopAS1DpQErjRkLFEFA6W1UY3zGeRUjlK9wwMWtFR2U62UU4W0DAVEtG1hdFTTVQUDRVbNwzW1TPQlTKSTV60zC6A2BgKFWF1j51iV4+OQauYDWV1j99SUvlitAxWBLEQw1JTuvJd+RX5PADCv4v/0/4avGA8qD6yvrq9YYAt+YwwEkVftk1bkpFMTVx3EVFSMBLQ8VFRr/FU1BFWt44RV1bTVVQ0DESy02DT0oVSWNWNcVD1jJSz1ZLS4TVMNA4FT1bTcNBN0lFveUl1jl1I19FKtM7UqLBTxvLS8Ue2Thk1R1TNOUXVkVJTS1LTVmzxkZeTkLixk8U9WzcOFTwW0T91UTjUDUS9cZGPAJkNNvTMCJJRrnEw1ZEzFM/dLrZRJS80WNrNMNRS8xKOcxwBmz7DjLtXOxabPQC+yz7zPAN7PiC+aLyTfvi8o33rf9C8ABj+A3xKPND/u32A/cj+EPwCu76jvqj+8P84/4D+a7xRP0PY/IE9ajySU/CSUPE6STcROHRQ8lG1ElCNlarVRDQPhVJRyUoWT5xb8VFpTlfPOBBRLsLZSTbY8tChVNZQctCeslKuaVsXzC3QEeTxU5RYMBFFYLZRYzQTklIPwVjZCBFltVFgVM5Ck9FtQWDUDD1iFk9c8BwDG/9j/gl+UXw4PgK86D2QPkN5f6F/Sqc7CZeSnJrLhAAS0+6D+kwS/FrUPUyS/Nr2S3rJDTL9OIpBktxYyICB0v4a1RvOUt54iyKS/tr+syLNOIoBQLZNJxLQFAOS/9r8IzxrBLpMkz54jPM8ETs0WwtMML3bPiM9SL+x/AG4vEI+CLzSPri9Yj2qPHDcA3i+Yj1I/rI++j5A/8o8EnwAWnyifmj+0fz5PUJ9in3yfgI6fuJ+an6Sf7p/4k/ZDTlZlU4tObbNihERNjESxzOTkWxAmwsVRTYM4psxkrFK1Zl7zU+WTJG1UTYOYVJVDClVtg7V8tATvbGRhVuWT1FVWjWRXPXRXRXM3HFRtoRxUAVlNsypZzUNbFlklw+VYbYOs3KQVXNykHBxU4cRXZl+4XwSiUd6yw6RfPr/IW8ZfcL8wgr/0X6a93rKzV70EhARrRle9FFcF875WlWOralZlcylUZO20BK+qRPR1xAQ7PPQDxATLauwEhSz0T9REGFSVxNoc9KpkpHRTbYM8U2oVgwWkZMC0RIpSvRNrUlIFsxvUZOVRpbNbrVHVE3dRbWNB/ORr+VAVg8Xk5I5QhQRmhBQhUFVU3ORuT70UmtzEglR0GE7tFAykS2lNHfR0dId0dCdMrfShS70UbHc+c5x0T9SUuAAkh+adho0uLQYl7n+Y2xaPACCPQo/c326PAO96jyTvHu8ASO9CP9yffu9o74rvtO/mnQDmn9jv6u/87wb/GP/anzz/AGb/eP8q/4z3ZkU2c3RHlmJp2oRH3mLulESKUY2zkf+kT+YDpGTQxEeW8rQtVC1jQ1W107XkT/ZPFAhbRrLRHFQhJF8GAzxfBE5V3mLOrLcGv3hfyg/cDwBmv2C/kr8kH6a/SB9SET7iCZwkb15S30RkQ2C2Q0xsLc0UxJNVlUNabGcG01h8b8ZFPuL8U81DxqRvQibSIrxvzmVGpS5iA7REycrsb7bSJQR/5gJxUKBtRCR/Nn9IexZzTZVjGqBkf3Z1ttOEf7bCDgykiwCkf47vyH/aeYbf+H8Kj+zXAMbfeD/q35w/rj8Y71Lv5D8AVu+Y6/YvKE+a70xPXk9wTwDS75z/hk+YT7pP3E/WTwBfgBJfJF82X0BTTnUWrU5iLFpkJKxkJCxRPVOo9GSkg8DeYo5Ur3ZzVM1kVKptY/HUFGEUxNMExEWtViXT0ladxFc9M7DVV6UkWCXEWEVz51hMbQZOMiNZBdScBK6MBLVwjAQwjATwVz1TyACsB64F/g/oDyq/DB8Oc8y02YbMv/YywFadA35WRrXDPlaFpiYFhjJ4tBQNQSwEB1UFBGynxlO0VK0cJMTlUyVkU80UU2r1M0AEJApcxNVSZRRSHCRYnFV8xOs0JLNMJG18RCRFUZ0DDlGNI7XXxMSRLKRcUC0EUNYl0+JPTcRPlTMIT1adA55OjaROlcROhSutR8x0vk+NIxd0JDClUE0zMwyHtsIu3PQqAVBtBCyPPo0mhW5aY4gehRAehQaFho1uYjGcj6aFDo0oxo8Qg/ZCNLzENuyP/o+ACJN+IxyXFp84n0qf3PQ6AFyfZp94m5afqJ+6n8yf3p8A8J+CkWYlZiUGrQavKK86rwBMrx6vAK9qr5Svpq/Ir7qvANyv7q94rwK/NL8mv0C/Ur8AZL9uv4C/mr/Ev9a/6L+yvwAMzx7PMM/6v0TPTs9gz2rPAIzPhr+gz9LPxM/ez/DPAt8ADN9+lRaFJoWuda51blWmhbQelTYyQGwkRVBNE00VULUTUVSUWKR3ZlOsdKtnUK0Da3QkcKx0d6qkdHxcJIEslIZkJIxUnHfWUpXE1Juc1KHkhKWk3PSqdFduYrGsdLfalNS9nNTBUPXzx1AULSR0JNDUhNOsdJtwThJN3ZzU4VBVNFzk6tT31PZDrHT3lNT9nNQBUZb18wdRrRMKjHf2QhSqhFQYjFVRPTMgNCQjpVFtBFEdhNzkNIRUOMqMVDvk9D+Ed4YySFGalRNM9ORQUbUkBPRYtVFNE100JGNRtWNmVszkalH1M3A0JHME9Kl4fHe2EoF09IaEVIiqDPSOpPSRVPSVjFSbVox0nlFNM6OEXKuk9NWxRCS1BPS4jHS+Uaq108JU9MUE9Mhk9M2qNCTTdPTWzOTa9OTgVlT05VGtI+lk9O305FXwdPT2ZAT5ZPT9NCTUKyC2YgYsJAqUVA5SFk0zE1JV4xdsdJNQZnVWtmImUiWEUh2EUnXUpVLVUzUcJxYCPpxUQFr0BEVsdEtSndRSVTNZVVx3lhJcUj0zYPQEa2VSrSNpVHRsUrXTVXL0BHXcBHrkBH4MJFWDvASHVHSMnFSQtARFk1QUmVR3FuOcBKbcBEWq5ASuDCemY2x0u+QETb60BMNSRWRsdMskFFXRnATWBCTYlFTe7AQ14SwU5fwE6FJtBGQUVfIEJPhsdPtEFABMdGsFU8V0U70zDFM9M1sQU9VTFVOtExksdJseU7XTIlPVBER0KqlTHYSkVDM0dDiEJDxoPHfWU5wkScQkTlOd1NVTVeNXRHRaxCReU9TFVKxUZ0R0ajx0cFNQvXQ0d34TJDSBTHSFnCTVicQkjiQ0kZQklVO2fZOaU11jn1P946OmDDSnU3VUPHSwpFSzqgw0tyx0vqwkwrQkxqqMNMrEJM4ENNGUJNVVU/Xz24wk4KRU4zR0U+hTbQQENPFMdPV8JNX4hCT8rCQCJHQFVGpFdFRF4w28VBFUvQTNVH2TGlT15CR0JVTarRMpZEQtVMVjMFSaTXM1fEQ6VNVkxFRB2nRER5RESVRdY09UVv3jU1S1Y1a0VFyERGtgVM1TYwx0aFQVAzVu5ERzrER1VDV0vERVfrxUgSR0hVxEiqRES5BUHeOUDHcecpyERLWgJHSlfESqVOVzrFVUtdOy7ES2fES6FFRtvhR0wVTtc8dUDSSqFHTRXFTULFTYvETeqhR04exE5nxE6mRE7arkRPN0RPfEVPsUVP7SlFQC/GcecgwEdBBVqpUkVZ0kVUXjHfRkIVbkZCVVJYRVHYRVddSVVR2UVSX0VS305GRF2lRkSVxkTVW1M1BVah3jVHRkWnxkXlUFVKpMZGWUZGt8ZG6EZHGmNGR3VX10vGSAxGSEaoxkiHxkjoRkkVUtk7WWdGSaRGSgVZ00VVSlNFRkqZxkr1R0s1x0VbcMdLxkZMHEZMR0ZFXKtGTNhGTRTGTVVGRV2bRk3VR04zRk55RkVetkZPFUdPOMZPgMdK38vGQAVp0EVs3kVmrV5Fa10xIMhBZWPWNrHFZdZFa1UyFWZdRaPIQtRIQxVvUEVh2UaVa9RESEQWSERVYdFFVW3URW5URWDTRWFTSqHIRenIRjpIRnPIRtZVaF9FYlVKyEelbd1KokhIIMhIashIrUhJCqnISTpISXFISaHISeaVYd5GyEqByErlb99KqkhLeshLochL5EhMGqDITGrITKHITONJTUqmyE2KyE2pSE39yE5alWRSQ0hOzUhPCkhPdqrIT6HIT+JIQCVzVkbVf18wtXlTMPV93ktVctAxj0lBtXZWRXqm1kV5VEV51EV3XUV7J91FcV1PyUP1dt40OaRKRITKRMV/0kBKRUpgykWFet1BykYSSkZVlXNTT8lG9XjfRXVeM1d/SUe/yUf1ft1ESkrYhMpIxXZeOQXKSTVuyUl1fd9Fe106K8pFWnpKSq7KSwPKSx7JRVt/SUu/yUvwSkxESkrciMpMxXtTPQJKTVqgyk2DSk3Tyk4SSk5ar0lOvspPAEpPTUpPZajKT8HKQBWFVEWK0TqwlYZURYtVMRxLQVtVh9RFiFcxxY/eRY2lXjJ9S0LVhl4zBYak3UWGXTN+y0OlgV1CA0zy7F7rVWA4yknGSn5pWKhvLA1ISAhIcWhZYyz1aMZJhVtdNSlGQbxGSp5IxXtiJ2hERADFQIiuRE04QkjAw3piUOMucqJBSxVBR5ZBRCpAdW40L05JBc9/blRiNs5LPc11iO1W4jpOSUTwX0T0XktU7lRE6Fc+xNbeODrU1dQxpNbVRMHfRMatVUS20US/3jE0sd46u0SsVkSl0kSWU0SVb18ytJ1VRITTRIhURVSOU0R62kR11kR7U01UaVpEb1lEatE7lFqu1kRb0ERb1URKX0RKqlJET9NEOt9ENNpENKFWRCtTRC3fSU5DB85IvmQ50kRAX0vOemEiMIbOe25c7TRAWk7O/+7eblBOblvkIOJP9+Izz/Tv9g/wRy/8zkA4z/nv+w/8L/1P8I5v/4+44DQ/X/BwwuD0APABIPJA8mD1gPgg+MDw</prop>
			</obj>
			<obj name="Protocol" class="HTCProtocol" version="1">
				<prop name="Created">2019-04-04T14:06:02.476</prop>
				<prop name="LastModified">1899-12-30T00:00:00.000</prop>
				<obj name="Programs" class="HTCRunProgramList" version="5">
					<list name="emlist" count="4">
						<obj name="item" class="HTCRunProgram" version="1">
							<prop name="name">Denaturation</prop>
							<prop name="Cycles">1</prop>
							<prop name="AnalysisMode">None</prop>
							<obj name="Segments" class="TEMRunSegmentList" version="1">
								<list name="emlist" count="1">
									<obj name="item" class="HTCRunSegment" version="2">
										<prop name="Hold">300</prop>
										<prop name="Slope">4.4</prop>
										<prop name="StepDelay">0</prop>
										<prop name="StepSize">0</prop>
										<prop name="Target">95</prop>
										<prop name="Target2">0</prop>
										<prop name="AcquisitionMode">0</prop>
										<prop name="AcqPerDegree">5</prop>
									</obj>
								</list>
							</obj>
						</obj>
						<obj name="item" class="HTCRunProgram" version="1">
							<prop name="name">Amplification</prop>
							<prop name="Cycles">45</prop>
							<prop name="AnalysisMode">Quantification</prop>
							<obj name="Segments" class="TEMRunSegmentList" version="1">
								<list name="emlist" count="2">
									<obj name="item" class="HTCRunSegment" version="2">
										<prop name="Hold">10</prop>
										<prop name="Slope">4.4</prop>
										<prop name="StepDelay">0</prop>
										<prop name="StepSize">0</prop>
										<prop name="Target">95</prop>
										<prop name="Target2">0</prop>
										<prop name="AcquisitionMode">0</prop>
										<prop name="AcqPerDegree">5</prop>
									</obj>
									<obj name="item" class="HTCRunSegment" version="2">
										<prop name="Hold">30</prop>
										<prop name="Slope">2.2</prop>
										<prop name="StepDelay">0</prop>
										<prop name="StepSize">0</prop>
										<prop name="Target">60</prop>
										<prop name="Target2">0</prop>
										<prop name="AcquisitionMode">1</prop>
										<prop name="AcqPerDegree">5</prop>
									</obj>
								</list>
							</obj>
						</obj>
						<obj name="item" class="HTCRunProgram" version="1">
							<prop name="name">Melting curve</prop>
							<prop name="Cycles">1</prop>
							<prop name="AnalysisMode">Melting Curves</prop>
							<obj name="Segments" class="TEMRunSegmentList" version="1">
								<list name="emlist" count="3">
									<obj name="item" class="HTCRunSegment" version="2">
										<prop name="Hold">5</prop>
										<prop name="Slope">4.4</prop>
										<prop name="StepDelay">0</prop>
										<prop name="StepSize">0</prop>
										<prop name="Target">95</prop>
										<prop name="Target2">0</prop>
										<prop name="AcquisitionMode">0</prop>
										<prop name="AcqPerDegree">5</prop>
									</obj>
									<obj name="item" class="HTCRunSegment" version="2">
										<prop name="Hold">60</prop>
										<prop name="Slope">2.2</prop>
										<prop name="StepDelay">0</prop>
										<prop name="StepSize">0</prop>
										<prop name="Target">65</prop>
										<prop name="Target2">0</prop>
										<prop name="AcquisitionMode">0</prop>
										<prop name="AcqPerDegree">5</prop>
									</obj>
									<obj name="item" class="HTCRunSegment" version="2">
										<prop name="Hold">1</prop>
										<prop name="Slope">0.114285714285714</prop>
										<prop name="StepDelay">0</prop>
										<prop name="StepSize">0</prop>
										<prop name="Target">97</prop>
										<prop name="Target2">0</prop>
										<prop name="AcquisitionMode">2</prop>
										<prop name="AcqPerDegree">5</prop>
									</obj>
								</list>
							</obj>
						</obj>
						<obj name="item" class="HTCRunProgram" version="1">
							<prop name="name">cooling</prop>
							<prop name="Cycles">1</prop>
							<prop name="AnalysisMode">None</prop>
							<obj name="Segments" class="TEMRunSegmentList" version="1">
								<list name="emlist" count="1">
									<obj name="item" class="HTCRunSegment" version="2">
										<prop name="Hold">30</prop>
										<prop name="Slope">2.2</prop>
										<prop name="StepDelay">0</prop>
										<prop name="StepSize">0</prop>
										<prop name="Target">40</prop>
										<prop name="Target2">0</prop>
										<prop name="AcquisitionMode">0</prop>
										<prop name="AcqPerDegree">5</prop>
									</obj>
								</list>
							</obj>
						</obj>
					</list>
					<list name="AnalysisModes" count="4">
						<item>None</item>
						<item>Quantification</item>
						<item>Melting Curves</item>
						<item>Color Compensation</item>
					</list>
					<prop name="ChannelCount">1</prop>
					<prop name="InstrumentSubclass">HTC_VER_10</prop>
					<obj name="Container" class="HTCBlockType" version="1">
						<prop name="Id">bt96TC5</prop>
						<prop name="RowCount">8</prop>
						<prop name="ColCount">12</prop>
						<prop name="OvershootDnDelay">10</prop>
						<prop name="OvershootUpDelay">10</prop>
						<prop name="RampRateMaxDn">2.2</prop>
						<prop name="RampRateMaxUp">4.4</prop>
						<prop name="ReactionVolMin">10</prop>
						<prop name="ReactionVolMax">100</prop>
						<prop name="ReactionVolDefault">20</prop>
						<prop name="HorVertCrosstalkCoefficient">0.0003</prop>
						<prop name="DiagCrosstalkCoefficent">0.0001</prop>
					</obj>
					<prop name="MaxPositionsToSeek">96</prop>
					<obj name="DetectionFormats" class="DetectionFormats" version="2">
						<list name="emlist" count="8">
							<obj name="item" class="HTCDetectionFormat" version="1">
								<list name="emlist" count="1">
									<obj name="item" class="HTCChannel" version="2">
										<prop name="name">SimpleProbe</prop>
										<prop name="Active">1</prop>
										<prop name="EmissionWL">510</prop>
										<prop name="ExcitationWL">465</prop>
										<prop name="IntgrTime">250</prop>
										<prop name="MaxIntgrTime">2000</prop>
										<prop name="MeltFactor">1.2</prop>
										<prop name="QuantFactor">2</prop>
									</obj>
								</list>
								<prop name="name">SimpleProbe</prop>
								<prop name="Active">1</prop>
								<prop name="DefChannelNdx">0</prop>
								<prop name="DenominatorNdx">-1</prop>
								<prop name="ReadOnly">0</prop>
								<list name="EmissionWLAvail" count="6">
									<item>488</item>
									<item>510</item>
									<item>580</item>
									<item>610</item>
									<item>640</item>
									<item>660</item>
								</list>
								<list name="ExcitationWLAvail" count="5">
									<item>440</item>
									<item>465</item>
									<item>498</item>
									<item>533</item>
									<item>618</item>
								</list>
								<prop name="MeasuringMode">hmmDynamic</prop>
							</obj>
							<obj name="item" class="HTCDetectionFormat" version="1">
								<list name="emlist" count="1">
									<obj name="item" class="HTCChannel" version="2">
										<prop name="name">FAM</prop>
										<prop name="Active">1</prop>
										<prop name="EmissionWL">510</prop>
										<prop name="ExcitationWL">465</prop>
										<prop name="IntgrTime">250</prop>
										<prop name="MaxIntgrTime">2000</prop>
										<prop name="MeltFactor">1</prop>
										<prop name="QuantFactor">10</prop>
									</obj>
								</list>
								<prop name="name">Mono Color Hydrolysis Probe / UPL Probe</prop>
								<prop name="Active">1</prop>
								<prop name="DefChannelNdx">0</prop>
								<prop name="DenominatorNdx">-1</prop>
								<prop name="ReadOnly">0</prop>
								<list name="EmissionWLAvail" count="6">
									<item>488</item>
									<item>510</item>
									<item>580</item>
									<item>610</item>
									<item>640</item>
									<item>660</item>
								</list>
								<list name="ExcitationWLAvail" count="5">
									<item>440</item>
									<item>465</item>
									<item>498</item>
									<item>533</item>
									<item>618</item>
								</list>
								<prop name="MeasuringMode">hmmDynamic</prop>
							</obj>
							<obj name="item" class="HTCDetectionFormat" version="1">
								<list name="emlist" count="2">
									<obj name="item" class="HTCChannel" version="2">
										<prop name="name">FAM</prop>
										<prop name="Active">1</prop>
										<prop name="EmissionWL">510</prop>
										<prop name="ExcitationWL">465</prop>
										<prop name="IntgrTime">250</prop>
										<prop name="MaxIntgrTime">2000</prop>
										<prop name="MeltFactor">1</prop>
										<prop name="QuantFactor">10</prop>
									</obj>
									<obj name="item" class="HTCChannel" version="2">
										<prop name="name">VIC / HEX / Yellow555</prop>
										<prop name="Active">1</prop>
										<prop name="EmissionWL">580</prop>
										<prop name="ExcitationWL">533</prop>
										<prop name="IntgrTime">250</prop>
										<prop name="MaxIntgrTime">2000</prop>
										<prop name="MeltFactor">1</prop>
										<prop name="QuantFactor">10</prop>
									</obj>
								</list>
								<prop name="name">Dual Color Hydrolysis Probe / UPL Probe</prop>
								<prop name="Active">1</prop>
								<prop name="DefChannelNdx">0</prop>
								<prop name="DenominatorNdx">-1</prop>
								<prop name="ReadOnly">0</prop>
								<list name="EmissionWLAvail" count="6">
									<item>488</item>
									<item>510</item>
									<item>580</item>
									<item>610</item>
									<item>640</item>
									<item>660</item>
								</list>
								<list name="ExcitationWLAvail" count="5">
									<item>440</item>
									<item>465</item>
									<item>498</item>
									<item>533</item>
									<item>618</item>
								</list>
								<prop name="MeasuringMode">hmmDynamic</prop>
							</obj>
							<obj name="item" class="HTCDetectionFormat" version="1">
								<list name="emlist" count="3">
									<obj name="item" class="HTCChannel" version="2">
										<prop name="name">FAM</prop>
										<prop name="Active">1</prop>
										<prop name="EmissionWL">510</prop>
										<prop name="ExcitationWL">465</prop>
										<prop name="IntgrTime">250</prop>
										<prop name="MaxIntgrTime">2000</prop>
										<prop name="MeltFactor">1</prop>
										<prop name="QuantFactor">10</prop>
									</obj>
									<obj name="item" class="HTCChannel" version="2">
										<prop name="name">VIC / HEX / Yellow555</prop>
										<prop name="Active">1</prop>
										<prop name="EmissionWL">580</prop>
										<prop name="ExcitationWL">533</prop>
										<prop name="IntgrTime">250</prop>
										<prop name="MaxIntgrTime">2000</prop>
										<prop name="MeltFactor">1</prop>
										<prop name="QuantFactor">10</prop>
									</obj>
									<obj name="item" class="HTCChannel" version="2">
										<prop name="name">Cy 5 / Cy 5.5</prop>
										<prop name="Active">1</prop>
										<prop name="EmissionWL">660</prop>
										<prop name="ExcitationWL">618</prop>
										<prop name="IntgrTime">250</prop>
										<prop name="MaxIntgrTime">2000</prop>
										<prop name="MeltFactor">1</prop>
										<prop name="QuantFactor">10</prop>
									</obj>
								</list>
								<prop name="name">3 Color Hydrolysis Probe</prop>
								<prop name="Active">1</prop>
								<prop name="DefChannelNdx">0</prop>
								<prop name="DenominatorNdx">-1</prop>
								<prop name="ReadOnly">0</prop>
								<list name="EmissionWLAvail" count="6">
									<item>488</item>
									<item>510</item>
									<item>580</item>
									<item>610</item>
									<item>640</item>
									<item>660</item>
								</list>
								<list name="ExcitationWLAvail" count="5">
									<item>440</item>
									<item>465</item>
									<item>498</item>
									<item>533</item>
									<item>618</item>
								</list>
								<prop name="MeasuringMode">hmmDynamic</prop>
							</obj>
							<obj name="item" class="HTCDetectionFormat" version="1">
								<list name="emlist" count="4">
									<obj name="item" class="HTCChannel" version="2">
										<prop name="name">Cyan 500</prop>
										<prop name="Active">1</prop>
										<prop name="EmissionWL">488</prop>
										<prop name="ExcitationWL">440</prop>
										<prop name="IntgrTime">250</prop>
										<prop name="MaxIntgrTime">2000</prop>
										<prop name="MeltFactor">1</prop>
										<prop name="QuantFactor">10</prop>
									</obj>
									<obj name="item" class="HTCChannel" version="2">
										<prop name="name">FAM</prop>
										<prop name="Active">1</prop>
										<prop name="EmissionWL">580</prop>
										<prop name="ExcitationWL">498</prop>
										<prop name="IntgrTime">250</prop>
										<prop name="MaxIntgrTime">2000</prop>
										<prop name="MeltFactor">1</prop>
										<prop name="QuantFactor">10</prop>
									</obj>
									<obj name="item" class="HTCChannel" version="2">
										<prop name="name">Red 610</prop>
										<prop name="Active">1</prop>
										<prop name="EmissionWL">610</prop>
										<prop name="ExcitationWL">533</prop>
										<prop name="IntgrTime">250</prop>
										<prop name="MaxIntgrTime">2000</prop>
										<prop name="MeltFactor">1</prop>
										<prop name="QuantFactor">10</prop>
									</obj>
									<obj name="item" class="HTCChannel" version="2">
										<prop name="name">Cy 5 / Cy 5.5</prop>
										<prop name="Active">1</prop>
										<prop name="EmissionWL">660</prop>
										<prop name="ExcitationWL">618</prop>
										<prop name="IntgrTime">250</prop>
										<prop name="MaxIntgrTime">2000</prop>
										<prop name="MeltFactor">1</prop>
										<prop name="QuantFactor">10</prop>
									</obj>
								</list>
								<prop name="name">4 Color Hydrolysis Probe</prop>
								<prop name="Active">1</prop>
								<prop name="DefChannelNdx">0</prop>
								<prop name="DenominatorNdx">-1</prop>
								<prop name="ReadOnly">0</prop>
								<list name="EmissionWLAvail" count="6">
									<item>488</item>
									<item>510</item>
									<item>580</item>
									<item>610</item>
									<item>640</item>
									<item>660</item>
								</list>
								<list name="ExcitationWLAvail" count="5">
									<item>440</item>
									<item>465</item>
									<item>498</item>
									<item>533</item>
									<item>618</item>
								</list>
								<prop name="MeasuringMode">hmmDynamic</prop>
							</obj>
							<obj name="item" class="HTCDetectionFormat" version="1">
								<list name="emlist" count="1">
									<obj name="item" class="HTCChannel" version="2">
										<prop name="name">Red 640</prop>
										<prop name="Active">1</prop>
										<prop name="EmissionWL">640</prop>
										<prop name="ExcitationWL">498</prop>
										<prop name="IntgrTime">250</prop>
										<prop name="MaxIntgrTime">2000</prop>
										<prop name="MeltFactor">1.2</prop>
										<prop name="QuantFactor">5</prop>
									</obj>
								</list>
								<prop name="name">Mono Color HybProbe</prop>
								<prop name="Active">1</prop>
								<prop name="DefChannelNdx">0</prop>
								<prop name="DenominatorNdx">-1</prop>
								<prop name="ReadOnly">0</prop>
								<list name="EmissionWLAvail" count="6">
									<item>488</item>
									<item>510</item>
									<item>580</item>
									<item>610</item>
									<item>640</item>
									<item>660</item>
								</list>
								<list name="ExcitationWLAvail" count="5">
									<item>440</item>
									<item>465</item>
									<item>498</item>
									<item>533</item>
									<item>618</item>
								</list>
								<prop name="MeasuringMode">hmmDynamic</prop>
							</obj>
							<obj name="item" class="HTCDetectionFormat" version="1">
								<list name="emlist" count="4">
									<obj name="item" class="HTCChannel" version="2">
										<prop name="name">Fluos</prop>
										<prop name="Active">1</prop>
										<prop name="EmissionWL">510</prop>
										<prop name="ExcitationWL">465</prop>
										<prop name="IntgrTime">250</prop>
										<prop name="MaxIntgrTime">2000</prop>
										<prop name="MeltFactor">2</prop>
										<prop name="QuantFactor">1.5</prop>
									</obj>
									<obj name="item" class="HTCChannel" version="2">
										<prop name="name">Red 610</prop>
										<prop name="Active">1</prop>
										<prop name="EmissionWL">610</prop>
										<prop name="ExcitationWL">498</prop>
										<prop name="IntgrTime">250</prop>
										<prop name="MaxIntgrTime">2000</prop>
										<prop name="MeltFactor">1.2</prop>
										<prop name="QuantFactor">5</prop>
									</obj>
									<obj name="item" class="HTCChannel" version="2">
										<prop name="name">Red 640</prop>
										<prop name="Active">1</prop>
										<prop name="EmissionWL">640</prop>
										<prop name="ExcitationWL">498</prop>
										<prop name="IntgrTime">250</prop>
										<prop name="MaxIntgrTime">2000</prop>
										<prop name="MeltFactor">1.2</prop>
										<prop name="QuantFactor">5</prop>
									</obj>
									<obj name="item" class="HTCChannel" version="2">
										<prop name="name">Cy 5 / Cy 5.5</prop>
										<prop name="Active">1</prop>
										<prop name="EmissionWL">660</prop>
										<prop name="ExcitationWL">498</prop>
										<prop name="IntgrTime">250</prop>
										<prop name="MaxIntgrTime">2000</prop>
										<prop name="MeltFactor">1.2</prop>
										<prop name="QuantFactor">5</prop>
									</obj>
								</list>
								<prop name="name">Multi Color HybProbe</prop>
								<prop name="Active">1</prop>
								<prop name="DefChannelNdx">0</prop>
								<prop name="DenominatorNdx">-1</prop>
								<prop name="ReadOnly">0</prop>
								<list name="EmissionWLAvail" count="6">
									<item>488</item>
									<item>510</item>
									<item>580</item>
									<item>610</item>
									<item>640</item>
									<item>660</item>
								</list>
								<list name="ExcitationWLAvail" count="5">
									<item>440</item>
									<item>465</item>
									<item>498</item>
									<item>533</item>
									<item>618</item>
								</list>
								<prop name="MeasuringMode">hmmDynamic</prop>
							</obj>
							<obj name="item" class="HTCDetectionFormat" version="1">
								<list name="emlist" count="1">
									<obj name="item" class="HTCChannel" version="2">
										<prop name="name">SYBR Green I / HRM Dye</prop>
										<prop name="Active">1</prop>
										<prop name="EmissionWL">510</prop>
										<prop name="ExcitationWL">465</prop>
										<prop name="IntgrTime">250</prop>
										<prop name="MaxIntgrTime">1000</prop>
										<prop name="MeltFactor">1.2</prop>
										<prop name="QuantFactor">20</prop>
									</obj>
								</list>
								<prop name="name">SYBR Green I / HRM Dye</prop>
								<prop name="Active">1</prop>
								<prop name="DefChannelNdx">0</prop>
								<prop name="DenominatorNdx">-1</prop>
								<prop name="ReadOnly">0</prop>
								<list name="EmissionWLAvail" count="6">
									<item>488</item>
									<item>510</item>
									<item>580</item>
									<item>610</item>
									<item>640</item>
									<item>660</item>
								</list>
								<list name="ExcitationWLAvail" count="5">
									<item>440</item>
									<item>465</item>
									<item>498</item>
									<item>533</item>
									<item>618</item>
								</list>
								<prop name="MeasuringMode">hmmDynamic</prop>
							</obj>
						</list>
						<prop name="DefFormatName">SYBR Green I / HRM Dye</prop>
					</obj>
					<list name="AcquisitionModes" count="4">
						<item>None</item>
						<item>Single</item>
						<item>Continuous</item>
						<item>Step</item>
					</list>
					<prop name="SeekTemp">30</prop>
					<prop name="SampleVolume">20</prop>
				</obj>
			</obj>
			<prop name="CompletedProgramNo">5</prop>
			<prop name="StopPoint">3</prop>
			<prop name="CarouselConstMoved">0</prop>
		</obj>
		<obj name="AnlsAndSampleInfo" class="AnlsAndSampleInfo" version="1">
			<obj name="AnlsPropTypes" class="PropertyTypeList" version="1">
				<list name="emlist" count="3">
					<obj name="item" class="SamplePropType" version="1">
						<prop name="name">Units</prop>
						<prop name="PropClass">QuantUnitsProp</prop>
						<prop name="IsChannelProperty">0</prop>
						<prop name="SelectorOrder">0</prop>
						<prop name="ShowInSelector">0</prop>
						<prop name="ShowInTable">0</prop>
						<prop name="TableOrder">0</prop>
					</obj>
					<obj name="item" class="SamplePropType" version="1">
						<prop name="name">ExtRef</prop>
						<prop name="PropClass">RQExtRefProp</prop>
						<prop name="IsChannelProperty">0</prop>
						<prop name="SelectorOrder">0</prop>
						<prop name="ShowInSelector">0</prop>
						<prop name="ShowInTable">0</prop>
						<prop name="TableOrder">0</prop>
					</obj>
					<obj name="item" class="SamplePropType" version="1">
						<prop name="name">Endpt External Experiment</prop>
						<prop name="PropClass">EndptGenoExtExp</prop>
						<prop name="IsChannelProperty">0</prop>
						<prop name="SelectorOrder">0</prop>
						<prop name="ShowInSelector">0</prop>
						<prop name="ShowInTable">0</prop>
						<prop name="TableOrder">0</prop>
					</obj>
				</list>
			</obj>
			<obj name="SamplePropTypes" class="PropertyTypeList" version="1">
				<list name="emlist" count="26">
					<obj name="item" class="SamplePosPropType" version="1">
						<prop name="name">Position</prop>
						<prop name="PropClass">GenSampleEditPosition</prop>
						<prop name="AnalysisClass">General</prop>
						<prop name="IsChannelProperty">0</prop>
						<prop name="SelectorOrder">0</prop>
						<prop name="ShowInSelector">0</prop>
						<prop name="ShowInTable">1</prop>
						<prop name="TableOrder">0</prop>
					</obj>
					<obj name="item" class="SamplePropType" version="1">
						<prop name="name">Color</prop>
						<prop name="PropClass">SamplePrefColor</prop>
						<prop name="AnalysisClass">General</prop>
						<prop name="IsChannelProperty">0</prop>
						<prop name="SelectorOrder">1</prop>
						<prop name="ShowInSelector">0</prop>
						<prop name="ShowInTable">1</prop>
						<prop name="TableOrder">1</prop>
					</obj>
					<obj name="item" class="SamplePropType" version="1">
						<prop name="name">Replicate of</prop>
						<prop name="PropClass">GenSampleEditReplicate</prop>
						<prop name="AnalysisClass">General</prop>
						<prop name="IsChannelProperty">0</prop>
						<prop name="SelectorOrder">2</prop>
						<prop name="ShowInSelector">0</prop>
						<prop name="ShowInTable">1</prop>
						<prop name="TableOrder">2</prop>
					</obj>
					<obj name="item" class="SamplePropType" version="1">
						<prop name="name">Sample Name</prop>
						<prop name="PropClass">GenSampleEditName</prop>
						<prop name="AnalysisClass">General</prop>
						<prop name="IsChannelProperty">0</prop>
						<prop name="SelectorOrder">3</prop>
						<prop name="ShowInSelector">1</prop>
						<prop name="ShowInTable">1</prop>
						<prop name="TableOrder">3</prop>
					</obj>
					<obj name="item" class="SamplePropType" version="1">
						<prop name="name">Subsets</prop>
						<prop name="PropClass">GenSampleEditSubset</prop>
						<prop name="AnalysisClass">General</prop>
						<prop name="IsChannelProperty">0</prop>
						<prop name="SelectorOrder">4</prop>
						<prop name="ShowInSelector">0</prop>
						<prop name="ShowInTable">0</prop>
						<prop name="TableOrder">4</prop>
					</obj>
					<obj name="item" class="SamplePropType" version="1">
						<prop name="name">Notes</prop>
						<prop name="PropClass">GenSampleEditNotes</prop>
						<prop name="AnalysisClass">General</prop>
						<prop name="IsChannelProperty">0</prop>
						<prop name="SelectorOrder">5</prop>
						<prop name="ShowInSelector">0</prop>
						<prop name="ShowInTable">0</prop>
						<prop name="TableOrder">5</prop>
					</obj>
					<obj name="item" class="SamplePropType" version="1">
						<prop name="name">Sample ID</prop>
						<prop name="PropClass">HTCSampleID</prop>
						<prop name="AnalysisClass">General</prop>
						<prop name="IsChannelProperty">0</prop>
						<prop name="SelectorOrder">6</prop>
						<prop name="ShowInSelector">0</prop>
						<prop name="ShowInTable">0</prop>
						<prop name="TableOrder">6</prop>
					</obj>
					<obj name="item" class="SamplePropType" version="1">
						<prop name="name">Sample Prep Notes</prop>
						<prop name="PropClass">HTCSamplePrepNotes</prop>
						<prop name="AnalysisClass">General</prop>
						<prop name="IsChannelProperty">0</prop>
						<prop name="SelectorOrder">7</prop>
						<prop name="ShowInSelector">0</prop>
						<prop name="ShowInTable">0</prop>
						<prop name="TableOrder">7</prop>
					</obj>
					<obj name="item" class="SamplePrefWidthType" version="1">
						<prop name="name">Width</prop>
						<prop name="PropClass">SamplePrefWidth</prop>
						<prop name="AnalysisClass">Sample preferences</prop>
						<prop name="IsChannelProperty">0</prop>
						<prop name="SelectorOrder">8</prop>
						<prop name="ShowInSelector">0</prop>
						<prop name="ShowInTable">0</prop>
						<prop name="TableOrder">8</prop>
					</obj>
					<obj name="item" class="SamplePrefLineStyleType" version="1">
						<prop name="name">Line Style</prop>
						<prop name="PropClass">SamplePrefLineStyle</prop>
						<prop name="AnalysisClass">Sample preferences</prop>
						<prop name="IsChannelProperty">0</prop>
						<prop name="SelectorOrder">9</prop>
						<prop name="ShowInSelector">0</prop>
						<prop name="ShowInTable">0</prop>
						<prop name="TableOrder">9</prop>
					</obj>
					<obj name="item" class="SamplePrefPointStyleType" version="1">
						<prop name="name">Point Style</prop>
						<prop name="PropClass">SamplePrefPointStyle</prop>
						<prop name="AnalysisClass">Sample preferences</prop>
						<prop name="IsChannelProperty">0</prop>
						<prop name="SelectorOrder">10</prop>
						<prop name="ShowInSelector">0</prop>
						<prop name="ShowInTable">0</prop>
						<prop name="TableOrder">10</prop>
					</obj>
					<obj name="item" class="SamplePropType" version="1">
						<prop name="name">Dominant Channel</prop>
						<prop name="PropClass">DominantChannelProp</prop>
						<prop name="AnalysisClass">Color Compensation Analysis</prop>
						<prop name="IsChannelProperty">0</prop>
						<prop name="SelectorOrder">11</prop>
						<prop name="ShowInSelector">0</prop>
						<prop name="ShowInTable">0</prop>
						<prop name="TableOrder">11</prop>
					</obj>
					<obj name="item" class="EndPtSampleTypePropertyType" version="1">
						<prop name="name">EndPt Sample Type</prop>
						<prop name="PropClass">GroupingSample</prop>
						<prop name="AnalysisClass">EndPtGenotyping</prop>
						<prop name="IsChannelProperty">0</prop>
						<prop name="SelectorOrder">12</prop>
						<prop name="ShowInSelector">0</prop>
						<prop name="ShowInTable">0</prop>
						<prop name="TableOrder">12</prop>
					</obj>
					<obj name="item" class="SamplePropType" version="1">
						<prop name="name">EndPt Genotype</prop>
						<prop name="PropClass">Genotype</prop>
						<prop name="AnalysisClass">EndPtGenotyping</prop>
						<prop name="IsChannelProperty">0</prop>
						<prop name="SelectorOrder">13</prop>
						<prop name="ShowInSelector">0</prop>
						<prop name="ShowInTable">0</prop>
						<prop name="TableOrder">13</prop>
					</obj>
					<obj name="item" class="SamplePropType" version="1">
						<prop name="name">Target Name</prop>
						<prop name="PropClass">TargetName</prop>
						<prop name="AnalysisClass">General</prop>
						<prop name="IsChannelProperty">1</prop>
						<prop name="SelectorOrder">14</prop>
						<prop name="ShowInSelector">0</prop>
						<prop name="ShowInTable">0</prop>
						<prop name="TableOrder">14</prop>
					</obj>
					<obj name="item" class="QuantSampleTypePropertyType" version="1">
						<prop name="name">Quantification Sample Type</prop>
						<prop name="PropClass">QuantSampleTypeProperty</prop>
						<prop name="AnalysisClass">Quantification Analysis</prop>
						<prop name="IsChannelProperty">1</prop>
						<prop name="SelectorOrder">15</prop>
						<prop name="ShowInSelector">0</prop>
						<prop name="ShowInTable">0</prop>
						<prop name="TableOrder">15</prop>
					</obj>
					<obj name="item" class="SamplePropType" version="1">
						<prop name="name">Concentration</prop>
						<prop name="PropClass">QuantConcProperty</prop>
						<prop name="AnalysisClass">Quantification Analysis</prop>
						<prop name="IsChannelProperty">1</prop>
						<prop name="SelectorOrder">16</prop>
						<prop name="ShowInSelector">0</prop>
						<prop name="ShowInTable">0</prop>
						<prop name="TableOrder">16</prop>
					</obj>
					<obj name="item" class="QuantCpType" version="1">
						<prop name="name">Cp Low</prop>
						<prop name="PropClass">QuantCpLowProp</prop>
						<prop name="AnalysisClass">Quantification Analysis</prop>
						<prop name="IsChannelProperty">1</prop>
						<prop name="SelectorOrder">17</prop>
						<prop name="ShowInSelector">0</prop>
						<prop name="ShowInTable">0</prop>
						<prop name="TableOrder">17</prop>
					</obj>
					<obj name="item" class="QuantCpType" version="1">
						<prop name="name">Cp High</prop>
						<prop name="PropClass">QuantCpHighProp</prop>
						<prop name="AnalysisClass">Quantification Analysis</prop>
						<prop name="IsChannelProperty">1</prop>
						<prop name="SelectorOrder">18</prop>
						<prop name="ShowInSelector">0</prop>
						<prop name="ShowInTable">0</prop>
						<prop name="TableOrder">18</prop>
					</obj>
					<obj name="item" class="GroupSampleTypePropertyType" version="1">
						<prop name="name">Melt Geno Sample Type</prop>
						<prop name="PropClass">GroupChannelTypeProp</prop>
						<prop name="AnalysisClass">Melt Geno</prop>
						<prop name="IsChannelProperty">1</prop>
						<prop name="SelectorOrder">19</prop>
						<prop name="ShowInSelector">0</prop>
						<prop name="ShowInTable">0</prop>
						<prop name="TableOrder">19</prop>
					</obj>
					<obj name="item" class="SamplePropType" version="1">
						<prop name="name">Melt Geno Genotype</prop>
						<prop name="PropClass">ChannelGenotype</prop>
						<prop name="AnalysisClass">Melt Geno</prop>
						<prop name="IsChannelProperty">1</prop>
						<prop name="SelectorOrder">20</prop>
						<prop name="ShowInSelector">0</prop>
						<prop name="ShowInTable">0</prop>
						<prop name="TableOrder">20</prop>
					</obj>
					<obj name="item" class="RQTargetPropertyType" version="1">
						<prop name="name">Target Type</prop>
						<prop name="PropClass">RQTargetProperty</prop>
						<prop name="AnalysisClass">Relative Quantification</prop>
						<prop name="IsChannelProperty">1</prop>
						<prop name="SelectorOrder">21</prop>
						<prop name="ShowInSelector">0</prop>
						<prop name="ShowInTable">0</prop>
						<prop name="TableOrder">21</prop>
					</obj>
					<obj name="item" class="RQSampleTargetPropertyType" version="1">
						<prop name="name">Combined Sample and Target Type</prop>
						<prop name="PropClass">RQSampleTargetProperty</prop>
						<prop name="AnalysisClass">Relative Quantification</prop>
						<prop name="IsChannelProperty">1</prop>
						<prop name="SelectorOrder">22</prop>
						<prop name="ShowInSelector">0</prop>
						<prop name="ShowInTable">0</prop>
						<prop name="TableOrder">22</prop>
					</obj>
					<obj name="item" class="SamplePropType" version="1">
						<prop name="name">Efficiency</prop>
						<prop name="PropClass">RQEffProp</prop>
						<prop name="AnalysisClass">Relative Quantification</prop>
						<prop name="IsChannelProperty">1</prop>
						<prop name="SelectorOrder">23</prop>
						<prop name="ShowInSelector">0</prop>
						<prop name="ShowInTable">0</prop>
						<prop name="TableOrder">23</prop>
					</obj>
					<obj name="item" class="GroupSampleTypePropertyTypeNoPos" version="1">
						<prop name="name">Scanning Sample Type</prop>
						<prop name="PropClass">GroupChannelTypeProp</prop>
						<prop name="AnalysisClass">Scanning</prop>
						<prop name="IsChannelProperty">1</prop>
						<prop name="SelectorOrder">24</prop>
						<prop name="ShowInSelector">0</prop>
						<prop name="ShowInTable">0</prop>
						<prop name="TableOrder">24</prop>
					</obj>
					<obj name="item" class="SamplePropType" version="1">
						<prop name="name">Scanning Genotype</prop>
						<prop name="PropClass">ChannelGenotype</prop>
						<prop name="AnalysisClass">Scanning</prop>
						<prop name="IsChannelProperty">1</prop>
						<prop name="SelectorOrder">25</prop>
						<prop name="ShowInSelector">0</prop>
						<prop name="ShowInTable">0</prop>
						<prop name="TableOrder">25</prop>
					</obj>
				</list>
			</obj>
			<obj name="SelectedChannels" class="TEMIntegerSet" version="1">
				<list name="Items" count="1">
					<prop name="Item">0</prop>
				</list>
			</obj>
			<obj name="AnalysisProperties" class="ExpPropList" version="1">
				<list name="emlist" count="3">
					<obj name="PropertyObject" class="EndptGenoExtExp" version="3">
						<prop name="PropertyTypeName">Endpt External Experiment</prop>
					</obj>
					<obj name="PropertyObject" class="RQExtRefProp" version="3">
						<prop name="PropertyTypeName">ExtRef</prop>
						<prop name="RefExpProg">-1</prop>
					</obj>
					<obj name="PropertyObject" class="QuantUnitsProp" version="3">
						<prop name="PropertyTypeName">Units</prop>
					</obj>
				</list>
			</obj>
			<obj name="SampleInfoList" class="SamplePropInfoList" version="1">
				<list name="emlist" count="96">
					<obj name="item" class="SamplePropInfo" version="1">
						<obj name="ChannelProperties" class="ChanPropList" version="2">
							<obj name="ChannelProperties" class="EMList" version="1">
								<list name="emlist" count="1">
									<obj name="item" class="PropertyList" version="1">
										<list name="emlist" count="12">
											<obj name="PropertyObject" class="RQSampleTargetProperty" version="4">
												<prop name="PropertyTypeName">Combined Sample and Target Type</prop>
												<prop name="Position">0</prop>
												<prop name="IsDefault">0</prop>
												<obj name="ChannelProp" class="ChannelProperty" version="1">
													<prop name="ChannelIdx">0</prop>
												</obj>
											</obj>
											<obj name="PropertyObject" class="QuantConcProperty" version="4">
												<prop name="PropertyTypeName">Concentration</prop>
												<prop name="Position">0</prop>
												<prop name="IsDefault">1</prop>
												<prop name="Concentration">0</prop>
												<obj name="ChannelProp" class="ChannelProperty" version="1">
													<prop name="ChannelIdx">0</prop>
												</obj>
												<prop name="ReadOnly">1</prop>
											</obj>
											<obj name="PropertyObject" class="QuantCpHighProp" version="4">
												<prop name="PropertyTypeName">Cp High</prop>
												<prop name="Position">0</prop>
												<prop name="IsDefault">1</prop>
												<prop name="CpRangeHigh">0</prop>
												<obj name="ChannelProp" class="ChannelProperty" version="1">
													<prop name="ChannelIdx">0</prop>
												</obj>
												<prop name="ReadOnly">1</prop>
											</obj>
											<obj name="PropertyObject" class="QuantCpLowProp" version="4">
												<prop name="PropertyTypeName">Cp Low</prop>
												<prop name="Position">0</prop>
												<prop name="IsDefault">1</prop>
												<prop name="CpRangeLow">0</prop>
												<obj name="ChannelProp" class="ChannelProperty" version="1">
													<prop name="ChannelIdx">0</prop>
												</obj>
												<prop name="ReadOnly">1</prop>
											</obj>
											<obj name="PropertyObject" class="RQEffProp" version="4">
												<prop name="PropertyTypeName">Efficiency</prop>
												<prop name="Position">0</prop>
												<prop name="IsDefault">1</prop>
												<prop name="Efficiency">2</prop>
												<obj name="ChannelProp" class="ChannelProperty" version="1">
													<prop name="ChannelIdx">0</prop>
												</obj>
											</obj>
											<obj name="PropertyObject" class="ChannelGenotype" version="4">
												<prop name="PropertyTypeName">Melt Geno Genotype</prop>
												<prop name="Position">0</prop>
												<prop name="IsDefault">1</prop>
												<prop name="ReadOnly">1</prop>
												<obj name="ChannelProp" class="ChannelProperty" version="1">
													<prop name="ChannelIdx">0</prop>
												</obj>
											</obj>
											<obj name="PropertyObject" class="GroupChannelTypeProp" version="4">
												<prop name="PropertyTypeName">Melt Geno Sample Type</prop>
												<prop name="Position">0</prop>
												<prop name="IsDefault">0</prop>
												<prop name="GroupSampleType">mstUnknown</prop>
												<obj name="ChannelProp" class="ChannelProperty" version="1">
													<prop name="ChannelIdx">0</prop>
												</obj>
											</obj>
											<obj name="PropertyObject" class="QuantSampleTypeProperty" version="4">
												<prop name="PropertyTypeName">Quantification Sample Type</prop>
												<prop name="Position">0</prop>
												<prop name="IsDefault">0</prop>
												<prop name="SampleType">qsUnknown</prop>
												<obj name="ChannelProp" class="ChannelProperty" version="1">
													<prop name="ChannelIdx">0</prop>
												</obj>
											</obj>
											<obj name="PropertyObject" class="ChannelGenotype" version="4">
												<prop name="PropertyTypeName">Scanning Genotype</prop>
												<prop name="Position">0</prop>
												<prop name="IsDefault">1</prop>
												<prop name="ReadOnly">1</prop>
												<obj name="ChannelProp" class="ChannelProperty" version="1">
													<prop name="ChannelIdx">0</prop>
												</obj>
											</obj>
											<obj name="PropertyObject" class="GroupChannelTypeProp" version="4">
												<prop name="PropertyTypeName">Scanning Sample Type</prop>
												<prop name="Position">0</prop>
												<prop name="IsDefault">0</prop>
												<prop name="GroupSampleType">mstUnknown</prop>
												<obj name="ChannelProp" class="ChannelProperty" version="1">
													<prop name="ChannelIdx">0</prop>
												</obj>
											</obj>
											<obj name="PropertyObject" class="TargetName" version="4">
												<prop name="PropertyTypeName">Target Name</prop>
												<prop name="Position">0</prop>
												<prop name="IsDefault">1</prop>
												<obj name="ChannelProp" class="ChannelProperty" version="1">
													<prop name="ChannelIdx">0</prop>
												</obj>
											</obj>
											<obj name="PropertyObject" class="RQTargetProperty" version="4">
												<prop name="PropertyTypeName">Target Type</prop>
												<prop name="Position">0</prop>
												<prop name="IsDefault">0</prop>
												<prop name="TargetType">dtNone</prop>
												<obj name="ChannelProp" class="ChannelProperty" version="1">
													<prop name="ChannelIdx">0</prop>
												</obj>
											</obj>
										</list>
									</obj>
								</list>
							</obj>
						</obj>
						<prop name="ChannelPropertyCount">1</prop>
						<prop name="ContainerPosition">0</prop>
						<prop name="HasSampleProperties">1</prop>
						<obj name="SampleProperties" class="PropertyList" version="1">
							<list name="emlist" count="14">
								<obj name="PropertyObject" class="SamplePrefColor" version="4">
									<prop name="PropertyTypeName">Color</prop>
									<prop name="Position">0</prop>
									<prop name="IsDefault">0</prop>
									<prop name="Color">$00FF8000</prop>
								</obj>
								<obj name="PropertyObject" class="DominantChannelProp" version="4">
									<prop name="PropertyTypeName">Dominant Channel</prop>
									<prop name="Position">0</prop>
									<prop name="IsDefault">0</prop>
									<prop name="DominantChannel">0</prop>
								</obj>
								<obj name="PropertyObject" class="Genotype" version="4">
									<prop name="PropertyTypeName">EndPt Genotype</prop>
									<prop name="Position">0</prop>
									<prop name="IsDefault">1</prop>
									<prop name="ReadOnly">1</prop>
								</obj>
								<obj name="PropertyObject" class="GroupingSample" version="4">
									<prop name="PropertyTypeName">EndPt Sample Type</prop>
									<prop name="Position">0</prop>
									<prop name="IsDefault">0</prop>
									<prop name="GroupSampleType">mstUnknown</prop>
								</obj>
								<obj name="PropertyObject" class="SamplePrefLineStyle" version="4">
									<prop name="PropertyTypeName">Line Style</prop>
									<prop name="Position">0</prop>
									<prop name="IsDefault">0</prop>
									<prop name="LineStyle">psSolid</prop>
								</obj>
								<obj name="PropertyObject" class="GenSampleEditNotes" version="4">
									<prop name="PropertyTypeName">Notes</prop>
									<prop name="Position">0</prop>
									<prop name="IsDefault">1</prop>
								</obj>
								<obj name="PropertyObject" class="SamplePrefPointStyle" version="4">
									<prop name="PropertyTypeName">Point Style</prop>
									<prop name="Position">0</prop>
									<prop name="IsDefault">0</prop>
									<prop name="PointStyle">psNothing</prop>
								</obj>
								<obj name="PropertyObject" class="GenSampleEditPosition" version="4">
									<prop name="PropertyTypeName">Position</prop>
									<prop name="Position">0</prop>
									<prop name="IsDefault">1</prop>
								</obj>
								<obj name="PropertyObject" class="GenSampleEditReplicate" version="4">
									<prop name="PropertyTypeName">Replicate of</prop>
									<prop name="Position">0</prop>
									<prop name="IsDefault">1</prop>
									<prop name="ReplicateOf">-1</prop>
								</obj>
								<obj name="PropertyObject" class="HTCSampleID" version="4">
									<prop name="PropertyTypeName">Sample ID</prop>
									<prop name="Position">0</prop>
									<prop name="IsDefault">1</prop>
								</obj>
								<obj name="PropertyObject" class="GenSampleEditName" version="4">
									<prop name="PropertyTypeName">Sample Name</prop>
									<prop name="Position">0</prop>
									<prop name="IsDefault">1</prop>
									<prop name="name">Sample 1</prop>
								</obj>
								<obj name="PropertyObject" class="HTCSamplePrepNotes" version="4">
									<prop name="PropertyTypeName">Sample Prep Notes</prop>
									<prop name="Position">0</prop>
									<prop name="IsDefault">1</prop>
								</obj>
								<obj name="PropertyObject" class="GenSampleEditSubset" version="4">
									<prop name="PropertyTypeName">Subsets</prop>
									<prop name="Position">0</prop>
									<prop name="IsDefault">1</prop>
								</obj>
								<obj name="PropertyObject" class="SamplePrefWidth" version="5">
									<prop name="PropertyTypeName">Width</prop>
									<prop name="Position">0</prop>
									<prop name="IsDefault">1</prop>
									<prop name="Width">1</prop>
								</obj>
							</list>
						</obj>
					</obj>
					<obj name="item" class="SamplePropInfo" version="1">
						<obj name="ChannelProperties" class="ChanPropList" version="2">
							<obj name="ChannelProperties" class="EMList" version="1">
								<list name="emlist" count="1">
									<obj name="item" class="PropertyList" version="1">
										<list name="emlist" count="12">
											<obj name="PropertyObject" class="RQSampleTargetProperty" version="4">
												<prop name="PropertyTypeName">Combined Sample and Target Type</prop>
												<prop name="Position">1</prop>
												<prop name="IsDefault">0</prop>
												<obj name="ChannelProp" class="ChannelProperty" version="1">
													<prop name="ChannelIdx">0</prop>
												</obj>
											</obj>
											<obj name="PropertyObject" class="QuantConcProperty" version="4">
												<prop name="PropertyTypeName">Concentration</prop>
												<prop name="Position">1</prop>
												<prop name="IsDefault">1</prop>
												<prop name="Concentration">0</prop>
												<obj name="ChannelProp" class="ChannelProperty" version="1">
													<prop name="ChannelIdx">0</prop>
												</obj>
												<prop name="ReadOnly">1</prop>
											</obj>
											<obj name="PropertyObject" class="QuantCpHighProp" version="4">
												<prop name="PropertyTypeName">Cp High</prop>
												<prop name="Position">1</prop>
												<prop name="IsDefault">1</prop>
												<prop name="CpRangeHigh">0</prop>
												<obj name="ChannelProp" class="ChannelProperty" version="1">
													<prop name="ChannelIdx">0</prop>
												</obj>
												<prop name="ReadOnly">1</prop>
											</obj>
											<obj name="PropertyObject" class="QuantCpLowProp" version="4">
												<prop name="PropertyTypeName">Cp Low</prop>
												<prop name="Position">1</prop>
												<prop name="IsDefault">1</prop>
												<prop name="CpRangeLow">0</prop>
												<obj name="ChannelProp" class="ChannelProperty" version="1">
													<prop name="ChannelIdx">0</prop>
												</obj>
												<prop name="ReadOnly">1</prop>
											</obj>
											<obj name="PropertyObject" class="RQEffProp" version="4">
												<prop name="PropertyTypeName">Efficiency</prop>
												<prop name="Position">1</prop>
												<prop name="IsDefault">1</prop>
												<prop name="Efficiency">2</prop>
												<obj name="ChannelProp" class="ChannelProperty" version="1">
													<prop name="ChannelIdx">0</prop>
												</obj>
											</obj>
											<obj name="PropertyObject" class="ChannelGenotype" version="4">
												<prop name="PropertyTypeName">Melt Geno Genotype</prop>
												<prop name="Position">1</prop>
												<prop name="IsDefault">1</prop>
												<prop name="ReadOnly">1</prop>
												<obj name="ChannelProp" class="ChannelProperty" version="1">
													<prop name="ChannelIdx">0</prop>
												</obj>
											</obj>
											<obj name="PropertyObject" class="GroupChannelTypeProp" version="4">
												<prop name="PropertyTypeName">Melt Geno Sample Type</prop>
												<prop name="Position">1</prop>
												<prop name="IsDefault">0</prop>
												<prop name="GroupSampleType">mstUnknown</prop>
												<obj name="ChannelProp" class="ChannelProperty" version="1">
													<prop name="ChannelIdx">0</prop>
												</obj>
											</obj>
											<obj name="PropertyObject" class="QuantSampleTypeProperty" version="4">
												<prop name="PropertyTypeName">Quantification Sample Type</prop>
												<prop name="Position">1</prop>
												<prop name="IsDefault">0</prop>
												<prop name="SampleType">qsUnknown</prop>
												<obj name="ChannelProp" class="ChannelProperty" version="1">
													<prop name="ChannelIdx">0</prop>
												</obj>
											</obj>
											<obj name="PropertyObject" class="ChannelGenotype" version="4">
												<prop name="PropertyTypeName">Scanning Genotype</prop>
												<prop name="Position">1</prop>
												<prop name="IsDefault">1</prop>
												<prop name="ReadOnly">1</prop>
												<obj name="ChannelProp" class="ChannelProperty" version="1">
													<prop name="ChannelIdx">0</prop>
												</obj>
											</obj>
											<obj name="PropertyObject" class="GroupChannelTypeProp" version="4">
												<prop name="PropertyTypeName">Scanning Sample Type</prop>
												<prop name="Position">1</prop>
												<prop name="IsDefault">0</prop>
												<prop name="GroupSampleType">mstUnknown</prop>
												<obj name="ChannelProp" class="ChannelProperty" version="1">
													<prop name="ChannelIdx">0</prop>
												</obj>
											</obj>
											<obj name="PropertyObject" class="TargetName" version="4">
												<prop name="PropertyTypeName">Target Name</prop>
												<prop name="Position">1</prop>
												<prop name="IsDefault">1</prop>
												<obj name="ChannelProp" class="ChannelProperty" version="1">
													<prop name="ChannelIdx">0</prop>
												</obj>
											</obj>
											<obj name="PropertyObject" class="RQTargetProperty" version="4">
												<prop name="PropertyTypeName">Target Type</prop>
												<prop name="Position">1</prop>
												<prop name="IsDefault">0</prop>
												<prop name="TargetType">dtNone</prop>
												<obj name="ChannelProp" class="ChannelProperty" version="1">
													<prop name="ChannelIdx">0</prop>
												</obj>
											</obj>
										</list>
									</obj>
								</list>
							</obj>
						</obj>
						<prop name="ChannelPropertyCount">1</prop>
						<prop name="ContainerPosition">1</prop>
						<prop name="HasSampleProperties">1</prop>
						<obj name="SampleProperties" class="PropertyList" version="1">
							<list name="emlist" count="14">
								<obj name="PropertyObject" class="SamplePrefColor" version="4">
									<prop name="PropertyTypeName">Color</prop>
									<prop name="Position">1</prop>
									<prop name="IsDefault">0</prop>
									<prop name="Color">clRed</prop>
								</obj>
								<obj name="PropertyObject" class="DominantChannelProp" version="4">
									<prop name="PropertyTypeName">Dominant Channel</prop>
									<prop name="Position">1</prop>
									<prop name="IsDefault">0</prop>
									<prop name="DominantChannel">0</prop>
								</obj>
								<obj name="PropertyObject" class="Genotype" version="4">
									<prop name="PropertyTypeName">EndPt Genotype</prop>
									<prop name="Position">1</prop>
									<prop name="IsDefault">1</prop>
									<prop name="ReadOnly">1</prop>
								</obj>
								<obj name="PropertyObject" class="GroupingSample" version="4">
									<prop name="PropertyTypeName">EndPt Sample Type</prop>
									<prop name="Position">1</prop>
									<prop name="IsDefault">0</prop>
									<prop name="GroupSampleType">mstUnknown</prop>
								</obj>
								<obj name="PropertyObject" class="SamplePrefLineStyle" version="4">
									<prop name="PropertyTypeName">Line Style</prop>
									<prop name="Position">1</prop>
									<prop name="IsDefault">0</prop>
									<prop name="LineStyle">psSolid</prop>
								</obj>
								<obj name="PropertyObject" class="GenSampleEditNotes" version="4">
									<prop name="PropertyTypeName">Notes</prop>
									<prop name="Position">1</prop>
									<prop name="IsDefault">1</prop>
								</obj>
								<obj name="PropertyObject" class="SamplePrefPointStyle" version="4">
									<prop name="PropertyTypeName">Point Style</prop>
									<prop name="Position">1</prop>
									<prop name="IsDefault">0</prop>
									<prop name="PointStyle">psNothing</prop>
								</obj>
								<obj name="PropertyObject" class="GenSampleEditPosition" version="4">
									<prop name="PropertyTypeName">Position</prop>
									<prop name="Position">1</prop>
									<prop name="IsDefault">1</prop>
								</obj>
								<obj name="PropertyObject" class="GenSampleEditReplicate" version="4">
									<prop name="PropertyTypeName">Replicate of</prop>
									<prop name="Position">1</prop>
									<prop name="IsDefault">1</prop>
									<prop name="ReplicateOf">-1</prop>
								</obj>
								<obj name="PropertyObject" class="HTCSampleID" version="4">
									<prop name="PropertyTypeName">Sample ID</prop>
									<prop name="Position">1</prop>
									<prop name="IsDefault">1</prop>
								</obj>
								<obj name="PropertyObject" class="GenSampleEditName" version="4">
									<prop name="PropertyTypeName">Sample Name</prop>
									<prop name="Position">1</prop>
									<prop name="IsDefault">1</prop>
									<prop name="name">Sample 2</prop>
								</obj>
								<obj name="PropertyObject" class="HTCSamplePrepNotes" version="4">
									<prop name="PropertyTypeName">Sample Prep Notes</prop>
									<prop name="Position">1</prop>
									<prop name="IsDefault">1</prop>
								</obj>
								<obj name="PropertyObject" class="GenSampleEditSubset" version="4">
									<prop name="PropertyTypeName">Subsets</prop>
									<prop name="Position">1</prop>
									<prop name="IsDefault">1</prop>
								</obj>
								<obj name="PropertyObject" class="SamplePrefWidth" version="5">
									<prop name="PropertyTypeName">Width</prop>
									<prop name="Position">1</prop>
									<prop name="IsDefault">1</prop>
									<prop name="Width">1</prop>
								</obj>
							</list>
						</obj>
					</obj>
					<obj name="item" class="SamplePropInfo" version="1">
						<obj name="ChannelProperties" class="ChanPropList" version="2">
							<obj name="ChannelProperties" class="EMList" version="1">
								<list name="emlist" count="1">
									<obj name="item" class="PropertyList" version="1">
										<list name="emlist" count="12">
											<obj name="PropertyObject" class="RQSampleTargetProperty" version="4">
												<prop name="PropertyTypeName">Combined Sample and Target Type</prop>
												<prop name="Position">2</prop>
												<prop name="IsDefault">0</prop>
												<obj name="ChannelProp" class="ChannelProperty" version="1">
													<prop name="ChannelIdx">0</prop>
												</obj>
											</obj>
											<obj name="PropertyObject" class="QuantConcProperty" version="4">
												<prop name="PropertyTypeName">Concentration</prop>
												<prop name="Position">2</prop>
												<prop name="IsDefault">1</prop>
												<prop name="Concentration">0</prop>
												<obj name="ChannelProp" class="ChannelProperty" version="1">
													<prop name="ChannelIdx">0</prop>
												</obj>
												<prop name="ReadOnly">1</prop>
											</obj>
											<obj name="PropertyObject" class="QuantCpHighProp" version="4">
												<prop name="PropertyTypeName">Cp High</prop>
												<prop name="Position">2</prop>
												<prop name="IsDefault">1</prop>
												<prop name="CpRangeHigh">0</prop>
												<obj name="ChannelProp" class="ChannelProperty" version="1">
													<prop name="ChannelIdx">0</prop>
												</obj>
												<prop name="ReadOnly">1</prop>
											</obj>
											<obj name="PropertyObject" class="QuantCpLowProp" version="4">
												<prop name="PropertyTypeName">Cp Low</prop>
												<prop name="Position">2</prop>
												<prop name="IsDefault">1</prop>
												<prop name="CpRangeLow">0</prop>
												<obj name="ChannelProp" class="ChannelProperty" version="1">
													<prop name="ChannelIdx">0</prop>
												</obj>
												<prop name="ReadOnly">1</prop>
											</obj>
											<obj name="PropertyObject" class="RQEffProp" version="4">
												<prop name="PropertyTypeName">Efficiency</prop>
												<prop name="Position">2</prop>
												<prop name="IsDefault">1</prop>
												<prop name="Efficiency">2</prop>
												<obj name="ChannelProp" class="ChannelProperty" version="1">
													<prop name="ChannelIdx">0</prop>
												</obj>
											</obj>
											<obj name="PropertyObject" class="ChannelGenotype" version="4">
												<prop name="PropertyTypeName">Melt Geno Genotype</prop>
												<prop name="Position">2</prop>
												<prop name="IsDefault">1</prop>
												<prop name="ReadOnly">1</prop>
												<obj name="ChannelProp" class="ChannelProperty" version="1">
													<prop name="ChannelIdx">0</prop>
												</obj>
											</obj>
											<obj name="PropertyObject" class="GroupChannelTypeProp" version="4">
												<prop name="PropertyTypeName">Melt Geno Sample Type</prop>
												<prop name="Position">2</prop>
												<prop name="IsDefault">0</prop>
												<prop name="GroupSampleType">mstUnknown</prop>
												<obj name="ChannelProp" class="ChannelProperty" version="1">
													<prop name="ChannelIdx">0</prop>
												</obj>
											</obj>
											<obj name="PropertyObject" class="QuantSampleTypeProperty" version="4">
												<prop name="PropertyTypeName">Quantification Sample Type</prop>
												<prop name="Position">2</prop>
												<prop name="IsDefault">0</prop>
												<prop name="SampleType">qsUnknown</prop>
												<obj name="ChannelProp" class="ChannelProperty" version="1">
													<prop name="ChannelIdx">0</prop>
												</obj>
											</obj>
											<obj name="PropertyObject" class="ChannelGenotype" version="4">
												<prop name="PropertyTypeName">Scanning Genotype</prop>
												<prop name="Position">2</prop>
												<prop name="IsDefault">1</prop>
												<prop name="ReadOnly">1</prop>
												<obj name="ChannelProp" class="ChannelProperty" version="1">
													<prop name="ChannelIdx">0</prop>
												</obj>
											</obj>
											<obj name="PropertyObject" class="GroupChannelTypeProp" version="4">
												<prop name="PropertyTypeName">Scanning Sample Type</prop>
												<prop name="Position">2</prop>
												<prop name="IsDefault">0</prop>
												<prop name="GroupSampleType">mstUnknown</prop>
												<obj name="ChannelProp" class="ChannelProperty" version="1">
													<prop name="ChannelIdx">0</prop>
												</obj>
											</obj>
											<obj name="PropertyObject" class="TargetName" version="4">
												<prop name="PropertyTypeName">Target Name</prop>
												<prop name="Position">2</prop>
												<prop name="IsDefault">1</prop>
												<obj name="ChannelProp" class="ChannelProperty" version="1">
													<prop name="ChannelIdx">0</prop>
												</obj>
											</obj>
											<obj name="PropertyObject" class="RQTargetProperty" version="4">
												<prop name="PropertyTypeName">Target Type</prop>
												<prop name="Position">2</prop>
												<prop name="IsDefault">0</prop>
												<prop name="TargetType">dtNone</prop>
												<obj name="ChannelProp" class="ChannelProperty" version="1">
													<prop name="ChannelIdx">0</prop>
												</obj>
											</obj>
										</list>
									</obj>
								</list>
							</obj>
						</obj>
						<prop name="ChannelPropertyCount">1</prop>
						<prop name="ContainerPosition">2</prop>
						<prop name="HasSampleProperties">1</prop>
						<obj name="SampleProperties" class="PropertyList" version="1">
							<list name="emlist" count="14">
								<obj name="PropertyObject" class="SamplePrefColor" version="4">
									<prop name="PropertyTypeName">Color</prop>
									<prop name="Position">2</prop>
									<prop name="IsDefault">0</prop>
									<prop name="Color">$0030D700</prop>
								</obj>
								<obj name="PropertyObject" class="DominantChannelProp" version="4">
									<prop name="PropertyTypeName">Dominant Channel</prop>
									<prop name="Position">2</prop>
									<prop name="IsDefault">0</prop>
									<prop name="DominantChannel">0</prop>
								</obj>
								<obj name="PropertyObject" class="Genotype" version="4">
									<prop name="PropertyTypeName">EndPt Genotype</prop>
									<prop name="Position">2</prop>
									<prop name="IsDefault">1</prop>
									<prop name="ReadOnly">1</prop>
								</obj>
								<obj name="PropertyObject" class="GroupingSample" version="4">
									<prop name="PropertyTypeName">EndPt Sample Type</prop>
									<prop name="Position">2</prop>
									<prop name="IsDefault">0</prop>
									<prop name="GroupSampleType">mstUnknown</prop>
								</obj>
								<obj name="PropertyObject" class="SamplePrefLineStyle" version="4">
									<prop name="PropertyTypeName">Line Style</prop>
									<prop name="Position">2</prop>
									<prop name="IsDefault">0</prop>
									<prop name="LineStyle">psSolid</prop>
								</obj>
								<obj name="PropertyObject" class="GenSampleEditNotes" version="4">
									<prop name="PropertyTypeName">Notes</prop>
									<prop name="Position">2</prop>
									<prop name="IsDefault">1</prop>
								</obj>
								<obj name="PropertyObject" class="SamplePrefPointStyle" version="4">
									<prop name="PropertyTypeName">Point Style</prop>
									<prop name="Position">2</prop>
									<prop name="IsDefault">0</prop>
									<prop name="PointStyle">psNothing</prop>
								</obj>
								<obj name="PropertyObject" class="GenSampleEditPosition" version="4">
									<prop name="PropertyTypeName">Position</prop>
									<prop name="Position">2</prop>
									<prop name="IsDefault">1</prop>
								</obj>
								<obj name="PropertyObject" class="GenSampleEditReplicate" version="4">
									<prop name="PropertyTypeName">Replicate of</prop>
									<prop name="Position">2</prop>
									<prop name="IsDefault">1</prop>
									<prop name="ReplicateOf">-1</prop>
								</obj>
								<obj name="PropertyObject" class="HTCSampleID" version="4">
									<prop name="PropertyTypeName">Sample ID</prop>
									<prop name="Position">2</prop>
									<prop name="IsDefault">1</prop>
								</obj>
								<obj name="PropertyObject" class="GenSampleEditName" version="4">
									<prop name="PropertyTypeName">Sample Name</prop>
									<prop name="Position">2</prop>
									<prop name="IsDefault">1</prop>
									<prop name="name">Sample 3</prop>
								</obj>
								<obj name="PropertyObject" class="HTCSamplePrepNotes" version="4">
									<prop name="PropertyTypeName">Sample Prep Notes</prop>
									<prop name="Position">2</prop>
									<prop name="IsDefault">1</prop>
								</obj>
								<obj name="PropertyObject" class="GenSampleEditSubset" version="4">
									<prop name="PropertyTypeName">Subsets</prop>
									<prop name="Position">2</prop>
									<prop name="IsDefault">1</prop>
								</obj>
								<obj name="PropertyObject" class="SamplePrefWidth" version="5">
									<prop name="PropertyTypeName">Width</prop>
									<prop name="Position">2</prop>
									<prop name="IsDefault">1</prop>
									<prop name="Width">1</prop>
								</obj>
							</list>
						</obj>
					</obj>
					<obj name="item" class="SamplePropInfo" version="1">
						<obj name="ChannelProperties" class="ChanPropList" version="2">
							<obj name="ChannelProperties" class="EMList" version="1">
								<list name="emlist" count="1">
									<obj name="item" class="PropertyList" version="1">
										<list name="emlist" count="12">
											<obj name="PropertyObject" class="RQSampleTargetProperty" version="4">
												<prop name="PropertyTypeName">Combined Sample and Target Type</prop>
												<prop name="Position">3</prop>
												<prop name="IsDefault">0</prop>
												<obj name="ChannelProp" class="ChannelProperty" version="1">
													<prop name="ChannelIdx">0</prop>
												</obj>
											</obj>
											<obj name="PropertyObject" class="QuantConcProperty" version="4">
												<prop name="PropertyTypeName">Concentration</prop>
												<prop name="Position">3</prop>
												<prop name="IsDefault">1</prop>
												<prop name="Concentration">0</prop>
												<obj name="ChannelProp" class="ChannelProperty" version="1">
													<prop name="ChannelIdx">0</prop>
												</obj>
												<prop name="ReadOnly">1</prop>
											</obj>
											<obj name="PropertyObject" class="QuantCpHighProp" version="4">
												<prop name="PropertyTypeName">Cp High</prop>
												<prop name="Position">3</prop>
												<prop name="IsDefault">1</prop>
												<prop name="CpRangeHigh">0</prop>
												<obj name="ChannelProp" class="ChannelProperty" version="1">
													<prop name="ChannelIdx">0</prop>
												</obj>
												<prop name="ReadOnly">1</prop>
											</obj>
											<obj name="PropertyObject" class="QuantCpLowProp" version="4">
												<prop name="PropertyTypeName">Cp Low</prop>
												<prop name="Position">3</prop>
												<prop name="IsDefault">1</prop>
												<prop name="CpRangeLow">0</prop>
												<obj name="ChannelProp" class="ChannelProperty" version="1">
													<prop name="ChannelIdx">0</prop>
												</obj>
												<prop name="ReadOnly">1</prop>
											</obj>
											<obj name="PropertyObject" class="RQEffProp" version="4">
												<prop name="PropertyTypeName">Efficiency</prop>
												<prop name="Position">3</prop>
												<prop name="IsDefault">1</prop>
												<prop name="Efficiency">2</prop>
												<obj name="ChannelProp" class="ChannelProperty" version="1">
													<prop name="ChannelIdx">0</prop>
												</obj>
											</obj>
											<obj name="PropertyObject" class="ChannelGenotype" version="4">
												<prop name="PropertyTypeName">Melt Geno Genotype</prop>
												<prop name="Position">3</prop>
												<prop name="IsDefault">1</prop>
												<prop name="ReadOnly">1</prop>
												<obj name="ChannelProp" class="ChannelProperty" version="1">
													<prop name="ChannelIdx">0</prop>
												</obj>
											</obj>
											<obj name="PropertyObject" class="GroupChannelTypeProp" version="4">
												<prop name="PropertyTypeName">Melt Geno Sample Type</prop>
												<prop name="Position">3</prop>
												<prop name="IsDefault">0</prop>
												<prop name="GroupSampleType">mstUnknown</prop>
												<obj name="ChannelProp" class="ChannelProperty" version="1">
													<prop name="ChannelIdx">0</prop>
												</obj>
											</obj>
											<obj name="PropertyObject" class="QuantSampleTypeProperty" version="4">
												<prop name="PropertyTypeName">Quantification Sample Type</prop>
												<prop name="Position">3</prop>
												<prop name="IsDefault">0</prop>
												<prop name="SampleType">qsUnknown</prop>
												<obj name="ChannelProp" class="ChannelProperty" version="1">
													<prop name="ChannelIdx">0</prop>
												</obj>
											</obj>
											<obj name="PropertyObject" class="ChannelGenotype" version="4">
												<prop name="PropertyTypeName">Scanning Genotype</prop>
												<prop name="Position">3</prop>
												<prop name="IsDefault">1</prop>
												<prop name="ReadOnly">1</prop>
												<obj name="ChannelProp" class="ChannelProperty" version="1">
													<prop name="ChannelIdx">0</prop>
												</obj>
											</obj>
											<obj name="PropertyObject" class="GroupChannelTypeProp" version="4">
												<prop name="PropertyTypeName">Scanning Sample Type</prop>
												<prop name="Position">3</prop>
												<prop name="IsDefault">0</prop>
												<prop name="GroupSampleType">mstUnknown</prop>
												<obj name="ChannelProp" class="ChannelProperty" version="1">
													<prop name="ChannelIdx">0</prop>
												</obj>
											</obj>
											<obj name="PropertyObject" class="TargetName" version="4">
												<prop name="PropertyTypeName">Target Name</prop>
												<prop name="Position">3</prop>
												<prop name="IsDefault">1</prop>
												<obj name="ChannelProp" class="ChannelProperty" version="1">
													<prop name="ChannelIdx">0</prop>
												</obj>
											</obj>
											<obj name="PropertyObject" class="RQTargetProperty" version="4">
												<prop name="PropertyTypeName">Target Type</prop>
												<prop name="Position">3</prop>
												<prop name="IsDefault">0</prop>
												<prop name="TargetType">dtNone</prop>
												<obj name="ChannelProp" class="ChannelProperty" version="1">
													<prop name="ChannelIdx">0</prop>
												</obj>
											</obj>
										</list>
									</obj>
								</list>
							</obj>
						</obj>
						<prop name="ChannelPropertyCount">1</prop>
						<prop name="ContainerPosition">3</prop>
						<prop name="HasSampleProperties">1</prop>
						<obj name="SampleProperties" class="PropertyList" version="1">
							<list name="emlist" count="14">
								<obj name="PropertyObject" class="SamplePrefColor" version="4">
									<prop name="PropertyTypeName">Color</prop>
									<prop name="Position">3</prop>
									<prop name="IsDefault">0</prop>
									<prop name="Color">clFuchsia</prop>
								</obj>
								<obj name="PropertyObject" class="DominantChannelProp" version="4">
									<prop name="PropertyTypeName">Dominant Channel</prop>
									<prop name="Position">3</prop>
									<prop name="IsDefault">0</prop>
									<prop name="DominantChannel">0</prop>
								</obj>
								<obj name="PropertyObject" class="Genotype" version="4">
									<prop name="PropertyTypeName">EndPt Genotype</prop>
									<prop name="Position">3</prop>
									<prop name="IsDefault">1</prop>
									<prop name="ReadOnly">1</prop>
								</obj>
								<obj name="PropertyObject" class="GroupingSample" version="4">
									<prop name="PropertyTypeName">EndPt Sample Type</prop>
									<prop name="Position">3</prop>
									<prop name="IsDefault">0</prop>
									<prop name="GroupSampleType">mstUnknown</prop>
								</obj>
								<obj name="PropertyObject" class="SamplePrefLineStyle" version="4">
									<prop name="PropertyTypeName">Line Style</prop>
									<prop name="Position">3</prop>
									<prop name="IsDefault">0</prop>
									<prop name="LineStyle">psSolid</prop>
								</obj>
								<obj name="PropertyObject" class="GenSampleEditNotes" version="4">
									<prop name="PropertyTypeName">Notes</prop>
									<prop name="Position">3</prop>
									<prop name="IsDefault">1</prop>
								</obj>
								<obj name="PropertyObject" class="SamplePrefPointStyle" version="4">
									<prop name="PropertyTypeName">Point Style</prop>
									<prop name="Position">3</prop>
									<prop name="IsDefault">0</prop>
									<prop name="PointStyle">psNothing</prop>
								</obj>
								<obj name="PropertyObject" class="GenSampleEditPosition" version="4">
									<prop name="PropertyTypeName">Position</prop>
									<prop name="Position">3</prop>
									<prop name="IsDefault">1</prop>
								</obj>
								<obj name="PropertyObject" class="GenSampleEditReplicate" version="4">
									<prop name="PropertyTypeName">Replicate of</prop>
									<prop name="Position">3</prop>
									<prop name="IsDefault">1</prop>
									<prop name="ReplicateOf">-1</prop>
								</obj>
								<obj name="PropertyObject" class="HTCSampleID" version="4">
									<prop name="PropertyTypeName">Sample ID</prop>
									<prop name="Position">3</prop>
									<prop name="IsDefault">1</prop>
								</obj>
								<obj name="PropertyObject" class="GenSampleEditName" version="4">
									<prop name="PropertyTypeName">Sample Name</prop>
									<prop name="Position">3</prop>
									<prop name="IsDefault">1</prop>
									<prop name="name">Sample 4</prop>
								</obj>
								<obj name="PropertyObject" class="HTCSamplePrepNotes" version="4">
									<prop name="PropertyTypeName">Sample Prep Notes</prop>
									<prop name="Position">3</prop>
									<prop name="IsDefault">1</prop>
								</obj>
								<obj name="PropertyObject" class="GenSampleEditSubset" version="4">
									<prop name="PropertyTypeName">Subsets</prop>
									<prop name="Position">3</prop>
									<prop name="IsDefault">1</prop>
								</obj>
								<obj name="PropertyObject" class="SamplePrefWidth" version="5">
									<prop name="PropertyTypeName">Width</prop>
									<prop name="Position">3</prop>
									<prop name="IsDefault">1</prop>
									<prop name="Width">1</prop>
								</obj>
							</list>
						</obj>
					</obj>
					<obj name="item" class="SamplePropInfo" version="1">
						<obj name="ChannelProperties" class="ChanPropList" version="2">
							<obj name="ChannelProperties" class="EMList" version="1">
								<list name="emlist" count="1">
									<obj name="item" class="PropertyList" version="1">
										<list name="emlist" count="12">
											<obj name="PropertyObject" class="RQSampleTargetProperty" version="4">
												<prop name="PropertyTypeName">Combined Sample and Target Type</prop>
												<prop name="Position">4</prop>
												<prop name="IsDefault">0</prop>
												<obj name="ChannelProp" class="ChannelProperty" version="1">
													<prop name="ChannelIdx">0</prop>
												</obj>
											</obj>
											<obj name="PropertyObject" class="QuantConcProperty" version="4">
												<prop name="PropertyTypeName">Concentration</prop>
												<prop name="Position">4</prop>
												<prop name="IsDefault">1</prop>
												<prop name="Concentration">0</prop>
												<obj name="ChannelProp" class="ChannelProperty" version="1">
													<prop name="ChannelIdx">0</prop>
												</obj>
												<prop name="ReadOnly">1</prop>
											</obj>
											<obj name="PropertyObject" class="QuantCpHighProp" version="4">
												<prop name="PropertyTypeName">Cp High</prop>
												<prop name="Position">4</prop>
												<prop name="IsDefault">1</prop>
												<prop name="CpRangeHigh">0</prop>
												<obj name="ChannelProp" class="ChannelProperty" version="1">
													<prop name="ChannelIdx">0</prop>
												</obj>
												<prop name="ReadOnly">1</prop>
											</obj>
											<obj name="PropertyObject" class="QuantCpLowProp" version="4">
												<prop name="PropertyTypeName">Cp Low</prop>
												<prop name="Position">4</prop>
												<prop name="IsDefault">1</prop>
												<prop name="CpRangeLow">0</prop>
												<obj name="ChannelProp" class="ChannelProperty" version="1">
													<prop name="ChannelIdx">0</prop>
												</obj>
												<prop name="ReadOnly">1</prop>
											</obj>
											<obj name="PropertyObject" class="RQEffProp" version="4">
												<prop name="PropertyTypeName">Efficiency</prop>
												<prop name="Position">4</prop>
												<prop name="IsDefault">1</prop>
												<prop name="Efficiency">2</prop>
												<obj name="ChannelProp" class="ChannelProperty" version="1">
													<prop name="ChannelIdx">0</prop>
												</obj>
											</obj>
											<obj name="PropertyObject" class="ChannelGenotype" version="4">
												<prop name="PropertyTypeName">Melt Geno Genotype</prop>
												<prop name="Position">4</prop>
												<prop name="IsDefault">1</prop>
												<prop name="ReadOnly">1</prop>
												<obj name="ChannelProp" class="ChannelProperty" version="1">
													<prop name="ChannelIdx">0</prop>
												</obj>
											</obj>
											<obj name="PropertyObject" class="GroupChannelTypeProp" version="4">
												<prop name="PropertyTypeName">Melt Geno Sample Type</prop>
												<prop name="Position">4</prop>
												<prop name="IsDefault">0</prop>
												<prop name="GroupSampleType">mstUnknown</prop>
												<obj name="ChannelProp" class="ChannelProperty" version="1">
													<prop name="ChannelIdx">0</prop>
												</obj>
											</obj>
											<obj name="PropertyObject" class="QuantSampleTypeProperty" version="4">
												<prop name="PropertyTypeName">Quantification Sample Type</prop>
												<prop name="Position">4</prop>
												<prop name="IsDefault">0</prop>
												<prop name="SampleType">qsUnknown</prop>
												<obj name="ChannelProp" class="ChannelProperty" version="1">
													<prop name="ChannelIdx">0</prop>
												</obj>
											</obj>
											<obj name="PropertyObject" class="ChannelGenotype" version="4">
												<prop name="PropertyTypeName">Scanning Genotype</prop>
												<prop name="Position">4</prop>
												<prop name="IsDefault">1</prop>
												<prop name="ReadOnly">1</prop>
												<obj name="ChannelProp" class="ChannelProperty" version="1">
													<prop name="ChannelIdx">0</prop>
												</obj>
											</obj>
											<obj name="PropertyObject" class="GroupChannelTypeProp" version="4">
												<prop name="PropertyTypeName">Scanning Sample Type</prop>
												<prop name="Position">4</prop>
												<prop name="IsDefault">0</prop>
												<prop name="GroupSampleType">mstUnknown</prop>
												<obj name="ChannelProp" class="ChannelProperty" version="1">
													<prop name="ChannelIdx">0</prop>
												</obj>
											</obj>
											<obj name="PropertyObject" class="TargetName" version="4">
												<prop name="PropertyTypeName">Target Name</prop>
												<prop name="Position">4</prop>
												<prop name="IsDefault">1</prop>
												<obj name="ChannelProp" class="ChannelProperty" version="1">
													<prop name="ChannelIdx">0</prop>
												</obj>
											</obj>
											<obj name="PropertyObject" class="RQTargetProperty" version="4">
												<prop name="PropertyTypeName">Target Type</prop>
												<prop name="Position">4</prop>
												<prop name="IsDefault">0</prop>
												<prop name="TargetType">dtNone</prop>
												<obj name="ChannelProp" class="ChannelProperty" version="1">
													<prop name="ChannelIdx">0</prop>
												</obj>
											</obj>
										</list>
									</obj>
								</list>
							</obj>
						</obj>
						<prop name="ChannelPropertyCount">1</prop>
						<prop name="ContainerPosition">4</prop>
						<prop name="HasSampleProperties">1</prop>
						<obj name="SampleProperties" class="PropertyList" version="1">
							<list name="emlist" count="14">
								<obj name="PropertyObject" class="SamplePrefColor" version="4">
									<prop name="PropertyTypeName">Color</prop>
									<prop name="Position">4</prop>
									<prop name="IsDefault">0</prop>
									<prop name="Color">clGray</prop>
								</obj>
								<obj name="PropertyObject" class="DominantChannelProp" version="4">
									<prop name="PropertyTypeName">Dominant Channel</prop>
									<prop name="Position">4</prop>
									<prop name="IsDefault">0</prop>
									<prop name="DominantChannel">0</prop>
								</obj>
								<obj name="PropertyObject" class="Genotype" version="4">
									<prop name="PropertyTypeName">EndPt Genotype</prop>
									<prop name="Position">4</prop>
									<prop name="IsDefault">1</prop>
									<prop name="ReadOnly">1</prop>
								</obj>
								<obj name="PropertyObject" class="GroupingSample" version="4">
									<prop name="PropertyTypeName">EndPt Sample Type</prop>
									<prop name="Position">4</prop>
									<prop name="IsDefault">0</prop>
									<prop name="GroupSampleType">mstUnknown</prop>
								</obj>
								<obj name="PropertyObject" class="SamplePrefLineStyle" version="4">
									<prop name="PropertyTypeName">Line Style</prop>
									<prop name="Position">4</prop>
									<prop name="IsDefault">0</prop>
									<prop name="LineStyle">psSolid</prop>
								</obj>
								<obj name="PropertyObject" class="GenSampleEditNotes" version="4">
									<prop name="PropertyTypeName">Notes</prop>
									<prop name="Position">4</prop>
									<prop name="IsDefault">1</prop>
								</obj>
								<obj name="PropertyObject" class="SamplePrefPointStyle" version="4">
									<prop name="PropertyTypeName">Point Style</prop>
									<prop name="Position">4</prop>
									<prop name="IsDefault">0</prop>
									<prop name="PointStyle">psNothing</prop>
								</obj>
								<obj name="PropertyObject" class="GenSampleEditPosition" version="4">
									<prop name="PropertyTypeName">Position</prop>
									<prop name="Position">4</prop>
									<prop name="IsDefault">1</prop>
								</obj>
								<obj name="PropertyObject" class="GenSampleEditReplicate" version="4">
									<prop name="PropertyTypeName">Replicate of</prop>
									<prop name="Position">4</prop>
									<prop name="IsDefault">1</prop>
									<prop name="ReplicateOf">-1</prop>
								</obj>
								<obj name="PropertyObject" class="HTCSampleID" version="4">
									<prop name="PropertyTypeName">Sample ID</prop>
									<prop name="Position">4</prop>
									<prop name="IsDefault">1</prop>
								</obj>
								<obj name="PropertyObject" class="GenSampleEditName" version="4">
									<prop name="PropertyTypeName">Sample Name</prop>
									<prop name="Position">4</prop>
									<prop name="IsDefault">1</prop>
									<prop name="name">Sample 5</prop>
								</obj>
								<obj name="PropertyObject" class="HTCSamplePrepNotes" version="4">
									<prop name="PropertyTypeName">Sample Prep Notes</prop>
									<prop name="Position">4</prop>
									<prop name="IsDefault">1</prop>
								</obj>
								<obj name="PropertyObject" class="GenSampleEditSubset" version="4">
									<prop name="PropertyTypeName">Subsets</prop>
									<prop name="Position">4</prop>
									<prop name="IsDefault">1</prop>
								</obj>
								<obj name="PropertyObject" class="SamplePrefWidth" version="5">
									<prop name="PropertyTypeName">Width</prop>
									<prop name="Position">4</prop>
									<prop name="IsDefault">1</prop>
									<prop name="Width">1</prop>
								</obj>
							</list>
						</obj>
					</obj>
					<obj name="item" class="SamplePropInfo" version="1">
						<obj name="ChannelProperties" class="ChanPropList" version="2">
							<obj name="ChannelProperties" class="EMList" version="1">
								<list name="emlist" count="1">
									<obj name="item" class="PropertyList" version="1">
										<list name="emlist" count="12">
											<obj name="PropertyObject" class="RQSampleTargetProperty" version="4">
												<prop name="PropertyTypeName">Combined Sample and Target Type</prop>
												<prop name="Position">5</prop>
												<prop name="IsDefault">0</prop>
												<obj name="ChannelProp" class="ChannelProperty" version="1">
													<prop name="ChannelIdx">0</prop>
												</obj>
											</obj>
											<obj name="PropertyObject" class="QuantConcProperty" version="4">
												<prop name="PropertyTypeName">Concentration</prop>
												<prop name="Position">5</prop>
												<prop name="IsDefault">1</prop>
												<prop name="Concentration">0</prop>
												<obj name="ChannelProp" class="ChannelProperty" version="1">
													<prop name="ChannelIdx">0</prop>
												</obj>
												<prop name="ReadOnly">1</prop>
											</obj>
											<obj name="PropertyObject" class="QuantCpHighProp" version="4">
												<prop name="PropertyTypeName">Cp High</prop>
												<prop name="Position">5</prop>
												<prop name="IsDefault">1</prop>
												<prop name="CpRangeHigh">0</prop>
												<obj name="ChannelProp" class="ChannelProperty" version="1">
													<prop name="ChannelIdx">0</prop>
												</obj>
												<prop name="ReadOnly">1</prop>
											</obj>
											<obj name="PropertyObject" class="QuantCpLowProp" version="4">
												<prop name="PropertyTypeName">Cp Low</prop>
												<prop name="Position">5</prop>
												<prop name="IsDefault">1</prop>
												<prop name="CpRangeLow">0</prop>
												<obj name="ChannelProp" class="ChannelProperty" version="1">
													<prop name="ChannelIdx">0</prop>
												</obj>
												<prop name="ReadOnly">1</prop>
											</obj>
											<obj name="PropertyObject" class="RQEffProp" version="4">
												<prop name="PropertyTypeName">Efficiency</prop>
												<prop name="Position">5</prop>
												<prop name="IsDefault">1</prop>
												<prop name="Efficiency">2</prop>
												<obj name="ChannelProp" class="ChannelProperty" version="1">
													<prop name="ChannelIdx">0</prop>
												</obj>
											</obj>
											<obj name="PropertyObject" class="ChannelGenotype" version="4">
												<prop name="PropertyTypeName">Melt Geno Genotype</prop>
												<prop name="Position">5</prop>
												<prop name="IsDefault">1</prop>
												<prop name="ReadOnly">1</prop>
												<obj name="ChannelProp" class="ChannelProperty" version="1">
													<prop name="ChannelIdx">0</prop>
												</obj>
											</obj>
											<obj name="PropertyObject" class="GroupChannelTypeProp" version="4">
												<prop name="PropertyTypeName">Melt Geno Sample Type</prop>
												<prop name="Position">5</prop>
												<prop name="IsDefault">0</prop>
												<prop name="GroupSampleType">mstUnknown</prop>
												<obj name="ChannelProp" class="ChannelProperty" version="1">
													<prop name="ChannelIdx">0</prop>
												</obj>
											</obj>
											<obj name="PropertyObject" class="QuantSampleTypeProperty" version="4">
												<prop name="PropertyTypeName">Quantification Sample Type</prop>
												<prop name="Position">5</prop>
												<prop name="IsDefault">0</prop>
												<prop name="SampleType">qsUnknown</prop>
												<obj name="ChannelProp" class="ChannelProperty" version="1">
													<prop name="ChannelIdx">0</prop>
												</obj>
											</obj>
											<obj name="PropertyObject" class="ChannelGenotype" version="4">
												<prop name="PropertyTypeName">Scanning Genotype</prop>
												<prop name="Position">5</prop>
												<prop name="IsDefault">1</prop>
												<prop name="ReadOnly">1</prop>
												<obj name="ChannelProp" class="ChannelProperty" version="1">
													<prop name="ChannelIdx">0</prop>
												</obj>
											</obj>
											<obj name="PropertyObject" class="GroupChannelTypeProp" version="4">
												<prop name="PropertyTypeName">Scanning Sample Type</prop>
												<prop name="Position">5</prop>
												<prop name="IsDefault">0</prop>
												<prop name="GroupSampleType">mstUnknown</prop>
												<obj name="ChannelProp" class="ChannelProperty" version="1">
													<prop name="ChannelIdx">0</prop>
												</obj>
											</obj>
											<obj name="PropertyObject" class="TargetName" version="4">
												<prop name="PropertyTypeName">Target Name</prop>
												<prop name="Position">5</prop>
												<prop name="IsDefault">1</prop>
												<obj name="ChannelProp" class="ChannelProperty" version="1">
													<prop name="ChannelIdx">0</prop>
												</obj>
											</obj>
											<obj name="PropertyObject" class="RQTargetProperty" version="4">
												<prop name="PropertyTypeName">Target Type</prop>
												<prop name="Position">5</prop>
												<prop name="IsDefault">0</prop>
												<prop name="TargetType">dtNone</prop>
												<obj name="ChannelProp" class="ChannelProperty" version="1">
													<prop name="ChannelIdx">0</prop>
												</obj>
											</obj>
										</list>
									</obj>
								</list>
							</obj>
						</obj>
						<prop name="ChannelPropertyCount">1</prop>
						<prop name="ContainerPosition">5</prop>
						<prop name="HasSampleProperties">1</prop>
						<obj name="SampleProperties" class="PropertyList" version="1">
							<list name="emlist" count="14">
								<obj name="PropertyObject" class="SamplePrefColor" version="4">
									<prop name="PropertyTypeName">Color</prop>
									<prop name="Position">5</prop>
									<prop name="IsDefault">0</prop>
									<prop name="Color">$0012D7FA</prop>
								</obj>
								<obj name="PropertyObject" class="DominantChannelProp" version="4">
									<prop name="PropertyTypeName">Dominant Channel</prop>
									<prop name="Position">5</prop>
									<prop name="IsDefault">0</prop>
									<prop name="DominantChannel">0</prop>
								</obj>
								<obj name="PropertyObject" class="Genotype" version="4">
									<prop name="PropertyTypeName">EndPt Genotype</prop>
									<prop name="Position">5</prop>
									<prop name="IsDefault">1</prop>
									<prop name="ReadOnly">1</prop>
								</obj>
								<obj name="PropertyObject" class="GroupingSample" version="4">
									<prop name="PropertyTypeName">EndPt Sample Type</prop>
									<prop name="Position">5</prop>
									<prop name="IsDefault">0</prop>
									<prop name="GroupSampleType">mstUnknown</prop>
								</obj>
								<obj name="PropertyObject" class="SamplePrefLineStyle" version="4">
									<prop name="PropertyTypeName">Line Style</prop>
									<prop name="Position">5</prop>
									<prop name="IsDefault">0</prop>
									<prop name="LineStyle">psSolid</prop>
								</obj>
								<obj name="PropertyObject" class="GenSampleEditNotes" version="4">
									<prop name="PropertyTypeName">Notes</prop>
									<prop name="Position">5</prop>
									<prop name="IsDefault">1</prop>
								</obj>
								<obj name="PropertyObject" class="SamplePrefPointStyle" version="4">
									<prop name="PropertyTypeName">Point Style</prop>
									<prop name="Position">5</prop>
									<prop name="IsDefault">0</prop>
									<prop name="PointStyle">psNothing</prop>
								</obj>
								<obj name="PropertyObject" class="GenSampleEditPosition" version="4">
									<prop name="PropertyTypeName">Position</prop>
									<prop name="Position">5</prop>
									<prop name="IsDefault">1</prop>
								</obj>
								<obj name="PropertyObject" class="GenSampleEditReplicate" version="4">
									<prop name="PropertyTypeName">Replicate of</prop>
									<prop name="Position">5</prop>
									<prop name="IsDefault">1</prop>
									<prop name="ReplicateOf">-1</prop>
								</obj>
								<obj name="PropertyObject" class="HTCSampleID" version="4">
									<prop name="PropertyTypeName">Sample ID</prop>
									<prop name="Position">5</prop>
									<prop name="IsDefault">1</prop>
								</obj>
								<obj name="PropertyObject" class="GenSampleEditName" version="4">
									<prop name="PropertyTypeName">Sample Name</prop>
									<prop name="Position">5</prop>
									<prop name="IsDefault">1</prop>
									<prop name="name">Sample 6</prop>
								</obj>
								<obj name="PropertyObject" class="HTCSamplePrepNotes" version="4">
									<prop name="PropertyTypeName">Sample Prep Notes</prop>
									<prop name="Position">5</prop>
									<prop name="IsDefault">1</prop>
								</obj>
								<obj name="PropertyObject" class="GenSampleEditSubset" version="4">
									<prop name="PropertyTypeName">Subsets</prop>
									<prop name="Position">5</prop>
									<prop name="IsDefault">1</prop>
								</obj>
								<obj name="PropertyObject" class="SamplePrefWidth" version="5">
									<prop name="PropertyTypeName">Width</prop>
									<prop name="Position">5</prop>
									<prop name="IsDefault">1</prop>
									<prop name="Width">1</prop>
								</obj>
							</list>
						</obj>
					</obj>
					<obj name="item" class="SamplePropInfo" version="1">
						<obj name="ChannelProperties" class="ChanPropList" version="2">
							<obj name="ChannelProperties" class="EMList" version="1">
								<list name="emlist" count="1">
									<obj name="item" class="PropertyList" version="1">
										<list name="emlist" count="12">
											<obj name="PropertyObject" class="RQSampleTargetProperty" version="4">
												<prop name="PropertyTypeName">Combined Sample and Target Type</prop>
												<prop name="Position">6</prop>
												<prop name="IsDefault">0</prop>
												<obj name="ChannelProp" class="ChannelProperty" version="1">
													<prop name="ChannelIdx">0</prop>
												</obj>
											</obj>
											<obj name="PropertyObject" class="QuantConcProperty" version="4">
												<prop name="PropertyTypeName">Concentration</prop>
												<prop name="Position">6</prop>
												<prop name="IsDefault">1</prop>
												<prop name="Concentration">0</prop>
												<obj name="ChannelProp" class="ChannelProperty" version="1">
													<prop name="ChannelIdx">0</prop>
												</obj>
												<prop name="ReadOnly">1</prop>
											</obj>
											<obj name="PropertyObject" class="QuantCpHighProp" version="4">
												<prop name="PropertyTypeName">Cp High</prop>
												<prop name="Position">6</prop>
												<prop name="IsDefault">1</prop>
												<prop name="CpRangeHigh">0</prop>
												<obj name="ChannelProp" class="ChannelProperty" version="1">
													<prop name="ChannelIdx">0</prop>
												</obj>
												<prop name="ReadOnly">1</prop>
											</obj>
											<obj name="PropertyObject" class="QuantCpLowProp" version="4">
												<prop name="PropertyTypeName">Cp Low</prop>
												<prop name="Position">6</prop>
												<prop name="IsDefault">1</prop>
												<prop name="CpRangeLow">0</prop>
												<obj name="ChannelProp" class="ChannelProperty" version="1">
													<prop name="ChannelIdx">0</prop>
												</obj>
												<prop name="ReadOnly">1</prop>
											</obj>
											<obj name="PropertyObject" class="RQEffProp" version="4">
												<prop name="PropertyTypeName">Efficiency</prop>
												<prop name="Position">6</prop>
												<prop name="IsDefault">1</prop>
												<prop name="Efficiency">2</prop>
												<obj name="ChannelProp" class="ChannelProperty" version="1">
													<prop name="ChannelIdx">0</prop>
												</obj>
											</obj>
											<obj name="PropertyObject" class="ChannelGenotype" version="4">
												<prop name="PropertyTypeName">Melt Geno Genotype</prop>
												<prop name="Position">6</prop>
												<prop name="IsDefault">1</prop>
												<prop name="ReadOnly">1</prop>
												<obj name="ChannelProp" class="ChannelProperty" version="1">
													<prop name="ChannelIdx">0</prop>
												</obj>
											</obj>
											<obj name="PropertyObject" class="GroupChannelTypeProp" version="4">
												<prop name="PropertyTypeName">Melt Geno Sample Type</prop>
												<prop name="Position">6</prop>
												<prop name="IsDefault">0</prop>
												<prop name="GroupSampleType">mstUnknown</prop>
												<obj name="ChannelProp" class="ChannelProperty" version="1">
													<prop name="ChannelIdx">0</prop>
												</obj>
											</obj>
											<obj name="PropertyObject" class="QuantSampleTypeProperty" version="4">
												<prop name="PropertyTypeName">Quantification Sample Type</prop>
												<prop name="Position">6</prop>
												<prop name="IsDefault">0</prop>
												<prop name="SampleType">qsUnknown</prop>
												<obj name="ChannelProp" class="ChannelProperty" version="1">
													<prop name="ChannelIdx">0</prop>
												</obj>
											</obj>
											<obj name="PropertyObject" class="ChannelGenotype" version="4">
												<prop name="PropertyTypeName">Scanning Genotype</prop>
												<prop name="Position">6</prop>
												<prop name="IsDefault">1</prop>
												<prop name="ReadOnly">1</prop>
												<obj name="ChannelProp" class="ChannelProperty" version="1">
													<prop name="ChannelIdx">0</prop>
												</obj>
											</obj>
											<obj name="PropertyObject" class="GroupChannelTypeProp" version="4">
												<prop name="PropertyTypeName">Scanning Sample Type</prop>
												<prop name="Position">6</prop>
												<prop name="IsDefault">0</prop>
												<prop name="GroupSampleType">mstUnknown</prop>
												<obj name="ChannelProp" class="ChannelProperty" version="1">
													<prop name="ChannelIdx">0</prop>
												</obj>
											</obj>
											<obj name="PropertyObject" class="TargetName" version="4">
												<prop name="PropertyTypeName">Target Name</prop>
												<prop name="Position">6</prop>
												<prop name="IsDefault">1</prop>
												<obj name="ChannelProp" class="ChannelProperty" version="1">
													<prop name="ChannelIdx">0</prop>
												</obj>
											</obj>
											<obj name="PropertyObject" class="RQTargetProperty" version="4">
												<prop name="PropertyTypeName">Target Type</prop>
												<prop name="Position">6</prop>
												<prop name="IsDefault">0</prop>
												<prop name="TargetType">dtNone</prop>
												<obj name="ChannelProp" class="ChannelProperty" version="1">
													<prop name="ChannelIdx">0</prop>
												</obj>
											</obj>
										</list>
									</obj>
								</list>
							</obj>
						</obj>
						<prop name="ChannelPropertyCount">1</prop>
						<prop name="ContainerPosition">6</prop>
						<prop name="HasSampleProperties">1</prop>
						<obj name="SampleProperties" class="PropertyList" version="1">
							<list name="emlist" count="14">
								<obj name="PropertyObject" class="SamplePrefColor" version="4">
									<prop name="PropertyTypeName">Color</prop>
									<prop name="Position">6</prop>
									<prop name="IsDefault">0</prop>
									<prop name="Color">$00000097</prop>
								</obj>
								<obj name="PropertyObject" class="DominantChannelProp" version="4">
									<prop name="PropertyTypeName">Dominant Channel</prop>
									<prop name="Position">6</prop>
									<prop name="IsDefault">0</prop>
									<prop name="DominantChannel">0</prop>
								</obj>
								<obj name="PropertyObject" class="Genotype" version="4">
									<prop name="PropertyTypeName">EndPt Genotype</prop>
									<prop name="Position">6</prop>
									<prop name="IsDefault">1</prop>
									<prop name="ReadOnly">1</prop>
								</obj>
								<obj name="PropertyObject" class="GroupingSample" version="4">
									<prop name="PropertyTypeName">EndPt Sample Type</prop>
									<prop name="Position">6</prop>
									<prop name="IsDefault">0</prop>
									<prop name="GroupSampleType">mstUnknown</prop>
								</obj>
								<obj name="PropertyObject" class="SamplePrefLineStyle" version="4">
									<prop name="PropertyTypeName">Line Style</prop>
									<prop name="Position">6</prop>
									<prop name="IsDefault">0</prop>
									<prop name="LineStyle">psSolid</prop>
								</obj>
								<obj name="PropertyObject" class="GenSampleEditNotes" version="4">
									<prop name="PropertyTypeName">Notes</prop>
									<prop name="Position">6</prop>
									<prop name="IsDefault">1</prop>
								</obj>
								<obj name="PropertyObject" class="SamplePrefPointStyle" version="4">
									<prop name="PropertyTypeName">Point Style</prop>
									<prop name="Position">6</prop>
									<prop name="IsDefault">0</prop>
									<prop name="PointStyle">psNothing</prop>
								</obj>
								<obj name="PropertyObject" class="GenSampleEditPosition" version="4">
									<prop name="PropertyTypeName">Position</prop>
									<prop name="Position">6</prop>
									<prop name="IsDefault">1</prop>
								</obj>
								<obj name="PropertyObject" class="GenSampleEditReplicate" version="4">
									<prop name="PropertyTypeName">Replicate of</prop>
									<prop name="Position">6</prop>
									<prop name="IsDefault">1</prop>
									<prop name="ReplicateOf">-1</prop>
								</obj>
								<obj name="PropertyObject" class="HTCSampleID" version="4">
									<prop name="PropertyTypeName">Sample ID</prop>
									<prop name="Position">6</prop>
									<prop name="IsDefault">1</prop>
								</obj>
								<obj name="PropertyObject" class="GenSampleEditName" version="4">
									<prop name="PropertyTypeName">Sample Name</prop>
									<prop name="Position">6</prop>
									<prop name="IsDefault">1</prop>
									<prop name="name">Sample 7</prop>
								</obj>
								<obj name="PropertyObject" class="HTCSamplePrepNotes" version="4">
									<prop name="PropertyTypeName">Sample Prep Notes</prop>
									<prop name="Position">6</prop>
									<prop name="IsDefault">1</prop>
								</obj>
								<obj name="PropertyObject" class="GenSampleEditSubset" version="4">
									<prop name="PropertyTypeName">Subsets</prop>
									<prop name="Position">6</prop>
									<prop name="IsDefault">1</prop>
								</obj>
								<obj name="PropertyObject" class="SamplePrefWidth" version="5">
									<prop name="PropertyTypeName">Width</prop>
									<prop name="Position">6</prop>
									<prop name="IsDefault">1</prop>
									<prop name="Width">1</prop>
								</obj>
							</list>
						</obj>
					</obj>
					<obj name="item" class="SamplePropInfo" version="1">
						<obj name="ChannelProperties" class="ChanPropList" version="2">
							<obj name="ChannelProperties" class="EMList" version="1">
								<list name="emlist" count="1">
									<obj name="item" class="PropertyList" version="1">
										<list name="emlist" count="12">
											<obj name="PropertyObject" class="RQSampleTargetProperty" version="4">
												<prop name="PropertyTypeName">Combined Sample and Target Type</prop>
												<prop name="Position">7</prop>
												<prop name="IsDefault">0</prop>
												<obj name="ChannelProp" class="ChannelProperty" version="1">
													<prop name="ChannelIdx">0</prop>
												</obj>
											</obj>
											<obj name="PropertyObject" class="QuantConcProperty" version="4">
												<prop name="PropertyTypeName">Concentration</prop>
												<prop name="Position">7</prop>
												<prop name="IsDefault">1</prop>
												<prop name="Concentration">0</prop>
												<obj name="ChannelProp" class="ChannelProperty" version="1">
													<prop name="ChannelIdx">0</prop>
												</obj>
												<prop name="ReadOnly">1</prop>
											</obj>
											<obj name="PropertyObject" class="QuantCpHighProp" version="4">
												<prop name="PropertyTypeName">Cp High</prop>
												<prop name="Position">7</prop>
												<prop name="IsDefault">1</prop>
												<prop name="CpRangeHigh">0</prop>
												<obj name="ChannelProp" class="ChannelProperty" version="1">
													<prop name="ChannelIdx">0</prop>
												</obj>
												<prop name="ReadOnly">1</prop>
											</obj>
											<obj name="PropertyObject" class="QuantCpLowProp" version="4">
												<prop name="PropertyTypeName">Cp Low</prop>
												<prop name="Position">7</prop>
												<prop name="IsDefault">1</prop>
												<prop name="CpRangeLow">0</prop>
												<obj name="ChannelProp" class="ChannelProperty" version="1">
													<prop name="ChannelIdx">0</prop>
												</obj>
												<prop name="ReadOnly">1</prop>
											</obj>
											<obj name="PropertyObject" class="RQEffProp" version="4">
												<prop name="PropertyTypeName">Efficiency</prop>
												<prop name="Position">7</prop>
												<prop name="IsDefault">1</prop>
												<prop name="Efficiency">2</prop>
												<obj name="ChannelProp" class="ChannelProperty" version="1">
													<prop name="ChannelIdx">0</prop>
												</obj>
											</obj>
											<obj name="PropertyObject" class="ChannelGenotype" version="4">
												<prop name="PropertyTypeName">Melt Geno Genotype</prop>
												<prop name="Position">7</prop>
												<prop name="IsDefault">1</prop>
												<prop name="ReadOnly">1</prop>
												<obj name="ChannelProp" class="ChannelProperty" version="1">
													<prop name="ChannelIdx">0</prop>
												</obj>
											</obj>
											<obj name="PropertyObject" class="GroupChannelTypeProp" version="4">
												<prop name="PropertyTypeName">Melt Geno Sample Type</prop>
												<prop name="Position">7</prop>
												<prop name="IsDefault">0</prop>
												<prop name="GroupSampleType">mstUnknown</prop>
												<obj name="ChannelProp" class="ChannelProperty" version="1">
													<prop name="ChannelIdx">0</prop>
												</obj>
											</obj>
											<obj name="PropertyObject" class="QuantSampleTypeProperty" version="4">
												<prop name="PropertyTypeName">Quantification Sample Type</prop>
												<prop name="Position">7</prop>
												<prop name="IsDefault">0</prop>
												<prop name="SampleType">qsUnknown</prop>
												<obj name="ChannelProp" class="ChannelProperty" version="1">
													<prop name="ChannelIdx">0</prop>
												</obj>
											</obj>
											<obj name="PropertyObject" class="ChannelGenotype" version="4">
												<prop name="PropertyTypeName">Scanning Genotype</prop>
												<prop name="Position">7</prop>
												<prop name="IsDefault">1</prop>
												<prop name="ReadOnly">1</prop>
												<obj name="ChannelProp" class="ChannelProperty" version="1">
													<prop name="ChannelIdx">0</prop>
												</obj>
											</obj>
											<obj name="PropertyObject" class="GroupChannelTypeProp" version="4">
												<prop name="PropertyTypeName">Scanning Sample Type</prop>
												<prop name="Position">7</prop>
												<prop name="IsDefault">0</prop>
												<prop name="GroupSampleType">mstUnknown</prop>
												<obj name="ChannelProp" class="ChannelProperty" version="1">
													<prop name="ChannelIdx">0</prop>
												</obj>
											</obj>
											<obj name="PropertyObject" class="TargetName" version="4">
												<prop name="PropertyTypeName">Target Name</prop>
												<prop name="Position">7</prop>
												<prop name="IsDefault">1</prop>
												<obj name="ChannelProp" class="ChannelProperty" version="1">
													<prop name="ChannelIdx">0</prop>
												</obj>
											</obj>
											<obj name="PropertyObject" class="RQTargetProperty" version="4">
												<prop name="PropertyTypeName">Target Type</prop>
												<prop name="Position">7</prop>
												<prop name="IsDefault">0</prop>
												<prop name="TargetType">dtNone</prop>
												<obj name="ChannelProp" class="ChannelProperty" version="1">
													<prop name="ChannelIdx">0</prop>
												</obj>
											</obj>
										</list>
									</obj>
								</list>
							</obj>
						</obj>
						<prop name="ChannelPropertyCount">1</prop>
						<prop name="ContainerPosition">7</prop>
						<prop name="HasSampleProperties">1</prop>
						<obj name="SampleProperties" class="PropertyList" version="1">
							<list name="emlist" count="14">
								<obj name="PropertyObject" class="SamplePrefColor" version="4">
									<prop name="PropertyTypeName">Color</prop>
									<prop name="Position">7</prop>
									<prop name="IsDefault">0</prop>
									<prop name="Color">$00FFFF0F</prop>
								</obj>
								<obj name="PropertyObject" class="DominantChannelProp" version="4">
									<prop name="PropertyTypeName">Dominant Channel</prop>
									<prop name="Position">7</prop>
									<prop name="IsDefault">0</prop>
									<prop name="DominantChannel">0</prop>
								</obj>
								<obj name="PropertyObject" class="Genotype" version="4">
									<prop name="PropertyTypeName">EndPt Genotype</prop>
									<prop name="Position">7</prop>
									<prop name="IsDefault">1</prop>
									<prop name="ReadOnly">1</prop>
								</obj>
								<obj name="PropertyObject" class="GroupingSample" version="4">
									<prop name="PropertyTypeName">EndPt Sample Type</prop>
									<prop name="Position">7</prop>
									<prop name="IsDefault">0</prop>
									<prop name="GroupSampleType">mstUnknown</prop>
								</obj>
								<obj name="PropertyObject" class="SamplePrefLineStyle" version="4">
									<prop name="PropertyTypeName">Line Style</prop>
									<prop name="Position">7</prop>
									<prop name="IsDefault">0</prop>
									<prop name="LineStyle">psSolid</prop>
								</obj>
								<obj name="PropertyObject" class="GenSampleEditNotes" version="4">
									<prop name="PropertyTypeName">Notes</prop>
									<prop name="Position">7</prop>
									<prop name="IsDefault">1</prop>
								</obj>
								<obj name="PropertyObject" class="SamplePrefPointStyle" version="4">
									<prop name="PropertyTypeName">Point Style</prop>
									<prop name="Position">7</prop>
									<prop name="IsDefault">0</prop>
									<prop name="PointStyle">psNothing</prop>
								</obj>
								<obj name="PropertyObject" class="GenSampleEditPosition" version="4">
									<prop name="PropertyTypeName">Position</prop>
									<prop name="Position">7</prop>
									<prop name="IsDefault">1</prop>
								</obj>
								<obj name="PropertyObject" class="GenSampleEditReplicate" version="4">
									<prop name="PropertyTypeName">Replicate of</prop>
									<prop name="Position">7</prop>
									<prop name="IsDefault">1</prop>
									<prop name="ReplicateOf">-1</prop>
								</obj>
								<obj name="PropertyObject" class="HTCSampleID" version="4">
									<prop name="PropertyTypeName">Sample ID</prop>
									<prop name="Position">7</prop>
									<prop name="IsDefault">1</prop>
								</obj>
								<obj name="PropertyObject" class="GenSampleEditName" version="4">
									<prop name="PropertyTypeName">Sample Name</prop>
									<prop name="Position">7</prop>
									<prop name="IsDefault">1</prop>
									<prop name="name">Sample 8</prop>
								</obj>
								<obj name="PropertyObject" class="HTCSamplePrepNotes" version="4">
									<prop name="PropertyTypeName">Sample Prep Notes</prop>
									<prop name="Position">7</prop>
									<prop name="IsDefault">1</prop>
								</obj>
								<obj name="PropertyObject" class="GenSampleEditSubset" version="4">
									<prop name="PropertyTypeName">Subsets</prop>
									<prop name="Position">7</prop>
									<prop name="IsDefault">1</prop>
								</obj>
								<obj name="PropertyObject" class="SamplePrefWidth" version="5">
									<prop name="PropertyTypeName">Width</prop>
									<prop name="Position">7</prop>
									<prop name="IsDefault">1</prop>
									<prop name="Width">1</prop>
								</obj>
							</list>
						</obj>
					</obj>
					<obj name="item" class="SamplePropInfo" version="1">
						<obj name="ChannelProperties" class="ChanPropList" version="2">
							<obj name="ChannelProperties" class="EMList" version="1">
								<list name="emlist" count="1">
									<obj name="item" class="PropertyList" version="1">
										<list name="emlist" count="12">
											<obj name="PropertyObject" class="RQSampleTargetProperty" version="4">
												<prop name="PropertyTypeName">Combined Sample and Target Type</prop>
												<prop name="Position">8</prop>
												<prop name="IsDefault">0</prop>
												<obj name="ChannelProp" class="ChannelProperty" version="1">
													<prop name="ChannelIdx">0</prop>
												</obj>
											</obj>
											<obj name="PropertyObject" class="QuantConcProperty" version="4">
												<prop name="PropertyTypeName">Concentration</prop>
												<prop name="Position">8</prop>
												<prop name="IsDefault">1</prop>
												<prop name="Concentration">0</prop>
												<obj name="ChannelProp" class="ChannelProperty" version="1">
													<prop name="ChannelIdx">0</prop>
												</obj>
												<prop name="ReadOnly">1</prop>
											</obj>
											<obj name="PropertyObject" class="QuantCpHighProp" version="4">
												<prop name="PropertyTypeName">Cp High</prop>
												<prop name="Position">8</prop>
												<prop name="IsDefault">1</prop>
												<prop name="CpRangeHigh">0</prop>
												<obj name="ChannelProp" class="ChannelProperty" version="1">
													<prop name="ChannelIdx">0</prop>
												</obj>
												<prop name="ReadOnly">1</prop>
											</obj>
											<obj name="PropertyObject" class="QuantCpLowProp" version="4">
												<prop name="PropertyTypeName">Cp Low</prop>
												<prop name="Position">8</prop>
												<prop name="IsDefault">1</prop>
												<prop name="CpRangeLow">0</prop>
												<obj name="ChannelProp" class="ChannelProperty" version="1">
													<prop name="ChannelIdx">0</prop>
												</obj>
												<prop name="ReadOnly">1</prop>
											</obj>
											<obj name="PropertyObject" class="RQEffProp" version="4">
												<prop name="PropertyTypeName">Efficiency</prop>
												<prop name="Position">8</prop>
												<prop name="IsDefault">1</prop>
												<prop name="Efficiency">2</prop>
												<obj name="ChannelProp" class="ChannelProperty" version="1">
													<prop name="ChannelIdx">0</prop>
												</obj>
											</obj>
											<obj name="PropertyObject" class="ChannelGenotype" version="4">
												<prop name="PropertyTypeName">Melt Geno Genotype</prop>
												<prop name="Position">8</prop>
												<prop name="IsDefault">1</prop>
												<prop name="ReadOnly">1</prop>
												<obj name="ChannelProp" class="ChannelProperty" version="1">
													<prop name="ChannelIdx">0</prop>
												</obj>
											</obj>
											<obj name="PropertyObject" class="GroupChannelTypeProp" version="4">
												<prop name="PropertyTypeName">Melt Geno Sample Type</prop>
												<prop name="Position">8</prop>
												<prop name="IsDefault">0</prop>
												<prop name="GroupSampleType">mstUnknown</prop>
												<obj name="ChannelProp" class="ChannelProperty" version="1">
													<prop name="ChannelIdx">0</prop>
												</obj>
											</obj>
											<obj name="PropertyObject" class="QuantSampleTypeProperty" version="4">
												<prop name="PropertyTypeName">Quantification Sample Type</prop>
												<prop name="Position">8</prop>
												<prop name="IsDefault">0</prop>
												<prop name="SampleType">qsUnknown</prop>
												<obj name="ChannelProp" class="ChannelProperty" version="1">
													<prop name="ChannelIdx">0</prop>
												</obj>
											</obj>
											<obj name="PropertyObject" class="ChannelGenotype" version="4">
												<prop name="PropertyTypeName">Scanning Genotype</prop>
												<prop name="Position">8</prop>
												<prop name="IsDefault">1</prop>
												<prop name="ReadOnly">1</prop>
												<obj name="ChannelProp" class="ChannelProperty" version="1">
													<prop name="ChannelIdx">0</prop>
												</obj>
											</obj>
											<obj name="PropertyObject" class="GroupChannelTypeProp" version="4">
												<prop name="PropertyTypeName">Scanning Sample Type</prop>
												<prop name="Position">8</prop>
												<prop name="IsDefault">0</prop>
												<prop name="GroupSampleType">mstUnknown</prop>
												<obj name="ChannelProp" class="ChannelProperty" version="1">
													<prop name="ChannelIdx">0</prop>
												</obj>
											</obj>
											<obj name="PropertyObject" class="TargetName" version="4">
												<prop name="PropertyTypeName">Target Name</prop>
												<prop name="Position">8</prop>
												<prop name="IsDefault">1</prop>
												<obj name="ChannelProp" class="ChannelProperty" version="1">
													<prop name="ChannelIdx">0</prop>
												</obj>
											</obj>
											<obj name="PropertyObject" class="RQTargetProperty" version="4">
												<prop name="PropertyTypeName">Target Type</prop>
												<prop name="Position">8</prop>
												<prop name="IsDefault">0</prop>
												<prop name="TargetType">dtNone</prop>
												<obj name="ChannelProp" class="ChannelProperty" version="1">
													<prop name="ChannelIdx">0</prop>
												</obj>
											</obj>
										</list>
									</obj>
								</list>
							</obj>
						</obj>
						<prop name="ChannelPropertyCount">1</prop>
						<prop name="ContainerPosition">8</prop>
						<prop name="HasSampleProperties">1</prop>
						<obj name="SampleProperties" class="PropertyList" version="1">
							<list name="emlist" count="14">
								<obj name="PropertyObject" class="SamplePrefColor" version="4">
									<prop name="PropertyTypeName">Color</prop>
									<prop name="Position">8</prop>
									<prop name="IsDefault">0</prop>
									<prop name="Color">$00404000</prop>
								</obj>
								<obj name="PropertyObject" class="DominantChannelProp" version="4">
									<prop name="PropertyTypeName">Dominant Channel</prop>
									<prop name="Position">8</prop>
									<prop name="IsDefault">0</prop>
									<prop name="DominantChannel">0</prop>
								</obj>
								<obj name="PropertyObject" class="Genotype" version="4">
									<prop name="PropertyTypeName">EndPt Genotype</prop>
									<prop name="Position">8</prop>
									<prop name="IsDefault">1</prop>
									<prop name="ReadOnly">1</prop>
								</obj>
								<obj name="PropertyObject" class="GroupingSample" version="4">
									<prop name="PropertyTypeName">EndPt Sample Type</prop>
									<prop name="Position">8</prop>
									<prop name="IsDefault">0</prop>
									<prop name="GroupSampleType">mstUnknown</prop>
								</obj>
								<obj name="PropertyObject" class="SamplePrefLineStyle" version="4">
									<prop name="PropertyTypeName">Line Style</prop>
									<prop name="Position">8</prop>
									<prop name="IsDefault">0</prop>
									<prop name="LineStyle">psSolid</prop>
								</obj>
								<obj name="PropertyObject" class="GenSampleEditNotes" version="4">
									<prop name="PropertyTypeName">Notes</prop>
									<prop name="Position">8</prop>
									<prop name="IsDefault">1</prop>
								</obj>
								<obj name="PropertyObject" class="SamplePrefPointStyle" version="4">
									<prop name="PropertyTypeName">Point Style</prop>
									<prop name="Position">8</prop>
									<prop name="IsDefault">0</prop>
									<prop name="PointStyle">psNothing</prop>
								</obj>
								<obj name="PropertyObject" class="GenSampleEditPosition" version="4">
									<prop name="PropertyTypeName">Position</prop>
									<prop name="Position">8</prop>
									<prop name="IsDefault">1</prop>
								</obj>
								<obj name="PropertyObject" class="GenSampleEditReplicate" version="4">
									<prop name="PropertyTypeName">Replicate of</prop>
									<prop name="Position">8</prop>
									<prop name="IsDefault">1</prop>
									<prop name="ReplicateOf">-1</prop>
								</obj>
								<obj name="PropertyObject" class="HTCSampleID" version="4">
									<prop name="PropertyTypeName">Sample ID</prop>
									<prop name="Position">8</prop>
									<prop name="IsDefault">1</prop>
								</obj>
								<obj name="PropertyObject" class="GenSampleEditName" version="4">
									<prop name="PropertyTypeName">Sample Name</prop>
									<prop name="Position">8</prop>
									<prop name="IsDefault">1</prop>
									<prop name="name">Sample 9</prop>
								</obj>
								<obj name="PropertyObject" class="HTCSamplePrepNotes" version="4">
									<prop name="PropertyTypeName">Sample Prep Notes</prop>
									<prop name="Position">8</prop>
									<prop name="IsDefault">1</prop>
								</obj>
								<obj name="PropertyObject" class="GenSampleEditSubset" version="4">
									<prop name="PropertyTypeName">Subsets</prop>
									<prop name="Position">8</prop>
									<prop name="IsDefault">1</prop>
								</obj>
								<obj name="PropertyObject" class="SamplePrefWidth" version="5">
									<prop name="PropertyTypeName">Width</prop>
									<prop name="Position">8</prop>
									<prop name="IsDefault">1</prop>
									<prop name="Width">1</prop>
								</obj>
							</list>
						</obj>
					</obj>
					<obj name="item" class="SamplePropInfo" version="1">
						<obj name="ChannelProperties" class="ChanPropList" version="2">
							<obj name="ChannelProperties" class="EMList" version="1">
								<list name="emlist" count="1">
									<obj name="item" class="PropertyList" version="1">
										<list name="emlist" count="12">
											<obj name="PropertyObject" class="RQSampleTargetProperty" version="4">
												<prop name="PropertyTypeName">Combined Sample and Target Type</prop>
												<prop name="Position">9</prop>
												<prop name="IsDefault">0</prop>
												<obj name="ChannelProp" class="ChannelProperty" version="1">
													<prop name="ChannelIdx">0</prop>
												</obj>
											</obj>
											<obj name="PropertyObject" class="QuantConcProperty" version="4">
												<prop name="PropertyTypeName">Concentration</prop>
												<prop name="Position">9</prop>
												<prop name="IsDefault">1</prop>
												<prop name="Concentration">0</prop>
												<obj name="ChannelProp" class="ChannelProperty" version="1">
													<prop name="ChannelIdx">0</prop>
												</obj>
												<prop name="ReadOnly">1</prop>
											</obj>
											<obj name="PropertyObject" class="QuantCpHighProp" version="4">
												<prop name="PropertyTypeName">Cp High</prop>
												<prop name="Position">9</prop>
												<prop name="IsDefault">1</prop>
												<prop name="CpRangeHigh">0</prop>
												<obj name="ChannelProp" class="ChannelProperty" version="1">
													<prop name="ChannelIdx">0</prop>
												</obj>
												<prop name="ReadOnly">1</prop>
											</obj>
											<obj name="PropertyObject" class="QuantCpLowProp" version="4">
												<prop name="PropertyTypeName">Cp Low</prop>
												<prop name="Position">9</prop>
												<prop name="IsDefault">1</prop>
												<prop name="CpRangeLow">0</prop>
												<obj name="ChannelProp" class="ChannelProperty" version="1">
													<prop name="ChannelIdx">0</prop>
												</obj>
												<prop name="ReadOnly">1</prop>
											</obj>
											<obj name="PropertyObject" class="RQEffProp" version="4">
												<prop name="PropertyTypeName">Efficiency</prop>
												<prop name="Position">9</prop>
												<prop name="IsDefault">1</prop>
												<prop name="Efficiency">2</prop>
												<obj name="ChannelProp" class="ChannelProperty" version="1">
													<prop name="ChannelIdx">0</prop>
												</obj>
											</obj>
											<obj name="PropertyObject" class="ChannelGenotype" version="4">
												<prop name="PropertyTypeName">Melt Geno Genotype</prop>
												<prop name="Position">9</prop>
												<prop name="IsDefault">1</prop>
												<prop name="ReadOnly">1</prop>
												<obj name="ChannelProp" class="ChannelProperty" version="1">
													<prop name="ChannelIdx">0</prop>
												</obj>
											</obj>
											<obj name="PropertyObject" class="GroupChannelTypeProp" version="4">
												<prop name="PropertyTypeName">Melt Geno Sample Type</prop>
												<prop name="Position">9</prop>
												<prop name="IsDefault">0</prop>
												<prop name="GroupSampleType">mstUnknown</prop>
												<obj name="ChannelProp" class="ChannelProperty" version="1">
													<prop name="ChannelIdx">0</prop>
												</obj>
											</obj>
											<obj name="PropertyObject" class="QuantSampleTypeProperty" version="4">
												<prop name="PropertyTypeName">Quantification Sample Type</prop>
												<prop name="Position">9</prop>
												<prop name="IsDefault">0</prop>
												<prop name="SampleType">qsUnknown</prop>
												<obj name="ChannelProp" class="ChannelProperty" version="1">
													<prop name="ChannelIdx">0</prop>
												</obj>
											</obj>
											<obj name="PropertyObject" class="ChannelGenotype" version="4">
												<prop name="PropertyTypeName">Scanning Genotype</prop>
												<prop name="Position">9</prop>
												<prop name="IsDefault">1</prop>
												<prop name="ReadOnly">1</prop>
												<obj name="ChannelProp" class="ChannelProperty" version="1">
													<prop name="ChannelIdx">0</prop>
												</obj>
											</obj>
											<obj name="PropertyObject" class="GroupChannelTypeProp" version="4">
												<prop name="PropertyTypeName">Scanning Sample Type</prop>
												<prop name="Position">9</prop>
												<prop name="IsDefault">0</prop>
												<prop name="GroupSampleType">mstUnknown</prop>
												<obj name="ChannelProp" class="ChannelProperty" version="1">
													<prop name="ChannelIdx">0</prop>
												</obj>
											</obj>
											<obj name="PropertyObject" class="TargetName" version="4">
												<prop name="PropertyTypeName">Target Name</prop>
												<prop name="Position">9</prop>
												<prop name="IsDefault">1</prop>
												<obj name="ChannelProp" class="ChannelProperty" version="1">
													<prop name="ChannelIdx">0</prop>
												</obj>
											</obj>
											<obj name="PropertyObject" class="RQTargetProperty" version="4">
												<prop name="PropertyTypeName">Target Type</prop>
												<prop name="Position">9</prop>
												<prop name="IsDefault">0</prop>
												<prop name="TargetType">dtNone</prop>
												<obj name="ChannelProp" class="ChannelProperty" version="1">
													<prop name="ChannelIdx">0</prop>
												</obj>
											</obj>
										</list>
									</obj>
								</list>
							</obj>
						</obj>
						<prop name="ChannelPropertyCount">1</prop>
						<prop name="ContainerPosition">9</prop>
						<prop name="HasSampleProperties">1</prop>
						<obj name="SampleProperties" class="PropertyList" version="1">
							<list name="emlist" count="14">
								<obj name="PropertyObject" class="SamplePrefColor" version="4">
									<prop name="PropertyTypeName">Color</prop>
									<prop name="Position">9</prop>
									<prop name="IsDefault">0</prop>
									<prop name="Color">$004080FF</prop>
								</obj>
								<obj name="PropertyObject" class="DominantChannelProp" version="4">
									<prop name="PropertyTypeName">Dominant Channel</prop>
									<prop name="Position">9</prop>
									<prop name="IsDefault">0</prop>
									<prop name="DominantChannel">0</prop>
								</obj>
								<obj name="PropertyObject" class="Genotype" version="4">
									<prop name="PropertyTypeName">EndPt Genotype</prop>
									<prop name="Position">9</prop>
									<prop name="IsDefault">1</prop>
									<prop name="ReadOnly">1</prop>
								</obj>
								<obj name="PropertyObject" class="GroupingSample" version="4">
									<prop name="PropertyTypeName">EndPt Sample Type</prop>
									<prop name="Position">9</prop>
									<prop name="IsDefault">0</prop>
									<prop name="GroupSampleType">mstUnknown</prop>
								</obj>
								<obj name="PropertyObject" class="SamplePrefLineStyle" version="4">
									<prop name="PropertyTypeName">Line Style</prop>
									<prop name="Position">9</prop>
									<prop name="IsDefault">0</prop>
									<prop name="LineStyle">psSolid</prop>
								</obj>
								<obj name="PropertyObject" class="GenSampleEditNotes" version="4">
									<prop name="PropertyTypeName">Notes</prop>
									<prop name="Position">9</prop>
									<prop name="IsDefault">1</prop>
								</obj>
								<obj name="PropertyObject" class="SamplePrefPointStyle" version="4">
									<prop name="PropertyTypeName">Point Style</prop>
									<prop name="Position">9</prop>
									<prop name="IsDefault">0</prop>
									<prop name="PointStyle">psNothing</prop>
								</obj>
								<obj name="PropertyObject" class="GenSampleEditPosition" version="4">
									<prop name="PropertyTypeName">Position</prop>
									<prop name="Position">9</prop>
									<prop name="IsDefault">1</prop>
								</obj>
								<obj name="PropertyObject" class="GenSampleEditReplicate" version="4">
									<prop name="PropertyTypeName">Replicate of</prop>
									<prop name="Position">9</prop>
									<prop name="IsDefault">1</prop>
									<prop name="ReplicateOf">-1</prop>
								</obj>
								<obj name="PropertyObject" class="HTCSampleID" version="4">
									<prop name="PropertyTypeName">Sample ID</prop>
									<prop name="Position">9</prop>
									<prop name="IsDefault">1</prop>
								</obj>
								<obj name="PropertyObject" class="GenSampleEditName" version="4">
									<prop name="PropertyTypeName">Sample Name</prop>
									<prop name="Position">9</prop>
									<prop name="IsDefault">1</prop>
									<prop name="name">Sample 10</prop>
								</obj>
								<obj name="PropertyObject" class="HTCSamplePrepNotes" version="4">
									<prop name="PropertyTypeName">Sample Prep Notes</prop>
									<prop name="Position">9</prop>
									<prop name="IsDefault">1</prop>
								</obj>
								<obj name="PropertyObject" class="GenSampleEditSubset" version="4">
									<prop name="PropertyTypeName">Subsets</prop>
									<prop name="Position">9</prop>
									<prop name="IsDefault">1</prop>
								</obj>
								<obj name="PropertyObject" class="SamplePrefWidth" version="5">
									<prop name="PropertyTypeName">Width</prop>
									<prop name="Position">9</prop>
									<prop name="IsDefault">1</prop>
									<prop name="Width">1</prop>
								</obj>
							</list>
						</obj>
					</obj>
					<obj name="item" class="SamplePropInfo" version="1">
						<obj name="ChannelProperties" class="ChanPropList" version="2">
							<obj name="ChannelProperties" class="EMList" version="1">
								<list name="emlist" count="1">
									<obj name="item" class="PropertyList" version="1">
										<list name="emlist" count="12">
											<obj name="PropertyObject" class="RQSampleTargetProperty" version="4">
												<prop name="PropertyTypeName">Combined Sample and Target Type</prop>
												<prop name="Position">10</prop>
												<prop name="IsDefault">0</prop>
												<obj name="ChannelProp" class="ChannelProperty" version="1">
													<prop name="ChannelIdx">0</prop>
												</obj>
											</obj>
											<obj name="PropertyObject" class="QuantConcProperty" version="4">
												<prop name="PropertyTypeName">Concentration</prop>
												<prop name="Position">10</prop>
												<prop name="IsDefault">1</prop>
												<prop name="Concentration">0</prop>
												<obj name="ChannelProp" class="ChannelProperty" version="1">
													<prop name="ChannelIdx">0</prop>
												</obj>
												<prop name="ReadOnly">1</prop>
											</obj>
											<obj name="PropertyObject" class="QuantCpHighProp" version="4">
												<prop name="PropertyTypeName">Cp High</prop>
												<prop name="Position">10</prop>
												<prop name="IsDefault">1</prop>
												<prop name="CpRangeHigh">0</prop>
												<obj name="ChannelProp" class="ChannelProperty" version="1">
													<prop name="ChannelIdx">0</prop>
												</obj>
												<prop name="ReadOnly">1</prop>
											</obj>
											<obj name="PropertyObject" class="QuantCpLowProp" version="4">
												<prop name="PropertyTypeName">Cp Low</prop>
												<prop name="Position">10</prop>
												<prop name="IsDefault">1</prop>
												<prop name="CpRangeLow">0</prop>
												<obj name="ChannelProp" class="ChannelProperty" version="1">
													<prop name="ChannelIdx">0</prop>
												</obj>
												<prop name="ReadOnly">1</prop>
											</obj>
											<obj name="PropertyObject" class="RQEffProp" version="4">
												<prop name="PropertyTypeName">Efficiency</prop>
												<prop name="Position">10</prop>
												<prop name="IsDefault">1</prop>
												<prop name="Efficiency">2</prop>
												<obj name="ChannelProp" class="ChannelProperty" version="1">
													<prop name="ChannelIdx">0</prop>
												</obj>
											</obj>
											<obj name="PropertyObject" class="ChannelGenotype" version="4">
												<prop name="PropertyTypeName">Melt Geno Genotype</prop>
												<prop name="Position">10</prop>
												<prop name="IsDefault">1</prop>
												<prop name="ReadOnly">1</prop>
												<obj name="ChannelProp" class="ChannelProperty" version="1">
													<prop name="ChannelIdx">0</prop>
												</obj>
											</obj>
											<obj name="PropertyObject" class="GroupChannelTypeProp" version="4">
												<prop name="PropertyTypeName">Melt Geno Sample Type</prop>
												<prop name="Position">10</prop>
												<prop name="IsDefault">0</prop>
												<prop name="GroupSampleType">mstUnknown</prop>
												<obj name="ChannelProp" class="ChannelProperty" version="1">
													<prop name="ChannelIdx">0</prop>
												</obj>
											</obj>
											<obj name="PropertyObject" class="QuantSampleTypeProperty" version="4">
												<prop name="PropertyTypeName">Quantification Sample Type</prop>
												<prop name="Position">10</prop>
												<prop name="IsDefault">0</prop>
												<prop name="SampleType">qsUnknown</prop>
												<obj name="ChannelProp" class="ChannelProperty" version="1">
													<prop name="ChannelIdx">0</prop>
												</obj>
											</obj>
											<obj name="PropertyObject" class="ChannelGenotype" version="4">
												<prop name="PropertyTypeName">Scanning Genotype</prop>
												<prop name="Position">10</prop>
												<prop name="IsDefault">1</prop>
												<prop name="ReadOnly">1</prop>
												<obj name="ChannelProp" class="ChannelProperty" version="1">
													<prop name="ChannelIdx">0</prop>
												</obj>
											</obj>
											<obj name="PropertyObject" class="GroupChannelTypeProp" version="4">
												<prop name="PropertyTypeName">Scanning Sample Type</prop>
												<prop name="Position">10</prop>
												<prop name="IsDefault">0</prop>
												<prop name="GroupSampleType">mstUnknown</prop>
												<obj name="ChannelProp" class="ChannelProperty" version="1">
													<prop name="ChannelIdx">0</prop>
												</obj>
											</obj>
											<obj name="PropertyObject" class="TargetName" version="4">
												<prop name="PropertyTypeName">Target Name</prop>
												<prop name="Position">10</prop>
												<prop name="IsDefault">1</prop>
												<obj name="ChannelProp" class="ChannelProperty" version="1">
													<prop name="ChannelIdx">0</prop>
												</obj>
											</obj>
											<obj name="PropertyObject" class="RQTargetProperty" version="4">
												<prop name="PropertyTypeName">Target Type</prop>
												<prop name="Position">10</prop>
												<prop name="IsDefault">0</prop>
												<prop name="TargetType">dtNone</prop>
												<obj name="ChannelProp" class="ChannelProperty" version="1">
													<prop name="ChannelIdx">0</prop>
												</obj>
											</obj>
										</list>
									</obj>
								</list>
							</obj>
						</obj>
						<prop name="ChannelPropertyCount">1</prop>
						<prop name="ContainerPosition">10</prop>
						<prop name="HasSampleProperties">1</prop>
						<obj name="SampleProperties" class="PropertyList" version="1">
							<list name="emlist" count="14">
								<obj name="PropertyObject" class="SamplePrefColor" version="4">
									<prop name="PropertyTypeName">Color</prop>
									<prop name="Position">10</prop>
									<prop name="IsDefault">0</prop>
									<prop name="Color">$00FD0299</prop>
								</obj>
								<obj name="PropertyObject" class="DominantChannelProp" version="4">
									<prop name="PropertyTypeName">Dominant Channel</prop>
									<prop name="Position">10</prop>
									<prop name="IsDefault">0</prop>
									<prop name="DominantChannel">0</prop>
								</obj>
								<obj name="PropertyObject" class="Genotype" version="4">
									<prop name="PropertyTypeName">EndPt Genotype</prop>
									<prop name="Position">10</prop>
									<prop name="IsDefault">1</prop>
									<prop name="ReadOnly">1</prop>
								</obj>
								<obj name="PropertyObject" class="GroupingSample" version="4">
									<prop name="PropertyTypeName">EndPt Sample Type</prop>
									<prop name="Position">10</prop>
									<prop name="IsDefault">0</prop>
									<prop name="GroupSampleType">mstUnknown</prop>
								</obj>
								<obj name="PropertyObject" class="SamplePrefLineStyle" version="4">
									<prop name="PropertyTypeName">Line Style</prop>
									<prop name="Position">10</prop>
									<prop name="IsDefault">0</prop>
									<prop name="LineStyle">psSolid</prop>
								</obj>
								<obj name="PropertyObject" class="GenSampleEditNotes" version="4">
									<prop name="PropertyTypeName">Notes</prop>
									<prop name="Position">10</prop>
									<prop name="IsDefault">1</prop>
								</obj>
								<obj name="PropertyObject" class="SamplePrefPointStyle" version="4">
									<prop name="PropertyTypeName">Point Style</prop>
									<prop name="Position">10</prop>
									<prop name="IsDefault">0</prop>
									<prop name="PointStyle">psNothing</prop>
								</obj>
								<obj name="PropertyObject" class="GenSampleEditPosition" version="4">
									<prop name="PropertyTypeName">Position</prop>
									<prop name="Position">10</prop>
									<prop name="IsDefault">1</prop>
								</obj>
								<obj name="PropertyObject" class="GenSampleEditReplicate" version="4">
									<prop name="PropertyTypeName">Replicate of</prop>
									<prop name="Position">10</prop>
									<prop name="IsDefault">1</prop>
									<prop name="ReplicateOf">-1</prop>
								</obj>
								<obj name="PropertyObject" class="HTCSampleID" version="4">
									<prop name="PropertyTypeName">Sample ID</prop>
									<prop name="Position">10</prop>
									<prop name="IsDefault">1</prop>
								</obj>
								<obj name="PropertyObject" class="GenSampleEditName" version="4">
									<prop name="PropertyTypeName">Sample Name</prop>
									<prop name="Position">10</prop>
									<prop name="IsDefault">1</prop>
									<prop name="name">Sample 11</prop>
								</obj>
								<obj name="PropertyObject" class="HTCSamplePrepNotes" version="4">
									<prop name="PropertyTypeName">Sample Prep Notes</prop>
									<prop name="Position">10</prop>
									<prop name="IsDefault">1</prop>
								</obj>
								<obj name="PropertyObject" class="GenSampleEditSubset" version="4">
									<prop name="PropertyTypeName">Subsets</prop>
									<prop name="Position">10</prop>
									<prop name="IsDefault">1</prop>
								</obj>
								<obj name="PropertyObject" class="SamplePrefWidth" version="5">
									<prop name="PropertyTypeName">Width</prop>
									<prop name="Position">10</prop>
									<prop name="IsDefault">1</prop>
									<prop name="Width">1</prop>
								</obj>
							</list>
						</obj>
					</obj>
					<obj name="item" class="SamplePropInfo" version="1">
						<obj name="ChannelProperties" class="ChanPropList" version="2">
							<obj name="ChannelProperties" class="EMList" version="1">
								<list name="emlist" count="1">
									<obj name="item" class="PropertyList" version="1">
										<list name="emlist" count="12">
											<obj name="PropertyObject" class="RQSampleTargetProperty" version="4">
												<prop name="PropertyTypeName">Combined Sample and Target Type</prop>
												<prop name="Position">11</prop>
												<prop name="IsDefault">0</prop>
												<obj name="ChannelProp" class="ChannelProperty" version="1">
													<prop name="ChannelIdx">0</prop>
												</obj>
											</obj>
											<obj name="PropertyObject" class="QuantConcProperty" version="4">
												<prop name="PropertyTypeName">Concentration</prop>
												<prop name="Position">11</prop>
												<prop name="IsDefault">1</prop>
												<prop name="Concentration">0</prop>
												<obj name="ChannelProp" class="ChannelProperty" version="1">
													<prop name="ChannelIdx">0</prop>
												</obj>
												<prop name="ReadOnly">1</prop>
											</obj>
											<obj name="PropertyObject" class="QuantCpHighProp" version="4">
												<prop name="PropertyTypeName">Cp High</prop>
												<prop name="Position">11</prop>
												<prop name="IsDefault">1</prop>
												<prop name="CpRangeHigh">0</prop>
												<obj name="ChannelProp" class="ChannelProperty" version="1">
													<prop name="ChannelIdx">0</prop>
												</obj>
												<prop name="ReadOnly">1</prop>
											</obj>
											<obj name="PropertyObject" class="QuantCpLowProp" version="4">
												<prop name="PropertyTypeName">Cp Low</prop>
												<prop name="Position">11</prop>
												<prop name="IsDefault">1</prop>
												<prop name="CpRangeLow">0</prop>
												<obj name="ChannelProp" class="ChannelProperty" version="1">
													<prop name="ChannelIdx">0</prop>
												</obj>
												<prop name="ReadOnly">1</prop>
											</obj>
											<obj name="PropertyObject" class="RQEffProp" version="4">
												<prop name="PropertyTypeName">Efficiency</prop>
												<prop name="Position">11</prop>
												<prop name="IsDefault">1</prop>
												<prop name="Efficiency">2</prop>
												<obj name="ChannelProp" class="ChannelProperty" version="1">
													<prop name="ChannelIdx">0</prop>
												</obj>
											</obj>
											<obj name="PropertyObject" class="ChannelGenotype" version="4">
												<prop name="PropertyTypeName">Melt Geno Genotype</prop>
												<prop name="Position">11</prop>
												<prop name="IsDefault">1</prop>
												<prop name="ReadOnly">1</prop>
												<obj name="ChannelProp" class="ChannelProperty" version="1">
													<prop name="ChannelIdx">0</prop>
												</obj>
											</obj>
											<obj name="PropertyObject" class="GroupChannelTypeProp" version="4">
												<prop name="PropertyTypeName">Melt Geno Sample Type</prop>
												<prop name="Position">11</prop>
												<prop name="IsDefault">0</prop>
												<prop name="GroupSampleType">mstUnknown</prop>
												<obj name="ChannelProp" class="ChannelProperty" version="1">
													<prop name="ChannelIdx">0</prop>
												</obj>
											</obj>
											<obj name="PropertyObject" class="QuantSampleTypeProperty" version="4">
												<prop name="PropertyTypeName">Quantification Sample Type</prop>
												<prop name="Position">11</prop>
												<prop name="IsDefault">0</prop>
												<prop name="SampleType">qsUnknown</prop>
												<obj name="ChannelProp" class="ChannelProperty" version="1">
													<prop name="ChannelIdx">0</prop>
												</obj>
											</obj>
											<obj name="PropertyObject" class="ChannelGenotype" version="4">
												<prop name="PropertyTypeName">Scanning Genotype</prop>
												<prop name="Position">11</prop>
												<prop name="IsDefault">1</prop>
												<prop name="ReadOnly">1</prop>
												<obj name="ChannelProp" class="ChannelProperty" version="1">
													<prop name="ChannelIdx">0</prop>
												</obj>
											</obj>
											<obj name="PropertyObject" class="GroupChannelTypeProp" version="4">
												<prop name="PropertyTypeName">Scanning Sample Type</prop>
												<prop name="Position">11</prop>
												<prop name="IsDefault">0</prop>
												<prop name="GroupSampleType">mstUnknown</prop>
												<obj name="ChannelProp" class="ChannelProperty" version="1">
													<prop name="ChannelIdx">0</prop>
												</obj>
											</obj>
											<obj name="PropertyObject" class="TargetName" version="4">
												<prop name="PropertyTypeName">Target Name</prop>
												<prop name="Position">11</prop>
												<prop name="IsDefault">1</prop>
												<obj name="ChannelProp" class="ChannelProperty" version="1">
													<prop name="ChannelIdx">0</prop>
												</obj>
											</obj>
											<obj name="PropertyObject" class="RQTargetProperty" version="4">
												<prop name="PropertyTypeName">Target Type</prop>
												<prop name="Position">11</prop>
												<prop name="IsDefault">0</prop>
												<prop name="TargetType">dtNone</prop>
												<obj name="ChannelProp" class="ChannelProperty" version="1">
													<prop name="ChannelIdx">0</prop>
												</obj>
											</obj>
										</list>
									</obj>
								</list>
							</obj>
						</obj>
						<prop name="ChannelPropertyCount">1</prop>
						<prop name="ContainerPosition">11</prop>
						<prop name="HasSampleProperties">1</prop>
						<obj name="SampleProperties" class="PropertyList" version="1">
							<list name="emlist" count="14">
								<obj name="PropertyObject" class="SamplePrefColor" version="4">
									<prop name="PropertyTypeName">Color</prop>
									<prop name="Position">11</prop>
									<prop name="IsDefault">0</prop>
									<prop name="Color">$0026C4B8</prop>
								</obj>
								<obj name="PropertyObject" class="DominantChannelProp" version="4">
									<prop name="PropertyTypeName">Dominant Channel</prop>
									<prop name="Position">11</prop>
									<prop name="IsDefault">0</prop>
									<prop name="DominantChannel">0</prop>
								</obj>
								<obj name="PropertyObject" class="Genotype" version="4">
									<prop name="PropertyTypeName">EndPt Genotype</prop>
									<prop name="Position">11</prop>
									<prop name="IsDefault">1</prop>
									<prop name="ReadOnly">1</prop>
								</obj>
								<obj name="PropertyObject" class="GroupingSample" version="4">
									<prop name="PropertyTypeName">EndPt Sample Type</prop>
									<prop name="Position">11</prop>
									<prop name="IsDefault">0</prop>
									<prop name="GroupSampleType">mstUnknown</prop>
								</obj>
								<obj name="PropertyObject" class="SamplePrefLineStyle" version="4">
									<prop name="PropertyTypeName">Line Style</prop>
									<prop name="Position">11</prop>
									<prop name="IsDefault">0</prop>
									<prop name="LineStyle">psSolid</prop>
								</obj>
								<obj name="PropertyObject" class="GenSampleEditNotes" version="4">
									<prop name="PropertyTypeName">Notes</prop>
									<prop name="Position">11</prop>
									<prop name="IsDefault">1</prop>
								</obj>
								<obj name="PropertyObject" class="SamplePrefPointStyle" version="4">
									<prop name="PropertyTypeName">Point Style</prop>
									<prop name="Position">11</prop>
									<prop name="IsDefault">0</prop>
									<prop name="PointStyle">psNothing</prop>
								</obj>
								<obj name="PropertyObject" class="GenSampleEditPosition" version="4">
									<prop name="PropertyTypeName">Position</prop>
									<prop name="Position">11</prop>
									<prop name="IsDefault">1</prop>
								</obj>
								<obj name="PropertyObject" class="GenSampleEditReplicate" version="4">
									<prop name="PropertyTypeName">Replicate of</prop>
									<prop name="Position">11</prop>
									<prop name="IsDefault">1</prop>
									<prop name="ReplicateOf">-1</prop>
								</obj>
								<obj name="PropertyObject" class="HTCSampleID" version="4">
									<prop name="PropertyTypeName">Sample ID</prop>
									<prop name="Position">11</prop>
									<prop name="IsDefault">1</prop>
								</obj>
								<obj name="PropertyObject" class="GenSampleEditName" version="4">
									<prop name="PropertyTypeName">Sample Name</prop>
									<prop name="Position">11</prop>
									<prop name="IsDefault">1</prop>
									<prop name="name">Sample 12</prop>
								</obj>
								<obj name="PropertyObject" class="HTCSamplePrepNotes" version="4">
									<prop name="PropertyTypeName">Sample Prep Notes</prop>
									<prop name="Position">11</prop>
									<prop name="IsDefault">1</prop>
								</obj>
								<obj name="PropertyObject" class="GenSampleEditSubset" version="4">
									<prop name="PropertyTypeName">Subsets</prop>
									<prop name="Position">11</prop>
									<prop name="IsDefault">1</prop>
								</obj>
								<obj name="PropertyObject" class="SamplePrefWidth" version="5">
									<prop name="PropertyTypeName">Width</prop>
									<prop name="Position">11</prop>
									<prop name="IsDefault">1</prop>
									<prop name="Width">1</prop>
								</obj>
							</list>
						</obj>
					</obj>
					<obj name="item" class="SamplePropInfo" version="1">
						<obj name="ChannelProperties" class="ChanPropList" version="2">
							<obj name="ChannelProperties" class="EMList" version="1">
								<list name="emlist" count="1">
									<obj name="item" class="PropertyList" version="1">
										<list name="emlist" count="12">
											<obj name="PropertyObject" class="RQSampleTargetProperty" version="4">
												<prop name="PropertyTypeName">Combined Sample and Target Type</prop>
												<prop name="Position">12</prop>
												<prop name="IsDefault">0</prop>
												<obj name="ChannelProp" class="ChannelProperty" version="1">
													<prop name="ChannelIdx">0</prop>
												</obj>
											</obj>
											<obj name="PropertyObject" class="QuantConcProperty" version="4">
												<prop name="PropertyTypeName">Concentration</prop>
												<prop name="Position">12</prop>
												<prop name="IsDefault">1</prop>
												<prop name="Concentration">0</prop>
												<obj name="ChannelProp" class="ChannelProperty" version="1">
													<prop name="ChannelIdx">0</prop>
												</obj>
												<prop name="ReadOnly">1</prop>
											</obj>
											<obj name="PropertyObject" class="QuantCpHighProp" version="4">
												<prop name="PropertyTypeName">Cp High</prop>
												<prop name="Position">12</prop>
												<prop name="IsDefault">1</prop>
												<prop name="CpRangeHigh">0</prop>
												<obj name="ChannelProp" class="ChannelProperty" version="1">
													<prop name="ChannelIdx">0</prop>
												</obj>
												<prop name="ReadOnly">1</prop>
											</obj>
											<obj name="PropertyObject" class="QuantCpLowProp" version="4">
												<prop name="PropertyTypeName">Cp Low</prop>
												<prop name="Position">12</prop>
												<prop name="IsDefault">1</prop>
												<prop name="CpRangeLow">0</prop>
												<obj name="ChannelProp" class="ChannelProperty" version="1">
													<prop name="ChannelIdx">0</prop>
												</obj>
												<prop name="ReadOnly">1</prop>
											</obj>
											<obj name="PropertyObject" class="RQEffProp" version="4">
												<prop name="PropertyTypeName">Efficiency</prop>
												<prop name="Position">12</prop>
												<prop name="IsDefault">1</prop>
												<prop name="Efficiency">2</prop>
												<obj name="ChannelProp" class="ChannelProperty" version="1">
													<prop name="ChannelIdx">0</prop>
												</obj>
											</obj>
											<obj name="PropertyObject" class="ChannelGenotype" version="4">
												<prop name="PropertyTypeName">Melt Geno Genotype</prop>
												<prop name="Position">12</prop>
												<prop name="IsDefault">1</prop>
												<prop name="ReadOnly">1</prop>
												<obj name="ChannelProp" class="ChannelProperty" version="1">
													<prop name="ChannelIdx">0</prop>
												</obj>
											</obj>
											<obj name="PropertyObject" class="GroupChannelTypeProp" version="4">
												<prop name="PropertyTypeName">Melt Geno Sample Type</prop>
												<prop name="Position">12</prop>
												<prop name="IsDefault">0</prop>
												<prop name="GroupSampleType">mstUnknown</prop>
												<obj name="ChannelProp" class="ChannelProperty" version="1">
													<prop name="ChannelIdx">0</prop>
												</obj>
											</obj>
											<obj name="PropertyObject" class="QuantSampleTypeProperty" version="4">
												<prop name="PropertyTypeName">Quantification Sample Type</prop>
												<prop name="Position">12</prop>
												<prop name="IsDefault">0</prop>
												<prop name="SampleType">qsUnknown</prop>
												<obj name="ChannelProp" class="ChannelProperty" version="1">
													<prop name="ChannelIdx">0</prop>
												</obj>
											</obj>
											<obj name="PropertyObject" class="ChannelGenotype" version="4">
												<prop name="PropertyTypeName">Scanning Genotype</prop>
												<prop name="Position">12</prop>
												<prop name="IsDefault">1</prop>
												<prop name="ReadOnly">1</prop>
												<obj name="ChannelProp" class="ChannelProperty" version="1">
													<prop name="ChannelIdx">0</prop>
												</obj>
											</obj>
											<obj name="PropertyObject" class="GroupChannelTypeProp" version="4">
												<prop name="PropertyTypeName">Scanning Sample Type</prop>
												<prop name="Position">12</prop>
												<prop name="IsDefault">0</prop>
												<prop name="GroupSampleType">mstUnknown</prop>
												<obj name="ChannelProp" class="ChannelProperty" version="1">
													<prop name="ChannelIdx">0</prop>
												</obj>
											</obj>
											<obj name="PropertyObject" class="TargetName" version="4">
												<prop name="PropertyTypeName">Target Name</prop>
												<prop name="Position">12</prop>
												<prop name="IsDefault">1</prop>
												<obj name="ChannelProp" class="ChannelProperty" version="1">
													<prop name="ChannelIdx">0</prop>
												</obj>
											</obj>
											<obj name="PropertyObject" class="RQTargetProperty" version="4">
												<prop name="PropertyTypeName">Target Type</prop>
												<prop name="Position">12</prop>
												<prop name="IsDefault">0</prop>
												<prop name="TargetType">dtNone</prop>
												<obj name="ChannelProp" class="ChannelProperty" version="1">
													<prop name="ChannelIdx">0</prop>
												</obj>
											</obj>
										</list>
									</obj>
								</list>
							</obj>
						</obj>
						<prop name="ChannelPropertyCount">1</prop>
						<prop name="ContainerPosition">12</prop>
						<prop name="HasSampleProperties">1</prop>
						<obj name="SampleProperties" class="PropertyList" version="1">
							<list name="emlist" count="14">
								<obj name="PropertyObject" class="SamplePrefColor" version="4">
									<prop name="PropertyTypeName">Color</prop>
									<prop name="Position">12</prop>
									<prop name="IsDefault">0</prop>
									<prop name="Color">$00FF8000</prop>
								</obj>
								<obj name="PropertyObject" class="DominantChannelProp" version="4">
									<prop name="PropertyTypeName">Dominant Channel</prop>
									<prop name="Position">12</prop>
									<prop name="IsDefault">0</prop>
									<prop name="DominantChannel">0</prop>
								</obj>
								<obj name="PropertyObject" class="Genotype" version="4">
									<prop name="PropertyTypeName">EndPt Genotype</prop>
									<prop name="Position">12</prop>
									<prop name="IsDefault">1</prop>
									<prop name="ReadOnly">1</prop>
								</obj>
								<obj name="PropertyObject" class="GroupingSample" version="4">
									<prop name="PropertyTypeName">EndPt Sample Type</prop>
									<prop name="Position">12</prop>
									<prop name="IsDefault">0</prop>
									<prop name="GroupSampleType">mstUnknown</prop>
								</obj>
								<obj name="PropertyObject" class="SamplePrefLineStyle" version="4">
									<prop name="PropertyTypeName">Line Style</prop>
									<prop name="Position">12</prop>
									<prop name="IsDefault">0</prop>
									<prop name="LineStyle">psSolid</prop>
								</obj>
								<obj name="PropertyObject" class="GenSampleEditNotes" version="4">
									<prop name="PropertyTypeName">Notes</prop>
									<prop name="Position">12</prop>
									<prop name="IsDefault">1</prop>
								</obj>
								<obj name="PropertyObject" class="SamplePrefPointStyle" version="4">
									<prop name="PropertyTypeName">Point Style</prop>
									<prop name="Position">12</prop>
									<prop name="IsDefault">0</prop>
									<prop name="PointStyle">psNothing</prop>
								</obj>
								<obj name="PropertyObject" class="GenSampleEditPosition" version="4">
									<prop name="PropertyTypeName">Position</prop>
									<prop name="Position">12</prop>
									<prop name="IsDefault">1</prop>
								</obj>
								<obj name="PropertyObject" class="GenSampleEditReplicate" version="4">
									<prop name="PropertyTypeName">Replicate of</prop>
									<prop name="Position">12</prop>
									<prop name="IsDefault">1</prop>
									<prop name="ReplicateOf">-1</prop>
								</obj>
								<obj name="PropertyObject" class="HTCSampleID" version="4">
									<prop name="PropertyTypeName">Sample ID</prop>
									<prop name="Position">12</prop>
									<prop name="IsDefault">1</prop>
								</obj>
								<obj name="PropertyObject" class="GenSampleEditName" version="4">
									<prop name="PropertyTypeName">Sample Name</prop>
									<prop name="Position">12</prop>
									<prop name="IsDefault">1</prop>
									<prop name="name">Sample 13</prop>
								</obj>
								<obj name="PropertyObject" class="HTCSamplePrepNotes" version="4">
									<prop name="PropertyTypeName">Sample Prep Notes</prop>
									<prop name="Position">12</prop>
									<prop name="IsDefault">1</prop>
								</obj>
								<obj name="PropertyObject" class="GenSampleEditSubset" version="4">
									<prop name="PropertyTypeName">Subsets</prop>
									<prop name="Position">12</prop>
									<prop name="IsDefault">1</prop>
								</obj>
								<obj name="PropertyObject" class="SamplePrefWidth" version="5">
									<prop name="PropertyTypeName">Width</prop>
									<prop name="Position">12</prop>
									<prop name="IsDefault">1</prop>
									<prop name="Width">1</prop>
								</obj>
							</list>
						</obj>
					</obj>
					<obj name="item" class="SamplePropInfo" version="1">
						<obj name="ChannelProperties" class="ChanPropList" version="2">
							<obj name="ChannelProperties" class="EMList" version="1">
								<list name="emlist" count="1">
									<obj name="item" class="PropertyList" version="1">
										<list name="emlist" count="12">
											<obj name="PropertyObject" class="RQSampleTargetProperty" version="4">
												<prop name="PropertyTypeName">Combined Sample and Target Type</prop>
												<prop name="Position">13</prop>
												<prop name="IsDefault">0</prop>
												<obj name="ChannelProp" class="ChannelProperty" version="1">
													<prop name="ChannelIdx">0</prop>
												</obj>
											</obj>
											<obj name="PropertyObject" class="QuantConcProperty" version="4">
												<prop name="PropertyTypeName">Concentration</prop>
												<prop name="Position">13</prop>
												<prop name="IsDefault">1</prop>
												<prop name="Concentration">0</prop>
												<obj name="ChannelProp" class="ChannelProperty" version="1">
													<prop name="ChannelIdx">0</prop>
												</obj>
												<prop name="ReadOnly">1</prop>
											</obj>
											<obj name="PropertyObject" class="QuantCpHighProp" version="4">
												<prop name="PropertyTypeName">Cp High</prop>
												<prop name="Position">13</prop>
												<prop name="IsDefault">1</prop>
												<prop name="CpRangeHigh">0</prop>
												<obj name="ChannelProp" class="ChannelProperty" version="1">
													<prop name="ChannelIdx">0</prop>
												</obj>
												<prop name="ReadOnly">1</prop>
											</obj>
											<obj name="PropertyObject" class="QuantCpLowProp" version="4">
												<prop name="PropertyTypeName">Cp Low</prop>
												<prop name="Position">13</prop>
												<prop name="IsDefault">1</prop>
												<prop name="CpRangeLow">0</prop>
												<obj name="ChannelProp" class="ChannelProperty" version="1">
													<prop name="ChannelIdx">0</prop>
												</obj>
												<prop name="ReadOnly">1</prop>
											</obj>
											<obj name="PropertyObject" class="RQEffProp" version="4">
												<prop name="PropertyTypeName">Efficiency</prop>
												<prop name="Position">13</prop>
												<prop name="IsDefault">1</prop>
												<prop name="Efficiency">2</prop>
												<obj name="ChannelProp" class="ChannelProperty" version="1">
													<prop name="ChannelIdx">0</prop>
												</obj>
											</obj>
											<obj name="PropertyObject" class="ChannelGenotype" version="4">
												<prop name="PropertyTypeName">Melt Geno Genotype</prop>
												<prop name="Position">13</prop>
												<prop name="IsDefault">1</prop>
												<prop name="ReadOnly">1</prop>
												<obj name="ChannelProp" class="ChannelProperty" version="1">
													<prop name="ChannelIdx">0</prop>
												</obj>
											</obj>
											<obj name="PropertyObject" class="GroupChannelTypeProp" version="4">
												<prop name="PropertyTypeName">Melt Geno Sample Type</prop>
												<prop name="Position">13</prop>
												<prop name="IsDefault">0</prop>
												<prop name="GroupSampleType">mstUnknown</prop>
												<obj name="ChannelProp" class="ChannelProperty" version="1">
													<prop name="ChannelIdx">0</prop>
												</obj>
											</obj>
											<obj name="PropertyObject" class="QuantSampleTypeProperty" version="4">
												<prop name="PropertyTypeName">Quantification Sample Type</prop>
												<prop name="Position">13</prop>
												<prop name="IsDefault">0</prop>
												<prop name="SampleType">qsUnknown</prop>
												<obj name="ChannelProp" class="ChannelProperty" version="1">
													<prop name="ChannelIdx">0</prop>
												</obj>
											</obj>
											<obj name="PropertyObject" class="ChannelGenotype" version="4">
												<prop name="PropertyTypeName">Scanning Genotype</prop>
												<prop name="Position">13</prop>
												<prop name="IsDefault">1</prop>
												<prop name="ReadOnly">1</prop>
												<obj name="ChannelProp" class="ChannelProperty" version="1">
													<prop name="ChannelIdx">0</prop>
												</obj>
											</obj>
											<obj name="PropertyObject" class="GroupChannelTypeProp" version="4">
												<prop name="PropertyTypeName">Scanning Sample Type</prop>
												<prop name="Position">13</prop>
												<prop name="IsDefault">0</prop>
												<prop name="GroupSampleType">mstUnknown</prop>
												<obj name="ChannelProp" class="ChannelProperty" version="1">
													<prop name="ChannelIdx">0</prop>
												</obj>
											</obj>
											<obj name="PropertyObject" class="TargetName" version="4">
												<prop name="PropertyTypeName">Target Name</prop>
												<prop name="Position">13</prop>
												<prop name="IsDefault">1</prop>
												<obj name="ChannelProp" class="ChannelProperty" version="1">
													<prop name="ChannelIdx">0</prop>
												</obj>
											</obj>
											<obj name="PropertyObject" class="RQTargetProperty" version="4">
												<prop name="PropertyTypeName">Target Type</prop>
												<prop name="Position">13</prop>
												<prop name="IsDefault">0</prop>
												<prop name="TargetType">dtNone</prop>
												<obj name="ChannelProp" class="ChannelProperty" version="1">
													<prop name="ChannelIdx">0</prop>
												</obj>
											</obj>
										</list>
									</obj>
								</list>
							</obj>
						</obj>
						<prop name="ChannelPropertyCount">1</prop>
						<prop name="ContainerPosition">13</prop>
						<prop name="HasSampleProperties">1</prop>
						<obj name="SampleProperties" class="PropertyList" version="1">
							<list name="emlist" count="14">
								<obj name="PropertyObject" class="SamplePrefColor" version="4">
									<prop name="PropertyTypeName">Color</prop>
									<prop name="Position">13</prop>
									<prop name="IsDefault">0</prop>
									<prop name="Color">clRed</prop>
								</obj>
								<obj name="PropertyObject" class="DominantChannelProp" version="4">
									<prop name="PropertyTypeName">Dominant Channel</prop>
									<prop name="Position">13</prop>
									<prop name="IsDefault">0</prop>
									<prop name="DominantChannel">0</prop>
								</obj>
								<obj name="PropertyObject" class="Genotype" version="4">
									<prop name="PropertyTypeName">EndPt Genotype</prop>
									<prop name="Position">13</prop>
									<prop name="IsDefault">1</prop>
									<prop name="ReadOnly">1</prop>
								</obj>
								<obj name="PropertyObject" class="GroupingSample" version="4">
									<prop name="PropertyTypeName">EndPt Sample Type</prop>
									<prop name="Position">13</prop>
									<prop name="IsDefault">0</prop>
									<prop name="GroupSampleType">mstUnknown</prop>
								</obj>
								<obj name="PropertyObject" class="SamplePrefLineStyle" version="4">
									<prop name="PropertyTypeName">Line Style</prop>
									<prop name="Position">13</prop>
									<prop name="IsDefault">0</prop>
									<prop name="LineStyle">psSolid</prop>
								</obj>
								<obj name="PropertyObject" class="GenSampleEditNotes" version="4">
									<prop name="PropertyTypeName">Notes</prop>
									<prop name="Position">13</prop>
									<prop name="IsDefault">1</prop>
								</obj>
								<obj name="PropertyObject" class="SamplePrefPointStyle" version="4">
									<prop name="PropertyTypeName">Point Style</prop>
									<prop name="Position">13</prop>
									<prop name="IsDefault">0</prop>
									<prop name="PointStyle">psNothing</prop>
								</obj>
								<obj name="PropertyObject" class="GenSampleEditPosition" version="4">
									<prop name="PropertyTypeName">Position</prop>
									<prop name="Position">13</prop>
									<prop name="IsDefault">1</prop>
								</obj>
								<obj name="PropertyObject" class="GenSampleEditReplicate" version="4">
									<prop name="PropertyTypeName">Replicate of</prop>
									<prop name="Position">13</prop>
									<prop name="IsDefault">1</prop>
									<prop name="ReplicateOf">-1</prop>
								</obj>
								<obj name="PropertyObject" class="HTCSampleID" version="4">
									<prop name="PropertyTypeName">Sample ID</prop>
									<prop name="Position">13</prop>
									<prop name="IsDefault">1</prop>
								</obj>
								<obj name="PropertyObject" class="GenSampleEditName" version="4">
									<prop name="PropertyTypeName">Sample Name</prop>
									<prop name="Position">13</prop>
									<prop name="IsDefault">1</prop>
									<prop name="name">Sample 14</prop>
								</obj>
								<obj name="PropertyObject" class="HTCSamplePrepNotes" version="4">
									<prop name="PropertyTypeName">Sample Prep Notes</prop>
									<prop name="Position">13</prop>
									<prop name="IsDefault">1</prop>
								</obj>
								<obj name="PropertyObject" class="GenSampleEditSubset" version="4">
									<prop name="PropertyTypeName">Subsets</prop>
									<prop name="Position">13</prop>
									<prop name="IsDefault">1</prop>
								</obj>
								<obj name="PropertyObject" class="SamplePrefWidth" version="5">
									<prop name="PropertyTypeName">Width</prop>
									<prop name="Position">13</prop>
									<prop name="IsDefault">1</prop>
									<prop name="Width">1</prop>
								</obj>
							</list>
						</obj>
					</obj>
					<obj name="item" class="SamplePropInfo" version="1">
						<obj name="ChannelProperties" class="ChanPropList" version="2">
							<obj name="ChannelProperties" class="EMList" version="1">
								<list name="emlist" count="1">
									<obj name="item" class="PropertyList" version="1">
										<list name="emlist" count="12">
											<obj name="PropertyObject" class="RQSampleTargetProperty" version="4">
												<prop name="PropertyTypeName">Combined Sample and Target Type</prop>
												<prop name="Position">14</prop>
												<prop name="IsDefault">0</prop>
												<obj name="ChannelProp" class="ChannelProperty" version="1">
													<prop name="ChannelIdx">0</prop>
												</obj>
											</obj>
											<obj name="PropertyObject" class="QuantConcProperty" version="4">
												<prop name="PropertyTypeName">Concentration</prop>
												<prop name="Position">14</prop>
												<prop name="IsDefault">1</prop>
												<prop name="Concentration">0</prop>
												<obj name="ChannelProp" class="ChannelProperty" version="1">
													<prop name="ChannelIdx">0</prop>
												</obj>
												<prop name="ReadOnly">1</prop>
											</obj>
											<obj name="PropertyObject" class="QuantCpHighProp" version="4">
												<prop name="PropertyTypeName">Cp High</prop>
												<prop name="Position">14</prop>
												<prop name="IsDefault">1</prop>
												<prop name="CpRangeHigh">0</prop>
												<obj name="ChannelProp" class="ChannelProperty" version="1">
													<prop name="ChannelIdx">0</prop>
												</obj>
												<prop name="ReadOnly">1</prop>
											</obj>
											<obj name="PropertyObject" class="QuantCpLowProp" version="4">
												<prop name="PropertyTypeName">Cp Low</prop>
												<prop name="Position">14</prop>
												<prop name="IsDefault">1</prop>
												<prop name="CpRangeLow">0</prop>
												<obj name="ChannelProp" class="ChannelProperty" version="1">
													<prop name="ChannelIdx">0</prop>
												</obj>
												<prop name="ReadOnly">1</prop>
											</obj>
											<obj name="PropertyObject" class="RQEffProp" version="4">
												<prop name="PropertyTypeName">Efficiency</prop>
												<prop name="Position">14</prop>
												<prop name="IsDefault">1</prop>
												<prop name="Efficiency">2</prop>
												<obj name="ChannelProp" class="ChannelProperty" version="1">
													<prop name="ChannelIdx">0</prop>
												</obj>
											</obj>
											<obj name="PropertyObject" class="ChannelGenotype" version="4">
												<prop name="PropertyTypeName">Melt Geno Genotype</prop>
												<prop name="Position">14</prop>
												<prop name="IsDefault">1</prop>
												<prop name="ReadOnly">1</prop>
												<obj name="ChannelProp" class="ChannelProperty" version="1">
													<prop name="ChannelIdx">0</prop>
												</obj>
											</obj>
											<obj name="PropertyObject" class="GroupChannelTypeProp" version="4">
												<prop name="PropertyTypeName">Melt Geno Sample Type</prop>
												<prop name="Position">14</prop>
												<prop name="IsDefault">0</prop>
												<prop name="GroupSampleType">mstUnknown</prop>
												<obj name="ChannelProp" class="ChannelProperty" version="1">
													<prop name="ChannelIdx">0</prop>
												</obj>
											</obj>
											<obj name="PropertyObject" class="QuantSampleTypeProperty" version="4">
												<prop name="PropertyTypeName">Quantification Sample Type</prop>
												<prop name="Position">14</prop>
												<prop name="IsDefault">0</prop>
												<prop name="SampleType">qsUnknown</prop>
												<obj name="ChannelProp" class="ChannelProperty" version="1">
													<prop name="ChannelIdx">0</prop>
												</obj>
											</obj>
											<obj name="PropertyObject" class="ChannelGenotype" version="4">
												<prop name="PropertyTypeName">Scanning Genotype</prop>
												<prop name="Position">14</prop>
												<prop name="IsDefault">1</prop>
												<prop name="ReadOnly">1</prop>
												<obj name="ChannelProp" class="ChannelProperty" version="1">
													<prop name="ChannelIdx">0</prop>
												</obj>
											</obj>
											<obj name="PropertyObject" class="GroupChannelTypeProp" version="4">
												<prop name="PropertyTypeName">Scanning Sample Type</prop>
												<prop name="Position">14</prop>
												<prop name="IsDefault">0</prop>
												<prop name="GroupSampleType">mstUnknown</prop>
												<obj name="ChannelProp" class="ChannelProperty" version="1">
													<prop name="ChannelIdx">0</prop>
												</obj>
											</obj>
											<obj name="PropertyObject" class="TargetName" version="4">
												<prop name="PropertyTypeName">Target Name</prop>
												<prop name="Position">14</prop>
												<prop name="IsDefault">1</prop>
												<obj name="ChannelProp" class="ChannelProperty" version="1">
													<prop name="ChannelIdx">0</prop>
												</obj>
											</obj>
											<obj name="PropertyObject" class="RQTargetProperty" version="4">
												<prop name="PropertyTypeName">Target Type</prop>
												<prop name="Position">14</prop>
												<prop name="IsDefault">0</prop>
												<prop name="TargetType">dtNone</prop>
												<obj name="ChannelProp" class="ChannelProperty" version="1">
													<prop name="ChannelIdx">0</prop>
												</obj>
											</obj>
										</list>
									</obj>
								</list>
							</obj>
						</obj>
						<prop name="ChannelPropertyCount">1</prop>
						<prop name="ContainerPosition">14</prop>
						<prop name="HasSampleProperties">1</prop>
						<obj name="SampleProperties" class="PropertyList" version="1">
							<list name="emlist" count="14">
								<obj name="PropertyObject" class="SamplePrefColor" version="4">
									<prop name="PropertyTypeName">Color</prop>
									<prop name="Position">14</prop>
									<prop name="IsDefault">0</prop>
									<prop name="Color">$0030D700</prop>
								</obj>
								<obj name="PropertyObject" class="DominantChannelProp" version="4">
									<prop name="PropertyTypeName">Dominant Channel</prop>
									<prop name="Position">14</prop>
									<prop name="IsDefault">0</prop>
									<prop name="DominantChannel">0</prop>
								</obj>
								<obj name="PropertyObject" class="Genotype" version="4">
									<prop name="PropertyTypeName">EndPt Genotype</prop>
									<prop name="Position">14</prop>
									<prop name="IsDefault">1</prop>
									<prop name="ReadOnly">1</prop>
								</obj>
								<obj name="PropertyObject" class="GroupingSample" version="4">
									<prop name="PropertyTypeName">EndPt Sample Type</prop>
									<prop name="Position">14</prop>
									<prop name="IsDefault">0</prop>
									<prop name="GroupSampleType">mstUnknown</prop>
								</obj>
								<obj name="PropertyObject" class="SamplePrefLineStyle" version="4">
									<prop name="PropertyTypeName">Line Style</prop>
									<prop name="Position">14</prop>
									<prop name="IsDefault">0</prop>
									<prop name="LineStyle">psSolid</prop>
								</obj>
								<obj name="PropertyObject" class="GenSampleEditNotes" version="4">
									<prop name="PropertyTypeName">Notes</prop>
									<prop name="Position">14</prop>
									<prop name="IsDefault">1</prop>
								</obj>
								<obj name="PropertyObject" class="SamplePrefPointStyle" version="4">
									<prop name="PropertyTypeName">Point Style</prop>
									<prop name="Position">14</prop>
									<prop name="IsDefault">0</prop>
									<prop name="PointStyle">psNothing</prop>
								</obj>
								<obj name="PropertyObject" class="GenSampleEditPosition" version="4">
									<prop name="PropertyTypeName">Position</prop>
									<prop name="Position">14</prop>
									<prop name="IsDefault">1</prop>
								</obj>
								<obj name="PropertyObject" class="GenSampleEditReplicate" version="4">
									<prop name="PropertyTypeName">Replicate of</prop>
									<prop name="Position">14</prop>
									<prop name="IsDefault">1</prop>
									<prop name="ReplicateOf">-1</prop>
								</obj>
								<obj name="PropertyObject" class="HTCSampleID" version="4">
									<prop name="PropertyTypeName">Sample ID</prop>
									<prop name="Position">14</prop>
									<prop name="IsDefault">1</prop>
								</obj>
								<obj name="PropertyObject" class="GenSampleEditName" version="4">
									<prop name="PropertyTypeName">Sample Name</prop>
									<prop name="Position">14</prop>
									<prop name="IsDefault">1</prop>
									<prop name="name">Sample 15</prop>
								</obj>
								<obj name="PropertyObject" class="HTCSamplePrepNotes" version="4">
									<prop name="PropertyTypeName">Sample Prep Notes</prop>
									<prop name="Position">14</prop>
									<prop name="IsDefault">1</prop>
								</obj>
								<obj name="PropertyObject" class="GenSampleEditSubset" version="4">
									<prop name="PropertyTypeName">Subsets</prop>
									<prop name="Position">14</prop>
									<prop name="IsDefault">1</prop>
								</obj>
								<obj name="PropertyObject" class="SamplePrefWidth" version="5">
									<prop name="PropertyTypeName">Width</prop>
									<prop name="Position">14</prop>
									<prop name="IsDefault">1</prop>
									<prop name="Width">1</prop>
								</obj>
							</list>
						</obj>
					</obj>
					<obj name="item" class="SamplePropInfo" version="1">
						<obj name="ChannelProperties" class="ChanPropList" version="2">
							<obj name="ChannelProperties" class="EMList" version="1">
								<list name="emlist" count="1">
									<obj name="item" class="PropertyList" version="1">
										<list name="emlist" count="12">
											<obj name="PropertyObject" class="RQSampleTargetProperty" version="4">
												<prop name="PropertyTypeName">Combined Sample and Target Type</prop>
												<prop name="Position">15</prop>
												<prop name="IsDefault">0</prop>
												<obj name="ChannelProp" class="ChannelProperty" version="1">
													<prop name="ChannelIdx">0</prop>
												</obj>
											</obj>
											<obj name="PropertyObject" class="QuantConcProperty" version="4">
												<prop name="PropertyTypeName">Concentration</prop>
												<prop name="Position">15</prop>
												<prop name="IsDefault">1</prop>
												<prop name="Concentration">0</prop>
												<obj name="ChannelProp" class="ChannelProperty" version="1">
													<prop name="ChannelIdx">0</prop>
												</obj>
												<prop name="ReadOnly">1</prop>
											</obj>
											<obj name="PropertyObject" class="QuantCpHighProp" version="4">
												<prop name="PropertyTypeName">Cp High</prop>
												<prop name="Position">15</prop>
												<prop name="IsDefault">1</prop>
												<prop name="CpRangeHigh">0</prop>
												<obj name="ChannelProp" class="ChannelProperty" version="1">
													<prop name="ChannelIdx">0</prop>
												</obj>
												<prop name="ReadOnly">1</prop>
											</obj>
											<obj name="PropertyObject" class="QuantCpLowProp" version="4">
												<prop name="PropertyTypeName">Cp Low</prop>
												<prop name="Position">15</prop>
												<prop name="IsDefault">1</prop>
												<prop name="CpRangeLow">0</prop>
												<obj name="ChannelProp" class="ChannelProperty" version="1">
													<prop name="ChannelIdx">0</prop>
												</obj>
												<prop name="ReadOnly">1</prop>
											</obj>
											<obj name="PropertyObject" class="RQEffProp" version="4">
												<prop name="PropertyTypeName">Efficiency</prop>
												<prop name="Position">15</prop>
												<prop name="IsDefault">1</prop>
												<prop name="Efficiency">2</prop>
												<obj name="ChannelProp" class="ChannelProperty" version="1">
													<prop name="ChannelIdx">0</prop>
												</obj>
											</obj>
											<obj name="PropertyObject" class="ChannelGenotype" version="4">
												<prop name="PropertyTypeName">Melt Geno Genotype</prop>
												<prop name="Position">15</prop>
												<prop name="IsDefault">1</prop>
												<prop name="ReadOnly">1</prop>
												<obj name="ChannelProp" class="ChannelProperty" version="1">
													<prop name="ChannelIdx">0</prop>
												</obj>
											</obj>
											<obj name="PropertyObject" class="GroupChannelTypeProp" version="4">
												<prop name="PropertyTypeName">Melt Geno Sample Type</prop>
												<prop name="Position">15</prop>
												<prop name="IsDefault">0</prop>
												<prop name="GroupSampleType">mstUnknown</prop>
												<obj name="ChannelProp" class="ChannelProperty" version="1">
													<prop name="ChannelIdx">0</prop>
												</obj>
											</obj>
											<obj name="PropertyObject" class="QuantSampleTypeProperty" version="4">
												<prop name="PropertyTypeName">Quantification Sample Type</prop>
												<prop name="Position">15</prop>
												<prop name="IsDefault">0</prop>
												<prop name="SampleType">qsUnknown</prop>
												<obj name="ChannelProp" class="ChannelProperty" version="1">
													<prop name="ChannelIdx">0</prop>
												</obj>
											</obj>
											<obj name="PropertyObject" class="ChannelGenotype" version="4">
												<prop name="PropertyTypeName">Scanning Genotype</prop>
												<prop name="Position">15</prop>
												<prop name="IsDefault">1</prop>
												<prop name="ReadOnly">1</prop>
												<obj name="ChannelProp" class="ChannelProperty" version="1">
													<prop name="ChannelIdx">0</prop>
												</obj>
											</obj>
											<obj name="PropertyObject" class="GroupChannelTypeProp" version="4">
												<prop name="PropertyTypeName">Scanning Sample Type</prop>
												<prop name="Position">15</prop>
												<prop name="IsDefault">0</prop>
												<prop name="GroupSampleType">mstUnknown</prop>
												<obj name="ChannelProp" class="ChannelProperty" version="1">
													<prop name="ChannelIdx">0</prop>
												</obj>
											</obj>
											<obj name="PropertyObject" class="TargetName" version="4">
												<prop name="PropertyTypeName">Target Name</prop>
												<prop name="Position">15</prop>
												<prop name="IsDefault">1</prop>
												<obj name="ChannelProp" class="ChannelProperty" version="1">
													<prop name="ChannelIdx">0</prop>
												</obj>
											</obj>
											<obj name="PropertyObject" class="RQTargetProperty" version="4">
												<prop name="PropertyTypeName">Target Type</prop>
												<prop name="Position">15</prop>
												<prop name="IsDefault">0</prop>
												<prop name="TargetType">dtNone</prop>
												<obj name="ChannelProp" class="ChannelProperty" version="1">
													<prop name="ChannelIdx">0</prop>
												</obj>
											</obj>
										</list>
									</obj>
								</list>
							</obj>
						</obj>
						<prop name="ChannelPropertyCount">1</prop>
						<prop name="ContainerPosition">15</prop>
						<prop name="HasSampleProperties">1</prop>
						<obj name="SampleProperties" class="PropertyList" version="1">
							<list name="emlist" count="14">
								<obj name="PropertyObject" class="SamplePrefColor" version="4">
									<prop name="PropertyTypeName">Color</prop>
									<prop name="Position">15</prop>
									<prop name="IsDefault">0</prop>
									<prop name="Color">clFuchsia</prop>
								</obj>
								<obj name="PropertyObject" class="DominantChannelProp" version="4">
									<prop name="PropertyTypeName">Dominant Channel</prop>
									<prop name="Position">15</prop>
									<prop name="IsDefault">0</prop>
									<prop name="DominantChannel">0</prop>
								</obj>
								<obj name="PropertyObject" class="Genotype" version="4">
									<prop name="PropertyTypeName">EndPt Genotype</prop>
									<prop name="Position">15</prop>
									<prop name="IsDefault">1</prop>
									<prop name="ReadOnly">1</prop>
								</obj>
								<obj name="PropertyObject" class="GroupingSample" version="4">
									<prop name="PropertyTypeName">EndPt Sample Type</prop>
									<prop name="Position">15</prop>
									<prop name="IsDefault">0</prop>
									<prop name="GroupSampleType">mstUnknown</prop>
								</obj>
								<obj name="PropertyObject" class="SamplePrefLineStyle" version="4">
									<prop name="PropertyTypeName">Line Style</prop>
									<prop name="Position">15</prop>
									<prop name="IsDefault">0</prop>
									<prop name="LineStyle">psSolid</prop>
								</obj>
								<obj name="PropertyObject" class="GenSampleEditNotes" version="4">
									<prop name="PropertyTypeName">Notes</prop>
									<prop name="Position">15</prop>
									<prop name="IsDefault">1</prop>
								</obj>
								<obj name="PropertyObject" class="SamplePrefPointStyle" version="4">
									<prop name="PropertyTypeName">Point Style</prop>
									<prop name="Position">15</prop>
									<prop name="IsDefault">0</prop>
									<prop name="PointStyle">psNothing</prop>
								</obj>
								<obj name="PropertyObject" class="GenSampleEditPosition" version="4">
									<prop name="PropertyTypeName">Position</prop>
									<prop name="Position">15</prop>
									<prop name="IsDefault">1</prop>
								</obj>
								<obj name="PropertyObject" class="GenSampleEditReplicate" version="4">
									<prop name="PropertyTypeName">Replicate of</prop>
									<prop name="Position">15</prop>
									<prop name="IsDefault">1</prop>
									<prop name="ReplicateOf">-1</prop>
								</obj>
								<obj name="PropertyObject" class="HTCSampleID" version="4">
									<prop name="PropertyTypeName">Sample ID</prop>
									<prop name="Position">15</prop>
									<prop name="IsDefault">1</prop>
								</obj>
								<obj name="PropertyObject" class="GenSampleEditName" version="4">
									<prop name="PropertyTypeName">Sample Name</prop>
									<prop name="Position">15</prop>
									<prop name="IsDefault">1</prop>
									<prop name="name">Sample 16</prop>
								</obj>
								<obj name="PropertyObject" class="HTCSamplePrepNotes" version="4">
									<prop name="PropertyTypeName">Sample Prep Notes</prop>
									<prop name="Position">15</prop>
									<prop name="IsDefault">1</prop>
								</obj>
								<obj name="PropertyObject" class="GenSampleEditSubset" version="4">
									<prop name="PropertyTypeName">Subsets</prop>
									<prop name="Position">15</prop>
									<prop name="IsDefault">1</prop>
								</obj>
								<obj name="PropertyObject" class="SamplePrefWidth" version="5">
									<prop name="PropertyTypeName">Width</prop>
									<prop name="Position">15</prop>
									<prop name="IsDefault">1</prop>
									<prop name="Width">1</prop>
								</obj>
							</list>
						</obj>
					</obj>
					<obj name="item" class="SamplePropInfo" version="1">
						<obj name="ChannelProperties" class="ChanPropList" version="2">
							<obj name="ChannelProperties" class="EMList" version="1">
								<list name="emlist" count="1">
									<obj name="item" class="PropertyList" version="1">
										<list name="emlist" count="12">
											<obj name="PropertyObject" class="RQSampleTargetProperty" version="4">
												<prop name="PropertyTypeName">Combined Sample and Target Type</prop>
												<prop name="Position">16</prop>
												<prop name="IsDefault">0</prop>
												<obj name="ChannelProp" class="ChannelProperty" version="1">
													<prop name="ChannelIdx">0</prop>
												</obj>
											</obj>
											<obj name="PropertyObject" class="QuantConcProperty" version="4">
												<prop name="PropertyTypeName">Concentration</prop>
												<prop name="Position">16</prop>
												<prop name="IsDefault">1</prop>
												<prop name="Concentration">0</prop>
												<obj name="ChannelProp" class="ChannelProperty" version="1">
													<prop name="ChannelIdx">0</prop>
												</obj>
												<prop name="ReadOnly">1</prop>
											</obj>
											<obj name="PropertyObject" class="QuantCpHighProp" version="4">
												<prop name="PropertyTypeName">Cp High</prop>
												<prop name="Position">16</prop>
												<prop name="IsDefault">1</prop>
												<prop name="CpRangeHigh">0</prop>
												<obj name="ChannelProp" class="ChannelProperty" version="1">
													<prop name="ChannelIdx">0</prop>
												</obj>
												<prop name="ReadOnly">1</prop>
											</obj>
											<obj name="PropertyObject" class="QuantCpLowProp" version="4">
												<prop name="PropertyTypeName">Cp Low</prop>
												<prop name="Position">16</prop>
												<prop name="IsDefault">1</prop>
												<prop name="CpRangeLow">0</prop>
												<obj name="ChannelProp" class="ChannelProperty" version="1">
													<prop name="ChannelIdx">0</prop>
												</obj>
												<prop name="ReadOnly">1</prop>
											</obj>
											<obj name="PropertyObject" class="RQEffProp" version="4">
												<prop name="PropertyTypeName">Efficiency</prop>
												<prop name="Position">16</prop>
												<prop name="IsDefault">1</prop>
												<prop name="Efficiency">2</prop>
												<obj name="ChannelProp" class="ChannelProperty" version="1">
													<prop name="ChannelIdx">0</prop>
												</obj>
											</obj>
											<obj name="PropertyObject" class="ChannelGenotype" version="4">
												<prop name="PropertyTypeName">Melt Geno Genotype</prop>
												<prop name="Position">16</prop>
												<prop name="IsDefault">1</prop>
												<prop name="ReadOnly">1</prop>
												<obj name="ChannelProp" class="ChannelProperty" version="1">
													<prop name="ChannelIdx">0</prop>
												</obj>
											</obj>
											<obj name="PropertyObject" class="GroupChannelTypeProp" version="4">
												<prop name="PropertyTypeName">Melt Geno Sample Type</prop>
												<prop name="Position">16</prop>
												<prop name="IsDefault">0</prop>
												<prop name="GroupSampleType">mstUnknown</prop>
												<obj name="ChannelProp" class="ChannelProperty" version="1">
													<prop name="ChannelIdx">0</prop>
												</obj>
											</obj>
											<obj name="PropertyObject" class="QuantSampleTypeProperty" version="4">
												<prop name="PropertyTypeName">Quantification Sample Type</prop>
												<prop name="Position">16</prop>
												<prop name="IsDefault">0</prop>
												<prop name="SampleType">qsUnknown</prop>
												<obj name="ChannelProp" class="ChannelProperty" version="1">
													<prop name="ChannelIdx">0</prop>
												</obj>
											</obj>
											<obj name="PropertyObject" class="ChannelGenotype" version="4">
												<prop name="PropertyTypeName">Scanning Genotype</prop>
												<prop name="Position">16</prop>
												<prop name="IsDefault">1</prop>
												<prop name="ReadOnly">1</prop>
												<obj name="ChannelProp" class="ChannelProperty" version="1">
													<prop name="ChannelIdx">0</prop>
												</obj>
											</obj>
											<obj name="PropertyObject" class="GroupChannelTypeProp" version="4">
												<prop name="PropertyTypeName">Scanning Sample Type</prop>
												<prop name="Position">16</prop>
												<prop name="IsDefault">0</prop>
												<prop name="GroupSampleType">mstUnknown</prop>
												<obj name="ChannelProp" class="ChannelProperty" version="1">
													<prop name="ChannelIdx">0</prop>
												</obj>
											</obj>
											<obj name="PropertyObject" class="TargetName" version="4">
												<prop name="PropertyTypeName">Target Name</prop>
												<prop name="Position">16</prop>
												<prop name="IsDefault">1</prop>
												<obj name="ChannelProp" class="ChannelProperty" version="1">
													<prop name="ChannelIdx">0</prop>
												</obj>
											</obj>
											<obj name="PropertyObject" class="RQTargetProperty" version="4">
												<prop name="PropertyTypeName">Target Type</prop>
												<prop name="Position">16</prop>
												<prop name="IsDefault">0</prop>
												<prop name="TargetType">dtNone</prop>
												<obj name="ChannelProp" class="ChannelProperty" version="1">
													<prop name="ChannelIdx">0</prop>
												</obj>
											</obj>
										</list>
									</obj>
								</list>
							</obj>
						</obj>
						<prop name="ChannelPropertyCount">1</prop>
						<prop name="ContainerPosition">16</prop>
						<prop name="HasSampleProperties">1</prop>
						<obj name="SampleProperties" class="PropertyList" version="1">
							<list name="emlist" count="14">
								<obj name="PropertyObject" class="SamplePrefColor" version="4">
									<prop name="PropertyTypeName">Color</prop>
									<prop name="Position">16</prop>
									<prop name="IsDefault">0</prop>
									<prop name="Color">clGray</prop>
								</obj>
								<obj name="PropertyObject" class="DominantChannelProp" version="4">
									<prop name="PropertyTypeName">Dominant Channel</prop>
									<prop name="Position">16</prop>
									<prop name="IsDefault">0</prop>
									<prop name="DominantChannel">0</prop>
								</obj>
								<obj name="PropertyObject" class="Genotype" version="4">
									<prop name="PropertyTypeName">EndPt Genotype</prop>
									<prop name="Position">16</prop>
									<prop name="IsDefault">1</prop>
									<prop name="ReadOnly">1</prop>
								</obj>
								<obj name="PropertyObject" class="GroupingSample" version="4">
									<prop name="PropertyTypeName">EndPt Sample Type</prop>
									<prop name="Position">16</prop>
									<prop name="IsDefault">0</prop>
									<prop name="GroupSampleType">mstUnknown</prop>
								</obj>
								<obj name="PropertyObject" class="SamplePrefLineStyle" version="4">
									<prop name="PropertyTypeName">Line Style</prop>
									<prop name="Position">16</prop>
									<prop name="IsDefault">0</prop>
									<prop name="LineStyle">psSolid</prop>
								</obj>
								<obj name="PropertyObject" class="GenSampleEditNotes" version="4">
									<prop name="PropertyTypeName">Notes</prop>
									<prop name="Position">16</prop>
									<prop name="IsDefault">1</prop>
								</obj>
								<obj name="PropertyObject" class="SamplePrefPointStyle" version="4">
									<prop name="PropertyTypeName">Point Style</prop>
									<prop name="Position">16</prop>
									<prop name="IsDefault">0</prop>
									<prop name="PointStyle">psNothing</prop>
								</obj>
								<obj name="PropertyObject" class="GenSampleEditPosition" version="4">
									<prop name="PropertyTypeName">Position</prop>
									<prop name="Position">16</prop>
									<prop name="IsDefault">1</prop>
								</obj>
								<obj name="PropertyObject" class="GenSampleEditReplicate" version="4">
									<prop name="PropertyTypeName">Replicate of</prop>
									<prop name="Position">16</prop>
									<prop name="IsDefault">1</prop>
									<prop name="ReplicateOf">-1</prop>
								</obj>
								<obj name="PropertyObject" class="HTCSampleID" version="4">
									<prop name="PropertyTypeName">Sample ID</prop>
									<prop name="Position">16</prop>
									<prop name="IsDefault">1</prop>
								</obj>
								<obj name="PropertyObject" class="GenSampleEditName" version="4">
									<prop name="PropertyTypeName">Sample Name</prop>
									<prop name="Position">16</prop>
									<prop name="IsDefault">1</prop>
									<prop name="name">Sample 17</prop>
								</obj>
								<obj name="PropertyObject" class="HTCSamplePrepNotes" version="4">
									<prop name="PropertyTypeName">Sample Prep Notes</prop>
									<prop name="Position">16</prop>
									<prop name="IsDefault">1</prop>
								</obj>
								<obj name="PropertyObject" class="GenSampleEditSubset" version="4">
									<prop name="PropertyTypeName">Subsets</prop>
									<prop name="Position">16</prop>
									<prop name="IsDefault">1</prop>
								</obj>
								<obj name="PropertyObject" class="SamplePrefWidth" version="5">
									<prop name="PropertyTypeName">Width</prop>
									<prop name="Position">16</prop>
									<prop name="IsDefault">1</prop>
									<prop name="Width">1</prop>
								</obj>
							</list>
						</obj>
					</obj>
					<obj name="item" class="SamplePropInfo" version="1">
						<obj name="ChannelProperties" class="ChanPropList" version="2">
							<obj name="ChannelProperties" class="EMList" version="1">
								<list name="emlist" count="1">
									<obj name="item" class="PropertyList" version="1">
										<list name="emlist" count="12">
											<obj name="PropertyObject" class="RQSampleTargetProperty" version="4">
												<prop name="PropertyTypeName">Combined Sample and Target Type</prop>
												<prop name="Position">17</prop>
												<prop name="IsDefault">0</prop>
												<obj name="ChannelProp" class="ChannelProperty" version="1">
													<prop name="ChannelIdx">0</prop>
												</obj>
											</obj>
											<obj name="PropertyObject" class="QuantConcProperty" version="4">
												<prop name="PropertyTypeName">Concentration</prop>
												<prop name="Position">17</prop>
												<prop name="IsDefault">1</prop>
												<prop name="Concentration">0</prop>
												<obj name="ChannelProp" class="ChannelProperty" version="1">
													<prop name="ChannelIdx">0</prop>
												</obj>
												<prop name="ReadOnly">1</prop>
											</obj>
											<obj name="PropertyObject" class="QuantCpHighProp" version="4">
												<prop name="PropertyTypeName">Cp High</prop>
												<prop name="Position">17</prop>
												<prop name="IsDefault">1</prop>
												<prop name="CpRangeHigh">0</prop>
												<obj name="ChannelProp" class="ChannelProperty" version="1">
													<prop name="ChannelIdx">0</prop>
												</obj>
												<prop name="ReadOnly">1</prop>
											</obj>
											<obj name="PropertyObject" class="QuantCpLowProp" version="4">
												<prop name="PropertyTypeName">Cp Low</prop>
												<prop name="Position">17</prop>
												<prop name="IsDefault">1</prop>
												<prop name="CpRangeLow">0</prop>
												<obj name="ChannelProp" class="ChannelProperty" version="1">
													<prop name="ChannelIdx">0</prop>
												</obj>
												<prop name="ReadOnly">1</prop>
											</obj>
											<obj name="PropertyObject" class="RQEffProp" version="4">
												<prop name="PropertyTypeName">Efficiency</prop>
												<prop name="Position">17</prop>
												<prop name="IsDefault">1</prop>
												<prop name="Efficiency">2</prop>
												<obj name="ChannelProp" class="ChannelProperty" version="1">
													<prop name="ChannelIdx">0</prop>
												</obj>
											</obj>
											<obj name="PropertyObject" class="ChannelGenotype" version="4">
												<prop name="PropertyTypeName">Melt Geno Genotype</prop>
												<prop name="Position">17</prop>
												<prop name="IsDefault">1</prop>
												<prop name="ReadOnly">1</prop>
												<obj name="ChannelProp" class="ChannelProperty" version="1">
													<prop name="ChannelIdx">0</prop>
												</obj>
											</obj>
											<obj name="PropertyObject" class="GroupChannelTypeProp" version="4">
												<prop name="PropertyTypeName">Melt Geno Sample Type</prop>
												<prop name="Position">17</prop>
												<prop name="IsDefault">0</prop>
												<prop name="GroupSampleType">mstUnknown</prop>
												<obj name="ChannelProp" class="ChannelProperty" version="1">
													<prop name="ChannelIdx">0</prop>
												</obj>
											</obj>
											<obj name="PropertyObject" class="QuantSampleTypeProperty" version="4">
												<prop name="PropertyTypeName">Quantification Sample Type</prop>
												<prop name="Position">17</prop>
												<prop name="IsDefault">0</prop>
												<prop name="SampleType">qsUnknown</prop>
												<obj name="ChannelProp" class="ChannelProperty" version="1">
													<prop name="ChannelIdx">0</prop>
												</obj>
											</obj>
											<obj name="PropertyObject" class="ChannelGenotype" version="4">
												<prop name="PropertyTypeName">Scanning Genotype</prop>
												<prop name="Position">17</prop>
												<prop name="IsDefault">1</prop>
												<prop name="ReadOnly">1</prop>
												<obj name="ChannelProp" class="ChannelProperty" version="1">
													<prop name="ChannelIdx">0</prop>
												</obj>
											</obj>
											<obj name="PropertyObject" class="GroupChannelTypeProp" version="4">
												<prop name="PropertyTypeName">Scanning Sample Type</prop>
												<prop name="Position">17</prop>
												<prop name="IsDefault">0</prop>
												<prop name="GroupSampleType">mstUnknown</prop>
												<obj name="ChannelProp" class="ChannelProperty" version="1">
													<prop name="ChannelIdx">0</prop>
												</obj>
											</obj>
											<obj name="PropertyObject" class="TargetName" version="4">
												<prop name="PropertyTypeName">Target Name</prop>
												<prop name="Position">17</prop>
												<prop name="IsDefault">1</prop>
												<obj name="ChannelProp" class="ChannelProperty" version="1">
													<prop name="ChannelIdx">0</prop>
												</obj>
											</obj>
											<obj name="PropertyObject" class="RQTargetProperty" version="4">
												<prop name="PropertyTypeName">Target Type</prop>
												<prop name="Position">17</prop>
												<prop name="IsDefault">0</prop>
												<prop name="TargetType">dtNone</prop>
												<obj name="ChannelProp" class="ChannelProperty" version="1">
													<prop name="ChannelIdx">0</prop>
												</obj>
											</obj>
										</list>
									</obj>
								</list>
							</obj>
						</obj>
						<prop name="ChannelPropertyCount">1</prop>
						<prop name="ContainerPosition">17</prop>
						<prop name="HasSampleProperties">1</prop>
						<obj name="SampleProperties" class="PropertyList" version="1">
							<list name="emlist" count="14">
								<obj name="PropertyObject" class="SamplePrefColor" version="4">
									<prop name="PropertyTypeName">Color</prop>
									<prop name="Position">17</prop>
									<prop name="IsDefault">0</prop>
									<prop name="Color">$0012D7FA</prop>
								</obj>
								<obj name="PropertyObject" class="DominantChannelProp" version="4">
									<prop name="PropertyTypeName">Dominant Channel</prop>
									<prop name="Position">17</prop>
									<prop name="IsDefault">0</prop>
									<prop name="DominantChannel">0</prop>
								</obj>
								<obj name="PropertyObject" class="Genotype" version="4">
									<prop name="PropertyTypeName">EndPt Genotype</prop>
									<prop name="Position">17</prop>
									<prop name="IsDefault">1</prop>
									<prop name="ReadOnly">1</prop>
								</obj>
								<obj name="PropertyObject" class="GroupingSample" version="4">
									<prop name="PropertyTypeName">EndPt Sample Type</prop>
									<prop name="Position">17</prop>
									<prop name="IsDefault">0</prop>
									<prop name="GroupSampleType">mstUnknown</prop>
								</obj>
								<obj name="PropertyObject" class="SamplePrefLineStyle" version="4">
									<prop name="PropertyTypeName">Line Style</prop>
									<prop name="Position">17</prop>
									<prop name="IsDefault">0</prop>
									<prop name="LineStyle">psSolid</prop>
								</obj>
								<obj name="PropertyObject" class="GenSampleEditNotes" version="4">
									<prop name="PropertyTypeName">Notes</prop>
									<prop name="Position">17</prop>
									<prop name="IsDefault">1</prop>
								</obj>
								<obj name="PropertyObject" class="SamplePrefPointStyle" version="4">
									<prop name="PropertyTypeName">Point Style</prop>
									<prop name="Position">17</prop>
									<prop name="IsDefault">0</prop>
									<prop name="PointStyle">psNothing</prop>
								</obj>
								<obj name="PropertyObject" class="GenSampleEditPosition" version="4">
									<prop name="PropertyTypeName">Position</prop>
									<prop name="Position">17</prop>
									<prop name="IsDefault">1</prop>
								</obj>
								<obj name="PropertyObject" class="GenSampleEditReplicate" version="4">
									<prop name="PropertyTypeName">Replicate of</prop>
									<prop name="Position">17</prop>
									<prop name="IsDefault">1</prop>
									<prop name="ReplicateOf">-1</prop>
								</obj>
								<obj name="PropertyObject" class="HTCSampleID" version="4">
									<prop name="PropertyTypeName">Sample ID</prop>
									<prop name="Position">17</prop>
									<prop name="IsDefault">1</prop>
								</obj>
								<obj name="PropertyObject" class="GenSampleEditName" version="4">
									<prop name="PropertyTypeName">Sample Name</prop>
									<prop name="Position">17</prop>
									<prop name="IsDefault">1</prop>
									<prop name="name">Sample 18</prop>
								</obj>
								<obj name="PropertyObject" class="HTCSamplePrepNotes" version="4">
									<prop name="PropertyTypeName">Sample Prep Notes</prop>
									<prop name="Position">17</prop>
									<prop name="IsDefault">1</prop>
								</obj>
								<obj name="PropertyObject" class="GenSampleEditSubset" version="4">
									<prop name="PropertyTypeName">Subsets</prop>
									<prop name="Position">17</prop>
									<prop name="IsDefault">1</prop>
								</obj>
								<obj name="PropertyObject" class="SamplePrefWidth" version="5">
									<prop name="PropertyTypeName">Width</prop>
									<prop name="Position">17</prop>
									<prop name="IsDefault">1</prop>
									<prop name="Width">1</prop>
								</obj>
							</list>
						</obj>
					</obj>
					<obj name="item" class="SamplePropInfo" version="1">
						<obj name="ChannelProperties" class="ChanPropList" version="2">
							<obj name="ChannelProperties" class="EMList" version="1">
								<list name="emlist" count="1">
									<obj name="item" class="PropertyList" version="1">
										<list name="emlist" count="12">
											<obj name="PropertyObject" class="RQSampleTargetProperty" version="4">
												<prop name="PropertyTypeName">Combined Sample and Target Type</prop>
												<prop name="Position">18</prop>
												<prop name="IsDefault">0</prop>
												<obj name="ChannelProp" class="ChannelProperty" version="1">
													<prop name="ChannelIdx">0</prop>
												</obj>
											</obj>
											<obj name="PropertyObject" class="QuantConcProperty" version="4">
												<prop name="PropertyTypeName">Concentration</prop>
												<prop name="Position">18</prop>
												<prop name="IsDefault">1</prop>
												<prop name="Concentration">0</prop>
												<obj name="ChannelProp" class="ChannelProperty" version="1">
													<prop name="ChannelIdx">0</prop>
												</obj>
												<prop name="ReadOnly">1</prop>
											</obj>
											<obj name="PropertyObject" class="QuantCpHighProp" version="4">
												<prop name="PropertyTypeName">Cp High</prop>
												<prop name="Position">18</prop>
												<prop name="IsDefault">1</prop>
												<prop name="CpRangeHigh">0</prop>
												<obj name="ChannelProp" class="ChannelProperty" version="1">
													<prop name="ChannelIdx">0</prop>
												</obj>
												<prop name="ReadOnly">1</prop>
											</obj>
											<obj name="PropertyObject" class="QuantCpLowProp" version="4">
												<prop name="PropertyTypeName">Cp Low</prop>
												<prop name="Position">18</prop>
												<prop name="IsDefault">1</prop>
												<prop name="CpRangeLow">0</prop>
												<obj name="ChannelProp" class="ChannelProperty" version="1">
													<prop name="ChannelIdx">0</prop>
												</obj>
												<prop name="ReadOnly">1</prop>
											</obj>
											<obj name="PropertyObject" class="RQEffProp" version="4">
												<prop name="PropertyTypeName">Efficiency</prop>
												<prop name="Position">18</prop>
												<prop name="IsDefault">1</prop>
												<prop name="Efficiency">2</prop>
												<obj name="ChannelProp" class="ChannelProperty" version="1">
													<prop name="ChannelIdx">0</prop>
												</obj>
											</obj>
											<obj name="PropertyObject" class="ChannelGenotype" version="4">
												<prop name="PropertyTypeName">Melt Geno Genotype</prop>
												<prop name="Position">18</prop>
												<prop name="IsDefault">1</prop>
												<prop name="ReadOnly">1</prop>
												<obj name="ChannelProp" class="ChannelProperty" version="1">
													<prop name="ChannelIdx">0</prop>
												</obj>
											</obj>
											<obj name="PropertyObject" class="GroupChannelTypeProp" version="4">
												<prop name="PropertyTypeName">Melt Geno Sample Type</prop>
												<prop name="Position">18</prop>
												<prop name="IsDefault">0</prop>
												<prop name="GroupSampleType">mstUnknown</prop>
												<obj name="ChannelProp" class="ChannelProperty" version="1">
													<prop name="ChannelIdx">0</prop>
												</obj>
											</obj>
											<obj name="PropertyObject" class="QuantSampleTypeProperty" version="4">
												<prop name="PropertyTypeName">Quantification Sample Type</prop>
												<prop name="Position">18</prop>
												<prop name="IsDefault">0</prop>
												<prop name="SampleType">qsUnknown</prop>
												<obj name="ChannelProp" class="ChannelProperty" version="1">
													<prop name="ChannelIdx">0</prop>
												</obj>
											</obj>
											<obj name="PropertyObject" class="ChannelGenotype" version="4">
												<prop name="PropertyTypeName">Scanning Genotype</prop>
												<prop name="Position">18</prop>
												<prop name="IsDefault">1</prop>
												<prop name="ReadOnly">1</prop>
												<obj name="ChannelProp" class="ChannelProperty" version="1">
													<prop name="ChannelIdx">0</prop>
												</obj>
											</obj>
											<obj name="PropertyObject" class="GroupChannelTypeProp" version="4">
												<prop name="PropertyTypeName">Scanning Sample Type</prop>
												<prop name="Position">18</prop>
												<prop name="IsDefault">0</prop>
												<prop name="GroupSampleType">mstUnknown</prop>
												<obj name="ChannelProp" class="ChannelProperty" version="1">
													<prop name="ChannelIdx">0</prop>
												</obj>
											</obj>
											<obj name="PropertyObject" class="TargetName" version="4">
												<prop name="PropertyTypeName">Target Name</prop>
												<prop name="Position">18</prop>
												<prop name="IsDefault">1</prop>
												<obj name="ChannelProp" class="ChannelProperty" version="1">
													<prop name="ChannelIdx">0</prop>
												</obj>
											</obj>
											<obj name="PropertyObject" class="RQTargetProperty" version="4">
												<prop name="PropertyTypeName">Target Type</prop>
												<prop name="Position">18</prop>
												<prop name="IsDefault">0</prop>
												<prop name="TargetType">dtNone</prop>
												<obj name="ChannelProp" class="ChannelProperty" version="1">
													<prop name="ChannelIdx">0</prop>
												</obj>
											</obj>
										</list>
									</obj>
								</list>
							</obj>
						</obj>
						<prop name="ChannelPropertyCount">1</prop>
						<prop name="ContainerPosition">18</prop>
						<prop name="HasSampleProperties">1</prop>
						<obj name="SampleProperties" class="PropertyList" version="1">
							<list name="emlist" count="14">
								<obj name="PropertyObject" class="SamplePrefColor" version="4">
									<prop name="PropertyTypeName">Color</prop>
									<prop name="Position">18</prop>
									<prop name="IsDefault">0</prop>
									<prop name="Color">$00000097</prop>
								</obj>
								<obj name="PropertyObject" class="DominantChannelProp" version="4">
									<prop name="PropertyTypeName">Dominant Channel</prop>
									<prop name="Position">18</prop>
									<prop name="IsDefault">0</prop>
									<prop name="DominantChannel">0</prop>
								</obj>
								<obj name="PropertyObject" class="Genotype" version="4">
									<prop name="PropertyTypeName">EndPt Genotype</prop>
									<prop name="Position">18</prop>
									<prop name="IsDefault">1</prop>
									<prop name="ReadOnly">1</prop>
								</obj>
								<obj name="PropertyObject" class="GroupingSample" version="4">
									<prop name="PropertyTypeName">EndPt Sample Type</prop>
									<prop name="Position">18</prop>
									<prop name="IsDefault">0</prop>
									<prop name="GroupSampleType">mstUnknown</prop>
								</obj>
								<obj name="PropertyObject" class="SamplePrefLineStyle" version="4">
									<prop name="PropertyTypeName">Line Style</prop>
									<prop name="Position">18</prop>
									<prop name="IsDefault">0</prop>
									<prop name="LineStyle">psSolid</prop>
								</obj>
								<obj name="PropertyObject" class="GenSampleEditNotes" version="4">
									<prop name="PropertyTypeName">Notes</prop>
									<prop name="Position">18</prop>
									<prop name="IsDefault">1</prop>
								</obj>
								<obj name="PropertyObject" class="SamplePrefPointStyle" version="4">
									<prop name="PropertyTypeName">Point Style</prop>
									<prop name="Position">18</prop>
									<prop name="IsDefault">0</prop>
									<prop name="PointStyle">psNothing</prop>
								</obj>
								<obj name="PropertyObject" class="GenSampleEditPosition" version="4">
									<prop name="PropertyTypeName">Position</prop>
									<prop name="Position">18</prop>
									<prop name="IsDefault">1</prop>
								</obj>
								<obj name="PropertyObject" class="GenSampleEditReplicate" version="4">
									<prop name="PropertyTypeName">Replicate of</prop>
									<prop name="Position">18</prop>
									<prop name="IsDefault">1</prop>
									<prop name="ReplicateOf">-1</prop>
								</obj>
								<obj name="PropertyObject" class="HTCSampleID" version="4">
									<prop name="PropertyTypeName">Sample ID</prop>
[truncated: 1,058,811 more chars]
