# Supplementary material for: Analysis of microRNA expression profiles in exosomes derived from acute myeloid leukemia by p62 knockdown and effect on angiogenesis
Source: PeerJ. 2022 Jul 22;10:e13498. doi: 10.7717/peerj.13498 (PMC9310811; doi:10.7717/peerj.13498)
Supplement: Supplemental Information 10 [file peerj-10-13498-s010.xls]

Image Name	Analysed area	Nb extrem.	Nb nodes	Nb Junctions	Nb master junction	Nb master segments	Tot. master segments lenght	Nb meshes	Tot.meshes area	Nb peaces	Nb segments	Nb branches	Nb isol. seg.	Tot. lenght	Tot. branching lenght	Tot. segments lenght	Tot. branches lenght	Tot.tube length	Tot. isol. branches lenght	Branching interval	Mesh index	Mean Mesh Size
h2-tr	2585664	267	1708	483	181	333	27423	151	1660634	857	609	231	17	41005	39971	26559	13412	39971	1034	114.974	151.508	10997.6
h2-1-tr	2585664	289	1665	471	168	306	25351	121	1189105	838	561	265	12	38618	37484	24000	13484	37484	1134	90.566	150.899	9827.3
h2-2-tr	2585664	331	1788	504	165	296	27785	123	1341056	919	605	303	11	41866	41166	26057	15109	41166	700	85.997	168.394	10902.9
hu31-tr	2585664	258	1505	408	160	282	26682	111	1586731	743	500	230	13	38278	37795	25235	12560	37795	483	109.717	166.762	14294.9
hu12-tr	2585664	265	1727	482	189	340	29236	141	1539925	853	595	252	6	41747	41491	28175	13316	41491	256	111.806	154.688	10921.5
hu11-tr	2585664	281	1978	525	222	408	33030	179	1687449	926	672	231	23	46099	44523	32101	12422	44523	1576	138.965	148.784	9427.1
hc1-tr	2585664	268	2018	546	227	417	35211	182	1989898	963	706	246	11	46438	45979	34004	11975	45979	459	138.228	155.115	10933.5
hc2-1-tr	2585664	285	1792	504	196	364	31494	157	1457086	896	637	235	24	43464	42164	30432	11732	42164	1300	129.498	160.684	9280.8
hc31-tr	2585664	374	1792	496	193	353	29307	154	1330685	927	621	241	65	43697	40367	28491	11876	40367	3330	118.22	151.85	8640.8
hp1-tr	2585664	348	2195	619	252	470	34907	214	1391532	1091	793	256	42	50688	48106	34674	13432	48106	2582	135.445	138.52	6502.5
hp4-tr	2585664	233	2032	559	223	425	34816	199	1919248	949	723	218	8	45430	44949	34424	10525	44949	481	157.908	156.126	9644.5
hp21-tr	2585664	220	1436	409	167	299	28666	124	1570859	727	517	202	8	38587	38189	27291	10898	38189	398	135.104	171.653	12668.2
h1-2-tr	2585664	348	2228	617	237	428	34955	182	1678127	1104	774	314	16	49969	48968	33313	15655		1001	106.092	147.489	9220.5
h1-3-tr	2585664	315	2349	669	243	466	36276	219	1813428	1153	851	291	11	51207	50713	35771	14942		494	122.924	149.284	8280.5
h1-4-tr	2585664	395	1936	532	175	318	27893	130	1248191	984	622	331	31	44874	43347	26056	17291		1527	78.719	159.389	9601.5
