# Supplementary material for: Analysis of microRNA expression profiles in exosomes derived from acute myeloid leukemia by p62 knockdown and effect on angiogenesis
Source: PeerJ. 2022 Jul 22;10:e13498. doi: 10.7717/peerj.13498 (PMC9310811; doi:10.7717/peerj.13498)
Supplement: Supplemental Information 15 [file peerj-10-13498-s015.xls]

Image Name	Analysed area	Nb extrem.	Nb nodes	Nb Junctions	Nb master junction	Nb master segments	Tot. master segments lenght	Nb meshes	Tot.meshes area	Nb peaces	Nb segments	Nb branches	Nb isol. seg.	Tot. lenght	Tot. branching lenght	Tot. segments lenght	Tot. branches lenght	Tot. isol. branches lenght	Branching interval	Mesh index	Mean Mesh Size
hc2-1-tr	2585664	285	1792	504	196	364	31494	157	1457086	896	637	235	24	43464	42164	30432	11732	1300	129.498	160.684	9280.8
