# Supplementary material for: Analysis of microRNA expression profiles in exosomes derived from acute myeloid leukemia by p62 knockdown and effect on angiogenesis
Source: PeerJ. 2022 Jul 22;10:e13498. doi: 10.7717/peerj.13498 (PMC9310811; doi:10.7717/peerj.13498)
Supplement: Supplemental Information 25 [file peerj-10-13498-s025.xls]

Image Name	Analysed area	Nb extrem.	Nb nodes	Nb Junctions	Nb master junction	Nb master segments	Tot. master segments lenght	Nb meshes	Tot.meshes area	Nb peaces	Nb segments	Nb branches	Nb isol. seg.	Tot. lenght	Tot. branching lenght	Tot. segments lenght	Tot. branches lenght	Tot. isol. branches lenght	Branching interval	Mesh index	Mean Mesh Size
hu11-tr	2585664	281	1978	525	222	408	33030	179	1687449	926	672	231	23	46099	44523	32101	12422	1576	138.965	148.784	9427.1
