# Supplementary material for: Analysis of microRNA expression profiles in exosomes derived from acute myeloid leukemia by p62 knockdown and effect on angiogenesis
Source: PeerJ. 2022 Jul 22;10:e13498. doi: 10.7717/peerj.13498 (PMC9310811; doi:10.7717/peerj.13498)
Supplement: Supplemental Information 41 [file peerj-10-13498-s041.xls]

Image Name	Analysed area	Nb extrem.	Nb nodes	Nb Junctions	Nb master junction	Nb master segments	Tot. master segments lenght	Nb meshes	Tot.meshes area	Nb peaces	Nb segments	Nb branches	Nb isol. seg.	Tot. lenght	Tot. branching lenght	Tot. segments lenght	Tot. branches lenght	Tot. isol. branches lenght	Branching interval	Mesh index	Mean Mesh Size
hue1-2-tr	2585664	333	1509	415	165	279	26852	107	1937605	785	500	241	44	41631	39270	25233	14037	2361	104.701	162.739	18108.5
