# Supplementary material for: Analysis of microRNA expression profiles in exosomes derived from acute myeloid leukemia by p62 knockdown and effect on angiogenesis
Source: PeerJ. 2022 Jul 22;10:e13498. doi: 10.7717/peerj.13498 (PMC9310811; doi:10.7717/peerj.13498)
Supplement: Supplemental Information 42 [file peerj-10-13498-s042.xls]

Image Name	Analysed area	Nb extrem.	Nb nodes	Nb Junctions	Nb master junction	Nb master segments	Tot. master segments lenght	Nb meshes	Tot.meshes area	Nb peaces	Nb segments	Nb branches	Nb isol. seg.	Tot. lenght	Tot. branching lenght	Tot. segments lenght	Tot. branches lenght	Tot. isol. branches lenght	Branching interval	Mesh index	Mean Mesh Size
hue3-2-tr	2585664	210	1283	355	143	251	24739	99	1323545	633	434	190	9	34397	33898	23541	10357	499	123.9	173	13369.1
