# Supplementary material for: Analysis of microRNA expression profiles in exosomes derived from acute myeloid leukemia by p62 knockdown and effect on angiogenesis
Source: PeerJ. 2022 Jul 22;10:e13498. doi: 10.7717/peerj.13498 (PMC9310811; doi:10.7717/peerj.13498)
Supplement: Supplemental Information 104 [file peerj-10-13498-s104.zip]

Archive with 7 entries (6 files):
- raw data/
- raw data/Cont.gpr
- raw data/Cont_drug.gpr
- raw data/GA_single_ch(withPlatformID).xls
- raw data/GA_single_ch_w_platf(withoutPlatformID).xlsx
- raw data/matrix.xlsx
- raw data/P62.gpr
