# Supplementary material for: Analysis of microRNA expression profiles in exosomes derived from acute myeloid leukemia by p62 knockdown and effect on angiogenesis
Source: PeerJ. 2022 Jul 22;10:e13498. doi: 10.7717/peerj.13498 (PMC9310811; doi:10.7717/peerj.13498)
Supplement: Supplemental Information 104 [file peerj-10-13498-s104.zip › raw data/Cont.gpr]

ATF	1.0
38	56    
"Type=GenePix Results 3"
"DateTime=2017/12/26 14:11:14"
"Settings="
"GalFile="
"PixelSize=10"
"Wavelengths=635	532"
"ImageFiles="
"NormalizationMethod=None"
"NormalizationFactors=1	1"
"JpegImage="
"StdDev=Type 1"
"RatioFormulations=W1/W2 (635/532)"
"FeatureType=Circular"
"Barcode="
"BackgroundSubtraction=LocalFeature"
"ImageOrigin=3760, 5080"
"JpegOrigin=4080, 5360"
"Creator=GenePix Pro 6.0.1.27"
"Scanner=GenePix 4000B [117241]"
"FocusPosition=0"
"Temperature=33.59"
"LinesAveraged=1"
"Comment="
"PMTGain=500	410"
"ScanPower=33	33"
"LaserPower=4.72	4.34"
"Filters=<Empty>	<Empty>"
"ScanRegion=376,508,1756,5912"
"Supplier=Exiqon A/S"
"Product=miRCURY LNA microRNA Array, 7th generation - hsa, mmu & rno"
"ProductDate=March 2012"
"ProductNumber=208500,208501,208502,208510,208520,208521,208522"
"LotNumberRange=35044-35044"
"Organism(s)=Homo sapiens, Human Epstein-barr virus, Human Human herpesvirus 5, Human Human immunodeficiency virus 1, Human Human herpesvirus 1, Human Human herpesvirus 8, Simian Simian virus 40, Human JC polyomavirus, Human BK polyomavirus, Human Merkel cell polyomavirus, Human Herpes simplex virus 2, Human Herpes B virus, Human Herpesvirus saimiri strain A11, Human Human herpesvirus 6B"
"GalFileCreationDate=2017-09-07 21:40"
"ArrayContents_DesignedFor=miRBase 18.0"
"ArrayContents_CurrentNameColumn=miRBase 21.0"
"ArrayContents_CurrentNameColumnCoverage=Homo sapiens and related vira:75.06%"
"Block"	"Column"	"Row"	"Name"	"ID"	"X"	"Y"	"Dia."	"F635 Median"	"F635 Mean"	"F635 SD"	"F635 CV"	"B635"	"B635 Median"	"B635 Mean"	"B635 SD"	"B635 CV"	"% > B635+1SD"	"% > B635+2SD"	"F635 % Sat."	"F532 Median"	"F532 Mean"	"F532 SD"	"F532 CV"	"B532"	"B532 Median"	"B532 Mean"	"B532 SD"	"B532 CV"	"% > B532+1SD"	"% > B532+2SD"	"F532 % Sat."	"Ratio of Medians (635/532)"	"Ratio of Means (635/532)"	"Median of Ratios (635/532)"	"Mean of Ratios (635/532)"	"Ratios SD (635/532)"	"Rgn Ratio (635/532)"	"Rgn R2 (635/532)"	"F Pixels"	"B Pixels"	"Circularity"	"Sum of Medians (635/532)"	"Sum of Means (635/532)"	"Log Ratio (635/532)"	"F635 Median - B635"	"F532 Median - B532"	"F635 Mean - B635"	"F532 Mean - B532"	"F635 Total Intensity"	"F532 Total Intensity"	"SNR 635"	"SNR 532"	"Flags"	"Normalize"	"Autoflag"
1	1	1	"Hy3"	"13138"	4290	5560	100	35	34	6	17	32	32	32	6	18	25	2	0	172	561	611	108	61	61	64	27	42	57	50	0	0.027	0.004	0.048	0.053	10.235	0.000	0.001	80	522	100	114	502	-5.209	3	111	2	500	2703	44847	0.333	18.407	0	0	0
1	2	1	"hsa-miR-23a-5p"	"42638"	4470	5560	100	32	32	6	18	32	32	32	6	18	11	1	0	231	197	123	62	60	60	61	15	24	65	61	0	0.000	0.000	0.036	0.056	7.051	0.000	0.000	80	478	100	171	137	Error	0	171	0	137	2549	15762	0.000	9.067	0	0	0
1	3	1	""	"42888"	4640	5560	100	32	32	6	18	32	32	33	6	18	16	2	0	333	280	143	51	59	59	59	14	23	82	76	0	0.000	0.000	0.027	0.050	7.849	-0.002	0.001	80	470	100	274	221	Error	0	274	0	221	2542	22379	-0.167	15.786	0	0	0
1	4	1	"ebv-miR-BART1-3p"	"17519"	4820	5560	100	32	32	6	18	32	32	33	6	18	18	2	0	60	62	17	27	60	60	60	13	21	18	5	0	0.000	0.000	0.375	0.447	3.528	0.031	0.006	80	482	100	0	2	Error	0	0	0	2	2588	4953	-0.167	0.154	0	0	0
1	5	1	""	"17278"	5000	5560	100	32	32	6	18	32	32	32	6	18	15	2	0	288	243	133	54	60	60	60	13	21	78	73	0	0.000	0.000	0.022	0.043	5.109	0.001	0.000	80	490	100	228	183	Error	0	228	0	183	2558	19416	0.000	14.077	0	0	0
1	6	1	"hsa-miR-921"	"46507"	5180	5570	100	32	32	7	21	32	32	33	6	18	20	6	0	312	238	145	60	60	60	61	13	21	73	66	0	0.000	0.000	0.036	0.078	7.710	0.000	0.000	80	484	100	252	178	Error	0	252	0	178	2559	19065	-0.167	13.615	0	0	0
1	7	1	"hsa-miR-181a-2-3p"	"17928"	5370	5560	100	33	33	6	18	33	33	33	6	18	16	1	0	120	122	65	53	60	60	61	13	21	67	60	0	0.000	0.000	0.080	0.116	5.177	0.008	0.004	80	494	100	60	62	Error	0	60	0	62	2656	9723	0.000	4.692	0	0	0
1	8	1	""	"-1"	5550	5560	100	32	33	6	18	33	33	33	6	18	17	2	0	261	299	230	76	59	59	60	13	21	67	60	0	-0.005	0.000	0.072	0.071	9.067	0.001	0.001	80	484	100	201	240	Error	-1	202	0	240	2643	23927	0.000	18.385	0	0	0
1	9	1	""	"17537"	5730	5560	100	32	32	6	18	33	33	33	6	18	11	0	0	311	849	842	99	59	59	60	13	21	62	56	0	-0.004	-0.001	0.006	0.027	21.446	0.000	0.001	80	472	100	251	789	Error	-1	252	-1	790	2543	67911	-0.167	60.692	0	0	0
1	10	1	""	"42722"	5900	5560	100	33	33	6	18	32	32	33	6	18	21	1	0	72	74	19	25	59	59	77	214	277	0	0	0	0.077	0.067	0.333	0.303	2.875	0.055	0.015	80	478	100	14	16	-3.700	1	13	1	15	2626	5936	0.000	-0.014	0	0	0
1	11	1	""	"42645"	6080	5560	100	32	32	7	21	33	33	33	6	18	16	3	0	66	68	16	23	60	60	68	163	239	0	0	0	-0.167	-0.125	0.583	0.419	3.681	0.077	0.016	80	474	100	5	7	Error	-1	6	-1	8	2563	5400	-0.167	0.000	0	0	0
1	12	1	""	"46636"	6260	5560	100	33	33	6	18	33	33	32	6	18	13	2	0	546	409	289	70	60	60	60	13	21	73	66	0	0.000	0.000	0.015	0.045	14.319	0.001	0.002	80	474	100	486	349	Error	0	486	0	349	2613	32726	0.167	26.846	0	0	0
1	13	1	"hsa-miR-502-5p"	"11134"	6440	5560	100	33	33	5	15	32	32	33	6	18	15	0	0	107	102	40	39	60	60	60	12	20	73	62	0	0.021	0.024	0.123	0.114	4.114	0.013	0.004	80	474	100	48	43	-5.555	1	47	1	42	2601	8192	0.000	3.500	0	0	0
1	14	1	""	"17295"	6620	5560	100	34	33	7	21	32	32	33	6	18	20	6	0	509	394	248	62	59	59	60	13	21	75	71	0	0.004	0.003	0.018	0.038	10.152	-0.003	0.012	80	474	100	452	336	-7.814	2	450	1	335	2650	31541	0.000	25.692	0	0	0
1	15	1	""	"32825"	6800	5560	100	33	33	6	18	33	33	33	6	18	16	2	0	199	185	118	63	61	61	61	12	19	65	58	0	0.000	0.000	0.038	0.065	6.334	0.008	0.012	80	483	100	138	124	Error	0	138	0	124	2644	14818	0.000	10.333	0	0	0
1	16	1	""	"46276"	6980	5560	100	33	33	5	15	33	33	33	6	18	7	2	0	71	74	18	24	60	60	60	12	20	47	31	0	0.000	0.000	0.329	0.322	3.242	0.043	0.011	80	483	100	11	14	Error	0	11	0	14	2617	5952	0.000	1.167	0	0	0
1	17	1	"hsa-miR-508-5p"	"42812"	7160	5560	100	33	33	5	15	33	33	33	6	18	11	1	0	1079	828	582	70	60	60	60	13	21	75	75	0	0.000	0.000	0.005	0.009	7.695	0.001	0.005	80	474	100	1019	768	Error	0	1019	0	768	2661	66276	0.000	59.077	0	0	0
1	18	1	"hsa-miR-19b-2-5p"	"42918"	7340	5560	100	31	32	6	18	33	33	33	5	15	15	2	0	57	59	12	20	61	61	61	13	21	10	1	0	0.500	0.500	0.460	0.489	3.019	0.073	0.020	80	474	100	-6	-3	-1.000	-2	-4	-1	-2	2537	4692	-0.200	-0.154	0	0	0
1	19	1	""	"46457"	7520	5560	100	34	34	6	17	33	33	33	6	18	21	2	0	294	230	119	51	61	61	61	12	19	77	75	0	0.004	0.006	0.028	0.047	5.455	0.006	0.010	80	474	100	234	170	-7.864	1	233	1	169	2692	18405	0.167	14.083	0	0	0
1	20	1	""	"42469"	7700	5570	100	35	34	5	14	33	33	34	6	17	8	1	0	108	103	37	35	61	61	62	12	19	72	61	0	0.043	0.024	0.088	0.135	3.960	0.013	0.005	80	464	100	49	43	-4.555	2	47	1	42	2702	8260	0.000	3.417	0	0	0
1	21	1	""	"27575"	7880	5560	100	34	34	6	17	33	33	34	6	17	11	2	0	1019	749	565	75	61	61	62	12	19	77	75	0	0.001	0.001	0.005	0.013	8.713	0.000	0.001	80	484	100	959	689	-9.904	1	958	1	688	2707	59940	0.000	57.250	0	0	0
1	22	1	"Hy3"	"13138"	8070	5560	100	33	34	6	17	33	33	34	6	17	18	2	0	355	628	657	104	61	61	62	13	20	75	67	0	0.000	0.002	0.094	0.062	10.809	-0.002	0.016	80	525	100	294	568	Error	0	294	1	567	2696	50242	0.000	43.538	0	0	0
1	1	2	""	"46481"	4280	5770	100	31	32	6	18	32	32	32	6	18	21	1	0	64	63	15	23	61	61	64	29	45	3	0	0	-0.333	0.000	0.333	0.448	4.618	0.062	0.012	80	500	100	2	2	Error	-1	3	0	2	2566	5005	0.000	-0.034	0	0	0
1	2	2	"spike_control_v2_40"	"29001"	4460	5770	100	32	32	6	18	33	33	33	6	18	12	2	0	331	289	122	42	60	60	61	15	24	85	83	0	-0.004	-0.004	0.025	0.041	5.587	-0.002	0.001	80	458	100	270	228	Error	-1	271	-1	229	2560	23108	-0.167	15.200	0	0	0
1	3	2	"kshv-miR-K12-12-5p"	"42516"	4640	5760	100	33	32	5	15	32	32	33	6	18	11	1	0	59	58	11	18	59	59	60	13	21	7	0	0	100000.000	0.000	0.481	0.462	2.745	0.129	0.050	80	469	100	1	-1	16.610	1	0	0	-1	2547	4602	-0.167	-0.154	0	0	0
1	4	2	"hsa-miR-1270"	"46752"	4820	5760	100	31	32	7	21	32	32	32	6	18	17	1	0	221	197	107	54	60	60	60	13	21	78	73	0	-0.006	0.000	0.053	0.076	6.560	-0.004	0.003	80	448	100	160	137	Error	-1	161	0	137	2523	15793	0.000	10.538	0	0	0
1	5	2	""	"46807"	4990	5770	100	31	31	7	22	32	32	32	6	18	18	3	0	609	460	270	58	59	59	59	13	22	82	77	0	-0.002	-0.002	0.014	0.024	9.036	-0.002	0.006	80	446	100	549	400	Error	-1	550	-1	401	2514	36774	-0.167	30.846	0	0	0
1	6	2	"hsa-miR-1248"	"46427"	5170	5760	100	33	32	6	18	32	32	33	6	18	13	1	0	58	59	13	22	60	60	60	14	23	15	1	0	-0.500	0.000	0.333	0.350	2.784	0.079	0.019	80	452	100	-1	-1	Error	1	-2	0	-1	2568	4713	-0.167	-0.071	0	0	0
1	7	2	""	"42821"	5350	5760	100	32	32	7	21	32	32	33	6	18	16	5	0	359	309	167	54	61	61	61	14	22	81	77	0	0.000	0.000	0.022	0.040	6.867	0.000	0.000	80	462	100	298	248	Error	0	298	0	248	2589	24700	-0.167	17.714	0	0	0
1	8	2	""	"46279"	5530	5760	100	33	33	7	21	33	33	33	6	18	17	3	0	58	57	13	22	60	60	61	13	21	6	1	0	0.000	0.000	0.500	0.564	3.560	0.093	0.025	80	462	100	-2	-3	Error	0	-2	0	-3	2655	4572	0.000	-0.308	0	0	0
1	9	2	"hsa-miR-31-5p"	"11052"	5710	5760	100	33	33	6	18	33	33	33	6	18	12	2	0	1365	971	745	76	60	60	60	13	21	71	68	0	0.000	0.000	0.009	0.028	19.026	0.000	0.000	80	471	100	1305	911	Error	0	1305	0	911	2619	77675	0.000	70.077	0	0	0
1	10	2	"hsa-miR-943"	"42696"	5890	5770	100	32	32	5	15	32	32	33	6	18	12	1	0	8298	7591	2351	30	61	61	88	277	314	92	92	0	0.000	0.000	0.000	0.001	7.696	0.000	0.001	80	458	100	8237	7530	Error	0	8237	0	7530	2564	607289	-0.167	27.087	0	0	0
1	11	2	"hsa-miR-586"	"42754"	6070	5750	100	32	32	6	18	32	32	32	6	18	11	2	0	62	64	15	23	61	61	88	276	313	0	0	0	0.000	0.000	0.421	0.464	3.803	0.005	0.001	80	461	100	1	3	Error	0	1	0	3	2581	5130	0.000	-0.087	0	0	0
1	12	2	""	"42632"	6250	5750	100	33	32	6	18	33	33	33	6	18	11	2	0	57	57	11	19	61	61	61	12	19	3	1	0	0.000	0.250	0.551	0.516	3.275	0.101	0.029	80	461	100	-4	-5	Error	0	-4	-1	-4	2599	4590	-0.167	-0.333	0	0	0
1	13	2	"hsa-miR-597-5p"	"42818"	6430	5750	100	32	33	6	18	33	33	33	6	18	11	1	0	65	65	13	20	60	60	60	12	20	23	3	0	-0.200	0.000	0.400	0.512	3.148	0.099	0.031	80	461	100	4	5	Error	-1	5	0	5	2605	5162	0.000	0.417	0	0	0
1	14	2	"hsa-miR-149-5p"	"42810"	6610	5750	100	33	32	6	18	33	33	33	6	18	8	0	0	69	72	16	22	60	60	61	13	21	41	18	0	0.000	-0.083	0.333	0.334	3.400	0.057	0.014	80	461	100	9	11	Error	0	9	-1	12	2578	5728	-0.167	0.846	0	0	0
1	15	2	"hsa-miR-634"	"42591"	6790	5760	100	32	32	6	18	33	33	33	6	18	11	3	0	727	586	313	53	61	61	61	12	19	83	82	0	-0.002	-0.002	0.011	0.017	7.846	-0.001	0.004	80	461	100	665	524	Error	-1	666	-1	525	2588	46857	-0.167	43.750	0	0	0
1	16	2	"ebv-miR-BART20-3p"	"17585"	6970	5760	100	33	32	6	18	33	33	33	6	18	10	0	0	103	105	38	36	61	61	61	13	21	75	65	0	0.000	-0.023	0.065	0.089	3.416	-0.003	0.000	80	461	100	42	43	Error	0	42	-1	44	2587	8395	-0.167	3.385	0	0	0
1	17	2	"hsa-miR-1180-3p"	"42848"	7150	5750	100	34	33	5	15	33	33	33	6	18	8	0	0	61	61	12	19	61	61	62	13	20	10	2	0	100000.000	0.000	0.536	0.557	3.312	0.042	0.006	80	471	100	1	0	16.610	1	0	0	0	2620	4890	0.000	-0.077	0	0	0
1	18	2	"hsa-miR-24-3p"	"17506"	7340	5750	100	33	33	5	15	33	33	33	6	18	15	0	0	2497	2533	2227	87	62	62	62	13	20	70	67	0	0.000	0.000	0.002	0.010	21.043	0.000	0.016	80	470	100	2435	2471	Error	0	2435	0	2471	2652	202612	0.000	190.077	0	0	0
1	19	2	""	"42919"	7520	5750	100	33	33	5	15	33	33	33	6	18	10	2	0	2218	2213	2143	96	61	61	62	12	19	68	61	0	0.000	0.000	0.005	0.015	20.164	0.000	0.001	80	448	100	2157	2152	Error	0	2157	0	2152	2659	177070	0.000	179.250	0	0	0
1	20	2	""	"42937"	7690	5750	100	34	34	5	14	33	33	33	6	18	8	0	0	57	58	11	18	60	60	62	13	20	7	1	0	-0.333	-0.500	0.500	0.518	3.011	0.026	0.002	80	439	100	-2	-1	Error	1	-3	1	-2	2701	4619	0.167	-0.308	0	0	0
1	21	2	"kshv-miR-K12-3-5p"	"42795"	7870	5750	100	34	34	5	14	33	33	34	6	17	15	1	0	1008	729	560	76	62	62	63	15	23	66	65	0	0.001	0.001	0.009	0.023	12.419	0.001	0.002	80	462	100	947	668	-9.886	1	946	1	667	2727	58350	0.000	44.400	0	0	0
1	22	2	"ebv-miR-BART10-5p"	"42485"	8060	5760	100	34	35	6	17	33	33	34	6	17	23	1	0	97	102	29	28	60	60	61	12	19	82	73	0	0.027	0.048	0.110	0.123	3.054	0.012	0.003	80	493	100	38	44	-5.209	1	37	2	42	2767	8173	0.167	3.417	0	0	0
1	1	3	""	"11271"	4290	5960	100	33	32	6	18	33	33	33	6	18	12	0	0	313	254	131	51	61	61	61	14	22	81	77	0	0.000	-0.005	0.033	0.036	5.865	0.000	0.000	80	474	100	252	192	Error	0	252	-1	193	2573	20320	-0.167	13.786	0	0	0
1	2	3	"hsa-miR-1267"	"46633"	4470	5950	100	32	33	7	21	33	33	33	6	18	16	2	0	485	377	248	65	60	60	61	13	21	78	71	0	-0.002	0.000	0.016	0.027	7.387	0.003	0.010	80	442	100	424	317	Error	-1	425	0	317	2610	30188	0.000	24.308	0	0	0
1	3	3	"spike_control_v2_37"	"28684"	4650	5960	100	31	32	6	18	32	32	32	6	18	17	0	0	252	208	119	57	60	60	60	14	23	73	71	0	-0.005	0.000	0.057	0.092	5.521	-0.001	0.000	80	439	100	191	148	Error	-1	192	0	148	2535	16613	0.000	10.571	0	0	0
1	4	3	"hsa-miR-450b-5p"	"42896"	4820	5950	100	32	32	6	18	32	32	32	6	18	13	1	0	86	85	23	27	61	61	61	14	22	65	41	0	0.000	0.000	0.257	0.258	3.497	0.049	0.020	80	440	100	25	24	Error	0	25	0	24	2561	6801	0.000	1.714	0	0	0
1	5	3	""	"42685"	5000	5950	100	32	32	6	18	33	33	32	6	18	15	1	0	55	55	11	20	59	59	60	13	21	5	1	0	0.250	0.250	0.556	0.631	2.832	0.080	0.015	80	442	100	-5	-5	-2.000	-1	-4	-1	-4	2589	4399	0.000	-0.385	0	0	0
1	6	3	"hsa-miR-504-5p"	"28480"	5180	5950	100	32	32	6	18	33	33	33	6	18	11	0	0	61	61	12	19	60	60	61	13	21	15	1	0	-1.000	-1.000	0.500	0.482	2.233	0.110	0.033	80	452	100	0	0	Error	-1	1	-1	1	2590	4879	-0.167	0.000	0	0	0
1	7	3	"hsa-miR-1307-3p"	"42681"	5360	5950	100	33	33	6	18	32	32	33	6	18	20	2	0	57	57	13	22	60	60	61	14	22	6	2	0	-0.333	-0.333	0.600	0.558	3.361	0.116	0.039	80	452	100	-2	-2	Error	1	-3	1	-3	2638	4571	0.000	-0.286	0	0	0
1	8	3	"hcmv-miR-UL36-3p"	"42610"	5540	5950	100	32	33	7	21	32	32	33	6	18	21	6	0	54	55	12	21	60	60	60	13	21	8	1	0	0.000	-0.200	0.414	0.478	2.780	0.085	0.018	80	452	100	-6	-4	Error	0	-6	1	-5	2627	4400	0.000	-0.385	0	0	0
1	9	3	"hsa-miR-103a-3p"	"10919"	5720	5960	100	33	33	6	18	32	32	33	6	18	21	1	0	1731	1290	755	58	60	60	60	13	21	87	85	0	0.001	0.001	0.006	0.014	11.210	0.000	0.001	80	449	100	1672	1231	Error	1	1671	1	1230	2610	103160	0.000	94.615	0	0	0
1	10	3	""	"17388"	5910	5950	100	32	33	6	18	32	32	32	6	18	17	3	0	99	106	45	42	61	61	61	12	19	66	56	0	0.000	0.022	0.118	0.138	5.334	0.007	0.001	80	430	100	38	46	Error	0	38	1	45	2627	8478	0.167	3.750	0	0	0
1	11	3	""	"42767"	6080	5950	100	32	33	5	15	32	32	32	6	18	17	1	0	145	128	66	51	59	59	60	12	20	66	60	0	0.000	0.014	0.095	0.104	3.242	0.007	0.003	80	449	100	86	70	Error	0	86	1	69	2615	10254	0.167	5.667	0	0	0
1	12	3	""	"11021"	6260	5950	100	32	33	7	21	32	32	33	6	18	22	6	0	59	59	12	20	60	60	60	12	20	13	1	0	0.000	-1.000	0.958	0.708	3.426	0.057	0.007	80	451	100	-1	0	Error	0	-1	1	-1	2623	4751	0.000	-0.083	0	0	0
1	13	3	"hsa-miR-1225-5p"	"46541"	6440	5950	100	33	33	6	18	33	33	33	6	18	12	3	0	63	64	16	25	60	60	60	12	20	26	10	0	0.000	0.000	0.412	0.430	4.371	0.051	0.009	80	451	100	3	4	Error	0	3	0	4	2614	5137	0.000	0.333	0	0	0
1	14	3	"hsa-miR-105-5p"	"5250"	6620	5950	100	32	33	6	18	33	33	33	6	18	15	1	0	65	65	15	23	61	61	62	17	27	17	2	0	-0.250	0.000	0.414	0.373	3.160	-0.002	0.000	80	461	100	3	4	Error	-1	4	0	4	2629	5225	0.000	0.176	0	0	0
1	15	3	"hsa-miR-2110"	"42734"	6800	5950	100	33	33	5	15	33	33	33	6	18	11	1	0	429	555	477	85	61	61	62	17	27	67	60	0	0.000	0.000	0.019	0.029	10.401	-0.001	0.004	80	452	100	368	494	Error	0	368	0	494	2644	44382	0.000	29.000	0	0	0
1	16	3	""	"46518"	6980	5950	100	33	33	6	18	34	34	33	5	15	10	3	0	58	59	13	22	61	61	62	12	19	11	5	0	0.333	0.500	0.513	0.544	3.153	0.057	0.008	80	452	100	-4	-3	-1.585	-1	-3	-1	-2	2657	4708	0.000	-0.250	0	0	0
1	17	3	""	"42665"	7160	5950	100	34	33	6	18	33	33	33	6	18	12	0	0	69	68	15	22	61	61	61	13	21	35	7	0	0.125	0.000	0.531	0.568	3.091	0.024	0.003	80	461	100	9	7	-3.000	1	8	0	7	2622	5401	0.000	0.538	0	0	0
1	18	3	""	"46923"	7340	5950	100	33	33	5	15	33	33	33	6	18	13	2	0	113	107	39	36	61	61	62	12	19	70	66	0	0.000	0.000	0.106	0.103	3.196	0.031	0.030	80	460	100	52	46	Error	0	52	0	46	2668	8531	0.000	3.750	0	0	0
1	19	3	"hsa-miR-1203"	"46411"	7520	5950	100	32	33	5	15	33	33	33	5	15	15	3	0	200	169	92	54	61	61	62	13	20	71	66	0	-0.007	0.000	0.079	0.082	4.478	-0.010	0.016	80	450	100	138	108	Error	-1	139	0	108	2621	13540	0.000	8.231	0	0	0
1	20	3	"hsa-miR-1263"	"46747"	7700	5950	100	35	34	5	14	33	33	33	5	15	21	2	0	97	91	29	31	61	61	62	13	20	71	66	0	0.056	0.033	0.100	0.125	3.140	0.041	0.027	80	451	100	38	31	-4.170	2	36	1	30	2730	7272	0.200	2.231	0	0	0
1	21	3	""	"146183"	7880	5940	100	35	35	5	14	33	33	33	5	15	27	3	0	58	59	12	20	61	61	62	15	24	10	1	0	-0.667	-1.000	0.613	0.570	2.874	0.089	0.022	80	470	100	-1	0	Error	2	-3	2	-2	2806	4704	0.400	-0.200	0	0	0
1	22	3	"hsa-miR-3927-3p"	"146190"	8070	5940	100	34	34	5	14	33	33	34	6	17	13	1	0	72	75	18	24	61	61	62	12	19	42	22	0	0.091	0.071	0.391	0.349	3.157	0.014	0.001	80	500	100	12	15	-3.459	1	11	1	14	2715	5964	0.000	1.083	0	0	0
1	1	4	""	"146013"	4290	6140	100	33	32	5	15	32	32	33	7	21	7	0	0	121	114	54	47	59	59	61	15	24	63	61	0	0.016	0.000	0.075	0.089	4.434	0.001	0.000	80	474	100	63	55	-5.954	1	62	0	55	2587	9102	-0.143	3.533	0	0	0
1	2	4	"hsa-miR-1914-3p"	"146061"	4470	6140	100	32	32	7	21	33	33	32	6	18	11	2	0	66	71	20	28	60	60	61	15	24	33	15	0	-0.167	-0.091	0.586	0.669	4.364	0.091	0.035	80	442	100	5	10	Error	-1	6	-1	11	2570	5654	0.000	0.667	0	0	0
1	3	4	"spike_control_v2_17"	"25557"	4650	6140	100	32	32	7	21	32	32	33	6	18	17	1	0	933	664	446	67	60	60	61	13	21	81	76	0	0.000	0.000	0.008	0.017	8.913	0.001	0.001	80	430	100	873	604	Error	0	873	0	604	2574	53097	-0.167	46.385	0	0	0
1	4	4	"spike_control_v2_35"	"28568"	4820	6140	100	32	33	6	18	32	32	33	6	18	17	1	0	173	153	65	42	60	60	61	13	21	78	75	0	0.000	0.011	0.076	0.106	3.823	0.001	0.000	80	450	100	113	94	Error	0	113	1	93	2600	12277	0.000	7.077	0	0	0
1	5	4	""	"146060"	5010	6140	100	32	32	6	18	32	32	32	6	18	15	3	0	109	99	37	37	60	60	61	13	21	68	60	0	0.000	0.000	0.114	0.120	3.722	-0.004	0.000	80	462	100	49	39	Error	0	49	0	39	2568	7923	0.000	2.923	0	0	0
1	6	4	""	"145658"	5190	6140	100	33	33	6	18	32	32	33	6	18	20	0	0	158	143	62	43	61	61	61	13	21	73	70	0	0.010	0.012	0.077	0.095	5.292	0.006	0.002	80	452	100	98	83	-6.600	1	97	1	82	2623	11417	0.000	6.308	0	0	0
1	7	4	""	"146079"	5370	6140	100	33	32	7	21	33	33	33	6	18	13	2	0	55	56	12	21	61	61	63	33	52	0	0	0	0.000	0.200	0.445	0.534	3.087	0.016	0.009	80	452	100	-6	-6	Error	0	-6	-1	-5	2584	4505	-0.167	-0.212	0	0	0
1	8	4	""	"146199"	5550	6140	100	32	32	6	18	33	33	33	6	18	11	5	0	2583	2707	2485	91	60	60	62	34	54	67	62	0	0.000	0.000	0.002	0.008	22.306	0.000	0.000	80	418	100	2522	2646	Error	-1	2523	-1	2647	2580	216598	-0.167	77.794	0	0	0
1	9	4	"hsa-miR-1909-5p"	"146138"	5720	6130	100	33	33	6	18	32	32	33	6	18	21	2	0	56	59	14	23	60	60	61	13	21	18	2	0	-0.250	-1.000	0.330	0.414	3.350	0.031	0.004	80	418	100	-3	0	Error	1	-4	1	-1	2630	4739	0.000	-0.154	0	0	0
1	10	4	""	"146177"	5900	6130	100	32	32	6	18	33	33	33	6	18	11	2	0	50	51	13	25	61	61	61	12	19	5	1	0	0.091	0.100	0.422	0.438	2.996	0.060	0.008	80	452	100	-12	-11	-3.459	-1	-11	-1	-10	2592	4109	-0.167	-0.833	0	0	0
1	11	4	"hsv1-miR-H6-3p"	"146117"	6090	6140	100	33	33	6	18	33	33	32	6	18	8	1	0	139	127	48	37	59	59	60	12	20	80	76	0	0.000	0.000	0.057	0.072	3.577	-0.002	0.000	80	440	100	80	68	Error	0	80	0	68	2604	10188	0.167	5.583	0	0	0
1	12	4	""	"146028"	6260	6130	100	33	32	6	18	32	32	32	6	18	11	1	0	56	57	13	22	60	60	61	13	21	7	1	0	-0.250	0.000	0.462	0.403	2.518	0.089	0.027	80	438	100	-3	-3	Error	1	-4	0	-3	2578	4549	0.000	-0.308	0	0	0
1	13	4	""	"146212"	6440	6130	100	33	33	6	18	32	32	32	6	18	17	2	0	54	54	12	22	61	61	61	13	21	5	0	0	-0.143	-0.143	0.500	0.511	2.590	0.038	0.005	80	460	100	-6	-6	Error	1	-7	1	-7	2631	4310	0.167	-0.538	0	0	0
1	14	4	""	"146209"	6630	6140	100	32	32	7	21	33	33	33	6	18	11	3	0	6729	4594	3527	76	60	60	60	12	20	82	80	0	0.000	0.000	0.002	0.006	23.672	0.000	0.003	80	452	100	6668	4533	Error	-1	6669	-1	4534	2576	367494	-0.167	377.833	0	0	0
1	15	4	"spike_control_v2_32"	"28393"	6810	6140	100	33	33	5	15	33	33	33	6	18	7	0	0	941	664	466	70	60	60	61	16	26	70	70	0	0.000	0.000	0.005	0.014	11.318	0.000	0.000	80	430	100	881	604	Error	0	881	0	604	2606	53084	0.000	37.688	0	0	0
1	16	4	""	"146220"	6980	6140	100	33	33	6	18	33	33	33	6	18	11	1	0	1110	818	540	66	61	61	61	15	24	77	75	0	0.000	0.000	0.008	0.034	14.172	-0.001	0.011	80	430	100	1049	757	Error	0	1049	0	757	2614	65436	0.000	50.467	0	0	0
1	17	4	"hsa_negative_control_7"	"10902"	7160	6140	100	33	33	5	15	33	33	33	6	18	12	1	0	56	58	13	22	61	61	61	13	21	12	2	0	0.000	0.000	0.303	0.349	3.390	0.033	0.004	80	452	100	-5	-3	Error	0	-5	0	-3	2615	4646	0.000	-0.231	0	0	0
1	18	4	""	"146055"	7350	6140	100	31	32	6	18	33	33	33	6	18	13	1	0	530	404	255	63	62	62	62	13	20	75	70	0	-0.004	-0.003	0.019	0.037	7.133	0.000	0.000	80	440	100	466	341	Error	-2	468	-1	342	2596	32340	-0.167	26.308	0	0	0
1	19	4	"spike_control_v2_43"	"29146"	7520	6130	100	34	34	5	14	33	33	33	5	15	20	3	0	443	343	239	69	61	61	62	13	20	67	63	0	0.003	0.004	0.014	0.034	8.837	0.000	0.000	80	430	100	383	283	-8.577	1	382	1	282	2711	27450	0.200	21.615	0	0	0
1	20	4	"hsa-miR-625-5p"	"145831"	7700	6130	100	32	32	6	18	34	34	34	5	14	12	2	0	4747	3480	2972	85	61	61	62	13	20	73	70	0	0.000	-0.001	0.004	0.012	25.516	0.000	0.023	80	458	100	4684	3417	Error	-2	4686	-2	3419	2576	278360	-0.400	262.923	0	0	0
1	21	4	"hsa-miR-646"	"145963"	7880	6140	100	32	32	5	15	34	34	34	5	14	8	0	0	57	58	12	20	62	62	63	12	19	8	2	0	0.400	0.500	0.389	0.424	2.803	0.034	0.004	80	450	100	-7	-6	-1.322	-2	-5	-2	-4	2563	4646	-0.400	-0.417	0	0	0
1	22	4	"hsa-miR-1247-5p"	"145977"	8060	6150	100	33	34	5	14	34	34	34	6	17	8	2	0	288	266	76	28	62	62	63	13	20	97	95	0	-0.004	0.000	0.018	0.021	3.172	-0.002	0.001	80	465	100	225	204	Error	-1	226	0	204	2689	21256	0.000	15.615	0	0	0
1	1	5	"hsa-miR-501-5p"	"145675"	4280	6330	100	32	32	7	21	33	33	33	6	18	17	1	0	190	162	79	48	60	60	60	15	25	72	68	0	-0.008	-0.010	0.062	0.118	5.422	0.009	0.008	80	494	100	129	101	Error	-1	130	-1	102	2578	12985	-0.167	6.800	0	0	0
1	2	5	"hsa-miR-125b-1-3p"	"145838"	4470	6320	100	34	34	6	17	33	33	32	6	18	16	3	0	1887	1568	1307	83	60	60	61	14	22	73	70	0	0.001	0.001	0.007	0.016	15.792	0.000	0.002	80	440	100	1828	1509	Error	1	1827	1	1508	2725	125472	0.333	107.643	0	0	0
1	3	5	""	"145953"	4640	6330	100	33	32	6	18	32	32	32	6	18	13	1	0	556	430	270	62	61	61	61	13	21	76	72	0	0.002	0.000	0.011	0.026	8.344	0.001	0.002	80	440	100	496	369	-8.951	1	495	0	369	2572	34424	0.000	28.385	0	0	0
1	4	5	"hsa-miR-512-5p"	"145690"	4830	6330	100	33	32	6	18	33	33	35	17	48	0	0	0	134	127	55	43	60	60	170	932	548	0	0	0	0.000	-0.015	0.144	0.155	4.941	0.010	0.004	80	452	100	74	66	Error	0	74	-1	67	2594	10132	-0.176	-0.046	0	0	0
1	5	5	""	"-1"	5010	6330	100	33	33	7	21	33	33	34	17	50	1	0	0	326	266	145	54	59	59	176	955	542	0	0	0	0.000	0.000	0.038	0.061	9.328	0.003	0.003	80	430	100	267	207	Error	0	267	0	207	2654	21281	-0.059	0.094	0	0	0
1	6	5	"hsa-miR-150-5p"	"145678"	5180	6330	100	33	33	5	15	33	33	33	6	18	7	0	0	141	128	52	40	61	61	61	14	22	73	66	0	0.000	0.000	0.063	0.076	3.867	-0.001	0.000	80	440	100	80	67	Error	0	80	0	67	2615	10241	0.000	4.786	0	0	0
1	7	5	""	"145884"	5360	6330	100	31	32	6	18	33	33	33	6	18	13	1	0	1613	1161	736	63	61	61	61	14	22	85	80	0	-0.001	-0.001	0.006	0.021	15.939	0.000	0.000	80	442	100	1550	1099	Error	-2	1552	-1	1100	2577	92894	-0.167	78.571	0	0	0
1	8	5	"hsa-miR-648"	"145715"	5540	6310	100	33	33	7	21	33	33	33	6	18	18	2	0	78	83	29	34	61	61	61	14	22	55	35	0	0.000	0.000	0.294	0.369	3.903	0.018	0.003	80	438	100	17	22	Error	0	17	0	22	2653	6645	0.000	1.571	0	0	0
1	9	5	"hsa-miR-27b-3p"	"147199"	5720	6320	100	33	33	7	21	33	33	33	6	18	15	1	0	2215	1452	1170	80	60	60	61	13	21	75	68	0	0.000	0.000	0.007	0.025	12.571	0.000	0.004	80	452	100	2155	1392	Error	0	2155	0	1392	2622	116158	0.000	107.000	0	0	0
1	10	5	"hsa-miR-4309"	"147535"	5900	6320	100	32	32	6	18	33	33	33	6	18	10	0	0	379	303	161	53	60	60	61	13	21	86	80	0	-0.003	-0.004	0.019	0.027	5.337	-0.002	0.003	80	462	100	318	242	Error	-1	319	-1	243	2562	24242	-0.167	18.615	0	0	0
1	11	5	"hsa-miR-3152-3p"	"147892"	6090	6320	100	31	31	6	19	32	32	32	6	18	10	1	0	72	76	24	31	61	61	61	14	22	46	30	0	-0.091	-0.067	0.300	0.313	3.725	-0.018	0.003	80	440	100	10	14	Error	-1	11	-1	15	2519	6057	-0.167	1.071	0	0	0
1	12	5	""	"147890"	6260	6330	100	32	32	6	18	32	32	32	6	18	17	0	0	137	125	47	37	61	61	62	13	20	76	73	0	0.000	0.000	0.098	0.139	4.447	-0.003	0.000	80	438	100	76	64	Error	0	76	0	64	2573	9980	0.000	4.846	0	0	0
1	13	5	"hsa-miR-4305"	"147611"	6440	6330	100	32	33	6	18	33	33	32	6	18	11	2	0	100	101	28	27	61	61	62	14	22	83	66	0	-0.026	0.000	0.100	0.125	3.182	0.007	0.001	80	450	100	38	40	Error	-1	39	0	40	2608	8098	0.167	2.786	0	0	0
1	14	5	""	"147934"	6620	6320	100	33	33	6	18	33	33	33	6	18	13	0	0	325	261	190	72	61	61	62	13	20	60	57	0	0.000	0.000	0.077	0.091	10.475	0.000	0.000	80	442	100	264	200	Error	0	264	0	200	2620	20850	0.000	15.308	0	0	0
1	15	5	"hsa-miR-4294"	"147627"	6800	6320	100	32	33	6	18	33	33	33	6	18	12	0	0	3049	2479	2141	86	61	61	61	13	21	76	66	0	0.000	0.000	0.003	0.016	28.375	0.000	0.001	80	450	100	2987	2418	Error	-1	2988	0	2418	2604	198344	0.000	186.000	0	0	0
1	16	5	"hsa-miR-4276"	"147770"	6980	6320	100	33	33	5	15	33	33	33	6	18	12	1	0	49	50	12	24	60	60	60	13	21	2	0	0	0.000	0.000	0.368	0.369	2.709	0.064	0.012	80	450	100	-11	-10	Error	0	-11	0	-10	2628	4022	0.000	-0.769	0	0	0
1	17	5	"hsa-let-7b-5p"	"147165"	7160	6320	100	33	34	6	17	33	33	33	6	18	21	2	0	10351	12685	12342	97	60	60	61	13	21	85	75	0	0.000	0.000	0.001	0.004	37.049	0.000	0.001	80	430	100	10291	12626	Error	0	10291	1	12625	2689	1014829	0.167	971.077	0	0	0
1	18	5	"hsa-miR-4320"	"147705"	7330	6320	100	34	33	6	18	33	33	33	6	18	10	1	0	49	50	11	22	60	60	61	13	21	2	0	0	-0.091	0.000	0.313	0.404	3.649	0.048	0.006	80	430	100	-10	-10	Error	1	-11	0	-10	2651	3984	0.000	-0.846	0	0	0
1	19	5	"hsa-miR-466"	"147848"	7510	6320	100	32	33	6	18	33	33	33	6	18	16	2	0	56	57	13	22	60	60	61	13	21	10	0	0	0.250	0.000	0.499	0.462	2.803	0.073	0.016	80	461	100	-5	-3	-2.000	-1	-4	0	-3	2634	4532	0.000	-0.308	0	0	0
1	20	5	"hsv2-miR-H6-3p"	"147900"	7690	6340	100	33	33	5	15	33	33	33	5	15	7	1	0	404	343	151	44	61	61	61	13	21	85	82	0	0.000	0.000	0.011	0.017	5.992	-0.001	0.001	80	469	100	343	282	Error	0	343	0	282	2634	27409	0.000	21.692	0	0	0
1	21	5	"hsa-miR-3175"	"147891"	7880	6320	100	33	33	5	15	33	33	34	5	14	12	2	0	644	696	600	86	63	63	63	12	19	67	63	0	0.000	0.000	0.033	0.030	10.758	-0.001	0.005	80	441	100	581	633	Error	0	581	0	633	2618	55686	-0.200	52.750	0	0	0
1	22	5	""	"147873"	8050	6310	100	34	33	6	18	34	34	34	6	17	7	1	0	59	61	12	19	61	61	62	12	19	17	2	0	0.000	100000.000	0.500	0.528	2.873	0.071	0.016	80	446	100	-2	-1	Error	0	-2	-1	0	2635	4855	-0.167	-0.083	0	0	0
1	1	6	"hsa-miR-200b-3p"	"147186"	4280	6520	100	33	32	6	18	33	33	32	6	18	13	1	0	2428	1629	1300	79	60	60	61	13	21	75	70	0	0.000	-0.001	0.003	0.016	21.980	0.000	0.000	80	484	100	2368	1568	Error	0	2368	-1	1569	2599	130322	0.000	120.615	0	0	0
1	2	6	""	"147844"	4460	6510	100	32	32	6	18	33	33	32	6	18	15	0	0	58	59	13	22	60	60	60	13	21	10	3	0	0.500	1.000	0.370	0.407	3.661	0.042	0.005	80	452	100	-3	-2	-1.000	-1	-2	-1	-1	2599	4705	0.000	-0.077	0	0	0
1	3	6	""	"147283"	4640	6510	100	33	32	6	18	33	33	32	6	18	13	0	0	349	264	166	62	60	60	60	13	21	76	68	0	0.000	-0.005	0.025	0.037	6.133	0.001	0.000	80	450	100	289	203	Error	0	289	-1	204	2578	21143	0.000	15.692	0	0	0
1	4	6	""	"-1"	4820	6510	100	33	32	6	18	33	33	34	17	50	0	0	0	2319	1580	1154	73	59	59	162	920	567	63	55	0	0.000	-0.001	0.003	0.010	15.382	0.000	0.000	80	452	100	2260	1520	Error	0	2260	-1	1521	2563	126395	-0.118	1.541	0	0	0
1	5	6	"hsa-miR-3918"	"148231"	5010	6510	100	32	33	6	18	33	33	34	17	50	1	0	0	268	241	168	69	59	59	173	944	545	0	0	0	-0.005	0.000	0.047	0.067	9.402	0.002	0.001	80	440	100	208	182	Error	-1	209	0	182	2601	19255	-0.059	0.072	0	0	0
1	6	6	"hsa-miR-933"	"148635"	5180	6520	100	33	33	6	18	33	33	32	6	18	11	0	0	777	622	352	56	59	59	60	13	21	88	80	0	0.000	0.000	0.009	0.020	8.741	0.001	0.002	80	440	100	718	563	Error	0	718	0	563	2628	49766	0.167	43.231	0	0	0
1	7	6	""	"148660"	5360	6510	100	31	32	7	21	33	33	33	6	18	11	3	0	62	62	14	22	60	60	61	13	21	21	6	0	-1.000	-0.500	0.455	0.497	3.102	0.138	0.055	80	442	100	0	1	Error	-2	2	-1	2	2537	4935	-0.167	0.077	0	0	0
1	8	6	"hsa-miR-4296"	"147660"	5540	6510	100	34	33	6	18	33	33	33	6	18	12	0	0	59	59	14	23	60	60	61	13	21	15	2	0	-1.000	0.000	0.519	0.470	4.303	0.101	0.025	80	460	100	0	-1	Error	1	-1	0	-1	2600	4716	0.000	-0.154	0	0	0
1	9	6	"hsa-miR-3185"	"147709"	5720	6510	100	32	33	6	18	33	33	33	6	18	12	0	0	58	59	13	22	60	60	61	13	21	12	1	0	0.500	0.000	0.381	0.418	2.815	0.106	0.036	80	452	100	-3	-1	-1.000	-1	-2	0	-1	2611	4706	0.000	-0.154	0	0	0
1	10	6	"hsa-miR-3689a-5p/hsa-miR-3689b-5p/hsa-miR-3689e"	"148251"	5900	6510	100	32	33	7	21	33	33	33	6	18	17	1	0	55	58	11	18	60	60	69	161	233	0	0	0	0.200	0.000	0.500	0.521	2.488	-0.002	0.005	80	452	100	-6	-2	-2.322	-1	-5	0	-2	2613	4645	0.000	-0.068	0	0	0
1	11	6	"hsa-miR-3680-5p"	"148599"	6080	6510	100	33	32	6	18	33	33	33	6	18	10	0	0	99	93	32	34	60	60	69	161	233	0	0	0	0.000	-0.030	0.115	0.167	5.228	0.011	0.002	80	452	100	39	32	Error	0	39	-1	33	2575	7434	-0.167	0.149	0	0	0
1	12	6	"hsa-miR-510-5p"	"148665"	6260	6510	100	33	32	6	18	32	32	33	6	18	12	0	0	71	71	17	23	61	61	62	13	20	37	16	0	0.100	0.000	0.321	0.329	3.694	0.063	0.016	80	452	100	11	10	-3.322	1	10	0	10	2567	5668	-0.167	0.692	0	0	0
1	13	6	"hsa-miR-3652"	"148363"	6450	6510	100	32	32	6	18	33	33	32	6	18	10	2	0	94	90	32	35	62	62	62	14	22	62	51	0	-0.031	-0.036	0.200	0.192	3.573	0.037	0.020	80	440	100	31	27	Error	-1	32	-1	28	2578	7216	0.000	2.000	0	0	0
1	14	6	"hsa-miR-3181"	"147703"	6620	6510	100	32	32	6	18	33	33	33	6	18	11	0	0	52	53	10	18	61	61	62	12	19	1	0	0	0.111	0.125	0.378	0.463	3.502	0.067	0.015	80	440	100	-10	-9	-3.170	-1	-9	-1	-8	2594	4213	-0.167	-0.750	0	0	0
1	15	6	"hsa-miR-3667-3p"	"148062"	6800	6520	100	32	32	6	18	33	33	33	6	18	11	1	0	79	81	25	30	59	59	60	12	20	61	42	0	-0.050	-0.045	0.317	0.296	4.015	-0.008	0.001	80	450	100	19	21	Error	-1	20	-1	22	2574	6499	-0.167	1.750	0	0	0
1	16	6	"hsa-miR-3664-5p"	"148206"	6980	6520	100	33	32	5	15	33	33	33	6	18	5	0	0	94	93	30	32	59	59	60	12	20	68	60	0	0.000	-0.029	0.099	0.141	4.328	0.012	0.002	80	460	100	35	33	Error	0	35	-1	34	2576	7473	-0.167	2.750	0	0	0
1	17	6	"spike_control_v1_i"	"14257"	7160	6510	100	32	33	6	18	33	33	33	6	18	13	1	0	62	65	16	24	60	60	61	12	19	28	12	0	-0.500	0.000	0.524	0.539	2.719	0.005	0.000	80	452	100	1	5	Error	-1	2	0	5	2602	5176	0.000	0.333	0	0	0
1	18	6	"Empty"	"0"	7340	6510	100	33	33	6	18	33	33	33	6	18	15	0	0	56	59	12	20	61	61	62	13	20	10	1	0	0.000	0.000	0.409	0.512	2.906	0.026	0.003	80	452	100	-5	-2	Error	0	-5	0	-2	2631	4698	0.000	-0.231	0	0	0
1	19	6	""	"148496"	7520	6520	100	33	34	6	17	33	33	33	6	18	17	2	0	111	113	43	38	61	61	61	13	21	77	72	0	0.000	0.019	0.076	0.091	4.120	0.003	0.000	80	451	100	50	53	Error	0	50	1	52	2693	9050	0.167	4.000	0	0	0
1	20	6	""	"148322"	7700	6520	100	33	33	6	18	33	33	34	6	17	13	2	0	615	520	222	42	61	61	62	13	20	95	90	0	0.000	0.000	0.007	0.008	3.555	0.000	0.000	80	432	100	554	459	Error	0	554	0	459	2647	41593	-0.167	35.231	0	0	0
1	21	6	""	"148560"	7880	6510	100	33	33	6	18	34	34	34	5	14	12	3	0	58	59	12	20	62	62	63	13	20	11	1	0	0.250	0.333	0.444	0.495	2.625	0.023	0.001	80	452	100	-5	-4	-2.000	-1	-4	-1	-3	2634	4752	-0.200	-0.308	0	0	0
1	22	6	""	"148185"	8060	6510	100	33	33	5	15	34	34	34	5	14	10	0	0	56	58	13	22	61	61	63	12	19	13	3	0	0.200	0.333	0.400	0.439	2.826	0.006	0.002	80	502	100	-6	-4	-2.322	-1	-5	-1	-3	2603	4620	-0.200	-0.417	0	0	0
1	1	7	""	"148230"	4280	6710	100	33	33	7	21	33	33	33	6	18	21	2	0	1602	1302	737	56	61	61	61	13	21	83	82	0	0.000	0.000	0.004	0.009	11.308	0.001	0.005	80	484	100	1541	1241	Error	0	1541	0	1241	2664	104145	0.000	95.462	0	0	0
1	2	7	""	"148444"	4470	6700	100	32	32	6	18	33	33	33	6	18	12	0	0	517	1343	1370	102	60	60	61	14	22	67	56	0	-0.002	-0.001	0.139	0.036	23.950	-0.001	0.011	80	450	100	456	1282	Error	-1	457	-1	1283	2565	107471	-0.167	91.571	0	0	0
1	3	7	""	"148164"	4640	6710	100	33	32	6	18	33	33	33	6	18	12	1	0	92	99	37	37	60	60	61	13	21	70	58	0	0.000	-0.026	0.132	0.147	3.328	0.021	0.008	80	438	100	32	38	Error	0	32	-1	39	2596	7944	-0.167	2.923	0	0	0
1	4	7	""	"148232"	4820	6700	100	32	33	6	18	32	32	32	6	18	18	1	0	53	55	14	25	59	59	60	13	21	8	2	0	0.000	-0.250	0.447	0.437	2.982	0.116	0.034	80	452	100	-6	-3	Error	0	-6	1	-4	2603	4406	0.167	-0.385	0	0	0
1	5	7	""	"148350"	5000	6700	100	33	32	6	18	32	32	32	6	18	20	1	0	71	69	18	26	59	59	60	13	21	40	17	0	0.083	0.000	0.278	0.283	2.694	0.099	0.047	80	452	100	13	10	-3.585	1	12	0	10	2595	5524	0.000	0.692	0	0	0
1	6	7	""	"148090"	5180	6710	100	33	33	6	18	33	33	32	6	18	13	2	0	71	73	22	30	59	59	61	13	21	48	26	0	0.000	0.000	0.333	0.292	3.122	0.068	0.026	80	452	100	12	14	Error	0	12	0	14	2625	5867	0.167	0.923	0	0	0
1	7	7	""	"148142"	5360	6700	100	32	33	6	18	33	33	33	6	18	15	3	0	51	52	11	21	61	61	62	13	20	2	1	0	0.100	0.000	0.286	0.332	3.020	0.079	0.014	80	461	100	-11	-9	-3.322	-1	-10	0	-9	2609	4140	0.000	-0.769	0	0	0
1	8	7	""	"148022"	5540	6700	100	33	33	6	18	33	33	33	6	18	13	3	0	64	65	13	20	60	60	61	13	21	23	5	0	0.000	0.000	0.500	0.654	2.951	0.062	0.011	80	461	100	4	5	Error	0	4	0	5	2632	5189	0.000	0.308	0	0	0
1	9	7	""	"148505"	5720	6700	100	33	33	6	18	33	33	33	6	18	13	1	0	51	52	15	28	60	60	61	14	22	7	1	0	0.000	0.000	0.500	0.486	3.343	0.048	0.011	80	462	100	-9	-8	Error	0	-9	0	-8	2623	4171	0.000	-0.643	0	0	0
1	10	7	""	"148152"	5910	6700	100	32	32	6	18	33	33	33	6	18	12	0	0	153	133	62	46	61	61	69	161	233	3	0	0	-0.011	-0.014	0.051	0.097	6.782	-0.002	0.000	80	450	100	91	71	Error	-1	92	-1	72	2595	10626	-0.167	0.398	0	0	0
1	11	7	""	"148161"	6080	6700	100	32	32	6	18	33	33	33	6	18	11	2	0	57	57	14	24	60	60	61	13	21	11	3	0	0.333	0.333	0.526	0.502	3.898	0.058	0.011	80	440	100	-4	-4	-1.585	-1	-3	-1	-3	2591	4561	-0.167	-0.308	0	0	0
1	12	7	""	"148513"	6260	6700	100	32	33	6	18	32	32	33	6	18	18	0	0	52	52	13	25	61	61	62	13	20	5	0	0	0.000	-0.111	0.405	0.359	3.118	0.095	0.022	80	461	100	-9	-8	Error	0	-9	1	-9	2617	4191	0.000	-0.769	0	0	0
1	13	7	""	"148469"	6440	6700	100	34	33	5	15	33	33	33	6	18	10	1	0	46	48	12	25	60	60	61	14	22	2	1	0	-0.071	0.000	0.250	0.290	2.422	0.026	0.003	80	461	100	-13	-12	Error	1	-14	0	-12	2632	3856	0.000	-0.929	0	0	0
1	14	7	""	"148203"	6620	6700	100	33	32	6	18	33	33	33	6	18	8	0	0	54	53	10	18	59	59	60	13	21	1	0	0	0.000	0.167	0.500	0.550	2.725	0.080	0.016	80	461	100	-5	-7	Error	0	-5	-1	-6	2595	4274	-0.167	-0.538	0	0	0
1	15	7	""	"148477"	6800	6700	100	33	33	6	18	33	33	33	6	18	15	0	0	88	89	28	31	59	59	59	12	20	65	53	0	0.000	0.000	0.152	0.159	3.737	-0.001	0.000	80	451	100	29	30	Error	0	29	0	30	2611	7134	0.000	2.500	0	0	0
1	16	7	""	"148572"	6980	6710	100	33	33	5	15	33	33	33	6	18	13	2	0	250	225	87	38	59	59	60	13	21	90	85	0	0.000	0.000	0.032	0.041	5.139	-0.001	0.000	80	442	100	191	166	Error	0	191	0	166	2645	18006	0.000	12.692	0	0	0
1	17	7	""	"148333"	7160	6700	100	34	33	5	15	33	33	33	5	15	13	1	0	236	198	108	54	60	60	61	13	21	76	67	0	0.006	0.000	0.025	0.040	6.102	0.003	0.002	80	462	100	177	138	-7.459	1	176	0	138	2660	15811	0.000	10.538	0	0	0
1	18	7	""	"148391"	7350	6700	100	33	33	6	18	33	33	33	6	18	13	3	0	3908	2764	1929	69	61	61	62	13	20	83	82	0	0.000	0.000	0.003	0.006	13.929	-0.001	0.025	80	462	100	3847	2703	Error	0	3847	0	2703	2630	221157	0.000	207.846	0	0	0
1	19	7	""	"148450"	7530	6700	100	35	34	5	14	33	33	33	6	18	13	1	0	70	71	16	22	61	61	61	13	21	38	17	0	0.222	0.100	0.300	0.316	2.847	0.050	0.010	80	430	100	11	11	-2.170	2	9	1	10	2721	5697	0.167	0.769	0	0	0
1	20	7	"hsa-miR-381-3p"	"148306"	7700	6700	100	34	34	5	14	33	33	33	5	15	15	1	0	91	93	32	34	60	60	61	12	19	68	58	0	0.032	0.030	0.106	0.142	4.245	0.034	0.024	80	440	100	32	34	-4.954	1	31	1	33	2701	7472	0.200	2.667	0	0	0
1	21	7	""	"148122"	7890	6700	100	32	33	6	18	34	34	34	5	14	13	5	0	567	435	326	74	60	60	62	12	19	67	65	0	-0.004	-0.003	0.261	0.088	12.413	-0.001	0.004	80	462	100	505	374	Error	-2	507	-1	375	2656	34803	-0.200	31.083	0	0	0
1	22	7	""	"148150"	8070	6710	100	32	32	6	18	34	34	34	6	17	10	1	0	122	122	48	39	61	61	62	12	19	77	68	0	-0.033	-0.033	0.066	0.104	3.916	-0.008	0.002	80	471	100	59	59	Error	-2	61	-2	61	2592	9774	-0.333	5.000	0	0	0
1	1	8	""	"148120"	4290	6890	100	32	33	6	18	33	33	32	6	18	12	2	0	51	52	14	26	59	59	60	13	21	6	2	0	0.125	0.000	0.454	0.461	2.415	0.082	0.019	80	474	100	-9	-7	-3.000	-1	-8	0	-7	2603	4154	0.167	-0.615	0	0	0
1	2	8	"hsa-miR-383-5p"	"146024"	4470	6890	100	33	33	7	21	33	33	32	6	18	17	6	0	58	58	13	22	61	61	61	14	22	8	0	0	0.000	0.000	0.500	0.584	2.882	0.112	0.034	80	452	100	-3	-3	Error	0	-3	0	-3	2661	4635	0.167	-0.214	0	0	0
1	3	8	""	"42659"	4650	6890	100	33	32	7	21	33	33	33	6	18	17	1	0	1195	810	616	76	60	60	60	15	25	68	66	0	0.000	-0.001	0.007	0.015	9.691	0.001	0.001	80	430	100	1135	749	Error	0	1135	-1	750	2599	64797	-0.167	50.000	0	0	0
1	4	8	""	"17287"	4820	6890	100	32	33	6	18	33	33	33	7	21	10	0	0	56	58	12	20	60	60	61	14	22	11	0	0	0.250	0.000	0.498	0.476	2.957	0.134	0.055	80	430	100	-5	-2	-2.000	-1	-4	0	-2	2610	4672	0.000	-0.214	0	0	0
1	5	8	"Empty"	"0"	5000	6890	100	32	32	7	21	32	32	33	7	21	13	2	0	59	60	14	23	60	60	61	14	22	15	2	0	0.000	0.000	0.536	0.598	2.994	0.171	0.092	80	452	100	-1	0	Error	0	-1	0	0	2583	4775	-0.143	-0.071	0	0	0
1	6	8	""	"11234"	5190	6900	100	33	33	6	18	32	32	32	7	21	12	1	0	94	94	27	28	61	61	61	13	21	76	60	0	0.030	0.030	0.149	0.152	3.107	0.057	0.037	80	452	100	34	34	-5.044	1	33	1	33	2602	7540	0.143	2.538	0	0	0
1	7	8	"hsa-miR-802"	"30442"	5370	6900	100	33	33	7	21	33	33	32	6	18	22	2	0	51	54	13	24	61	61	61	13	21	5	2	0	0.000	0.000	0.367	0.358	2.576	0.121	0.038	80	451	100	-10	-7	Error	0	-10	0	-7	2656	4310	0.167	-0.538	0	0	0
1	8	8	"hsa-miR-4428"	"168574"	5550	6900	100	32	32	5	15	32	32	33	6	18	12	1	0	302	238	156	65	60	60	61	13	21	67	63	0	0.000	0.000	0.026	0.040	6.052	-0.001	0.000	80	439	100	242	178	Error	0	242	0	178	2554	19061	-0.167	13.615	0	0	0
1	9	8	"hsa-miR-5590-5p"	"168970"	5720	6890	100	31	32	7	21	33	33	33	6	18	15	2	0	49	50	12	24	59	59	61	13	21	2	1	0	0.200	0.111	0.354	0.389	2.698	0.056	0.011	80	440	100	-12	-10	-2.322	-2	-10	-1	-9	2582	4023	-0.167	-0.846	0	0	0
1	10	8	"hsa-miR-5692a"	"168938"	5900	6890	100	32	33	6	18	33	33	33	6	18	17	2	0	49	50	13	26	60	60	61	13	21	7	0	0	0.091	0.000	0.313	0.378	3.249	0.055	0.010	80	452	100	-12	-10	-3.459	-1	-11	0	-10	2640	4023	0.000	-0.846	0	0	0
1	11	8	"hsa-miR-4729"	"168825"	6080	6890	100	33	33	6	18	33	33	32	6	18	15	1	0	722	496	364	73	60	60	61	14	22	70	65	0	0.000	0.000	0.013	0.032	9.821	0.001	0.003	80	462	100	662	436	Error	0	662	0	436	2649	39661	0.167	31.071	0	0	0
1	12	8	"hsa-miR-4475"	"168640"	6270	6900	100	32	32	6	18	32	32	32	6	18	13	0	0	242	204	93	45	62	62	63	20	31	77	76	0	0.000	0.000	0.030	0.045	4.726	0.004	0.003	80	461	100	180	142	Error	0	180	0	142	2529	16305	0.000	7.050	0	0	0
1	13	8	"hsa-miR-4535"	"168874"	6450	6900	100	32	32	7	21	32	32	32	6	18	18	8	0	73	75	18	24	61	61	63	20	31	30	10	0	0.000	0.000	0.247	0.297	4.086	0.009	0.001	80	451	100	12	14	Error	0	12	0	14	2595	5983	0.000	0.600	0	0	0
1	14	8	"hsa-miR-5002-3p"	"168656"	6630	6900	100	33	33	6	18	32	32	32	6	18	15	2	0	325	253	151	59	59	59	61	14	22	77	70	0	0.004	0.005	0.025	0.039	6.348	0.004	0.006	80	451	100	267	195	-8.055	1	266	1	194	2620	20243	0.167	13.714	0	0	0
1	15	8	""	"168838"	6810	6900	100	34	33	5	15	33	33	33	6	18	15	1	0	197	168	77	45	61	61	61	13	21	80	70	0	0.007	0.000	0.041	0.049	3.886	0.007	0.005	80	461	100	137	107	-7.087	1	136	0	107	2676	13429	0.000	8.231	0	0	0
1	16	8	"hsa-miR-4754"	"168861"	6990	6890	100	33	33	6	18	33	33	33	6	18	16	2	0	74	79	23	29	60	60	61	13	21	50	32	0	0.000	0.000	0.286	0.247	3.263	0.020	0.004	80	442	100	14	19	Error	0	14	0	19	2654	6308	0.000	1.385	0	0	0
1	17	8	"hsa-miR-4999-3p"	"168667"	7170	6890	100	33	33	6	18	32	32	33	6	18	20	1	0	62	62	14	22	60	60	61	13	21	16	6	0	0.500	0.500	0.348	0.417	3.192	0.057	0.013	80	461	100	3	3	-1.000	1	2	1	2	2612	4977	0.000	0.077	0	0	0
1	18	8	"hsa-miR-4735-5p"	"168910"	7350	6890	100	34	33	5	15	33	33	33	5	15	15	1	0	85	83	27	32	60	60	61	13	21	62	46	0	0.040	0.000	0.143	0.145	2.892	-0.013	0.002	80	440	100	26	23	-4.644	1	25	0	23	2641	6634	0.000	1.692	0	0	0
1	19	8	"hsa-miR-5683"	"168664"	7520	6890	100	33	34	5	14	33	33	33	6	18	17	1	0	50	51	13	25	61	61	61	12	19	5	1	0	0.000	-0.100	0.333	0.382	4.000	-0.025	0.003	80	448	100	-11	-9	Error	0	-11	1	-10	2721	4116	0.167	-0.833	0	0	0
1	20	8	""	"168712"	7700	6890	100	34	33	6	18	34	34	33	5	15	17	2	0	56	56	12	21	61	61	62	13	20	6	1	0	0.000	0.200	0.714	0.635	3.136	0.023	0.001	80	470	100	-5	-6	Error	0	-5	-1	-5	2671	4506	0.000	-0.462	0	0	0
1	21	8	"hsa-miR-4772-5p"	"168766"	7890	6890	100	33	33	5	15	33	33	33	5	15	15	1	0	90	91	30	32	61	61	62	12	19	67	55	0	0.000	0.000	0.118	0.151	3.190	0.006	0.001	80	459	100	29	30	Error	0	29	0	30	2666	7285	0.000	2.417	0	0	0
1	22	8	"hsa-miR-5088-5p"	"168569"	8060	6880	100	34	34	5	14	34	34	34	5	14	13	2	0	60	61	12	19	62	62	63	13	20	11	1	0	0.000	0.000	0.500	0.445	2.639	0.045	0.009	80	458	100	-2	-1	Error	0	-2	0	-1	2712	4860	0.000	-0.154	0	0	0
1	1	9	""	"168608"	4290	7080	100	33	33	6	18	32	32	32	6	18	16	1	0	98	97	39	40	60	60	61	12	19	58	56	0	0.026	0.027	0.103	0.142	4.132	0.034	0.022	80	472	100	39	38	-5.248	1	38	1	37	2619	7774	0.167	3.000	0	0	0
1	2	9	"hsa-miR-3689d"	"168883"	4460	7080	100	32	33	7	21	32	32	32	6	18	21	5	0	54	55	15	27	63	63	62	13	20	12	1	0	0.000	-0.125	0.318	0.381	3.081	0.164	0.069	80	440	100	-9	-7	Error	0	-9	1	-8	2620	4435	0.167	-0.538	0	0	0
1	3	9	"hsa-miR-5693"	"168669"	4640	7080	100	33	33	6	18	33	33	33	7	21	10	0	0	58	59	13	22	60	60	62	15	24	11	1	0	0.000	0.000	0.500	0.524	3.697	0.080	0.021	80	452	100	-2	-1	Error	0	-2	0	-1	2614	4734	0.000	-0.200	0	0	0
1	4	9	"hsa-miR-4785"	"168791"	4820	7070	100	32	32	6	18	33	33	33	7	21	13	0	0	70	73	22	30	61	61	62	16	25	36	12	0	-0.111	-0.083	0.429	0.460	4.059	0.069	0.023	80	458	100	8	11	Error	-1	9	-1	12	2583	5813	-0.143	0.688	0	0	0
1	5	9	"hsa-miR-4761-3p"	"168804"	5000	7070	100	32	32	6	18	32	32	33	7	21	8	1	0	54	54	16	29	62	62	63	15	23	5	1	0	0.000	0.000	0.250	0.319	3.093	0.086	0.053	80	451	100	-8	-8	Error	0	-8	0	-8	2567	4283	-0.143	-0.600	0	0	0
1	6	9	"hsa-miR-3529-3p"	"169368"	5180	7080	100	32	32	6	18	33	33	33	6	18	13	1	0	250	212	103	48	61	61	62	13	20	80	75	0	-0.005	-0.007	0.037	0.051	3.945	0.001	0.000	80	442	100	188	150	Error	-1	189	-1	151	2575	16925	-0.167	11.538	0	0	0
1	7	9	"hsa-miR-4665-5p"	"169178"	5360	7080	100	33	33	6	18	33	33	33	6	18	12	0	0	63	64	13	20	61	61	62	13	20	20	6	0	0.000	0.000	0.569	0.535	4.319	0.065	0.014	80	468	100	2	3	Error	0	2	0	3	2612	5110	0.000	0.154	0	0	0
1	8	9	"hsa-miR-4748"	"169221"	5550	7080	100	32	33	6	18	32	32	33	6	18	20	5	0	360	553	520	94	62	62	62	13	20	56	53	0	0.000	0.002	0.025	0.047	13.816	0.000	0.000	80	440	100	298	492	Error	0	298	1	491	2621	44237	0.000	37.769	0	0	0
1	9	9	"hsa-miR-345-3p"	"169076"	5720	7080	100	33	33	6	18	33	33	33	6	18	15	2	0	177	155	77	49	61	61	62	13	20	75	68	0	0.000	0.000	0.050	0.080	5.928	0.005	0.002	80	450	100	116	94	Error	0	116	0	94	2628	12372	0.000	7.154	0	0	0
1	10	9	"hsa-miR-5195-3p"	"169346"	5910	7080	100	33	32	6	18	33	33	33	6	18	15	1	0	112	109	41	37	60	60	61	14	22	72	63	0	0.000	-0.020	0.061	0.082	4.979	0.006	0.001	80	450	100	52	48	Error	0	52	-1	49	2595	8753	-0.167	3.429	0	0	0
1	11	9	"hsa-miR-4726-5p"	"169031"	6080	7080	100	35	35	7	20	32	32	33	6	18	23	11	0	7821	5023	3995	79	61	61	62	16	25	91	86	0	0.000	0.001	0.001	0.003	11.794	0.001	0.055	80	456	100	7763	4965	Error	3	7760	3	4962	2775	401869	0.333	310.063	0	0	0
1	12	9	"hsa-miR-4474-3p"	"169276"	6260	7080	100	33	33	6	18	32	32	32	6	18	16	1	0	60	59	14	23	61	61	63	16	25	8	1	0	-1.000	-0.500	0.429	0.441	2.997	0.075	0.025	80	452	100	0	-1	Error	1	-1	1	-2	2638	4745	0.167	-0.250	0	0	0
1	13	9	"hsa-miR-4472"	"169170"	6450	7080	100	32	32	6	18	33	33	32	6	18	12	0	0	238	1433	1604	111	61	61	63	19	30	60	56	0	-0.006	-0.001	0.098	0.031	22.495	0.000	0.006	80	440	100	176	1371	Error	-1	177	-1	1372	2569	114608	0.000	72.105	0	0	0
1	14	9	"hsa-miR-5580-3p"	"169168"	6620	7080	100	34	33	6	18	32	32	32	6	18	18	3	0	176	164	67	40	61	61	62	13	20	83	77	0	0.017	0.010	0.045	0.053	4.192	0.011	0.011	80	440	100	117	104	-5.845	2	115	1	103	2670	13156	0.167	7.846	0	0	0
1	15	9	"hsa-miR-4699-5p"	"169335"	6810	7090	100	32	33	6	18	33	33	33	6	18	12	2	0	612	499	335	67	61	61	61	12	19	81	75	0	-0.002	0.000	0.012	0.026	6.404	0.001	0.002	80	452	100	550	438	Error	-1	551	0	438	2618	39934	0.000	36.500	0	0	0
1	16	9	"hsa-miR-4462"	"169043"	6990	7080	100	33	33	5	15	33	33	33	6	18	13	1	0	225	215	141	65	61	61	61	13	21	70	62	0	0.000	0.000	0.066	0.081	8.029	0.005	0.008	80	440	100	164	154	Error	0	164	0	154	2658	17212	0.000	11.846	0	0	0
1	17	9	"hsa-miR-5006-3p"	"169136"	7160	7090	100	32	32	6	18	33	33	33	6	18	13	1	0	212	184	75	40	60	60	61	12	19	86	77	0	-0.007	-0.008	0.044	0.053	5.372	-0.009	0.011	80	439	100	151	123	Error	-1	152	-1	124	2595	14684	-0.167	10.250	0	0	0
1	18	9	"hsa-miR-3682-5p"	"169243"	7340	7080	100	34	34	5	14	33	33	33	6	18	11	0	0	243	204	110	53	61	61	61	13	21	77	67	0	0.005	0.007	0.029	0.038	4.728	0.006	0.009	80	452	100	183	144	-7.508	1	182	1	143	2695	16287	0.167	11.000	0	0	0
1	19	9	"hsa-miR-4640-3p"	"169205"	7520	7090	100	32	32	6	18	33	33	33	6	18	13	1	0	724	583	285	48	60	60	62	13	20	91	88	0	-0.002	-0.002	0.012	0.020	6.078	-0.002	0.013	80	450	100	663	522	Error	-1	664	-1	523	2586	46628	-0.167	40.077	0	0	0
1	20	9	"hsa-miR-548ai/hsa-miR-570-5p"	"169078"	7700	7090	100	34	34	6	17	34	34	33	6	18	13	2	0	52	53	14	26	61	61	62	13	20	8	2	0	0.000	0.000	0.263	0.300	2.459	0.025	0.002	80	450	100	-9	-8	Error	0	-9	0	-8	2692	4222	0.167	-0.692	0	0	0
1	21	9	"hsa-miR-4764-3p"	"169130"	7880	7090	100	35	35	5	14	33	33	33	6	18	13	1	0	448	433	100	23	61	61	62	13	20	100	98	0	0.005	0.005	0.011	0.010	2.035	0.005	0.032	80	451	100	389	374	-7.596	2	387	2	372	2783	34677	0.333	28.538	0	0	0
1	22	9	"hsa-miR-4417"	"169358"	8060	7080	100	35	35	6	17	33	33	34	6	17	22	5	0	82	88	31	35	61	61	62	13	20	60	42	0	0.095	0.074	0.243	0.259	3.819	0.021	0.006	80	492	100	23	29	-3.392	2	21	2	27	2820	7034	0.167	2.000	0	0	0
1	1	10	"Empty"	"0"	4280	7270	100	31	32	6	18	32	32	32	6	18	12	5	0	61	60	12	20	61	61	61	13	21	13	1	0	100000.000	0.000	0.354	0.392	3.227	0.057	0.008	80	484	100	-1	-1	16.610	-1	0	0	-1	2543	4821	0.000	-0.077	0	0	0
1	2	10	"hsa-miR-4525"	"169278"	4460	7270	100	32	33	7	21	32	32	33	7	21	18	3	0	52	54	12	22	61	61	62	13	20	5	0	0	0.000	-0.143	0.455	0.513	3.008	0.110	0.039	80	462	100	-9	-6	Error	0	-9	1	-7	2614	4338	0.000	-0.615	0	0	0
1	3	10	"hsa-miR-4451"	"169167"	4650	7270	100	33	32	6	18	32	32	32	6	18	13	3	0	400	303	214	70	61	61	61	13	21	62	60	0	0.003	0.000	0.021	0.048	6.864	0.003	0.005	80	471	100	340	242	-8.405	1	339	0	242	2596	24270	0.000	18.615	0	0	0
1	4	10	"hsa-miR-4786-5p"	"169086"	4830	7280	100	33	32	6	18	33	33	32	6	18	10	2	0	91	89	29	32	61	61	61	14	22	62	53	0	0.000	-0.036	0.214	0.174	3.400	0.051	0.025	80	468	100	30	27	Error	0	30	-1	28	2579	7105	0.000	2.000	0	0	0
1	5	10	""	"168937"	5010	7270	100	32	32	6	18	32	32	33	7	21	8	0	0	57	59	11	18	63	63	63	16	25	2	0	0	0.000	0.000	0.538	0.552	3.045	0.094	0.020	80	470	100	-6	-4	Error	0	-6	0	-4	2527	4713	-0.143	-0.250	0	0	0
1	6	10	""	"168555"	5190	7270	100	31	32	6	18	32	32	33	6	18	13	1	0	107	135	80	59	60	60	62	13	20	63	57	0	-0.021	0.000	0.072	0.124	5.784	0.008	0.005	80	450	100	46	75	Error	-1	47	0	75	2526	10811	-0.167	5.615	0	0	0
1	7	10	""	"168688"	5360	7290	100	32	32	6	18	33	33	33	6	18	12	1	0	2521	2392	462	19	61	61	62	13	20	100	100	0	0.000	0.000	0.002	0.002	2.374	0.000	0.000	80	458	100	2459	2330	Error	-1	2460	-1	2331	2592	191351	-0.167	179.231	0	0	0
1	8	10	""	"169250"	5550	7270	100	33	32	6	18	33	33	33	6	18	7	0	0	530	384	255	66	61	61	62	13	20	77	68	0	0.000	-0.003	0.013	0.024	5.530	-0.001	0.001	80	451	100	469	322	Error	0	469	-1	323	2578	30740	-0.167	24.769	0	0	0
1	9	10	"hsa-miR-5096"	"169398"	5720	7270	100	32	32	7	21	33	33	33	6	18	16	3	0	56	57	14	24	61	61	61	12	19	11	3	0	0.200	0.250	0.407	0.362	3.068	-0.002	0.000	80	440	100	-6	-5	-2.322	-1	-5	-1	-4	2599	4598	-0.167	-0.333	0	0	0
1	10	10	"hsa-miR-4427"	"169386"	5900	7270	100	33	33	6	18	33	33	33	6	18	13	2	0	122	114	44	38	60	60	61	13	21	75	71	0	0.000	0.000	0.081	0.090	4.210	0.009	0.002	80	452	100	62	54	Error	0	62	0	54	2621	9140	0.000	4.077	0	0	0
1	11	10	""	"168607"	6080	7290	100	33	33	6	18	32	32	33	6	18	16	0	0	2602	2052	1018	49	60	60	61	13	21	97	96	0	0.000	0.001	0.002	0.004	5.270	0.000	0.001	80	446	100	2543	1993	Error	1	2542	1	1992	2624	164177	0.000	153.154	0	0	0
1	12	10	"Empty"	"0"	6260	7270	100	33	33	6	18	33	33	33	6	18	10	2	0	58	58	13	22	61	61	61	13	21	7	2	0	0.000	0.000	0.578	0.576	3.363	0.034	0.003	80	452	100	-3	-3	Error	0	-3	0	-3	2653	4673	0.000	-0.231	0	0	0
1	13	10	""	"168813"	6440	7270	100	33	33	6	18	33	33	33	6	18	13	3	0	72	74	19	25	61	61	61	13	21	43	21	0	0.000	0.000	0.432	0.405	3.183	-0.005	0.000	80	460	100	11	13	Error	0	11	0	13	2609	5887	0.000	1.000	0	0	0
1	14	10	"Empty"	"0"	6620	7270	100	32	32	5	15	33	33	33	6	18	10	1	0	61	61	12	19	62	62	62	12	19	8	1	0	1.000	1.000	0.414	0.523	2.948	0.059	0.011	80	460	100	-2	-2	0.000	-1	-1	-1	-1	2592	4853	-0.167	-0.083	0	0	0
1	15	10	"Empty"	"0"	6800	7270	100	33	32	5	15	33	33	33	6	18	5	0	0	62	61	14	22	61	61	62	13	20	10	5	0	0.000	100000.000	0.361	0.362	3.034	0.042	0.008	80	442	100	1	-1	Error	0	1	-1	0	2591	4902	-0.167	-0.077	0	0	0
1	16	10	"Empty"	"0"	6980	7270	100	33	33	6	18	33	33	33	6	18	16	2	0	61	62	12	19	60	60	62	13	20	21	2	0	0.000	0.000	0.600	0.613	3.553	0.094	0.026	80	452	100	1	2	Error	0	1	0	2	2656	4999	0.000	0.000	0	0	0
1	17	10	"Empty"	"0"	7160	7270	100	32	32	6	18	33	33	33	6	18	13	1	0	61	62	12	19	63	63	63	12	19	11	3	0	0.500	1.000	0.500	0.550	3.395	0.089	0.020	80	442	100	-3	-2	-1.000	-1	-2	-1	-1	2581	4988	-0.167	-0.083	0	0	0
1	18	10	"Empty"	"0"	7340	7270	100	35	34	6	17	33	33	33	6	18	16	2	0	62	63	12	19	61	61	62	12	19	18	3	0	2.000	0.500	0.600	0.614	3.051	0.101	0.027	80	452	100	3	3	1.000	2	1	1	2	2718	5038	0.167	0.083	0	0	0
1	19	10	"Empty"	"0"	7520	7270	100	32	33	5	15	33	33	33	6	18	10	0	0	63	65	22	33	61	61	63	13	20	16	5	0	-0.500	0.000	0.523	0.548	2.905	0.027	0.005	80	450	100	1	4	Error	-1	2	0	4	2623	5161	0.000	0.154	0	0	0
1	20	10	"Empty"	"0"	7700	7270	100	33	33	6	18	34	34	33	6	18	12	2	0	62	63	13	20	61	61	62	13	20	16	3	0	-1.000	-0.500	0.333	0.390	2.974	0.034	0.003	80	442	100	0	1	Error	-1	1	-1	2	2672	5035	0.000	0.077	0	0	0
1	21	10	"Empty"	"0"	7880	7270	100	34	33	6	18	34	34	34	6	17	7	0	0	63	62	12	19	61	61	62	13	20	12	2	0	0.000	-1.000	0.583	0.507	3.535	0.062	0.015	80	442	100	2	0	Error	0	2	-1	1	2640	4969	-0.167	0.000	0	0	0
1	22	10	"Empty"	"0"	8060	7270	100	33	33	5	15	34	34	34	5	14	10	2	0	62	62	11	17	62	62	63	13	20	10	0	0	100000.000	100000.000	0.600	0.583	2.713	0.031	0.004	80	474	100	-1	-1	16.610	-1	0	-1	0	2654	4923	-0.200	-0.077	0	0	0
1	1	11	"Empty"	"0"	4290	7460	100	33	32	5	15	32	32	32	6	18	7	1	0	59	60	13	21	61	61	61	13	21	18	1	0	-0.500	0.000	0.483	0.408	2.420	0.138	0.045	80	500	100	-1	-1	Error	1	-2	0	-1	2573	4798	0.000	-0.077	0	0	0
1	2	11	"hsa-miR-23a-5p"	"42638"	4470	7460	100	33	32	7	21	33	33	33	6	18	18	2	0	221	195	124	63	60	60	61	13	21	70	58	0	0.000	-0.007	0.092	0.097	7.054	-0.008	0.010	80	456	100	161	134	Error	0	161	-1	135	2596	15576	-0.167	10.308	0	0	0
1	3	11	""	"42888"	4640	7470	100	31	32	6	18	32	32	32	6	18	15	0	0	331	282	145	51	60	60	61	14	22	78	76	0	-0.004	0.000	0.027	0.039	7.379	0.002	0.002	80	449	100	270	222	Error	-1	271	0	222	2540	22533	0.000	15.786	0	0	0
1	4	11	"ebv-miR-BART1-3p"	"17519"	4820	7470	100	31	32	5	15	32	32	32	6	18	13	0	0	54	56	12	21	60	60	61	14	22	11	0	0	0.167	0.000	0.455	0.461	2.977	0.104	0.031	80	452	100	-7	-4	-2.585	-1	-6	0	-4	2536	4514	0.000	-0.357	0	0	0
1	5	11	""	"17278"	5000	7470	100	33	32	6	18	32	32	32	6	18	17	1	0	440	358	182	50	61	61	61	13	21	77	77	0	0.003	0.000	0.015	0.021	5.617	0.002	0.002	80	470	100	380	297	-8.566	1	379	0	297	2573	28613	0.000	22.846	0	0	0
1	6	11	"hsa-miR-921"	"46507"	5180	7470	100	34	33	6	18	33	33	33	6	18	13	1	0	315	247	152	61	61	61	61	12	19	72	66	0	0.004	0.000	0.026	0.052	5.759	0.003	0.002	80	470	100	255	186	-7.989	1	254	0	186	2632	19747	0.000	15.500	0	0	0
1	7	11	"hsa-miR-181a-2-3p"	"17928"	5360	7470	100	32	33	6	18	32	32	33	6	18	17	3	0	142	145	78	53	60	60	62	13	20	71	61	0	0.000	0.012	0.103	0.119	5.417	0.004	0.001	80	451	100	82	86	Error	0	82	1	85	2632	11570	0.000	6.385	0	0	0
1	8	11	""	"-1"	5540	7460	100	32	33	6	18	33	33	33	6	18	16	0	0	176	269	217	80	60	60	62	13	20	60	56	0	-0.009	0.000	0.111	0.106	9.280	0.002	0.002	80	471	100	115	209	Error	-1	116	0	209	2641	21549	0.000	15.923	0	0	0
1	9	11	""	"17537"	5730	7460	100	33	32	7	21	33	33	33	6	18	15	2	0	219	772	776	100	62	62	62	13	20	61	57	0	0.000	-0.001	0.206	0.068	17.498	0.000	0.000	80	460	100	157	709	Error	0	157	-1	710	2592	61731	-0.167	54.615	0	0	0
1	10	11	""	"42722"	5900	7460	100	33	32	6	18	33	33	33	6	18	8	0	0	67	68	15	22	60	60	72	154	213	0	0	0	0.000	-0.125	0.392	0.382	4.268	0.072	0.016	80	456	100	7	7	Error	0	7	-1	8	2570	5474	-0.167	-0.026	0	0	0
1	11	11	""	"42645"	6080	7460	100	33	33	7	21	33	33	33	6	18	13	3	0	61	62	13	20	60	60	63	57	90	0	0	0	0.000	0.000	0.429	0.439	2.858	0.113	0.032	80	439	100	1	2	Error	0	1	0	2	2641	4942	0.000	-0.018	0	0	0
1	12	11	""	"46636"	6260	7460	100	32	32	6	18	33	33	33	6	18	11	0	0	392	314	230	73	60	60	61	13	21	63	62	0	-0.003	-0.004	0.028	0.058	6.972	-0.001	0.001	80	461	100	331	253	Error	-1	332	-1	254	2587	25083	-0.167	19.462	0	0	0
1	13	11	"hsa-miR-502-5p"	"11134"	6440	7470	100	33	33	5	15	32	32	33	6	18	13	0	0	86	89	27	30	61	61	62	14	22	67	48	0	0.040	0.036	0.129	0.161	3.565	0.001	0.000	80	460	100	26	29	-4.644	1	25	1	28	2630	7081	0.000	1.929	0	0	0
1	14	11	""	"17295"	6620	7470	100	33	33	7	21	33	33	33	6	18	15	3	0	511	391	230	58	62	62	62	13	20	76	75	0	0.000	0.000	0.013	0.036	9.586	0.000	0.000	80	438	100	449	329	Error	0	449	0	329	2671	31264	0.000	25.308	0	0	0
1	15	11	""	"32825"	6800	7460	100	33	33	6	18	33	33	33	6	18	11	1	0	188	177	115	64	62	62	62	12	19	61	56	0	0.000	0.000	0.050	0.079	6.735	0.000	0.000	80	460	100	126	115	Error	0	126	0	115	2628	14161	0.000	9.583	0	0	0
1	16	11	""	"46276"	6980	7460	100	32	33	6	18	33	33	33	6	18	13	1	0	66	66	14	21	61	61	62	12	19	28	10	0	-0.200	0.000	0.375	0.464	2.822	0.024	0.002	80	460	100	4	5	Error	-1	5	0	5	2671	5241	0.000	0.333	0	0	0
1	17	11	"hsa-miR-508-5p"	"42812"	7160	7460	100	32	33	5	15	33	33	33	6	18	12	1	0	821	628	448	71	62	62	62	13	20	73	72	0	-0.001	0.000	0.010	0.026	9.860	-0.001	0.003	80	460	100	758	566	Error	-1	759	0	566	2619	50206	0.000	43.538	0	0	0
1	18	11	"hsa-miR-19b-2-5p"	"42918"	7340	7460	100	34	34	6	17	33	33	33	6	18	20	1	0	54	57	14	24	62	62	62	13	20	10	2	0	-0.125	-0.200	0.400	0.369	4.185	0.024	0.002	80	460	100	-7	-4	Error	1	-8	1	-5	2741	4557	0.167	-0.385	0	0	0
1	19	11	""	"46457"	7520	7470	100	33	33	5	15	33	33	33	6	18	13	0	0	278	225	122	54	61	61	63	13	20	73	70	0	0.000	0.000	0.027	0.051	6.907	-0.003	0.003	80	460	100	217	164	Error	0	217	0	164	2647	18034	0.000	12.462	0	0	0
1	20	11	""	"42469"	7700	7460	100	33	33	6	18	34	34	34	6	17	8	2	0	98	105	87	82	63	63	63	13	20	58	52	0	-0.029	-0.024	0.171	0.187	5.300	0.016	0.021	80	460	100	34	41	Error	-1	35	-1	42	2672	8401	-0.167	3.231	0	0	0
1	21	11	""	"27575"	7880	7460	100	35	34	5	14	34	34	34	5	14	10	1	0	699	622	539	86	62	62	63	13	20	60	60	0	0.002	0.000	0.006	0.021	13.676	0.001	0.003	80	448	100	638	560	-9.315	1	637	0	560	2709	49739	0.000	43.000	0	0	0
1	22	11	"Empty"	"0"	8050	7450	100	36	35	5	14	33	33	33	5	15	22	3	0	60	60	13	21	62	62	62	13	20	11	2	0	-1.500	-1.000	0.636	0.699	3.079	-0.007	0.000	80	484	100	1	0	Error	3	-2	2	-2	2792	4792	0.400	-0.154	0	0	0
1	1	12	""	"46481"	4280	7670	100	32	32	6	18	32	32	33	6	18	13	5	0	64	62	16	25	60	60	61	13	21	17	5	0	0.000	0.000	0.389	0.346	2.753	0.100	0.031	80	500	100	4	2	Error	0	4	0	2	2576	4964	-0.167	0.077	0	0	0
1	2	12	"spike_control_v2_40"	"29001"	4460	7670	100	33	33	6	18	33	33	33	6	18	17	2	0	349	298	138	46	61	61	62	14	22	85	80	0	0.000	0.000	0.024	0.037	5.749	0.002	0.001	80	458	100	288	237	Error	0	288	0	237	2663	23816	0.000	16.857	0	0	0
1	3	12	"kshv-miR-K12-12-5p"	"42516"	4640	7660	100	32	32	6	18	32	32	32	6	18	10	1	0	55	57	13	22	60	60	63	21	33	6	0	0	0.000	0.000	0.444	0.494	3.212	0.049	0.013	80	460	100	-5	-3	Error	0	-5	0	-3	2537	4581	0.000	-0.286	0	0	0
1	4	12	"hsa-miR-1270"	"46752"	4820	7660	100	33	33	6	18	33	33	32	6	18	16	2	0	206	176	106	60	62	62	63	22	34	61	58	0	0.000	0.000	0.038	0.065	5.656	0.003	0.001	80	440	100	144	114	Error	0	144	0	114	2619	14068	0.167	5.136	0	0	0
1	5	12	""	"46807"	4990	7670	100	32	32	5	15	32	32	32	6	18	15	1	0	622	470	274	58	60	60	61	13	21	81	78	0	0.000	0.000	0.015	0.022	5.067	0.000	0.000	80	439	100	562	410	Error	0	562	0	410	2595	37585	0.000	31.462	0	0	0
1	6	12	"hsa-miR-1248"	"46427"	5170	7670	100	33	33	6	18	33	33	33	6	18	21	2	0	60	61	13	21	61	61	61	13	21	20	3	0	0.000	0.000	0.556	0.575	3.166	0.144	0.056	80	451	100	-1	0	Error	0	-1	0	0	2636	4866	0.000	0.000	0	0	0
1	7	12	""	"42821"	5350	7670	100	33	32	6	18	32	32	33	6	18	18	0	0	336	296	153	51	62	62	62	13	20	82	77	0	0.004	0.000	0.021	0.027	5.297	0.001	0.000	80	451	100	275	234	-8.098	1	274	0	234	2585	23702	-0.167	18.000	0	0	0
1	8	12	""	"46279"	5530	7660	100	34	34	7	20	32	32	32	6	18	23	3	0	54	53	13	24	60	60	61	13	21	6	1	0	-0.333	-0.286	0.371	0.365	2.714	0.128	0.051	80	461	100	-4	-5	Error	2	-6	2	-7	2700	4230	0.333	-0.615	0	0	0
1	9	12	"hsa-miR-31-5p"	"11052"	5710	7660	100	33	33	6	18	32	32	32	6	18	17	3	0	1494	1037	775	74	60	60	62	13	20	75	73	0	0.001	0.001	0.005	0.019	14.144	0.000	0.000	80	471	100	1435	978	Error	1	1434	1	977	2632	82955	0.167	75.000	0	0	0
1	10	12	"hsa-miR-943"	"42696"	5890	7670	100	33	33	6	18	33	33	32	6	18	16	2	0	8243	8205	681	8	61	61	80	217	271	100	100	0	0.000	0.000	0.001	0.001	1.985	0.000	0.001	80	458	100	8182	8144	Error	0	8182	0	8144	2645	656362	0.167	37.442	0	0	0
1	11	12	"hsa-miR-586"	"42754"	6070	7660	100	33	33	6	18	33	33	33	6	18	11	1	0	59	62	15	24	61	61	80	216	270	0	0	0	0.000	0.000	0.375	0.387	2.724	0.133	0.072	80	461	100	-2	1	Error	0	-2	0	1	2612	4956	0.000	-0.083	0	0	0
1	12	12	""	"42632"	6250	7660	100	33	32	6	18	32	32	33	6	18	12	0	0	54	55	11	20	60	60	61	14	22	3	1	0	-0.167	0.000	0.500	0.463	3.179	0.062	0.016	80	461	100	-5	-5	Error	1	-6	0	-5	2554	4437	-0.167	-0.429	0	0	0
1	13	12	"hsa-miR-597-5p"	"42818"	6430	7660	100	33	33	6	18	32	32	33	6	18	17	2	0	61	64	15	23	60	60	61	13	21	23	3	0	1.000	0.250	0.474	0.428	3.241	0.041	0.006	80	472	100	2	5	0.000	1	1	1	4	2600	5109	0.000	0.231	0	0	0
1	14	12	"hsa-miR-149-5p"	"42810"	6630	7640	100	32	33	6	18	33	33	33	6	18	17	2	0	66	68	15	22	61	61	62	13	20	31	10	0	-0.200	0.000	0.478	0.490	2.659	0.040	0.006	80	455	100	4	7	Error	-1	5	0	7	2631	5405	0.000	0.462	0	0	0
1	15	12	"hsa-miR-634"	"42591"	6800	7660	100	33	33	6	18	33	33	33	6	18	15	1	0	665	515	295	57	60	60	61	12	19	82	78	0	0.000	0.000	0.010	0.025	8.434	0.000	0.000	80	449	100	605	455	Error	0	605	0	455	2650	41215	0.000	37.833	0	0	0
1	16	12	"ebv-miR-BART20-3p"	"17585"	6980	7660	100	34	33	6	18	33	33	33	6	18	10	1	0	95	89	29	32	60	60	61	13	21	66	58	0	0.029	0.000	0.125	0.142	3.415	0.018	0.004	80	460	100	36	29	-5.129	1	35	0	29	2617	7118	0.000	2.154	0	0	0
1	17	12	"hsa-miR-1180-3p"	"42848"	7160	7660	100	32	33	7	21	33	33	33	6	18	17	3	0	57	59	11	18	61	61	62	14	22	8	1	0	0.250	0.000	0.650	0.638	3.131	0.001	0.000	80	460	100	-5	-2	-2.000	-1	-4	0	-2	2625	4735	0.000	-0.214	0	0	0
1	18	12	"hsa-miR-24-3p"	"17506"	7340	7660	100	34	34	6	17	33	33	33	6	18	13	1	0	3115	2657	2195	82	62	62	63	13	20	68	67	0	0.000	0.000	0.002	0.010	25.461	0.000	0.001	80	460	100	3054	2596	Error	1	3053	1	2595	2684	212549	0.167	199.538	0	0	0
1	19	12	""	"42919"	7520	7660	100	34	34	6	17	33	33	33	5	15	17	5	0	974	2018	1929	95	63	63	63	13	20	62	61	0	0.001	0.001	0.002	0.013	23.376	0.000	0.000	80	452	100	912	1956	-9.831	1	911	1	1955	2689	161409	0.200	150.385	0	0	0
1	20	12	""	"42937"	7700	7660	100	33	33	5	15	34	34	34	5	14	12	1	0	55	56	11	19	63	63	64	13	20	5	0	0	0.125	0.143	0.333	0.376	2.653	-0.014	0.001	80	460	100	-9	-8	-3.000	-1	-8	-1	-7	2645	4481	-0.200	-0.615	0	0	0
1	21	12	"kshv-miR-K12-3-5p"	"42795"	7880	7660	100	33	33	5	15	34	34	34	6	17	8	0	0	848	665	501	75	62	62	63	13	20	66	65	0	-0.001	-0.002	0.005	0.018	14.606	-0.001	0.001	80	450	100	785	602	Error	-1	786	-1	603	2639	53160	-0.167	46.308	0	0	0
1	22	12	"ebv-miR-BART10-5p"	"42485"	8060	7670	100	34	33	5	15	34	34	34	5	14	13	0	0	99	98	29	29	62	62	62	12	19	80	65	0	0.000	-0.028	0.093	0.108	3.235	-0.011	0.002	80	484	100	37	35	Error	0	37	-1	36	2674	7864	-0.200	3.000	0	0	0
1	1	13	""	"11271"	4280	7860	100	34	34	6	17	33	33	33	6	18	20	2	0	337	272	143	52	61	61	62	13	20	77	72	0	0.004	0.005	0.037	0.056	6.888	0.003	0.003	80	484	100	277	212	-8.109	1	276	1	211	2703	21752	0.167	16.154	0	0	0
1	2	13	"hsa-miR-1267"	"46633"	4470	7850	100	33	33	6	18	33	33	33	6	18	13	2	0	419	358	269	75	61	61	63	14	22	67	62	0	0.000	0.000	0.024	0.043	7.082	0.002	0.004	80	440	100	358	297	Error	0	358	0	297	2634	28600	0.000	21.071	0	0	0
1	3	13	"spike_control_v2_37"	"28684"	4640	7860	100	33	33	7	21	32	32	32	6	18	23	6	0	259	208	125	60	60	60	61	14	22	66	65	0	0.005	0.007	0.054	0.066	7.134	0.004	0.002	80	458	100	200	149	-7.637	1	199	1	148	2675	16601	0.167	10.500	0	0	0
1	4	13	"hsa-miR-450b-5p"	"42896"	4830	7850	100	31	33	6	18	33	33	32	6	18	15	0	0	79	81	27	33	60	60	62	17	27	50	28	0	-0.105	0.000	0.278	0.270	3.445	0.031	0.010	80	459	100	17	21	Error	-2	19	0	21	2605	6442	0.167	1.118	0	0	0
1	5	13	""	"42685"	5000	7850	100	33	33	6	18	33	33	33	6	18	13	0	0	54	54	12	22	60	60	60	13	21	5	1	0	0.000	0.000	0.500	0.523	2.748	0.079	0.024	80	430	100	-6	-6	Error	0	-6	0	-6	2606	4301	0.000	-0.462	0	0	0
1	6	13	"hsa-miR-504-5p"	"28480"	5180	7850	100	34	33	6	18	33	33	33	6	18	13	2	0	56	56	14	25	61	61	61	14	22	7	2	0	-0.200	0.000	0.384	0.470	2.996	0.098	0.029	80	451	100	-4	-5	Error	1	-5	0	-5	2630	4477	0.000	-0.357	0	0	0
1	7	13	"hsa-miR-1307-3p"	"42681"	5360	7850	100	33	33	6	18	33	33	33	6	18	12	1	0	57	57	12	21	59	59	61	13	21	11	2	0	0.000	0.000	0.600	0.713	3.457	0.094	0.025	80	442	100	-2	-2	Error	0	-2	0	-2	2650	4575	0.000	-0.308	0	0	0
1	8	13	"hcmv-miR-UL36-3p"	"42610"	5540	7850	100	33	33	6	18	33	33	33	6	18	13	2	0	53	54	11	20	60	60	61	13	21	2	1	0	0.000	0.000	0.508	0.523	3.334	0.059	0.011	80	452	100	-7	-6	Error	0	-7	0	-6	2640	4329	0.000	-0.538	0	0	0
1	9	13	"hsa-miR-103a-3p"	"10919"	5720	7860	100	34	33	6	18	33	33	33	6	18	13	2	0	1686	1169	802	68	60	60	61	13	21	83	73	0	0.001	0.000	0.004	0.011	11.163	0.000	0.000	80	451	100	1627	1109	Error	1	1626	0	1109	2640	93498	0.000	85.231	0	0	0
1	10	13	""	"17388"	5900	7850	100	33	33	6	18	33	33	33	6	18	12	3	0	111	105	49	46	59	59	60	12	20	58	56	0	0.000	0.000	0.134	0.136	5.222	0.000	0.000	80	442	100	52	46	Error	0	52	0	46	2615	8388	0.000	3.750	0	0	0
1	11	13	""	"42767"	6080	7850	100	33	33	6	18	33	33	33	6	18	13	1	0	162	134	68	50	61	61	62	14	22	65	56	0	0.000	0.000	0.053	0.104	4.998	-0.007	0.003	80	452	100	101	73	Error	0	101	0	73	2634	10748	0.000	5.143	0	0	0
1	12	13	""	"11021"	6260	7850	100	34	33	6	18	33	33	33	6	18	13	0	0	57	57	11	19	62	62	63	16	25	5	0	0	-0.200	0.000	0.396	0.391	2.366	0.034	0.007	80	452	100	-4	-5	Error	1	-5	0	-5	2656	4571	0.000	-0.375	0	0	0
1	13	13	"hsa-miR-1225-5p"	"46541"	6440	7850	100	33	33	6	18	33	33	33	6	18	13	1	0	67	67	14	20	61	61	61	15	24	23	5	0	0.000	0.000	0.547	0.602	3.475	0.085	0.038	80	452	100	6	6	Error	0	6	0	6	2629	5322	0.000	0.400	0	0	0
1	14	13	"hsa-miR-105-5p"	"5250"	6620	7850	100	33	32	6	18	32	32	33	6	18	12	1	0	67	67	14	20	61	61	62	14	22	27	3	0	0.167	0.000	0.380	0.362	2.763	-0.012	0.001	80	468	100	7	6	-2.585	1	6	0	6	2577	5341	-0.167	0.357	0	0	0
1	15	13	"hsa-miR-2110"	"42734"	6800	7850	100	34	33	6	18	33	33	33	6	18	15	1	0	697	575	463	80	60	60	61	13	21	62	61	0	0.002	0.000	0.009	0.031	12.360	0.000	0.000	80	452	100	638	515	-9.315	1	637	0	515	2654	45961	0.000	39.538	0	0	0
1	16	13	""	"46518"	6980	7850	100	33	33	6	18	33	33	33	5	15	15	2	0	59	59	12	20	60	60	62	16	25	8	1	0	0.000	0.000	0.845	0.582	3.124	0.017	0.001	80	452	100	-1	-1	Error	0	-1	0	-1	2619	4723	0.000	-0.187	0	0	0
1	17	13	""	"42665"	7160	7850	100	33	33	5	15	33	33	33	6	18	15	0	0	63	65	17	26	61	61	63	15	23	18	5	0	0.000	0.000	0.429	0.456	3.204	0.009	0.001	80	452	100	2	4	Error	0	2	0	4	2668	5160	0.000	0.133	0	0	0
1	18	13	""	"46923"	7340	7850	100	35	34	6	17	33	33	33	6	18	16	5	0	105	100	37	37	61	61	62	12	19	68	61	0	0.045	0.026	0.098	0.140	3.745	0.001	0.000	80	452	100	46	40	-4.459	2	44	1	39	2757	8001	0.167	3.167	0	0	0
1	19	13	"hsa-miR-1203"	"46411"	7520	7850	100	33	33	6	18	33	33	33	6	18	17	1	0	178	160	86	53	62	62	62	13	20	68	66	0	0.000	0.000	0.052	0.091	7.153	0.002	0.001	80	452	100	116	98	Error	0	116	0	98	2679	12803	0.000	7.538	0	0	0
1	20	13	"hsa-miR-1263"	"46747"	7700	7850	100	32	33	5	15	34	34	33	6	18	10	0	0	89	91	29	31	62	62	63	13	20	66	53	0	-0.074	-0.034	0.130	0.175	3.743	-0.010	0.001	80	452	100	25	28	Error	-2	27	-1	29	2667	7303	0.000	2.154	0	0	0
1	21	13	""	"146183"	7880	7840	100	33	33	5	15	34	34	34	6	17	10	1	0	59	59	11	18	61	61	62	13	20	8	0	0	0.500	0.500	0.500	0.544	2.317	0.018	0.001	80	460	100	-3	-3	-1.000	-1	-2	-1	-2	2676	4749	-0.167	-0.231	0	0	0
1	22	13	"hsa-miR-3927-3p"	"146190"	8070	7840	100	34	33	6	18	34	34	34	6	17	10	2	0	68	71	17	23	62	62	62	13	20	33	17	0	0.000	-0.111	0.300	0.369	4.322	-0.023	0.002	80	488	100	6	8	Error	0	6	-1	9	2663	5670	-0.167	0.692	0	0	0
1	1	14	""	"146013"	4290	8040	100	33	33	7	21	32	32	32	6	18	22	3	0	137	119	59	49	60	60	61	14	22	61	57	0	0.013	0.017	0.119	0.141	5.070	0.008	0.002	80	474	100	78	60	-6.267	1	77	1	59	2649	9539	0.167	4.143	0	0	0
1	2	14	"hsa-miR-1914-3p"	"146061"	4470	8040	100	32	33	6	18	32	32	32	6	18	18	2	0	65	67	19	28	61	61	62	14	22	33	13	0	0.000	0.167	0.333	0.443	2.539	0.036	0.006	80	440	100	4	7	Error	0	4	1	6	2610	5350	0.167	0.357	0	0	0
1	3	14	"spike_control_v2_17"	"25557"	4640	8050	100	32	32	6	18	32	32	32	6	18	22	1	0	988	736	455	61	60	60	60	13	21	77	76	0	0.000	0.000	0.009	0.019	8.907	-0.001	0.003	80	430	100	928	676	Error	0	928	0	676	2597	58859	0.000	52.000	0	0	0
1	4	14	"spike_control_v2_35"	"28568"	4820	8050	100	33	32	7	21	32	32	32	6	18	15	3	0	169	149	71	47	60	60	62	23	37	68	63	0	0.009	0.000	0.047	0.074	4.792	0.008	0.004	80	461	100	110	89	-6.768	1	109	0	89	2579	11881	0.000	3.783	0	0	0
1	5	14	""	"146060"	5010	8040	100	34	33	7	21	32	32	32	6	18	18	2	0	96	95	41	43	62	62	63	22	34	56	38	0	0.059	0.030	0.182	0.210	5.252	-0.012	0.004	80	471	100	36	34	-4.087	2	34	1	33	2604	7567	0.167	1.455	0	0	0
1	6	14	""	"145658"	5190	8050	100	33	32	6	18	33	33	33	6	18	10	2	0	148	135	61	45	61	61	61	15	24	68	67	0	0.000	-0.014	0.055	0.094	5.425	0.006	0.002	80	461	100	87	73	Error	0	87	-1	74	2559	10789	-0.167	4.933	0	0	0
1	7	14	""	"146079"	5370	8040	100	33	33	5	15	33	33	33	6	18	7	1	0	53	53	13	24	60	60	62	15	24	8	0	0	0.000	0.000	0.437	0.472	2.674	0.057	0.013	80	460	100	-7	-7	Error	0	-7	0	-7	2603	4265	0.000	-0.600	0	0	0
1	8	14	""	"146199"	5550	8040	100	33	32	6	18	32	32	33	6	18	15	1	0	2375	2728	2489	91	61	61	62	13	20	75	67	0	0.000	0.000	0.008	0.014	28.035	0.000	0.004	80	440	100	2315	2667	Error	1	2314	0	2667	2598	218221	-0.167	205.077	0	0	0
1	9	14	"hsa-miR-1909-5p"	"146138"	5720	8040	100	34	33	7	21	33	33	33	6	18	21	6	0	59	60	13	21	60	60	61	14	22	13	2	0	-1.000	0.000	0.545	0.568	3.269	0.065	0.019	80	430	100	0	0	Error	1	-1	0	0	2677	4815	0.000	-0.071	0	0	0
1	10	14	""	"146177"	5900	8040	100	33	33	6	18	33	33	33	6	18	18	1	0	50	52	11	21	60	60	61	13	21	3	0	0	0.000	0.000	0.348	0.345	2.935	0.089	0.020	80	462	100	-10	-8	Error	0	-10	0	-8	2660	4127	0.000	-0.692	0	0	0
1	11	14	"hsv1-miR-H6-3p"	"146117"	6090	8040	100	33	33	6	18	32	32	33	6	18	20	1	0	137	123	45	36	61	61	62	15	24	73	67	0	0.013	0.016	0.074	0.102	3.164	0.022	0.019	80	450	100	77	63	-6.248	1	76	1	62	2644	9832	0.000	4.067	0	0	0
1	12	14	""	"146028"	6260	8040	100	34	34	6	17	33	33	33	6	18	15	1	0	56	57	12	21	61	61	62	15	24	6	0	0	-0.200	-0.250	0.485	0.477	2.778	0.116	0.040	80	440	100	-4	-3	Error	1	-5	1	-4	2681	4574	0.167	-0.333	0	0	0
1	13	14	""	"146212"	6440	8040	100	32	32	5	15	33	33	33	6	18	8	0	0	55	53	14	26	61	61	61	14	22	6	2	0	0.167	0.125	0.400	0.453	3.676	0.046	0.008	80	462	100	-7	-9	-2.585	-1	-6	-1	-8	2565	4251	-0.167	-0.571	0	0	0
1	14	14	""	"146209"	6630	8040	100	33	32	6	18	33	33	33	6	18	7	0	0	7295	4716	3481	73	61	61	62	16	25	83	78	0	0.000	0.000	0.001	0.004	19.993	0.000	0.000	80	462	100	7234	4654	Error	0	7234	-1	4655	2568	377261	-0.167	290.875	0	0	0
1	15	14	"spike_control_v2_32"	"28393"	6810	8040	100	32	32	6	18	32	32	33	6	18	13	1	0	997	689	491	71	61	61	61	15	24	73	67	0	0.000	0.000	0.010	0.030	14.016	-0.001	0.006	80	452	100	936	628	Error	0	936	0	628	2589	55158	-0.167	41.867	0	0	0
1	16	14	""	"146220"	6990	8040	100	33	33	6	18	32	32	33	6	18	18	3	0	1371	910	639	70	61	61	62	16	25	76	75	0	0.001	0.001	0.007	0.019	9.845	0.000	0.000	80	452	100	1311	850	Error	1	1310	1	849	2664	72786	0.000	53.000	0	0	0
1	17	14	"hsa_negative_control_7"	"10902"	7170	8040	100	33	33	6	18	33	33	33	6	18	12	1	0	56	56	11	19	62	62	63	14	22	5	0	0	0.000	0.000	0.572	0.638	3.209	0.009	0.000	80	452	100	-6	-6	Error	0	-6	0	-6	2621	4458	0.000	-0.500	0	0	0
1	18	14	""	"146055"	7350	8040	100	33	33	5	15	33	33	33	6	18	11	2	0	484	377	239	63	61	61	62	14	22	73	72	0	0.000	0.000	0.032	0.036	8.071	-0.001	0.001	80	452	100	423	316	Error	0	423	0	316	2667	30191	0.000	22.500	0	0	0
1	19	14	"spike_control_v2_43"	"29146"	7530	8040	100	34	33	5	15	33	33	33	5	15	21	1	0	512	383	255	66	62	62	62	14	22	72	70	0	0.002	0.000	0.012	0.027	8.642	0.001	0.002	80	440	100	451	321	-8.814	1	450	0	321	2679	30616	0.000	22.929	0	0	0
1	20	14	"hsa-miR-625-5p"	"145831"	7700	8040	100	33	33	5	15	33	33	33	5	15	13	5	0	3692	3112	2833	91	62	62	62	12	19	76	70	0	0.000	0.000	0.002	0.008	26.133	0.000	0.000	80	448	100	3630	3050	Error	0	3630	0	3050	2628	248983	0.000	254.167	0	0	0
1	21	14	"hsa-miR-646"	"145963"	7880	8040	100	32	33	6	18	34	34	34	5	14	12	1	0	53	54	11	20	60	60	61	13	21	5	1	0	0.286	0.167	0.561	0.552	2.717	0.061	0.016	80	460	100	-9	-7	-1.807	-2	-7	-1	-6	2607	4330	-0.200	-0.538	0	0	0
1	22	14	"hsa-miR-1247-5p"	"145977"	8060	8050	100	33	33	5	15	33	33	34	5	14	20	1	0	287	276	52	18	60	60	61	12	19	98	97	0	0.000	0.000	0.021	0.016	2.313	-0.001	0.000	80	478	100	227	216	Error	0	227	0	216	2660	22042	-0.200	17.917	0	0	0
1	1	15	"hsa-miR-501-5p"	"145675"	4280	8230	100	32	32	6	18	33	33	33	7	21	10	1	0	168	147	78	53	59	59	61	13	21	71	62	0	-0.009	-0.011	0.089	0.108	5.346	0.007	0.004	80	494	100	108	87	Error	-1	109	-1	88	2583	11799	-0.143	6.615	0	0	0
1	2	15	"hsa-miR-125b-1-3p"	"145838"	4470	8230	100	32	33	6	18	32	32	32	6	18	21	1	0	2395	1658	1361	82	61	61	61	13	21	72	70	0	0.000	0.001	0.004	0.017	17.435	0.000	0.000	80	440	100	2334	1598	Error	0	2334	1	1597	2607	132635	0.167	122.846	0	0	0
1	3	15	""	"145953"	4640	8230	100	33	33	7	21	33	33	33	6	18	15	3	0	547	394	278	70	61	61	62	13	20	72	66	0	0.000	0.000	0.016	0.029	6.457	0.004	0.018	80	430	100	486	333	Error	0	486	0	333	2631	31507	0.000	25.538	0	0	0
1	4	15	"hsa-miR-512-5p"	"145690"	4830	8230	100	32	32	6	18	33	33	33	6	18	16	1	0	136	129	60	46	62	62	62	13	20	71	66	0	-0.014	-0.015	0.088	0.116	3.692	0.008	0.003	80	440	100	73	66	Error	-1	74	-1	67	2596	10330	-0.167	5.154	0	0	0
1	5	15	""	"-1"	5000	8240	100	33	33	7	21	33	33	33	6	18	16	2	0	353	281	154	54	62	62	62	13	20	76	76	0	0.000	0.000	0.021	0.025	5.281	0.001	0.000	80	439	100	291	219	Error	0	291	0	219	2604	22496	0.000	16.846	0	0	0
1	6	15	"hsa-miR-150-5p"	"145678"	5180	8240	100	33	32	6	18	33	33	33	6	18	6	0	0	136	127	51	40	62	62	62	12	19	76	67	0	0.000	-0.015	0.049	0.070	4.048	0.003	0.000	80	452	100	74	64	Error	0	74	-1	65	2536	10123	-0.167	5.417	0	0	0
1	7	15	""	"145884"	5370	8240	100	33	33	7	21	32	32	32	6	18	26	6	0	1485	1055	799	75	60	60	61	13	21	77	72	0	0.001	0.001	0.006	0.016	11.901	0.000	0.002	80	436	100	1426	996	Error	1	1425	1	995	2638	84408	0.167	76.462	0	0	0
1	8	15	"hsa-miR-648"	"145715"	5540	8230	100	31	32	6	18	33	33	33	6	18	11	3	0	78	83	31	37	60	60	62	13	20	56	36	0	-0.111	-0.043	0.239	0.291	4.660	0.042	0.018	80	440	100	16	22	Error	-2	18	-1	23	2596	6661	-0.167	1.615	0	0	0
1	9	15	"hsa-miR-27b-3p"	"147199"	5730	8230	100	32	33	6	18	33	33	33	6	18	12	1	0	1640	1396	1177	84	59	59	61	13	21	78	68	0	-0.001	0.000	0.005	0.015	13.982	0.000	0.002	80	440	100	1580	1337	Error	-1	1581	0	1337	2604	111650	0.000	102.692	0	0	0
1	10	15	"hsa-miR-4309"	"147535"	5900	8230	100	33	33	6	18	33	33	33	6	18	7	2	0	385	322	168	52	59	59	61	14	22	80	75	0	0.000	0.000	0.013	0.021	7.348	0.002	0.002	80	430	100	326	263	Error	0	326	0	263	2609	25747	0.000	18.643	0	0	0
1	11	15	"hsa-miR-3152-3p"	"147892"	6080	8230	100	33	32	7	21	33	33	33	6	18	15	1	0	75	81	24	29	61	61	62	15	24	47	31	0	0.000	-0.050	0.199	0.251	3.372	0.030	0.007	80	462	100	14	19	Error	0	14	-1	20	2546	6476	-0.167	1.267	0	0	0
1	12	15	""	"147890"	6270	8230	100	33	33	5	15	33	33	33	6	18	7	0	0	134	124	41	33	62	62	64	21	32	78	71	0	0.000	0.000	0.074	0.085	4.896	0.000	0.000	80	450	100	72	62	Error	0	72	0	62	2615	9931	0.000	2.857	0	0	0
1	13	15	"hsa-miR-4305"	"147611"	6440	8230	100	33	33	6	18	33	33	33	6	18	16	0	0	105	102	28	27	61	61	62	17	27	76	61	0	0.000	0.000	0.132	0.171	3.863	0.015	0.005	80	440	100	44	41	Error	0	44	0	41	2658	8157	0.000	2.353	0	0	0
1	14	15	""	"147934"	6620	8230	100	34	33	7	21	33	33	33	6	18	16	1	0	277	262	197	75	60	60	62	14	22	58	57	0	0.005	0.000	0.027	0.067	9.660	0.004	0.007	80	462	100	218	202	-7.762	1	217	0	202	2666	20965	0.000	14.286	0	0	0
1	15	15	"hsa-miR-4294"	"147627"	6810	8230	100	32	32	6	18	33	33	33	6	18	13	1	0	3363	2403	2212	92	60	60	61	13	21	72	68	0	0.000	0.000	0.003	0.011	17.632	0.000	0.000	80	463	100	3302	2342	Error	-1	3303	-1	2343	2591	192246	-0.167	180.154	0	0	0
1	16	15	"hsa-miR-4276"	"147770"	6990	8230	100	32	32	5	15	33	33	33	6	18	7	0	0	51	52	12	23	61	61	61	13	21	3	0	0	0.100	0.111	0.360	0.351	2.625	0.028	0.004	80	440	100	-11	-10	-3.322	-1	-10	-1	-9	2568	4146	-0.167	-0.692	0	0	0
1	17	15	"hsa-let-7b-5p"	"147165"	7160	8230	100	33	33	5	15	33	33	33	6	18	11	1	0	20897	14327	12344	86	62	62	62	14	22	87	80	0	0.000	0.000	0.000	0.002	26.521	0.000	0.000	80	430	100	20835	14265	Error	0	20835	0	14265	2675	1146124	0.000	1018.929	0	0	0
1	18	15	"hsa-miR-4320"	"147705"	7340	8230	100	33	33	6	18	33	33	33	6	18	13	2	0	50	51	13	25	61	61	62	14	22	2	0	0	0.000	0.000	0.310	0.333	2.848	-0.015	0.001	80	442	100	-11	-10	Error	0	-11	0	-10	2674	4064	0.000	-0.786	0	0	0
1	19	15	"hsa-miR-466"	"147848"	7520	8230	100	34	33	5	15	33	33	33	6	18	12	0	0	53	54	10	18	62	62	63	13	20	5	0	0	-0.111	0.000	0.387	0.488	2.888	0.055	0.008	80	452	100	-8	-8	Error	1	-9	0	-8	2661	4329	0.000	-0.692	0	0	0
1	20	15	"hsv2-miR-H6-3p"	"147900"	7700	8240	100	33	33	6	18	33	33	33	5	15	18	1	0	391	357	132	36	62	62	63	12	19	91	91	0	0.000	0.000	0.016	0.019	3.557	-0.002	0.002	80	450	100	329	295	Error	0	329	0	295	2674	28575	0.000	24.500	0	0	0
1	21	15	"hsa-miR-3175"	"147891"	7880	8230	100	33	34	6	17	33	33	34	5	14	21	6	0	1001	760	600	78	61	61	62	12	19	76	73	0	0.000	0.001	0.007	0.017	11.442	-0.001	0.006	80	442	100	940	700	Error	0	940	1	699	2684	60770	0.000	58.167	0	0	0
1	22	15	""	"147873"	8060	8220	100	34	34	5	14	34	34	34	5	14	18	5	0	60	61	13	21	61	61	62	12	19	16	5	0	0.000	0.000	0.400	0.519	3.817	0.022	0.002	80	462	100	-1	0	Error	0	-1	0	0	2749	4916	0.000	-0.083	0	0	0
1	1	16	"hsa-miR-200b-3p"	"147186"	4280	8420	100	32	33	6	18	33	33	33	6	18	18	0	0	2167	1533	1227	80	60	60	61	13	21	73	70	0	0.000	0.000	0.009	0.024	21.792	0.000	0.000	80	484	100	2106	1473	Error	-1	2107	0	1473	2647	122676	0.000	113.231	0	0	0
1	2	16	""	"147844"	4460	8410	100	32	32	6	18	33	33	33	6	18	16	3	0	61	60	14	23	60	60	61	14	22	12	1	0	-1.000	100000.000	0.455	0.479	3.089	0.033	0.003	80	451	100	0	-1	Error	-1	1	-1	0	2598	4760	-0.167	-0.071	0	0	0
1	3	16	""	"147283"	4640	8410	100	33	32	6	18	33	33	33	6	18	11	0	0	317	246	160	65	61	61	62	14	22	70	65	0	0.000	-0.005	0.027	0.048	7.281	-0.001	0.000	80	451	100	256	184	Error	0	256	-1	185	2592	19647	-0.167	13.143	0	0	0
1	4	16	""	"-1"	4820	8420	100	33	33	7	21	33	33	33	6	18	16	1	0	2391	1682	1053	62	61	61	62	13	20	82	81	0	0.000	0.000	0.003	0.007	11.789	0.000	0.000	80	452	100	2330	1621	Error	0	2330	0	1621	2609	134548	0.000	124.615	0	0	0
1	5	16	"hsa-miR-3918"	"148231"	5010	8420	100	33	33	7	21	32	32	32	6	18	26	2	0	255	218	127	58	61	61	61	15	24	68	68	0	0.005	0.006	0.039	0.050	6.045	0.004	0.003	80	418	100	195	158	-7.600	1	194	1	157	2610	17447	0.167	10.467	0	0	0
1	6	16	"hsa-miR-933"	"148635"	5180	8420	100	33	33	6	18	32	32	33	6	18	17	5	0	695	524	330	62	62	62	63	15	23	77	73	0	0.002	0.002	0.015	0.026	7.918	0.000	0.000	80	420	100	634	463	-9.306	1	633	1	462	2618	41959	0.000	30.733	0	0	0
1	7	16	""	"148660"	5360	8410	100	33	33	6	18	33	33	33	6	18	13	1	0	61	62	14	22	60	60	61	13	21	17	2	0	0.000	0.000	0.400	0.416	3.178	0.128	0.048	80	430	100	1	2	Error	0	1	0	2	2612	4930	0.000	0.077	0	0	0
1	8	16	"hsa-miR-4296"	"147660"	5540	8410	100	33	33	6	18	33	33	33	6	18	13	2	0	57	58	13	22	61	61	62	14	22	10	2	0	0.000	0.000	0.569	0.553	2.871	0.046	0.007	80	442	100	-4	-3	Error	0	-4	0	-3	2617	4664	0.000	-0.286	0	0	0
1	9	16	"hsa-miR-3185"	"147709"	5720	8410	100	33	33	6	18	33	33	33	6	18	18	2	0	55	57	12	21	61	61	64	39	60	0	0	0	0.000	0.000	0.571	0.564	2.624	0.017	0.014	80	442	100	-6	-4	Error	0	-6	0	-4	2633	4564	0.000	-0.179	0	0	0
1	10	16	"hsa-miR-3689a-5p/hsa-miR-3689b-5p/hsa-miR-3689e"	"148251"	5900	8410	100	33	33	5	15	32	32	33	6	18	15	2	0	57	57	12	21	61	61	64	39	60	0	0	0	-0.250	-0.250	0.500	0.503	3.590	0.092	0.028	80	450	100	-3	-3	Error	1	-4	1	-4	2604	4583	0.000	-0.179	0	0	0
1	11	16	"hsa-miR-3680-5p"	"148599"	6080	8420	100	32	33	6	18	32	32	33	6	18	20	1	0	93	92	29	31	61	61	62	14	22	72	56	0	0.000	0.032	0.167	0.179	3.126	0.038	0.019	80	452	100	32	32	Error	0	32	1	31	2602	7344	0.000	2.143	0	0	0
1	12	16	"hsa-miR-510-5p"	"148665"	6270	8420	100	33	33	6	18	33	33	32	6	18	11	0	0	76	77	21	27	61	61	63	19	30	45	15	0	0.000	0.000	0.326	0.336	3.536	0.013	0.002	80	452	100	15	16	Error	0	15	0	16	2611	6183	0.167	0.737	0	0	0
1	13	16	"hsa-miR-3652"	"148363"	6450	8420	100	33	32	6	18	33	33	33	6	18	8	0	0	97	93	33	35	62	62	62	13	20	61	53	0	0.000	-0.032	0.204	0.182	3.366	0.018	0.004	80	430	100	35	30	Error	0	35	-1	31	2593	7466	-0.167	2.385	0	0	0
1	14	16	"hsa-miR-3181"	"147703"	6620	8420	100	32	33	5	15	33	33	33	6	18	8	1	0	52	54	13	24	62	62	62	13	20	3	0	0	0.100	0.000	0.293	0.333	2.927	0.092	0.029	80	418	100	-11	-8	-3.322	-1	-10	0	-8	2602	4291	0.000	-0.615	0	0	0
1	15	16	"hsa-miR-3667-3p"	"148062"	6790	8420	100	33	33	5	15	33	33	33	6	18	7	1	0	80	82	21	25	61	61	61	13	21	57	40	0	0.000	0.000	0.211	0.193	3.370	0.033	0.010	80	452	100	19	21	Error	0	19	0	21	2609	6532	0.000	1.615	0	0	0
1	16	16	"hsa-miR-3664-5p"	"148206"	6980	8420	100	33	33	6	18	33	33	33	6	18	16	1	0	97	98	35	35	62	62	62	14	22	62	56	0	0.000	0.000	0.100	0.124	5.027	0.001	0.000	80	471	100	35	36	Error	0	35	0	36	2626	7850	0.000	2.571	0	0	0
1	17	16	"spike_control_v1_i"	"14257"	7160	8410	100	33	33	6	18	33	33	33	6	18	12	0	0	66	67	13	19	61	61	62	13	20	31	7	0	0.000	0.000	0.333	0.386	2.814	-0.014	0.001	80	451	100	5	6	Error	0	5	0	6	2609	5352	0.000	0.385	0	0	0
1	18	16	"Empty"	"0"	7340	8410	100	34	34	6	17	34	34	34	6	17	11	3	0	57	58	13	22	61	61	62	12	19	16	2	0	0.000	0.000	0.374	0.438	2.987	-0.019	0.001	80	451	100	-4	-3	Error	0	-4	0	-3	2732	4674	0.000	-0.333	0	0	0
1	19	16	""	"148496"	7520	8420	100	33	33	6	18	33	33	34	5	14	16	5	0	112	110	36	32	62	62	63	13	20	75	72	0	0.000	0.000	0.092	0.118	4.585	-0.005	0.001	80	463	100	50	48	Error	0	50	0	48	2676	8785	-0.200	3.615	0	0	0
1	20	16	""	"148322"	7710	8420	100	33	33	5	15	33	33	33	5	15	15	2	0	595	512	221	43	61	61	62	12	19	91	90	0	0.000	0.000	0.010	0.016	6.856	0.001	0.003	80	440	100	534	451	Error	0	534	0	451	2657	40953	0.000	37.500	0	0	0
1	21	16	""	"148560"	7880	8410	100	35	34	6	17	33	33	34	6	17	17	2	0	62	63	14	22	62	62	63	25	39	6	1	0	100000.000	1.000	0.485	0.489	2.918	0.011	0.003	80	430	100	2	2	16.610	2	0	1	1	2726	5060	0.000	0.000	0	0	0
1	22	16	""	"148185"	8060	8410	100	34	33	6	18	34	34	34	6	17	8	1	0	56	57	14	24	61	61	62	23	37	5	0	0	0.000	0.250	0.300	0.427	3.481	-0.008	0.000	80	492	100	-5	-5	Error	0	-5	-1	-4	2668	4560	-0.167	-0.217	0	0	0
1	1	17	""	"148230"	4280	8610	100	32	32	7	21	32	32	32	6	18	20	2	0	1588	1185	775	65	60	60	61	13	21	77	75	0	0.000	0.000	0.005	0.013	11.785	0.000	0.001	80	484	100	1528	1125	Error	0	1528	0	1125	2565	94834	0.000	86.462	0	0	0
1	2	17	""	"148444"	4470	8610	100	33	33	7	21	33	33	33	6	18	16	0	0	798	1345	1323	98	60	60	61	13	21	65	57	0	0.000	0.000	0.006	0.021	20.984	0.000	0.000	80	461	100	738	1285	Error	0	738	0	1285	2602	107630	0.000	98.769	0	0	0
1	3	17	""	"148164"	4650	8610	100	33	32	7	21	32	32	32	6	18	15	5	0	96	95	36	37	60	60	61	13	21	65	55	0	0.028	0.000	0.154	0.166	5.244	0.021	0.006	80	449	100	37	35	-5.170	1	36	0	35	2596	7601	0.000	2.615	0	0	0
1	4	17	""	"148232"	4820	8600	100	33	32	6	18	32	32	32	6	18	16	1	0	54	57	13	22	60	60	62	13	20	15	0	0	-0.167	0.000	0.364	0.434	2.687	0.065	0.014	80	430	100	-5	-3	Error	1	-6	0	-3	2598	4521	0.000	-0.385	0	0	0
1	5	17	""	"148350"	5000	8590	100	33	33	6	18	32	32	32	6	18	13	5	0	74	73	16	21	60	60	62	16	25	40	11	0	0.071	0.077	0.308	0.359	4.149	0.066	0.020	80	426	100	15	14	-3.807	1	14	1	13	2621	5809	0.167	0.688	0	0	0
1	6	17	""	"148090"	5170	8600	100	32	32	6	18	32	32	32	6	18	13	1	0	77	76	17	22	61	61	62	16	25	47	18	0	0.000	0.000	0.333	0.355	3.706	0.038	0.007	80	450	100	16	15	Error	0	16	0	15	2527	6113	0.000	0.875	0	0	0
1	7	17	""	"148142"	5360	8600	100	34	33	6	18	33	33	32	6	18	18	0	0	52	53	14	26	61	61	62	14	22	7	0	0	-0.111	0.000	0.500	0.517	3.168	0.084	0.020	80	470	100	-8	-8	Error	1	-9	0	-8	2656	4261	0.167	-0.643	0	0	0
1	8	17	""	"148022"	5540	8600	100	33	33	6	18	33	33	33	6	18	13	1	0	61	63	16	25	62	62	62	14	22	15	6	0	0.000	0.000	0.399	0.373	2.771	0.071	0.022	80	460	100	-1	1	Error	0	-1	0	1	2609	5007	0.000	0.071	0	0	0
1	9	17	""	"148505"	5720	8600	100	33	33	6	18	33	33	33	6	18	15	1	0	53	54	11	20	62	62	62	14	22	5	0	0	0.000	0.000	0.375	0.384	3.012	0.101	0.039	80	452	100	-9	-8	Error	0	-9	0	-8	2636	4336	0.000	-0.571	0	0	0
1	10	17	""	"148152"	5900	8610	100	32	32	6	18	33	33	33	6	18	16	2	0	156	138	68	49	61	61	62	15	24	67	65	0	-0.011	-0.013	0.085	0.104	5.593	0.006	0.003	80	450	100	94	76	Error	-1	95	-1	77	2575	11018	-0.167	5.067	0	0	0
1	11	17	""	"148161"	6080	8600	100	33	33	6	18	33	33	33	6	18	15	0	0	54	57	13	22	62	62	63	13	20	7	0	0	0.000	0.000	0.500	0.463	2.226	0.054	0.008	80	451	100	-8	-5	Error	0	-8	0	-5	2607	4520	0.000	-0.462	0	0	0
1	12	17	""	"148513"	6260	8600	100	33	33	6	18	33	33	33	6	18	15	1	0	54	54	13	24	60	60	61	15	24	5	0	0	0.000	0.000	0.400	0.434	2.878	0.050	0.008	80	450	100	-6	-6	Error	0	-6	0	-6	2638	4315	0.000	-0.467	0	0	0
1	13	17	""	"148469"	6440	8600	100	33	33	6	18	32	32	33	6	18	20	1	0	50	51	14	27	60	60	61	13	21	6	1	0	-0.100	-0.111	0.250	0.265	2.744	-0.002	0.000	80	442	100	-9	-8	Error	1	-10	1	-9	2632	4076	0.000	-0.769	0	0	0
1	14	17	""	"148203"	6620	8600	100	33	33	6	18	32	32	33	6	18	12	2	0	56	56	11	19	61	61	61	13	21	2	0	0	-0.200	-0.200	0.375	0.386	3.156	0.065	0.013	80	461	100	-4	-4	Error	1	-5	1	-5	2614	4474	0.000	-0.385	0	0	0
1	15	17	""	"148477"	6810	8610	100	34	33	6	18	32	32	33	6	18	15	1	0	86	89	32	35	62	62	62	13	20	58	48	0	0.083	0.037	0.188	0.213	3.478	0.008	0.001	80	463	100	26	28	-3.585	2	24	1	27	2625	7120	0.000	2.077	0	0	0
1	16	17	""	"148572"	6990	8620	100	32	32	6	18	33	33	33	6	18	11	0	0	267	238	87	36	60	60	62	13	20	92	88	0	-0.005	-0.006	0.017	0.022	3.023	-0.002	0.001	80	451	100	206	177	Error	-1	207	-1	178	2589	19071	-0.167	13.538	0	0	0
1	17	17	""	"148333"	7170	8610	100	33	33	6	18	33	33	33	6	18	17	1	0	242	199	115	57	61	61	62	15	24	72	65	0	0.000	0.000	0.095	0.094	5.537	0.001	0.000	80	451	100	181	138	Error	0	181	0	138	2662	15955	0.000	9.133	0	0	0
1	18	17	""	"148391"	7350	8610	100	32	33	5	15	34	34	33	6	18	6	1	0	4666	3140	2353	74	63	63	64	15	23	77	72	0	0.000	0.000	0.002	0.010	19.509	0.000	0.000	80	449	100	4601	3076	Error	-2	4603	-1	3077	2619	251172	0.000	205.067	0	0	0
1	19	17	""	"148450"	7540	8610	100	34	34	6	17	33	33	33	6	18	15	0	0	75	76	18	23	63	63	63	13	20	46	27	0	0.083	0.077	0.207	0.252	3.169	-0.012	0.001	80	441	100	13	14	-3.585	1	12	1	13	2682	6042	0.167	1.000	0	0	0
1	20	17	"hsa-miR-381-3p"	"148306"	7710	8610	100	33	34	5	14	33	33	33	5	15	17	2	0	102	97	34	35	62	62	63	12	19	62	60	0	0.000	0.029	0.133	0.124	4.288	-0.003	0.000	80	430	100	40	36	Error	0	40	1	35	2681	7783	0.200	2.833	0	0	0
1	21	17	""	"148122"	7890	8600	100	34	34	5	14	33	33	33	6	18	18	2	0	528	458	357	77	63	63	64	13	20	68	62	0	0.002	0.003	0.014	0.028	8.584	0.000	0.000	80	448	100	466	396	-8.861	1	465	1	395	2720	36650	0.167	30.308	0	0	0
1	22	17	""	"148150"	8060	8610	100	33	33	5	15	34	34	34	5	14	10	1	0	136	123	50	40	62	62	63	14	22	71	67	0	-0.014	-0.016	0.061	0.080	4.224	-0.014	0.010	80	470	100	73	60	Error	-1	74	-1	61	2667	9865	-0.200	4.286	0	0	0
1	1	18	""	"148120"	4280	8790	100	32	33	6	18	32	32	32	6	18	18	2	0	57	58	16	27	61	61	61	14	22	10	3	0	0.000	-0.333	0.400	0.428	3.888	0.020	0.001	80	483	100	-4	-2	Error	0	-4	1	-3	2606	4610	0.167	-0.214	0	0	0
1	2	18	"hsa-miR-383-5p"	"146024"	4460	8790	100	31	32	6	18	32	32	33	7	21	11	1	0	57	58	14	24	60	60	61	13	21	13	1	0	0.333	0.000	0.302	0.404	3.893	0.055	0.008	80	442	100	-4	-2	-1.585	-1	-3	0	-2	2567	4607	-0.143	-0.231	0	0	0
1	3	18	""	"42659"	4640	8800	100	33	33	6	18	33	33	33	6	18	16	1	0	1175	821	599	72	59	59	61	13	21	76	68	0	0.000	0.000	0.009	0.024	8.974	0.000	0.001	80	442	100	1116	762	Error	0	1116	0	762	2630	65683	0.000	58.462	0	0	0
1	4	18	""	"17287"	4820	8790	100	33	32	6	18	33	33	33	6	18	12	1	0	57	60	16	26	59	59	61	14	22	16	2	0	0.000	-1.000	0.464	0.518	3.894	0.058	0.013	80	461	100	-2	0	Error	0	-2	-1	1	2588	4794	-0.167	-0.071	0	0	0
1	5	18	"Empty"	"0"	5000	8790	100	32	32	6	18	32	32	32	6	18	17	2	0	60	60	15	25	60	60	61	15	24	15	5	0	0.000	0.000	0.429	0.361	2.665	0.059	0.013	80	478	100	0	0	Error	0	0	0	0	2599	4829	0.000	-0.067	0	0	0
1	6	18	""	"11234"	5190	8800	100	31	32	7	21	32	32	32	6	18	17	5	0	91	90	28	31	61	61	63	15	23	65	48	0	-0.033	0.000	0.176	0.213	4.572	0.028	0.008	80	460	100	29	29	Error	-1	30	0	29	2588	7239	0.000	1.800	0	0	0
1	7	18	"hsa-miR-802"	"30442"	5360	8800	100	33	33	6	18	33	33	32	6	18	11	3	0	53	54	13	24	61	61	62	14	22	5	0	0	0.000	0.000	0.500	0.464	2.901	0.062	0.012	80	438	100	-8	-7	Error	0	-8	0	-7	2607	4342	0.167	-0.571	0	0	0
1	8	18	"hsa-miR-4428"	"168574"	5540	8800	100	33	32	6	18	33	33	33	6	18	15	2	0	307	242	157	64	61	61	62	13	20	70	65	0	0.000	-0.006	0.030	0.049	6.544	-0.001	0.000	80	450	100	246	180	Error	0	246	-1	181	2588	19392	-0.167	13.846	0	0	0
1	9	18	"hsa-miR-5590-5p"	"168970"	5720	8790	100	33	33	7	21	33	33	33	6	18	16	2	0	52	52	12	23	62	62	62	13	20	2	1	0	0.000	0.000	0.510	0.533	3.451	0.054	0.008	80	460	100	-10	-10	Error	0	-10	0	-10	2604	4185	0.000	-0.769	0	0	0
1	10	18	"hsa-miR-5692a"	"168938"	5900	8790	100	33	32	6	18	32	32	33	6	18	12	1	0	47	49	14	28	61	61	61	13	21	5	2	0	-0.071	0.000	0.320	0.275	3.016	0.043	0.007	80	452	100	-13	-12	Error	1	-14	0	-12	2582	3919	-0.167	-0.923	0	0	0
1	11	18	"hsa-miR-4729"	"168825"	6090	8800	100	33	33	6	18	33	33	33	6	18	15	1	0	738	551	354	64	62	62	63	13	20	80	80	0	0.000	0.000	0.010	0.018	8.197	0.000	0.000	80	449	100	676	489	Error	0	676	0	489	2619	44108	0.000	37.538	0	0	0
1	12	18	"hsa-miR-4475"	"168640"	6260	8800	100	33	33	6	18	33	33	33	6	18	11	1	0	246	208	100	48	62	62	63	13	20	75	73	0	0.000	0.000	0.034	0.044	4.047	0.003	0.001	80	426	100	184	146	Error	0	184	0	146	2607	16672	0.000	11.154	0	0	0
1	13	18	"hsa-miR-4535"	"168874"	6430	8790	100	33	33	7	21	33	33	33	6	18	13	2	0	70	74	18	24	61	61	63	13	20	43	21	0	0.000	0.000	0.300	0.401	4.392	0.047	0.009	80	459	100	9	13	Error	0	9	0	13	2619	5891	0.000	0.846	0	0	0
1	14	18	"hsa-miR-5002-3p"	"168656"	6630	8800	100	33	32	6	18	33	33	33	6	18	11	1	0	306	242	151	62	60	60	61	14	22	68	66	0	0.000	-0.005	0.044	0.084	9.116	0.000	0.000	80	480	100	246	181	Error	0	246	-1	182	2599	19362	-0.167	12.929	0	0	0
1	15	18	""	"168838"	6810	8800	100	33	33	6	18	33	33	33	6	18	10	1	0	195	168	87	51	61	61	61	14	22	71	67	0	0.000	0.000	0.039	0.051	4.610	-0.002	0.000	80	452	100	134	107	Error	0	134	0	107	2621	13414	0.000	7.643	0	0	0
1	16	18	"hsa-miR-4754"	"168861"	6990	8800	100	33	33	6	18	32	32	33	6	18	20	1	0	83	81	20	24	60	60	62	13	20	57	42	0	0.043	0.048	0.272	0.266	3.360	0.014	0.002	80	420	100	24	22	-4.524	1	23	1	21	2617	6484	0.000	1.462	0	0	0
1	17	18	"hsa-miR-4999-3p"	"168667"	7160	8790	100	32	33	6	18	33	33	33	6	18	15	3	0	61	62	13	20	62	62	63	16	25	11	1	0	1.000	0.000	0.427	0.587	2.898	0.051	0.007	80	438	100	-2	0	0.000	-1	-1	0	0	2655	4952	0.000	-0.062	0	0	0
1	18	18	"hsa-miR-4735-5p"	"168910"	7340	8780	100	32	33	5	15	34	34	34	6	17	12	0	0	76	79	26	32	63	63	63	15	23	45	32	0	-0.154	-0.062	0.286	0.323	3.474	-0.023	0.005	80	446	100	11	15	Error	-2	13	-1	16	2625	6294	-0.167	1.067	0	0	0
1	19	18	"hsa-miR-5683"	"168664"	7520	8790	100	33	33	5	15	33	33	33	6	18	12	0	0	54	53	13	24	61	61	62	13	20	6	0	0	0.000	0.000	0.333	0.390	3.316	0.013	0.001	80	450	100	-7	-8	Error	0	-7	0	-8	2670	4243	0.000	-0.692	0	0	0
1	20	18	""	"168712"	7700	8790	100	32	33	5	15	34	34	34	6	17	7	0	0	58	59	16	27	61	61	62	12	19	13	2	0	0.667	0.500	0.308	0.341	2.637	0.040	0.007	80	460	100	-5	-3	-0.585	-2	-3	-1	-2	2631	4751	-0.167	-0.250	0	0	0
1	21	18	"hsa-miR-4772-5p"	"168766"	7890	8800	100	34	34	6	17	34	34	34	6	17	8	2	0	90	88	29	32	62	62	62	12	19	62	51	0	0.000	0.000	0.170	0.243	4.353	0.018	0.003	80	479	100	28	26	Error	0	28	0	26	2701	7072	0.000	2.167	0	0	0
1	22	18	"hsa-miR-5088-5p"	"168569"	8070	8790	100	35	35	5	14	34	34	34	5	14	16	1	0	61	61	14	22	61	61	62	12	19	16	6	0	100000.000	100000.000	0.276	0.283	2.785	0.013	0.001	80	474	100	1	1	16.610	1	0	1	0	2769	4886	0.200	-0.083	0	0	0
1	1	19	""	"168608"	4290	8990	100	33	32	7	21	33	33	33	6	18	17	1	0	93	90	34	37	59	59	61	14	22	61	53	0	0.000	-0.032	0.237	0.220	4.661	0.012	0.002	80	471	100	34	30	Error	0	34	-1	31	2589	7176	-0.167	2.071	0	0	0
1	2	19	"hsa-miR-3689d"	"168883"	4460	8980	100	34	33	7	21	32	32	32	6	18	25	2	0	53	55	15	27	60	60	61	13	21	12	5	0	-0.286	-0.200	0.487	0.519	2.570	0.086	0.018	80	440	100	-5	-4	Error	2	-7	1	-5	2645	4439	0.167	-0.462	0	0	0
1	3	19	"hsa-miR-5693"	"168669"	4640	8980	100	33	33	6	18	32	32	32	6	18	16	3	0	56	59	15	25	59	59	61	13	21	15	6	0	-0.333	100000.000	0.608	0.485	3.302	0.093	0.043	80	460	100	-2	1	Error	1	-3	1	0	2637	4713	0.167	-0.154	0	0	0
1	4	19	"hsa-miR-4785"	"168791"	4830	8990	100	33	33	6	18	32	32	33	6	18	17	1	0	70	75	25	33	59	59	62	14	22	43	32	0	0.091	0.063	0.274	0.317	3.910	0.014	0.001	80	459	100	12	17	-3.459	1	11	1	16	2610	6017	0.000	0.929	0	0	0
1	5	19	"hsa-miR-4761-3p"	"168804"	5000	8990	100	33	32	6	18	33	33	33	6	18	13	1	0	53	54	12	22	59	59	60	13	21	6	1	0	0.000	0.200	0.500	0.499	3.531	0.089	0.020	80	438	100	-6	-6	Error	0	-6	-1	-5	2594	4328	-0.167	-0.462	0	0	0
1	6	19	"hsa-miR-3529-3p"	"169368"	5180	8990	100	33	33	7	21	33	33	33	6	18	15	1	0	253	211	112	53	61	61	62	13	20	76	71	0	0.000	0.000	0.039	0.066	4.878	0.002	0.001	80	442	100	192	150	Error	0	192	0	150	2603	16898	0.000	11.462	0	0	0
1	7	19	"hsa-miR-4665-5p"	"169178"	5360	8980	100	33	33	6	18	32	32	33	6	18	20	3	0	63	65	25	38	61	61	62	13	20	21	2	0	0.500	0.250	0.396	0.403	3.100	0.072	0.029	80	468	100	3	5	-1.000	1	2	1	4	2628	5228	0.000	0.231	0	0	0
1	8	19	"hsa-miR-4748"	"169221"	5550	8980	100	32	33	6	18	33	33	33	6	18	17	1	0	162	545	539	98	61	61	61	12	19	61	55	0	-0.010	0.000	0.090	0.061	10.708	0.000	0.000	80	440	100	100	484	Error	-1	101	0	484	2616	43600	0.000	40.333	0	0	0
1	9	19	"hsa-miR-345-3p"	"169076"	5720	8990	100	34	33	5	15	32	32	33	6	18	13	1	0	174	151	69	45	60	60	61	12	19	73	68	0	0.018	0.011	0.034	0.049	5.208	0.004	0.002	80	438	100	116	92	-5.833	2	114	1	91	2654	12057	0.000	7.500	0	0	0
1	10	19	"hsa-miR-5195-3p"	"169346"	5900	8980	100	35	33	6	18	33	33	33	6	18	17	0	0	101	101	37	36	63	63	63	13	20	67	61	0	0.053	0.000	0.093	0.157	4.164	0.021	0.008	80	460	100	40	38	-4.248	2	38	0	38	2668	8099	0.000	2.923	0	0	0
1	11	19	"hsa-miR-4726-5p"	"169031"	6080	8980	100	34	35	6	17	32	32	33	6	18	26	5	0	6574	4745	3907	82	62	62	62	14	22	88	81	0	0.000	0.001	0.001	0.003	16.500	0.000	0.050	80	458	100	6514	4686	Error	2	6512	3	4683	2765	379610	0.333	334.500	0	0	0
1	12	19	"hsa-miR-4474-3p"	"169276"	6260	8980	100	33	33	6	18	32	32	33	6	18	17	3	0	56	57	12	21	62	62	62	14	22	5	0	0	-0.167	-0.200	0.471	0.491	2.413	0.054	0.011	80	450	100	-5	-4	Error	1	-6	1	-5	2661	4547	0.000	-0.357	0	0	0
1	13	19	"hsa-miR-4472"	"169170"	6440	8980	100	34	33	5	15	33	33	33	7	21	7	0	0	470	1596	1686	105	61	61	62	22	35	58	52	0	0.002	0.000	0.014	0.020	21.167	0.000	0.002	80	460	100	410	1535	-8.676	1	409	0	1535	2643	127641	0.000	69.727	0	0	0
1	14	19	"hsa-miR-5580-3p"	"169168"	6620	8990	100	33	33	6	18	33	33	33	6	18	15	0	0	170	153	67	43	61	61	61	13	21	76	71	0	0.000	0.000	0.048	0.099	5.760	0.002	0.000	80	452	100	109	92	Error	0	109	0	92	2605	12201	0.000	7.077	0	0	0
1	15	19	"hsa-miR-4699-5p"	"169335"	6810	8990	100	34	33	6	18	33	33	33	6	18	18	2	0	702	518	364	70	61	61	61	14	22	75	70	0	0.002	0.000	0.010	0.030	16.575	-0.001	0.002	80	440	100	642	457	-9.324	1	641	0	457	2660	41426	0.000	32.643	0	0	0
1	16	19	"hsa-miR-4462"	"169043"	6980	8980	100	33	33	6	18	33	33	33	6	18	8	1	0	245	216	146	67	60	60	61	12	19	62	57	0	0.000	0.000	0.030	0.067	7.599	0.003	0.003	80	430	100	185	156	Error	0	185	0	156	2663	17303	0.000	12.917	0	0	0
1	17	19	"hsa-miR-5006-3p"	"169136"	7160	8990	100	33	33	6	18	33	33	33	6	18	15	0	0	204	174	81	46	62	62	63	12	19	78	72	0	0.000	0.000	0.043	0.057	4.771	0.004	0.002	80	450	100	142	112	Error	0	142	0	112	2622	13953	0.000	9.250	0	0	0
1	18	19	"hsa-miR-3682-5p"	"169243"	7340	8990	100	33	34	7	20	33	33	33	6	18	16	6	0	215	183	105	57	61	61	62	12	19	70	65	0	0.000	0.008	0.052	0.069	7.545	0.001	0.000	80	458	100	154	123	Error	0	154	1	122	2698	14644	0.167	10.083	0	0	0
1	19	19	"hsa-miR-4640-3p"	"169205"	7520	8990	100	34	33	6	18	34	34	33	6	18	10	1	0	725	568	303	53	60	60	61	13	21	87	86	0	0.000	-0.002	0.009	0.014	5.132	0.000	0.000	80	450	100	665	507	Error	0	665	-1	508	2673	45476	0.000	39.000	0	0	0
1	20	19	"hsa-miR-548ai/hsa-miR-570-5p"	"169078"	7700	8990	100	34	34	6	17	33	33	34	6	17	17	2	0	47	49	13	26	61	61	62	12	19	6	1	0	-0.071	-0.083	0.287	0.305	2.440	0.045	0.010	80	450	100	-13	-11	Error	1	-14	1	-12	2720	3957	0.000	-1.083	0	0	0
1	21	19	"hsa-miR-4764-3p"	"169130"	7880	9000	100	35	34	5	14	34	34	34	5	14	16	1	0	423	422	89	21	62	62	63	12	19	98	97	0	0.003	0.000	0.010	0.010	2.314	0.003	0.007	80	439	100	362	360	-8.496	1	361	0	360	2757	33738	0.000	29.917	0	0	0
1	22	19	"hsa-miR-4417"	"169358"	8060	8980	100	35	35	6	17	34	34	34	6	17	13	1	0	83	88	29	32	61	61	62	13	20	61	47	0	0.045	0.037	0.167	0.213	4.321	0.014	0.002	80	474	100	23	28	-4.459	1	22	1	27	2773	7037	0.167	2.000	0	0	0
1	1	20	"Hy3"	"13138"	4290	9170	100	32	33	7	21	33	33	33	6	18	21	3	0	325	515	550	106	60	60	61	13	21	75	60	0	-0.004	0.000	0.056	0.055	6.733	-0.001	0.001	80	484	100	264	455	Error	-1	265	0	455	2636	41231	0.000	34.923	0	0	0
1	2	20	"hsa-miR-4525"	"169278"	4460	9170	100	33	33	6	18	32	32	33	6	18	22	2	0	54	56	15	26	61	61	62	13	20	11	3	0	-0.143	-0.200	0.396	0.378	2.795	0.142	0.063	80	462	100	-6	-4	Error	1	-7	1	-5	2621	4488	0.000	-0.462	0	0	0
1	3	20	"hsa-miR-4451"	"169167"	4640	9180	100	33	33	6	18	33	33	33	6	18	15	1	0	393	309	232	75	60	60	61	13	21	67	62	0	0.000	0.000	0.018	0.038	7.387	0.000	0.000	80	482	100	333	249	Error	0	333	0	249	2604	24745	0.000	19.077	0	0	0
1	4	20	"hsa-miR-4786-5p"	"169086"	4820	9180	100	34	33	6	18	33	33	33	6	18	11	2	0	86	88	31	35	60	60	61	13	21	62	47	0	0.038	0.000	0.182	0.198	3.992	0.022	0.004	80	474	100	27	28	-4.700	1	26	0	28	2613	7034	0.000	2.077	0	0	0
1	5	20	""	"168937"	5000	9170	100	32	32	6	18	33	33	32	6	18	13	0	0	60	59	11	18	60	60	62	14	22	3	0	0	100000.000	1.000	0.667	0.635	2.987	0.145	0.053	80	474	100	-1	-2	16.610	-1	0	-1	-1	2578	4681	0.000	-0.214	0	0	0
1	6	20	""	"168555"	5190	9170	100	32	33	6	18	33	33	32	6	18	18	1	0	115	133	77	57	62	62	62	13	20	58	52	0	-0.019	0.000	0.143	0.154	5.548	0.006	0.003	80	463	100	52	71	Error	-1	53	0	71	2621	10672	0.167	5.462	0	0	0
1	7	20	""	"168688"	5360	9190	100	33	33	6	18	32	32	33	6	18	23	0	0	2561	2432	534	21	62	62	63	14	22	100	98	0	0.000	0.000	0.002	0.002	2.663	0.000	0.000	80	479	100	2500	2371	Error	1	2499	1	2370	2657	194567	0.000	169.214	0	0	0
1	8	20	""	"169250"	5540	9170	100	33	33	6	18	32	32	33	6	18	17	5	0	477	365	248	67	61	61	62	13	20	75	68	0	0.002	0.003	0.023	0.037	7.853	0.000	0.000	80	474	100	417	305	-8.700	1	416	1	304	2652	29211	0.000	23.308	0	0	0
1	9	20	"hsa-miR-5096"	"169398"	5720	9170	100	31	32	6	18	33	33	33	6	18	8	3	0	54	56	11	19	61	61	61	12	19	8	1	0	0.286	0.200	0.375	0.456	2.849	0.108	0.030	80	464	100	-9	-6	-1.807	-2	-7	-1	-5	2583	4470	-0.167	-0.417	0	0	0
1	10	20	"hsa-miR-4427"	"169386"	5900	9180	100	32	33	6	18	33	33	33	6	18	13	0	0	119	115	45	39	61	61	62	14	22	73	68	0	-0.017	0.000	0.128	0.136	4.252	-0.008	0.002	80	482	100	57	54	Error	-1	58	0	54	2608	9165	0.000	3.786	0	0	0
1	11	20	""	"168607"	6080	9190	100	33	33	6	18	33	33	33	6	18	11	1	0	2718	2520	681	27	60	60	62	14	22	96	96	0	0.000	0.000	0.002	0.003	5.402	0.000	0.000	80	490	100	2658	2460	Error	0	2658	0	2460	2637	201616	0.000	175.571	0	0	0
1	12	20	"Empty"	"0"	6260	9180	100	33	33	6	18	32	32	33	6	18	18	0	0	56	57	12	21	60	60	62	14	22	6	2	0	-0.250	-0.333	0.750	0.708	2.540	0.064	0.013	80	482	100	-3	-2	Error	1	-4	1	-3	2619	4568	0.000	-0.357	0	0	0
1	13	20	""	"168813"	6440	9180	100	33	33	6	18	33	33	33	7	21	12	0	0	72	74	20	27	60	60	62	21	33	35	7	0	0.000	0.000	0.388	0.403	3.506	0.070	0.026	80	482	100	12	14	Error	0	12	0	14	2627	5923	0.000	0.571	0	0	0
1	14	20	"Empty"	"0"	6620	9170	100	33	33	6	18	33	33	33	6	18	17	2	0	59	61	15	24	61	61	61	13	21	20	3	0	0.000	0.000	0.500	0.516	2.529	0.028	0.002	80	464	100	-2	0	Error	0	-2	0	0	2640	4896	0.000	0.000	0	0	0
1	15	20	"Empty"	"0"	6800	9170	100	33	33	6	18	33	33	33	6	18	11	2	0	60	61	14	22	61	61	62	13	20	22	3	0	0.000	0.000	0.461	0.437	4.132	-0.007	0.000	80	464	100	-1	0	Error	0	-1	0	0	2666	4896	0.000	-0.077	0	0	0
1	16	20	"Empty"	"0"	6980	9170	100	34	33	6	18	33	33	33	6	18	13	3	0	56	59	12	20	59	59	61	13	21	13	2	0	-0.333	0.000	0.500	0.473	3.570	0.085	0.020	80	474	100	-2	0	Error	1	-3	0	0	2677	4700	0.000	-0.154	0	0	0
1	17	20	"Empty"	"0"	7160	9170	100	33	34	6	17	33	33	33	6	18	16	2	0	62	65	15	23	61	61	62	13	20	23	7	0	0.000	0.250	0.483	0.591	3.026	0.000	0.000	80	464	100	1	5	Error	0	1	1	4	2686	5184	0.167	0.231	0	0	0
1	18	20	"Empty"	"0"	7340	9170	100	33	34	6	17	34	34	33	6	18	12	2	0	61	61	12	19	60	60	61	12	19	12	5	0	-1.000	0.000	0.714	0.670	3.827	0.102	0.033	80	464	100	0	1	Error	-1	1	0	1	2688	4863	0.167	0.000	0	0	0
1	19	20	"Empty"	"0"	7520	9170	100	34	34	5	14	34	34	33	6	18	11	1	0	61	62	12	19	61	61	62	13	20	15	2	0	0.000	0.000	0.400	0.520	3.299	0.080	0.022	80	464	100	0	1	Error	0	0	0	1	2733	4948	0.167	0.000	0	0	0
1	20	20	"Empty"	"0"	7700	9170	100	34	34	5	14	33	33	34	6	17	22	1	0	59	59	12	20	61	61	62	13	20	10	1	0	-0.500	-0.500	0.444	0.585	3.764	0.034	0.003	80	474	100	-1	-1	Error	1	-2	1	-2	2756	4755	0.000	-0.231	0	0	0
1	21	20	"Hy3"	"13138"	7890	9170	100	34	33	5	15	33	33	33	5	15	20	2	0	379	605	571	94	62	62	63	12	19	85	73	0	0.003	0.000	0.010	0.026	9.718	0.000	0.000	80	462	100	318	543	-8.308	1	317	0	543	2679	48402	0.000	45.167	0	0	0
1	22	20	"Hy3"	"13138"	8070	9160	100	34	34	5	14	33	33	34	5	14	20	3	0	449	609	594	97	61	61	62	11	17	76	68	0	0.003	0.002	0.007	0.014	7.088	0.002	0.015	80	496	100	389	549	-8.600	1	388	1	548	2741	48725	0.000	49.727	0	0	0
2	1	1	"Hy3"	"13138"	8760	5590	100	35	35	6	17	35	35	35	5	14	16	5	0	170	553	535	96	62	62	62	12	19	63	60	0	0.000	0.000	0.100	0.053	14.446	-0.001	0.001	80	503	100	108	491	Error	0	108	0	491	2799	44239	0.000	40.917	0	0	0
2	2	1	"hsa-miR-10a-3p"	"28019"	8930	5590	100	35	35	5	14	36	36	35	5	14	12	3	0	637	546	235	43	62	62	63	12	19	93	90	0	-0.002	-0.002	0.009	0.013	4.559	-0.001	0.003	80	470	100	574	483	Error	-1	575	-1	484	2810	43666	0.000	40.250	0	0	0
2	3	1	"hsa-miR-30e-5p"	"28191"	9110	5590	100	34	34	6	17	35	35	35	5	14	20	1	0	2648	1847	1337	72	62	62	62	12	19	80	75	0	0.000	-0.001	0.010	0.023	13.718	-0.001	0.014	80	482	100	2585	1784	Error	-1	2586	-1	1785	2750	147761	-0.200	148.750	0	0	0
2	4	1	""	"42938"	9290	5590	100	35	35	6	17	35	35	35	6	17	16	0	0	107	102	33	32	62	62	63	13	20	71	61	0	0.000	0.000	0.119	0.163	3.939	0.014	0.003	80	482	100	45	40	Error	0	45	0	40	2783	8178	0.000	3.000	0	0	0
2	5	1	"hsa-miR-514a-3p"	"42959"	9470	5590	100	35	35	4	11	36	36	36	5	13	7	1	0	65	65	12	18	62	62	64	13	20	18	2	0	-0.333	-0.333	0.387	0.456	2.823	0.020	0.002	80	482	100	2	2	Error	-1	3	-1	3	2823	5180	-0.200	0.077	0	0	0
2	6	1	""	"17411"	9650	5590	100	36	35	6	17	36	36	36	5	13	15	1	0	131	120	51	42	63	63	64	12	18	70	66	0	0.000	-0.018	0.096	0.118	5.340	0.005	0.001	80	490	100	68	56	Error	0	68	-1	57	2838	9627	-0.200	4.667	0	0	0
2	7	1	""	"42678"	9830	5580	100	36	36	5	13	35	35	35	5	14	17	0	0	58	59	12	20	63	63	64	12	18	10	1	0	-0.200	-0.250	0.500	0.565	3.828	0.044	0.008	80	490	100	-4	-3	Error	1	-5	1	-4	2846	4742	0.200	-0.417	0	0	0
2	8	1	"hsa-miR-548l"	"46415"	10010	5580	100	34	35	6	17	36	36	36	5	13	15	3	0	64	64	12	18	62	62	63	12	19	25	1	0	-1.000	-0.500	0.455	0.460	3.315	0.101	0.029	80	483	100	0	1	Error	-2	2	-1	2	2796	5126	-0.200	0.083	0	0	0
2	9	1	""	"42877"	10190	5580	100	36	36	5	13	36	36	36	5	13	17	1	0	66	68	13	19	62	62	64	12	18	27	7	0	0.000	0.000	0.387	0.489	3.377	0.063	0.017	80	496	100	4	6	Error	0	4	0	6	2867	5405	0.000	0.333	0	0	0
2	10	1	""	"42770"	10370	5590	100	36	35	5	14	36	36	36	5	13	8	2	0	544	406	269	66	64	64	65	12	18	75	67	0	0.000	-0.003	0.010	0.022	8.455	0.000	0.000	80	471	100	480	341	Error	0	480	-1	342	2827	32494	-0.200	28.417	0	0	0
2	11	1	"hsa-miR-1268a/hsa-miR-1268b"	"46558"	10540	5580	100	35	35	6	17	36	36	36	5	13	10	0	0	72	75	19	25	63	63	65	13	20	42	22	0	-0.111	-0.083	0.333	0.337	2.993	-0.018	0.002	80	478	100	8	11	Error	-1	9	-1	12	2801	5971	-0.200	0.769	0	0	0
2	12	1	"hsa-miR-548d-5p"	"42756"	10720	5580	100	37	36	5	13	36	36	36	5	13	18	1	0	62	68	32	47	65	65	65	13	20	15	7	0	-0.333	0.000	0.400	0.421	3.106	0.018	0.004	80	500	100	-2	3	Error	1	-3	0	3	2912	5447	0.000	0.231	0	0	0
2	13	1	""	"42539"	10910	5580	100	37	37	5	13	36	36	36	5	13	17	3	0	18619	12163	9040	74	63	63	64	12	18	88	86	0	0.000	0.000	0.000	0.001	13.810	0.000	0.006	80	488	100	18557	12101	Error	1	18556	1	12100	2946	973011	0.200	1008.250	0	0	0
2	14	1	"kshv-miR-K12-9-3p"	"17419"	11080	5570	100	36	36	5	13	36	36	36	6	16	6	0	0	71	76	19	25	62	62	63	12	19	42	25	0	0.000	0.000	0.290	0.250	3.107	-0.011	0.001	80	495	100	9	14	Error	0	9	0	14	2855	6040	0.000	1.083	0	0	0
2	15	1	"hsa-miR-151a-5p"	"11260"	11270	5590	100	36	36	6	16	36	36	36	5	13	18	3	0	1435	992	675	68	63	63	63	12	19	81	80	0	0.000	0.000	0.007	0.015	10.017	0.001	0.003	80	494	100	1372	929	Error	0	1372	0	929	2908	79388	0.000	77.417	0	0	0
2	16	1	""	"31388"	11450	5590	100	37	37	6	16	36	36	36	6	16	17	5	0	696	558	295	52	64	64	64	12	18	82	82	0	0.002	0.002	0.009	0.015	7.796	0.002	0.005	80	484	100	633	495	-9.304	1	632	1	494	2930	44668	0.167	41.167	0	0	0
2	17	1	""	"45985"	11630	5580	100	35	35	5	14	36	36	36	6	16	10	0	0	110	106	48	45	65	65	65	13	20	57	57	0	-0.022	-0.024	0.100	0.126	4.595	0.014	0.006	80	483	100	44	40	Error	-1	45	-1	41	2819	8449	-0.167	3.154	0	0	0
2	18	1	""	"28346"	11810	5590	100	36	36	5	13	36	36	36	6	16	12	0	0	592	491	278	56	64	64	66	22	33	78	78	0	0.000	0.000	0.011	0.020	7.301	0.000	0.000	80	474	100	528	427	Error	0	528	0	427	2912	39284	0.000	19.318	0	0	0
2	19	1	"hsa-miR-452-3p"	"42598"	11990	5590	100	34	35	6	17	36	36	36	5	13	15	3	0	114	111	41	36	64	64	65	14	21	71	60	0	-0.040	-0.021	0.100	0.137	4.053	-0.017	0.009	80	474	100	48	46	Error	-2	50	-1	47	2765	8895	-0.200	3.286	0	0	0
2	20	1	"hsa-miR-561-3p"	"31517"	12170	5580	100	35	34	5	14	35	35	35	5	14	11	2	0	57	58	13	22	64	64	65	13	20	8	1	0	0.000	0.167	0.422	0.400	2.563	0.009	0.000	80	483	100	-7	-7	Error	0	-7	-1	-6	2759	4677	-0.200	-0.538	0	0	0
2	21	1	"hsa-miR-448"	"11113"	12350	5580	100	37	36	5	13	36	36	36	5	13	10	0	0	110	108	40	37	64	64	65	12	18	70	63	0	0.022	0.000	0.088	0.108	4.365	0.000	0.000	80	483	100	47	44	-5.524	1	46	0	44	2891	8650	0.000	3.583	0	0	0
2	22	1	"Hy3"	"13138"	12530	5580	100	35	36	6	16	35	35	35	6	17	17	2	0	461	564	535	94	63	63	64	12	18	67	57	0	0.000	0.002	0.012	0.022	10.806	0.001	0.004	80	514	100	398	502	Error	0	398	1	501	2860	45110	0.167	41.667	0	0	0
2	1	2	"hsa-miR-499a-5p"	"14313"	8750	5790	100	34	34	5	14	35	35	35	5	14	12	1	0	55	56	11	19	61	61	62	12	19	5	0	0	0.167	0.200	0.413	0.447	2.996	0.048	0.007	80	483	100	-7	-6	-2.585	-1	-6	-1	-5	2742	4468	-0.200	-0.500	0	0	0
2	2	2	"spike_control_v2_40"	"29001"	8930	5790	100	37	36	6	16	36	36	36	5	13	16	7	0	356	276	158	57	61	61	62	13	20	75	71	0	0.003	0.000	0.016	0.027	6.735	0.001	0.000	80	450	100	296	215	-8.205	1	295	0	215	2898	22085	0.000	16.462	0	0	0
2	3	2	"hsa-miR-95-3p"	"11181"	9110	5790	100	34	34	4	11	35	35	35	5	14	8	0	0	503	383	290	75	63	63	63	13	20	62	62	0	-0.002	-0.003	0.182	0.079	12.126	-0.003	0.017	80	460	100	439	319	Error	-1	440	-1	320	2737	30665	-0.200	24.615	0	0	0
2	4	2	""	"46510"	9290	5790	100	34	34	5	14	35	35	35	5	14	6	2	0	62	65	14	21	62	62	63	12	19	17	7	0	100000.000	-0.333	0.250	0.354	3.553	0.010	0.000	80	450	100	-1	2	16.610	-1	0	-1	3	2696	5176	-0.200	0.167	0	0	0
2	5	2	"kshv-miR-K12-2-5p"	"17470"	9470	5790	100	34	34	5	14	36	36	36	5	13	12	0	0	69	68	12	17	62	62	63	13	20	22	6	0	-0.286	-0.333	0.500	0.586	2.718	-0.036	0.004	80	460	100	5	4	Error	-2	7	-2	6	2753	5422	-0.400	0.385	0	0	0
2	6	2	"hsa-miR-542-5p"	"42811"	9660	5800	100	36	36	4	11	36	36	36	5	13	7	3	0	181	158	62	39	63	63	64	12	18	81	75	0	0.000	0.000	0.024	0.033	3.712	0.006	0.004	80	457	100	118	95	Error	0	118	0	95	2870	12606	0.000	7.833	0	0	0
2	7	2	"hsa-miR-1302"	"46796"	9840	5790	100	35	35	5	14	35	35	35	6	17	5	1	0	63	65	12	18	64	64	64	12	18	16	3	0	0.000	0.000	0.500	0.467	3.147	-0.018	0.001	80	468	100	-1	1	Error	0	-1	0	1	2818	5205	0.000	0.083	0	0	0
2	8	2	"hsa-miR-616-5p"	"17289"	10020	5780	100	36	36	5	13	36	36	36	6	16	8	0	0	79	80	17	21	64	64	64	11	17	57	33	0	0.000	0.000	0.214	0.277	4.381	0.045	0.013	80	461	100	15	16	Error	0	15	0	16	2862	6363	0.000	1.455	0	0	0
2	9	2	""	"42588"	10200	5800	100	35	36	6	16	35	35	36	5	13	23	2	0	160	144	67	46	64	64	65	12	18	72	66	0	0.000	0.013	0.061	0.081	5.394	0.000	0.000	80	464	100	96	81	Error	0	96	1	80	2841	11517	0.000	6.583	0	0	0
2	10	2	""	"11208"	10380	5790	100	36	41	46	112	35	35	35	5	14	22	7	0	95	95	30	31	64	64	65	13	20	75	58	0	0.032	0.194	0.190	0.222	3.458	0.064	0.900	80	439	100	32	37	-4.954	1	31	6	31	3319	7565	1.200	2.308	0	0	0
2	11	2	""	"46620"	10550	5790	100	37	37	5	13	36	36	36	6	16	11	3	0	34055	22221	16744	75	63	63	65	12	18	95	93	0	0.000	0.000	0.000	0.001	24.651	0.000	0.004	80	446	100	33993	22159	Error	1	33992	1	22158	2972	1777698	0.167	1846.333	0	0	0
2	12	2	"hsa-miR-147a"	"10954"	10730	5790	100	37	37	6	16	36	36	36	5	13	21	5	0	137	126	42	33	63	63	64	12	18	77	73	0	0.014	0.016	0.068	0.097	4.730	-0.003	0.000	80	468	100	75	64	-6.209	1	74	1	63	2928	10074	0.200	5.167	0	0	0
2	13	2	""	"11251"	10920	5790	100	36	36	5	13	37	37	37	5	13	12	1	0	117	111	35	31	63	63	63	12	19	83	67	0	-0.019	-0.021	0.105	0.095	3.594	-0.012	0.004	80	468	100	53	47	Error	-1	54	-1	48	2883	8842	-0.200	4.000	0	0	0
2	14	2	""	"11227"	11100	5790	100	37	37	6	16	36	36	36	5	13	18	3	0	86	84	22	26	63	63	63	13	20	65	42	0	0.043	0.048	0.167	0.187	3.653	-0.016	0.002	80	464	100	24	22	-4.524	1	23	1	21	2944	6741	0.200	1.615	0	0	0
2	15	2	"hsa-miR-2276-3p"	"46875"	11280	5790	100	36	35	5	14	36	36	36	5	13	13	2	0	60	59	13	22	61	61	62	13	20	16	1	0	0.000	0.500	0.222	0.285	3.663	-0.001	0.000	80	461	100	-1	-3	Error	0	-1	-1	-2	2832	4733	-0.200	-0.231	0	0	0
2	16	2	"hsa-miR-218-5p"	"11018"	11470	5790	100	37	37	5	13	36	36	36	6	16	13	3	0	973	724	459	63	64	64	64	13	20	75	72	0	0.001	0.002	0.006	0.012	9.798	0.001	0.007	80	452	100	910	661	-9.828	1	909	1	660	2980	57911	0.167	50.769	0	0	0
2	17	2	"hsa-miR-363-3p"	"11077"	11640	5780	100	37	37	5	13	36	36	36	5	13	15	2	0	62	63	13	20	63	63	64	13	20	17	2	0	-1.000	100000.000	0.375	0.466	3.354	-0.014	0.001	80	439	100	0	1	Error	1	-1	1	0	2941	5046	0.200	-0.077	0	0	0
2	18	2	"hsa-miR-1252-5p"	"46924"	11810	5780	100	36	37	5	13	36	36	36	5	13	18	5	0	83	86	32	37	63	63	64	13	20	55	45	0	0.000	0.043	0.165	0.217	4.002	-0.004	0.000	80	436	100	20	24	Error	0	20	1	23	2925	6899	0.200	1.692	0	0	0
2	19	2	""	"11205"	11980	5780	100	35	35	5	14	37	37	37	5	13	10	2	0	737	541	389	71	65	65	66	13	19	73	71	0	-0.003	-0.004	0.009	0.019	10.790	-0.001	0.002	80	440	100	670	474	Error	-2	672	-2	476	2824	43315	-0.400	36.538	0	0	0
2	20	2	"hsa-miR-520g-3p"	"46454"	12160	5780	100	35	36	5	13	35	35	35	5	14	17	3	0	73	73	16	21	64	64	65	12	18	40	13	0	0.000	0.111	0.333	0.311	3.373	0.046	0.011	80	461	100	9	10	Error	0	9	1	9	2842	5814	0.200	0.667	0	0	0
2	21	2	""	"17422"	12340	5780	100	37	36	6	16	36	36	36	5	13	17	1	0	325	260	163	62	63	63	65	13	20	71	65	0	0.004	0.000	0.017	0.030	6.737	0.005	0.013	80	471	100	263	197	-8.033	1	262	0	197	2887	20810	0.000	15.000	0	0	0
2	22	2	""	"17517"	12530	5780	100	36	35	5	14	36	36	36	5	13	10	0	0	112	107	30	28	64	64	65	13	20	80	73	0	0.000	-0.023	0.085	0.103	4.469	-0.017	0.007	80	502	100	48	42	Error	0	48	-1	43	2813	8567	-0.200	3.231	0	0	0
2	1	3	""	"46453"	8750	5970	100	36	35	6	17	34	34	34	6	17	18	2	0	158	133	61	45	61	61	62	12	19	67	66	0	0.021	0.014	0.078	0.094	4.654	-0.001	0.001	80	474	100	99	73	-5.600	2	97	1	72	2832	10636	0.167	5.917	0	0	0
2	2	3	""	"42444"	8930	5970	100	35	34	6	17	35	35	35	5	14	15	2	0	55	56	11	19	60	60	62	17	27	2	0	0	0.000	0.250	0.652	0.729	3.365	0.014	0.002	80	442	100	-5	-5	Error	0	-5	-1	-4	2722	4441	-0.200	-0.353	0	0	0
2	3	3	"spike_control_v2_37"	"28684"	9110	5980	100	35	35	5	14	36	36	36	5	13	8	1	0	258	214	120	56	62	62	62	12	19	71	65	0	-0.005	-0.007	0.045	0.095	7.132	-0.007	0.014	80	440	100	195	151	Error	-1	196	-1	152	2782	17131	-0.200	12.667	0	0	0
2	4	3	"hsa-miR-136-3p"	"42686"	9280	5970	100	35	36	6	16	36	36	36	5	13	18	6	0	103	106	35	33	63	63	63	13	20	80	70	0	-0.025	0.000	0.127	0.132	3.653	0.007	0.001	80	439	100	39	43	Error	-1	40	0	43	2894	8454	0.000	3.308	0	0	0
2	5	3	""	"42558"	9460	5970	100	35	36	6	16	36	36	36	5	13	16	2	0	55	57	12	21	63	63	64	12	18	10	1	0	0.125	0.000	0.439	0.418	3.420	0.050	0.008	80	451	100	-9	-6	-3.000	-1	-8	0	-6	2843	4582	0.000	-0.583	0	0	0
2	6	3	"hsa-miR-578"	"17302"	9640	5970	100	34	34	5	14	36	36	36	5	13	10	1	0	59	59	10	16	62	62	64	13	20	6	0	0	0.667	0.667	0.563	0.618	2.793	-0.014	0.001	80	450	100	-5	-5	-0.585	-2	-3	-2	-3	2747	4681	-0.400	-0.385	0	0	0
2	7	3	"hsa-miR-920"	"42932"	9830	5980	100	37	36	5	13	35	35	35	5	14	25	2	0	303	360	307	85	64	64	65	12	18	57	52	0	0.008	0.003	0.014	0.044	9.548	0.003	0.012	80	462	100	241	297	-6.901	2	239	1	296	2901	28766	0.200	24.583	0	0	0
2	8	3	""	"17464"	10010	5970	100	35	35	5	14	36	36	36	6	16	7	1	0	101	94	27	28	64	64	64	12	18	73	63	0	-0.027	-0.033	0.212	0.193	4.589	-0.001	0.000	80	452	100	36	29	Error	-1	37	-1	30	2833	7544	-0.167	2.500	0	0	0
2	9	3	"hsa-miR-10a-5p"	"13485"	10190	5980	100	35	36	6	16	35	35	36	5	13	26	6	0	25343	17507	11056	63	65	65	65	12	18	96	92	0	0.000	0.000	0.000	0.001	23.541	0.000	0.010	80	432	100	25278	17443	Error	0	25278	1	17442	2846	1400588	0.000	1453.500	0	0	0
2	10	3	"hsa-miR-1204"	"46791"	10370	5970	100	36	36	5	13	36	36	36	5	13	17	1	0	64	66	14	21	64	64	65	12	18	22	6	0	0.000	0.000	0.437	0.495	3.074	0.071	0.017	80	442	100	0	2	Error	0	0	0	2	2904	5271	0.000	0.083	0	0	0
2	11	3	""	"46976"	10550	5970	100	36	36	5	13	35	35	36	6	16	13	0	0	304	248	118	47	63	63	65	13	20	80	77	0	0.004	0.005	0.017	0.027	5.228	-0.004	0.005	80	450	100	242	186	-7.913	1	241	1	185	2864	19840	0.000	14.077	0	0	0
2	12	3	""	"42679"	10730	5970	100	36	36	4	11	36	36	36	6	16	7	0	0	562	447	220	49	63	63	64	12	18	86	83	0	0.000	0.000	0.013	0.020	6.390	-0.002	0.009	80	430	100	499	384	Error	0	499	0	384	2862	35735	0.000	31.917	0	0	0
2	13	3	"hsa-miR-1254"	"46750"	10900	5970	100	36	36	5	13	36	36	36	5	13	16	2	0	118	114	41	35	63	63	63	11	17	75	71	0	0.000	0.000	0.104	0.106	3.664	0.008	0.002	80	430	100	55	51	Error	0	55	0	51	2886	9095	0.000	4.636	0	0	0
2	14	3	""	"42503"	11080	5970	100	36	37	6	16	36	36	36	5	13	22	5	0	69	71	15	21	63	63	63	12	19	33	12	0	0.000	0.125	0.563	0.515	3.018	0.015	0.001	80	451	100	6	9	Error	0	6	1	8	2943	5646	0.200	0.667	0	0	0
2	15	3	"hsa-miR-1236-3p"	"46624"	11260	5970	100	35	36	5	13	36	36	36	5	13	15	0	0	563	455	218	47	61	61	62	12	19	88	87	0	-0.002	0.000	0.012	0.015	4.326	-0.001	0.002	80	442	100	501	394	Error	-1	502	0	394	2851	36383	0.000	32.750	0	0	0
2	16	3	"hsa-miR-205-5p"	"46917"	11440	5970	100	36	37	6	16	36	36	36	5	13	20	5	0	950	734	438	59	62	62	63	12	19	85	76	0	0.000	0.001	0.009	0.022	8.516	0.001	0.002	80	432	100	888	673	Error	0	888	1	672	2937	58693	0.200	55.917	0	0	0
2	17	3	"hsa-let-7b-3p"	"42769"	11610	5970	100	37	37	6	16	36	36	36	5	13	26	6	0	98	95	25	26	62	62	63	11	17	78	65	0	0.028	0.030	0.162	0.173	2.926	0.018	0.004	80	462	100	37	34	-5.170	1	36	1	33	2988	7598	0.200	2.909	0	0	0
2	18	3	"hsa-miR-409-3p"	"11240"	11810	5980	100	36	36	5	13	36	36	36	5	13	17	0	0	77	79	24	30	63	63	63	12	19	51	38	0	0.000	0.000	0.231	0.249	3.047	0.038	0.012	80	457	100	14	16	Error	0	14	0	16	2865	6314	0.000	1.333	0	0	0
2	19	3	"hsa-miR-7-2-3p"	"42964"	11980	5970	100	36	36	5	13	36	36	36	6	16	11	1	0	609	457	279	61	64	64	64	12	18	82	80	0	0.000	0.000	0.010	0.014	4.415	0.003	0.013	80	428	100	545	393	Error	0	545	0	393	2892	36588	0.000	32.750	0	0	0
2	20	3	"hsa-miR-503-5p"	"46803"	12150	5970	100	35	35	6	17	35	35	35	5	14	21	3	0	57	59	12	20	63	63	64	12	18	8	2	0	0.000	0.000	0.429	0.449	3.078	0.074	0.019	80	440	100	-6	-4	Error	0	-6	0	-4	2796	4688	0.000	-0.417	0	0	0
2	21	3	"hsa-miR-1539"	"146105"	12330	5970	100	38	37	6	16	36	36	36	5	13	23	3	0	74	75	18	24	64	64	65	13	20	42	16	0	0.200	0.091	0.394	0.348	2.837	0.006	0.000	80	470	100	12	12	-2.322	2	10	1	11	2925	5960	0.200	0.769	0	0	0
2	22	3	"hsv2-miR-H3"	"146077"	12530	5970	100	35	35	6	17	36	36	36	5	13	15	2	0	2887	1886	1496	79	62	62	63	13	20	85	73	0	0.000	-0.001	0.002	0.009	24.256	0.000	0.005	80	502	100	2824	1823	Error	-1	2825	-1	1824	2818	150864	-0.200	140.231	0	0	0
2	1	4	"spike_control_v2_28"	"27953"	8750	6160	100	34	34	6	17	34	34	34	6	17	15	0	0	433	331	226	68	61	61	62	12	19	76	71	0	0.000	0.000	0.021	0.040	9.599	-0.002	0.004	80	484	100	372	270	Error	0	372	0	270	2688	26485	0.000	22.417	0	0	0
2	2	4	""	"146051"	8930	6160	100	34	34	5	14	35	35	35	6	17	6	0	0	58	59	13	22	62	62	64	17	26	5	0	0	0.250	0.333	0.345	0.358	2.812	-0.013	0.001	80	452	100	-5	-4	-2.000	-1	-4	-1	-3	2745	4725	-0.167	-0.294	0	0	0
2	3	4	""	"146038"	9110	6170	100	34	34	5	14	36	36	36	5	13	11	1	0	302	259	112	43	62	62	63	12	19	85	81	0	-0.008	-0.010	0.032	0.050	6.897	-0.008	0.022	80	442	100	238	195	Error	-2	240	-2	197	2720	20699	-0.400	16.333	0	0	0
2	4	4	"spike_control_v2_35"	"28568"	9290	6170	100	36	35	5	14	36	36	36	5	13	11	1	0	179	152	72	47	63	63	63	12	19	70	66	0	0.000	-0.011	0.039	0.064	5.385	-0.001	0.000	80	451	100	116	88	Error	0	116	-1	89	2790	12137	-0.200	7.417	0	0	0
2	5	4	""	"146146"	9470	6170	100	34	34	5	14	36	36	36	6	16	2	0	0	577	507	368	72	64	64	64	13	20	71	70	0	-0.004	-0.005	0.077	0.038	6.862	-0.002	0.011	80	451	100	511	441	Error	-2	513	-2	443	2749	40550	-0.333	34.077	0	0	0
2	6	4	"hsa-miRPlus-C1076"	"42838"	9650	6170	100	35	34	5	14	35	35	35	5	14	12	2	0	227	195	134	68	63	63	64	13	20	62	53	0	0.000	-0.008	0.097	0.094	6.872	-0.005	0.007	80	451	100	164	131	Error	0	164	-1	132	2748	15601	-0.200	10.077	0	0	0
2	7	4	"spike_control_v2_49"	"30293"	9830	6170	100	37	36	6	16	36	36	36	5	13	22	7	0	292	233	129	55	63	63	64	13	20	76	75	0	0.004	0.000	0.027	0.048	5.887	0.006	0.012	80	442	100	230	170	-7.839	1	229	0	170	2916	18604	0.000	13.000	0	0	0
2	8	4	"SNORD65"	"145661"	10010	6160	100	34	34	6	17	37	37	37	6	16	6	1	0	109	108	45	41	64	64	65	12	18	68	63	0	-0.067	-0.068	0.159	0.224	4.223	-0.020	0.011	80	452	100	42	41	Error	-3	45	-3	44	2752	8638	-0.500	3.583	0	0	0
2	9	4	"SNORD6"	"19605"	10190	6160	100	34	35	5	14	36	36	36	6	16	7	0	0	273	225	128	56	65	65	65	13	20	73	66	0	-0.010	-0.006	0.039	0.093	8.750	-0.008	0.022	80	442	100	206	159	Error	-2	208	-1	160	2778	17997	-0.167	12.308	0	0	0
2	10	4	""	"146097"	10370	6160	100	36	35	5	14	36	36	36	5	13	10	1	0	1091	778	497	63	63	63	65	13	20	82	76	0	0.000	-0.001	0.005	0.012	11.521	0.000	0.000	80	452	100	1028	714	Error	0	1028	-1	715	2830	62231	-0.200	54.846	0	0	0
2	11	4	""	"46436"	10550	6170	100	35	36	6	16	36	36	36	5	13	15	1	0	1862	2806	2752	98	64	64	65	13	20	61	57	0	-0.001	0.000	0.061	0.024	25.126	0.000	0.003	80	450	100	1797	2742	Error	-1	1798	0	2742	2847	224466	0.000	210.846	0	0	0
2	12	4	""	"146039"	10730	6160	100	36	36	6	16	36	36	36	5	13	18	5	0	126	121	60	49	63	63	65	12	18	60	55	0	0.000	0.000	0.137	0.176	4.735	-0.007	0.003	80	440	100	63	58	Error	0	63	0	58	2902	9677	0.000	4.667	0	0	0
2	13	4	""	"145994"	10900	6160	100	36	37	5	13	37	37	37	5	13	13	1	0	1453	1129	599	53	64	64	64	12	18	86	83	0	-0.001	0.000	0.004	0.008	8.876	0.001	0.018	80	450	100	1388	1065	Error	-1	1389	0	1065	2931	90293	0.000	88.750	0	0	0
2	14	4	""	"146050"	11090	6170	100	36	36	5	13	36	36	36	5	13	16	6	0	223	228	167	73	64	64	65	13	20	63	57	0	0.000	0.000	0.040	0.053	7.350	0.003	0.003	80	471	100	159	164	Error	0	159	0	164	2913	18240	0.000	12.538	0	0	0
2	15	4	"spike_control_v2_10"	"13430"	11270	6160	100	35	35	6	17	36	36	36	5	13	17	1	0	59	60	11	18	63	63	64	13	20	6	0	0	0.250	0.333	0.454	0.391	2.943	-0.022	0.001	80	452	100	-5	-4	-2.000	-1	-4	-1	-3	2829	4779	-0.200	-0.308	0	0	0
2	16	4	""	"42831"	11450	6160	100	36	36	6	16	36	36	36	5	13	15	2	0	1857	1293	890	68	63	63	64	13	20	76	76	0	0.000	0.000	0.003	0.007	11.014	0.000	0.000	80	452	100	1794	1230	Error	0	1794	0	1230	2886	103409	0.000	94.538	0	0	0
2	17	4	""	"146124"	11630	6160	100	36	36	4	11	36	36	36	5	13	12	1	0	2093	2149	1944	90	63	63	64	12	18	76	65	0	0.000	0.000	0.007	0.012	14.219	0.000	0.000	80	453	100	2030	2086	Error	0	2030	0	2086	2886	171928	0.000	173.750	0	0	0
2	18	4	"spike_control_v2_35"	"28568"	11810	6160	100	37	37	5	13	36	36	36	5	13	18	2	0	172	148	67	45	63	63	63	12	19	72	68	0	0.009	0.012	0.049	0.071	4.969	0.007	0.006	80	430	100	110	86	-6.768	1	109	1	85	2936	11820	0.200	7.083	0	0	0
2	19	4	"hsa-miR-3179"	"146152"	11980	6160	100	36	36	6	16	36	36	36	5	13	17	1	0	58	60	10	16	61	61	62	12	19	7	1	0	0.000	0.000	0.583	0.681	2.635	0.027	0.002	80	440	100	-3	-1	Error	0	-3	0	-1	2893	4776	0.000	-0.167	0	0	0
2	20	4	"hsa-miR-335-3p"	"145745"	12160	6160	100	34	35	5	14	36	36	35	5	14	15	1	0	117	111	37	33	62	62	63	13	20	76	73	0	-0.036	-0.020	0.098	0.131	4.860	0.017	0.009	80	430	100	53	48	Error	-2	55	-1	49	2784	8896	0.000	3.692	0	0	0
2	21	4	""	"145679"	12340	6160	100	36	36	5	13	36	36	36	5	13	12	1	0	55	56	10	17	63	63	64	13	20	2	0	0	0.000	0.000	0.310	0.401	3.216	0.049	0.009	80	452	100	-8	-7	Error	0	-8	0	-7	2885	4496	0.000	-0.615	0	0	0
2	22	4	"hsa-miR-367-5p"	"145697"	12520	6160	100	32	33	7	21	35	35	35	5	14	16	3	0	55	55	10	18	61	61	62	13	20	5	0	0	0.500	0.333	0.600	0.679	2.564	0.065	0.013	80	484	100	-9	-8	-1.000	-3	-6	-2	-6	2653	4417	-0.400	-0.538	0	0	0
2	1	5	"hsa-miR-668-3p"	"145701"	8750	6350	100	32	33	5	15	35	35	35	5	14	7	0	0	493	381	228	59	61	61	61	12	19	77	73	0	-0.007	-0.006	0.013	0.042	9.179	-0.001	0.002	80	472	100	429	318	Error	-3	432	-2	320	2625	30456	-0.400	26.667	0	0	0
2	2	5	"hsa-miR-330-5p"	"145843"	8920	6350	100	35	35	5	14	34	34	35	6	17	16	1	0	57	60	14	23	62	62	63	12	19	13	6	0	-0.200	-0.500	0.523	0.477	3.838	0.039	0.006	80	440	100	-4	-1	Error	1	-5	1	-2	2782	4805	0.000	-0.250	0	0	0
2	3	5	"hsa-miR-523-3p"	"145754"	9100	6350	100	36	36	4	11	35	35	35	5	14	13	1	0	74	75	17	22	63	63	64	12	18	47	20	0	0.091	0.083	0.176	0.294	4.773	-0.039	0.013	80	442	100	12	13	-3.459	1	11	1	12	2892	6002	0.200	0.917	0	0	0
2	4	5	"hsa-miR-655-3p"	"145696"	9280	6350	100	36	36	5	13	36	36	35	5	14	16	1	0	52	54	12	22	64	64	64	12	18	6	0	0	0.000	0.000	0.286	0.298	2.096	-0.012	0.001	80	452	100	-12	-10	Error	0	-12	0	-10	2890	4348	0.200	-0.833	0	0	0
2	5	5	"spike_control_v2_29"	"27968"	9470	6350	100	37	37	6	16	36	36	35	6	17	13	3	0	315	249	140	56	64	64	64	12	18	77	71	0	0.004	0.005	0.021	0.034	5.415	-0.003	0.002	80	440	100	252	186	-7.972	1	251	1	185	2945	19907	0.333	15.417	0	0	0
2	6	5	"hsa-miR-29a-5p"	"145638"	9640	6350	100	36	35	5	14	35	35	35	5	14	13	2	0	72	75	18	24	64	64	64	12	18	45	23	0	0.125	0.000	0.250	0.305	4.273	0.016	0.001	80	430	100	9	11	-3.000	1	8	0	11	2833	5966	0.000	0.917	0	0	0
2	7	5	"hsa-miR-545-3p"	"145741"	9820	6350	100	35	35	4	11	36	36	36	6	16	2	0	0	61	60	11	18	63	63	65	13	20	6	0	0	0.500	0.333	0.400	0.349	3.413	0.005	0.000	80	452	100	-3	-4	-1.000	-1	-2	-1	-3	2771	4797	-0.167	-0.385	0	0	0
2	8	5	""	"146100"	10010	6350	100	36	36	6	16	36	36	36	5	13	17	2	0	957	671	463	69	64	64	65	13	20	85	78	0	0.000	0.000	0.007	0.014	7.096	0.000	0.001	80	462	100	893	607	Error	0	893	0	607	2847	53684	0.000	46.615	0	0	0
2	9	5	"hsa-miR-3130-3p"	"147827"	10190	6350	100	39	38	5	13	36	36	36	5	13	13	3	0	60	60	11	18	65	65	66	14	21	2	0	0	-0.600	-0.400	0.444	0.580	2.965	0.009	0.000	80	452	100	-2	-3	Error	3	-5	2	-5	3010	4763	0.400	-0.429	0	0	0
2	10	5	"hsa-miR-3133"	"147820"	10370	6350	100	37	37	6	16	35	35	36	6	16	21	2	0	266	217	99	45	64	64	66	13	19	77	75	0	0.010	0.013	0.034	0.056	6.417	0.005	0.007	80	452	100	204	155	-6.658	2	202	2	153	2968	17379	0.167	11.615	0	0	0
2	11	5	"hsa-miR-3173-3p"	"147845"	10550	6350	100	37	37	6	16	36	36	36	6	16	16	0	0	157	160	96	60	63	63	64	12	18	62	57	0	0.011	0.010	0.043	0.068	5.915	0.009	0.012	80	432	100	95	98	-6.555	1	94	1	97	2953	12811	0.167	8.000	0	0	0
2	12	5	"hsa-miR-92b-3p"	"145897"	10730	6350	100	36	36	5	13	36	36	37	6	16	7	1	0	1290	898	594	66	63	63	64	12	18	77	75	0	0.000	0.000	0.004	0.014	13.982	0.000	0.000	80	430	100	1227	835	Error	0	1227	0	835	2882	71827	-0.167	69.500	0	0	0
2	13	5	"hsa-miR-18a-5p"	"147195"	10900	6350	100	36	36	6	16	36	36	36	5	13	16	2	0	72	72	15	20	64	64	64	12	18	36	11	0	0.000	0.000	0.333	0.381	3.511	0.030	0.003	80	440	100	8	8	Error	0	8	0	8	2888	5788	0.000	0.667	0	0	0
2	14	5	"hsa-miR-302a-3p"	"147203"	11080	6360	100	34	35	5	14	36	36	36	6	16	10	0	0	91	87	22	25	63	63	63	11	17	72	56	0	-0.071	-0.042	0.143	0.132	2.066	-0.037	0.013	80	442	100	26	23	Error	-2	28	-1	24	2780	6970	-0.167	2.182	0	0	0
2	15	5	""	"148008"	11260	6350	100	36	36	6	16	36	36	36	5	13	18	5	0	2261	1690	982	58	64	64	64	12	18	86	83	0	0.000	0.000	0.003	0.007	12.602	0.000	0.000	80	452	100	2197	1626	Error	0	2197	0	1626	2914	135180	0.000	135.500	0	0	0
2	16	5	"hsa-miR-4330"	"147865"	11440	6350	100	36	36	5	13	36	36	36	5	13	13	3	0	116	111	30	27	63	63	64	12	18	85	78	0	0.000	0.000	0.065	0.079	3.261	-0.014	0.005	80	452	100	53	48	Error	0	53	0	48	2869	8844	0.000	3.917	0	0	0
2	17	5	"hsa-miR-548s"	"147870"	11620	6350	100	36	36	6	16	36	36	36	5	13	13	3	0	49	52	11	21	62	62	63	12	19	3	1	0	0.000	0.000	0.333	0.382	2.782	-0.011	0.001	80	461	100	-13	-10	Error	0	-13	0	-10	2887	4147	0.000	-0.917	0	0	0
2	18	5	"kshv-miR-K12-12-3p"	"147919"	11800	6350	100	35	35	5	14	36	36	36	5	13	10	2	0	549	604	506	83	63	63	63	12	19	65	61	0	-0.002	-0.002	0.049	0.053	16.401	-0.001	0.005	80	462	100	485	540	Error	-1	486	-1	541	2816	48311	-0.200	45.083	0	0	0
2	19	5	""	"147754"	11990	6350	100	35	35	6	17	36	36	36	5	13	13	3	0	103	104	33	31	62	62	63	12	19	76	68	0	-0.024	-0.024	0.072	0.084	3.800	-0.028	0.016	80	452	100	40	41	Error	-1	41	-1	42	2802	8320	-0.200	3.417	0	0	0
2	20	5	"hsa-miR-3119"	"147837"	12170	6330	100	36	37	6	16	35	35	35	5	14	26	8	0	77	77	19	24	62	62	63	13	20	51	22	0	0.067	0.133	0.374	0.365	3.640	0.038	0.009	80	428	100	16	17	-3.907	1	15	2	15	2939	6125	0.400	1.077	0	0	0
2	21	5	"hsa-miR-4325"	"147981"	12340	6350	100	35	34	6	17	36	36	36	5	13	11	2	0	1913	1353	871	64	64	64	64	13	20	80	77	0	-0.001	-0.002	0.004	0.009	11.882	0.000	0.000	80	431	100	1848	1287	Error	-1	1849	-2	1289	2749	108253	-0.400	99.154	0	0	0
2	22	5	""	"147789"	12520	6350	100	37	37	5	13	35	35	35	5	14	23	3	0	143	134	47	35	63	63	64	13	20	80	77	0	0.025	0.028	0.071	0.072	3.719	0.006	0.002	80	474	100	82	73	-5.322	2	80	2	71	2937	10706	0.400	5.385	0	0	0
2	1	6	"hsa-miR-4253"	"147562"	8740	6540	100	37	36	5	13	35	35	35	5	14	20	3	0	75	75	16	21	61	61	62	12	19	55	26	0	0.143	0.071	0.158	0.194	2.466	0.005	0.000	80	474	100	16	15	-2.807	2	14	1	14	2911	6003	0.200	1.083	0	0	0
2	2	6	"hsa-miR-4313"	"147846"	8920	6540	100	35	35	5	14	33	33	34	5	14	20	7	0	401	346	158	45	62	62	63	15	23	83	81	0	0.006	0.007	0.013	0.019	5.309	0.002	0.003	80	442	100	341	286	-7.405	2	339	2	284	2794	27659	0.200	18.867	0	0	0
2	3	6	"hsv1-miR-H12"	"147748"	9100	6540	100	34	35	6	17	35	35	35	6	17	16	3	0	55	56	13	23	62	62	64	13	20	5	1	0	0.143	0.000	0.477	0.412	3.791	-0.034	0.004	80	452	100	-8	-6	-2.807	-1	-7	0	-6	2802	4490	0.000	-0.615	0	0	0
2	4	6	"hsa-miR-374c-5p"	"148430"	9280	6540	100	35	35	6	17	36	36	35	5	14	15	0	0	58	59	12	20	64	64	64	13	20	8	0	0	0.167	0.200	0.450	0.486	2.997	-0.016	0.001	80	462	100	-7	-6	-2.585	-1	-6	-1	-5	2788	4718	0.000	-0.385	0	0	0
2	5	6	"hsa-miR-3915"	"148495"	9470	6540	100	35	34	6	17	35	35	35	5	14	12	3	0	157	149	79	53	63	63	63	12	19	67	63	0	0.000	-0.012	0.066	0.093	6.403	-0.001	0.000	80	450	100	94	85	Error	0	94	-1	86	2721	11943	-0.200	7.167	0	0	0
2	6	6	"hsa-miR-3606-5p"	"148335"	9640	6540	100	34	35	5	14	34	34	35	5	14	20	5	0	94	95	30	31	64	64	64	12	18	71	61	0	0.000	0.032	0.152	0.177	3.978	0.005	0.000	80	440	100	30	32	Error	0	30	1	31	2789	7575	0.000	2.583	0	0	0
2	7	6	"hsa-miR-3610"	"148208"	9820	6540	100	36	36	5	13	36	36	36	6	16	8	1	0	433	363	186	51	65	65	66	13	19	77	75	0	0.000	0.000	0.008	0.017	7.986	-0.002	0.004	80	442	100	368	298	Error	0	368	0	298	2858	29053	0.000	22.846	0	0	0
2	8	6	"hsa-miR-128-1-5p"	"148562"	10000	6540	100	37	36	5	13	36	36	36	5	13	12	2	0	56	58	12	20	64	64	65	12	18	3	2	0	-0.125	0.000	0.519	0.443	2.642	0.049	0.010	80	462	100	-7	-6	Error	1	-8	0	-6	2851	4631	0.000	-0.583	0	0	0
2	9	6	"hsa-miR-4251"	"147715"	10190	6540	100	35	36	6	16	36	36	36	5	13	20	3	0	147	138	48	34	65	65	65	13	20	77	76	0	-0.012	0.000	0.060	0.077	4.881	0.001	0.000	80	462	100	81	73	Error	-1	82	0	73	2872	11006	0.000	5.615	0	0	0
2	10	6	"hsa-miR-3662"	"148042"	10370	6540	100	35	35	6	17	36	36	36	5	13	11	2	0	107	105	37	35	64	64	65	12	18	72	63	0	-0.023	-0.024	0.114	0.137	4.585	-0.016	0.006	80	440	100	42	40	Error	-1	43	-1	41	2786	8419	-0.200	3.333	0	0	0
2	11	6	"hsa-miR-3692-5p"	"148332"	10540	6530	100	35	35	5	14	36	36	36	6	16	7	1	0	65	65	13	20	64	64	64	12	18	16	5	0	-1.000	-1.000	0.380	0.388	3.204	-0.003	0.000	80	430	100	0	0	Error	-1	1	-1	1	2785	5178	-0.167	0.083	0	0	0
2	12	6	"hsa-miR-3613-5p"	"147334"	10720	6530	100	37	36	5	13	36	36	36	6	16	7	0	0	61	61	14	22	64	64	64	12	18	13	2	0	-0.333	0.000	0.273	0.333	3.034	-0.025	0.003	80	451	100	-2	-3	Error	1	-3	0	-3	2917	4905	0.000	-0.250	0	0	0
2	13	6	"hsa-miR-4306"	"147722"	10900	6540	100	36	36	6	16	36	36	36	5	13	15	3	0	1191	1051	849	80	64	64	65	13	20	75	66	0	0.000	0.000	0.007	0.016	13.350	0.000	0.002	80	452	100	1127	987	Error	0	1127	0	987	2876	84041	0.000	75.846	0	0	0
2	14	6	"hsv1-miR-H3-5p"	"147718"	11080	6540	100	36	36	5	13	36	36	36	6	16	15	0	0	69	69	11	15	62	62	63	12	19	28	6	0	0.000	0.000	0.391	0.421	3.092	0.020	0.002	80	452	100	7	7	Error	0	7	0	7	2892	5481	0.000	0.500	0	0	0
2	15	6	""	"148642"	11270	6540	100	36	36	5	13	36	36	36	5	13	15	1	0	3232	2181	1649	75	64	64	64	12	18	77	70	0	0.000	0.000	0.002	0.011	20.436	0.000	0.002	80	462	100	3168	2117	Error	0	3168	0	2117	2880	174498	0.000	176.417	0	0	0
2	16	6	"hsa-miR-1247-3p"	"148040"	11450	6540	100	36	36	5	13	36	36	36	5	13	16	1	0	238	194	105	54	62	62	63	12	19	70	66	0	0.000	0.000	0.040	0.081	6.263	0.000	0.000	80	442	100	176	132	Error	0	176	0	132	2900	15529	0.000	10.917	0	0	0
2	17	6	"hsa-miR-3178"	"147595"	11630	6550	100	36	37	5	13	36	36	36	5	13	15	3	0	68	71	14	19	61	61	62	14	22	33	12	0	0.000	0.100	0.333	0.408	4.072	0.007	0.000	80	440	100	7	11	Error	0	7	1	10	2922	5713	0.200	0.643	0	0	0
2	18	6	"hsv1-miR-H1-5p"	"147712"	11810	6540	100	36	37	5	13	36	36	36	5	13	18	6	0	214	214	147	68	62	62	63	12	19	60	57	0	0.000	0.007	0.037	0.059	8.129	0.005	0.008	80	430	100	152	153	Error	0	152	1	152	2957	17159	0.200	12.583	0	0	0
2	19	6	""	"148170"	11980	6530	100	36	36	6	16	36	36	36	5	13	20	5	0	50	52	17	32	64	64	64	12	18	5	1	0	0.000	0.000	0.260	0.299	3.507	0.001	0.000	80	430	100	-14	-12	Error	0	-14	0	-12	2885	4136	0.000	-1.000	0	0	0
2	20	6	"hsa-miR-134-3p"	"148580"	12160	6530	100	35	36	6	16	36	36	36	5	13	13	2	0	57	58	13	22	64	64	64	13	20	10	1	0	0.143	0.000	0.417	0.391	3.264	0.018	0.001	80	470	100	-8	-6	-2.807	-1	-7	0	-6	2841	4651	0.000	-0.462	0	0	0
2	21	6	""	"148110"	12340	6530	100	36	36	5	13	36	36	36	5	13	18	2	0	55	57	12	21	64	64	65	12	18	7	0	0	0.000	0.000	0.364	0.391	2.512	0.024	0.002	80	452	100	-9	-7	Error	0	-9	0	-7	2866	4550	0.000	-0.667	0	0	0
2	22	6	""	"148538"	12530	6530	100	34	34	5	14	36	36	35	5	14	7	0	0	81	81	21	25	63	63	64	13	20	53	40	0	-0.111	-0.111	0.233	0.281	3.092	-0.012	0.001	80	484	100	16	16	Error	-2	18	-2	18	2690	6466	-0.200	1.308	0	0	0
2	1	7	""	"148091"	8760	6720	100	33	34	6	17	35	35	35	5	14	12	3	0	74	77	19	24	61	61	63	15	23	47	23	0	-0.154	-0.062	0.354	0.366	3.721	-0.034	0.008	80	471	100	11	15	Error	-2	13	-1	16	2690	6177	-0.200	0.933	0	0	0
2	2	7	""	"148016"	8930	6720	100	34	34	5	14	34	34	34	5	14	12	1	0	55	55	11	20	62	62	63	16	25	2	1	0	0.000	0.000	0.633	0.688	2.966	-0.025	0.004	80	438	100	-7	-7	Error	0	-7	0	-7	2705	4423	0.000	-0.500	0	0	0
2	3	7	""	"148459"	9110	6730	100	35	35	5	14	35	35	35	5	14	13	2	0	221	196	88	44	63	63	63	13	20	81	76	0	0.000	0.000	0.032	0.047	4.423	0.005	0.005	80	452	100	158	133	Error	0	158	0	133	2814	15651	0.000	10.231	0	0	0
2	4	7	""	"148612"	9290	6730	100	36	36	6	16	35	35	35	5	14	20	6	0	74	72	17	23	63	63	64	13	20	43	13	0	0.091	0.111	0.243	0.327	2.925	0.009	0.000	80	452	100	12	10	-3.459	1	11	1	9	2875	5798	0.200	0.615	0	0	0
2	5	7	""	"148511"	9470	6730	100	34	35	6	17	35	35	35	5	14	16	2	0	90	89	25	28	64	64	64	12	18	66	51	0	-0.038	0.000	0.141	0.197	3.852	0.001	0.000	80	452	100	25	25	Error	-1	26	0	25	2770	7125	0.000	2.083	0	0	0
2	6	7	"hsa-miR-3074-5p"	"148453"	9650	6730	100	33	33	5	15	36	36	35	6	17	3	0	0	285	242	142	58	63	63	64	13	20	73	66	0	-0.014	-0.017	0.069	0.071	7.999	-0.005	0.009	80	452	100	219	176	Error	-3	222	-3	179	2675	19323	-0.333	13.692	0	0	0
2	7	7	""	"148212"	9830	6720	100	36	36	6	16	36	36	35	5	14	16	2	0	162	149	74	49	63	63	64	12	18	67	67	0	0.000	0.000	0.041	0.063	5.849	0.007	0.004	80	450	100	99	86	Error	0	99	0	86	2914	11892	0.200	7.083	0	0	0
2	8	7	""	"148530"	10010	6730	100	36	35	5	14	36	36	36	5	13	7	1	0	149	136	56	41	63	63	64	12	18	72	70	0	0.000	-0.014	0.040	0.067	5.511	-0.005	0.002	80	460	100	86	72	Error	0	86	-1	73	2812	10914	-0.200	6.000	0	0	0
2	9	7	""	"148517"	10190	6730	100	36	36	6	16	36	36	36	6	16	11	1	0	55	55	11	20	64	64	64	12	18	3	0	0	0.000	0.000	0.522	0.468	2.921	0.006	0.000	80	452	100	-9	-9	Error	0	-9	0	-9	2855	4380	0.000	-0.750	0	0	0
2	10	7	""	"148267"	10370	6730	100	34	35	5	14	36	36	36	6	16	8	0	0	1589	1987	1828	91	63	63	63	12	19	72	66	0	-0.001	-0.001	0.063	0.025	19.435	0.000	0.008	80	440	100	1524	1923	Error	-2	1526	-1	1924	2796	158964	-0.167	160.333	0	0	0
2	11	7	""	"148134"	10540	6720	100	35	37	6	16	36	36	36	5	13	18	5	0	97	94	29	30	63	63	64	12	18	67	61	0	-0.029	0.032	0.250	0.247	3.253	-0.035	0.016	80	459	100	33	32	Error	-1	34	1	31	2925	7537	0.200	2.500	0	0	0
2	12	7	""	"148389"	10730	6730	100	37	36	5	13	36	36	36	5	13	20	0	0	1391	961	658	68	63	63	64	13	20	78	77	0	0.001	0.000	0.006	0.013	11.283	-0.001	0.003	80	461	100	1329	898	Error	1	1328	0	898	2916	76876	0.000	69.000	0	0	0
2	13	7	""	"148484"	10910	6730	100	36	37	5	13	37	37	37	5	13	17	1	0	999	779	421	54	64	64	64	14	21	87	85	0	-0.001	0.000	0.007	0.012	9.563	0.000	0.000	80	442	100	934	715	Error	-1	935	0	715	2922	62283	0.000	51.071	0	0	0
2	14	7	""	"148576"	11090	6730	100	37	36	5	13	36	36	36	5	13	13	2	0	68	73	19	26	63	63	64	13	20	35	21	0	0.200	0.000	0.276	0.297	3.639	0.028	0.005	80	453	100	6	10	-2.322	1	5	0	10	2919	5801	0.000	0.692	0	0	0
2	15	7	""	"148435"	11270	6730	100	36	35	5	14	36	36	36	5	13	11	3	0	1237	843	620	73	62	62	63	12	19	75	72	0	0.000	-0.001	0.007	0.014	11.045	-0.001	0.006	80	440	100	1175	780	Error	0	1175	-1	781	2835	67458	-0.200	65.000	0	0	0
2	16	7	""	"148329"	11440	6720	100	36	37	5	13	36	36	36	5	13	16	5	0	49	52	12	23	63	63	64	12	18	3	1	0	0.000	-0.091	0.243	0.298	3.123	-0.031	0.004	80	427	100	-14	-10	Error	0	-14	1	-11	2933	4170	0.200	-1.000	0	0	0
2	17	7	""	"148600"	11610	6720	100	36	36	6	16	36	36	36	5	13	18	3	0	69	71	15	21	60	60	62	14	22	40	11	0	0.000	0.000	0.615	0.544	3.060	-0.025	0.005	80	447	100	9	11	Error	0	9	0	11	2856	5643	0.000	0.643	0	0	0
2	18	7	""	"148028"	11810	6720	100	36	36	5	13	36	36	36	5	13	12	0	0	87	85	23	27	62	62	63	12	19	63	50	0	0.000	0.000	0.231	0.193	4.048	-0.007	0.001	80	460	100	25	23	Error	0	25	0	23	2842	6801	0.000	1.833	0	0	0
2	19	7	""	"148555"	11990	6720	100	35	35	5	14	36	36	36	5	13	13	1	0	67	65	15	23	62	62	63	12	19	25	5	0	-0.200	-0.333	0.268	0.308	3.117	-0.021	0.002	80	452	100	4	2	Error	-1	5	-1	3	2808	5227	-0.200	0.167	0	0	0
2	20	7	""	"148153"	12170	6730	100	36	36	5	13	35	35	36	6	16	13	0	0	1693	1242	782	62	62	62	63	12	19	88	85	0	0.001	0.001	0.004	0.006	7.183	0.000	0.003	80	461	100	1632	1181	Error	1	1631	1	1180	2885	99355	0.000	98.250	0	0	0
2	21	7	""	"148392"	12350	6720	100	37	36	6	16	35	35	36	5	13	22	3	0	49	51	13	25	63	63	64	15	23	3	0	0	-0.143	-0.083	0.380	0.315	2.784	-0.030	0.003	80	452	100	-12	-11	Error	2	-14	1	-12	2909	4068	0.000	-0.867	0	0	0
2	22	7	""	"148636"	12530	6720	100	37	37	5	13	35	35	36	5	13	18	6	0	452	337	214	63	62	62	63	15	23	76	67	0	0.005	0.007	0.019	0.032	7.617	0.003	0.010	80	493	100	392	277	-7.607	2	390	2	275	2952	26989	0.200	18.267	0	0	0
2	1	8	""	"148301"	8750	6920	100	35	35	5	14	34	34	34	5	14	22	3	0	58	60	12	20	61	61	62	12	19	16	3	0	-0.333	-1.000	0.523	0.524	2.768	-0.021	0.002	80	493	100	-2	0	Error	1	-3	1	-1	2806	4838	0.200	-0.167	0	0	0
2	2	8	"hsa-miR-1911-3p"	"146094"	8930	6920	100	35	34	5	14	34	34	34	5	14	12	2	0	88	89	23	25	61	61	62	12	19	70	55	0	0.037	0.000	0.114	0.121	3.774	0.011	0.002	80	470	100	28	28	-4.755	1	27	0	28	2749	7097	0.000	2.250	0	0	0
2	3	8	""	"11039"	9120	6920	100	34	34	5	14	34	34	35	5	14	12	5	0	1154	1144	991	86	63	63	63	12	19	75	65	0	0.000	0.000	0.004	0.013	15.497	0.000	0.003	80	450	100	1091	1081	Error	0	1091	0	1081	2724	91522	-0.200	90.083	0	0	0
2	4	8	"hsa-miR-548j-5p"	"46592"	9290	6920	100	35	35	6	17	35	35	35	5	14	16	1	0	57	57	12	21	62	62	63	13	20	3	3	0	0.000	0.000	0.500	0.529	2.810	-0.022	0.002	80	440	100	-5	-5	Error	0	-5	0	-5	2786	4590	0.000	-0.462	0	0	0
2	5	8	"Empty"	"0"	9470	6920	100	35	35	5	14	35	35	35	5	14	10	0	0	63	62	12	19	62	62	63	13	20	12	2	0	0.000	0.000	0.400	0.402	2.197	0.024	0.003	80	462	100	1	0	Error	0	1	0	0	2761	4974	0.000	-0.077	0	0	0
2	6	8	"hsa-miR-423-5p"	"27565"	9660	6920	100	36	36	5	13	35	35	35	6	17	11	0	0	2856	2232	1889	84	64	64	64	13	20	73	71	0	0.000	0.000	0.002	0.005	11.711	0.000	0.006	80	450	100	2793	2169	Error	1	2792	1	2168	2844	178533	0.167	166.769	0	0	0
2	7	8	""	"146147"	9830	6920	100	35	35	5	14	36	36	35	5	14	12	0	0	540	546	449	82	64	64	64	13	20	63	60	0	-0.002	-0.002	0.084	0.057	14.197	-0.001	0.001	80	448	100	475	481	Error	-1	476	-1	482	2827	43643	0.000	37.077	0	0	0
2	8	8	"hsa-miR-4478"	"168805"	10010	6930	100	37	37	5	13	36	36	36	6	16	11	1	0	528	463	385	83	62	62	64	13	20	63	58	0	0.002	0.002	0.018	0.047	12.572	0.001	0.001	80	450	100	467	402	-8.864	1	466	1	401	2928	37046	0.167	30.692	0	0	0
2	9	8	"hsa-miR-4687-5p"	"168648"	10190	6920	100	35	35	6	17	36	36	36	6	16	13	0	0	285	241	99	41	64	64	64	12	18	90	83	0	-0.005	-0.006	0.025	0.035	4.298	0.002	0.001	80	462	100	220	176	Error	-1	221	-1	177	2817	19303	-0.167	14.750	0	0	0
2	10	8	"hsa-miR-766-5p"	"46474"	10380	6920	100	36	36	6	16	36	36	36	5	13	17	2	0	74	76	21	27	63	63	64	12	18	46	28	0	0.000	0.000	0.445	0.406	5.037	-0.032	0.007	80	450	100	11	13	Error	0	11	0	13	2865	6059	0.000	1.000	0	0	0
2	11	8	"hsa-miR-4710"	"168799"	10550	6920	100	36	35	6	17	36	36	36	5	13	13	1	0	158	150	82	54	62	62	63	12	19	68	61	0	0.000	-0.011	0.100	0.120	7.668	-0.002	0.001	80	449	100	96	87	Error	0	96	-1	88	2821	12027	-0.200	7.250	0	0	0
2	12	8	"hsa-miR-4789-3p"	"168591"	10730	6910	100	37	37	5	13	36	36	36	5	13	17	6	0	54	56	13	23	63	63	64	12	18	10	1	0	-0.111	-0.143	0.458	0.441	3.027	0.036	0.005	80	442	100	-8	-6	Error	1	-9	1	-7	2951	4448	0.200	-0.667	0	0	0
2	13	8	"hsa-miR-4433a-3p"	"168675"	10910	6910	100	37	36	5	13	36	36	36	6	16	6	0	0	665	479	382	79	63	63	63	12	19	66	61	0	0.002	0.000	0.012	0.040	11.560	-0.001	0.001	80	417	100	603	416	-9.234	1	602	0	416	2878	38280	0.000	34.667	0	0	0
2	14	8	"hsa-miR-5194"	"168885"	11070	6920	100	37	37	6	16	36	36	36	6	16	18	2	0	71	72	16	22	63	63	63	12	19	41	15	0	0.125	0.111	0.450	0.393	3.102	-0.033	0.005	80	447	100	9	10	-3.000	1	8	1	9	2920	5783	0.167	0.750	0	0	0
2	15	8	"hsa-miR-4656"	"168673"	11270	6920	100	36	36	5	13	36	36	36	5	13	13	0	0	436	347	256	73	62	62	63	13	20	68	61	0	0.000	0.000	0.013	0.023	8.143	0.002	0.003	80	470	100	374	285	Error	0	374	0	285	2902	27763	0.000	21.846	0	0	0
2	16	8	"hsa-miR-4463"	"168814"	11450	6920	100	35	36	5	13	36	36	36	5	13	15	2	0	271	255	187	73	62	62	64	13	20	66	57	0	-0.005	0.000	0.111	0.101	8.905	-0.003	0.005	80	461	100	208	193	Error	-1	209	0	193	2893	20433	0.000	14.692	0	0	0
2	17	8	"hsa-miR-4746-5p"	"168744"	11630	6920	100	35	36	5	13	36	36	36	5	13	17	1	0	236	203	102	50	62	62	63	12	19	76	71	0	-0.006	0.000	0.044	0.062	7.152	-0.003	0.003	80	472	100	173	141	Error	-1	174	0	141	2878	16237	0.000	11.667	0	0	0
2	18	8	"hsa-miR-5695"	"168628"	11820	6910	100	35	35	6	17	36	36	36	5	13	13	5	0	78	79	19	24	63	63	62	12	19	52	32	0	-0.067	-0.062	0.190	0.228	4.032	0.005	0.000	80	471	100	14	15	Error	-1	15	-1	16	2827	6298	-0.200	1.417	0	0	0
2	19	8	"hsa-miR-4722-3p"	"168742"	12000	6910	100	37	36	6	16	36	36	36	5	13	16	1	0	82	82	20	24	63	63	63	12	19	60	40	0	0.053	0.000	0.212	0.284	4.555	0.010	0.001	80	461	100	20	19	-4.248	1	19	0	19	2874	6541	0.000	1.583	0	0	0
2	20	8	"hsa-miR-5581-3p"	"168933"	12180	6920	100	34	35	6	17	35	35	36	5	13	18	2	0	87	89	27	30	63	63	63	11	17	67	51	0	-0.042	0.000	0.200	0.205	3.395	-0.008	0.001	80	417	100	23	26	Error	-1	24	0	26	2785	7133	-0.200	2.364	0	0	0
2	21	8	"hsa-miR-1260b"	"168619"	12340	6910	100	37	36	6	16	35	35	35	5	14	26	5	0	178	158	77	48	63	63	64	14	21	71	65	0	0.017	0.011	0.044	0.059	3.390	0.015	0.024	80	446	100	117	96	-5.845	2	115	1	95	2913	12665	0.200	6.714	0	0	0
2	22	8	"hsa-miR-1290"	"168568"	12540	6920	100	35	36	6	16	35	35	35	5	14	20	2	0	103	100	45	45	63	63	63	12	19	57	56	0	0.000	0.027	0.200	0.187	4.034	0.020	0.012	80	502	100	40	38	Error	0	40	1	37	2855	8015	0.200	3.083	0	0	0
2	1	9	"hsa-miR-548au-3p"	"168620"	8750	7110	100	37	36	4	11	34	34	34	5	14	21	0	0	53	54	12	22	62	62	62	12	19	7	0	0	-0.333	-0.250	0.347	0.403	3.398	0.027	0.003	80	484	100	-6	-6	Error	3	-9	2	-8	2870	4344	0.400	-0.667	0	0	0
2	2	9	"hsa-miR-5580-5p"	"168954"	8930	7110	100	34	35	5	14	35	35	35	5	14	13	2	0	56	56	11	19	62	62	62	12	19	5	1	0	0.167	0.000	0.333	0.382	3.713	0.074	0.023	80	452	100	-7	-6	-2.585	-1	-6	0	-6	2770	4494	0.000	-0.500	0	0	0
2	3	9	"hsa-miR-1255b-2-3p"	"168811"	9110	7110	100	33	33	6	18	35	35	35	5	14	8	1	0	180	156	66	42	61	61	61	11	18	77	76	0	-0.017	-0.021	0.067	0.069	5.327	-0.013	0.016	80	462	100	117	93	Error	-2	119	-2	95	2640	12510	-0.400	8.636	0	0	0
2	4	9	"hsa-miR-4477b"	"168801"	9300	7110	100	33	33	5	15	36	36	35	5	14	3	1	0	103	99	35	35	62	62	63	12	19	68	56	0	-0.073	-0.081	0.211	0.203	5.283	-0.014	0.004	80	451	100	38	34	Error	-3	41	-3	37	2604	7943	-0.400	3.000	0	0	0
2	5	9	"hsa-miR-3189-5p"	"168697"	9470	7110	100	32	33	6	18	36	36	35	5	14	11	2	0	248	211	102	48	63	63	64	12	18	80	72	0	-0.022	-0.020	0.070	0.110	5.287	-0.009	0.018	80	440	100	181	145	Error	-4	185	-3	148	2675	16892	-0.400	12.250	0	0	0
2	6	9	"hsa-miR-3194-3p"	"169333"	9650	7110	100	36	36	4	11	35	35	35	6	17	12	0	0	158	139	60	43	63	63	64	12	18	73	70	0	0.011	0.013	0.042	0.055	4.905	0.002	0.000	80	452	100	96	77	-6.570	1	95	1	76	2886	11093	0.167	6.250	0	0	0
2	7	9	"hsa-miR-499b-3p"	"169279"	9830	7110	100	35	36	5	13	36	36	36	5	13	10	2	0	51	51	13	25	62	62	63	12	19	5	1	0	0.091	0.000	0.300	0.292	3.005	-0.010	0.001	80	442	100	-12	-11	-3.459	-1	-11	0	-11	2853	4110	0.000	-1.000	0	0	0
2	8	9	"hsa-miR-4759"	"169117"	10010	7110	100	38	36	5	13	36	36	35	6	17	6	0	0	58	61	14	22	62	62	63	13	20	13	3	0	-0.500	0.000	0.352	0.338	3.062	-0.004	0.000	80	421	100	-2	-1	Error	2	-4	0	-1	2908	4850	0.167	-0.154	0	0	0
2	9	9	"hsa-miR-4798-3p"	"169195"	10190	7110	100	36	36	6	16	36	36	36	6	16	8	3	0	50	52	10	19	62	62	63	17	26	0	0	0	0.000	0.000	0.427	0.482	2.794	0.069	0.045	80	430	100	-12	-10	Error	0	-12	0	-10	2874	4123	0.000	-0.647	0	0	0
2	10	9	"hsa-miR-4799-5p"	"168988"	10370	7110	100	35	35	6	17	36	36	36	6	16	10	1	0	51	52	12	23	62	62	64	21	32	0	0	0	0.091	0.100	0.354	0.350	2.723	0.052	0.031	80	442	100	-12	-11	-3.459	-1	-11	-1	-10	2830	4172	-0.167	-0.571	0	0	0
2	11	9	"hsa-miR-4526"	"169151"	10550	7110	100	36	36	6	16	36	36	36	5	13	12	5	0	64	65	12	18	62	62	62	12	19	22	6	0	0.000	0.000	0.429	0.580	3.608	0.023	0.002	80	452	100	2	3	Error	0	2	0	3	2867	5208	0.000	0.250	0	0	0
2	12	9	"hsa-miR-548am-5p/hsa-miR-548au-5p/hsa-miR-548c-5p/hsa-miR-548o-5p"	"169147"	10730	7100	100	37	37	5	13	36	36	36	5	13	25	0	0	50	52	14	26	62	62	63	12	19	8	2	0	-0.083	-0.100	0.345	0.374	3.017	0.015	0.001	80	460	100	-11	-9	Error	1	-12	1	-10	2979	4145	0.200	-0.917	0	0	0
2	13	9	"hsa-miR-4709-5p"	"169174"	10910	7100	100	36	36	6	16	36	36	36	5	13	20	1	0	64	65	11	16	63	63	63	12	19	15	5	0	0.000	0.000	0.600	0.631	2.895	0.030	0.003	80	460	100	1	2	Error	0	1	0	2	2884	5201	0.000	0.167	0	0	0
2	14	9	"hsa-miR-5571-3p"	"169241"	11090	7110	100	37	37	5	13	36	36	36	5	13	17	2	0	431	358	219	61	61	61	62	12	19	72	68	0	0.003	0.003	0.011	0.028	7.609	0.001	0.002	80	443	100	371	298	-8.531	1	370	1	297	2935	28641	0.200	24.667	0	0	0
2	15	9	"hsa-miR-5704"	"169211"	11270	7110	100	36	36	6	16	36	36	36	5	13	17	8	0	281	242	112	46	62	62	64	13	20	80	78	0	0.000	0.000	0.028	0.040	6.679	0.003	0.003	80	442	100	219	180	Error	0	219	0	180	2886	19338	0.000	13.692	0	0	0
2	16	9	"hsa-miR-4443"	"169188"	11450	7110	100	36	36	5	13	36	36	36	5	13	17	5	0	756	941	851	90	63	63	63	12	19	67	63	0	0.000	0.000	0.005	0.018	15.783	0.000	0.000	80	442	100	693	878	Error	0	693	0	878	2880	75257	0.000	73.167	0	0	0
2	17	9	"hsa-miR-17-5p"	"169336"	11630	7110	100	35	35	5	14	36	36	36	5	13	11	2	0	3556	2495	1715	68	63	63	64	12	18	83	80	0	0.000	0.000	0.002	0.005	15.878	0.000	0.005	80	442	100	3492	2431	Error	-1	3493	-1	2432	2830	199596	-0.200	202.583	0	0	0
2	18	9	"hsa-miR-4493"	"169354"	11810	7110	100	36	36	6	16	36	36	37	5	13	13	1	0	66	67	11	16	64	64	64	12	18	18	5	0	0.000	0.000	0.343	0.427	3.251	0.019	0.001	80	451	100	2	3	Error	0	2	0	3	2842	5364	-0.200	0.250	0	0	0
2	19	9	"hsa-miR-5186"	"169090"	11990	7110	100	34	35	5	14	36	36	36	5	13	15	3	0	309	479	426	88	63	63	64	13	20	61	60	0	-0.008	-0.002	0.185	0.075	14.374	-0.002	0.009	80	439	100	244	415	Error	-2	246	-1	416	2827	38283	-0.200	31.923	0	0	0
2	20	9	"hsa-miR-4760-5p"	"169222"	12160	7100	100	37	37	6	16	36	36	36	5	13	23	2	0	67	68	12	17	62	62	63	13	20	25	7	0	0.200	0.167	0.519	0.459	3.153	0.090	0.034	80	430	100	6	7	-2.322	1	5	1	6	2943	5456	0.200	0.385	0	0	0
2	21	9	"hsa-miR-5587-5p"	"169176"	12340	7100	100	35	35	5	14	35	35	35	5	14	16	1	0	65	67	15	22	63	63	64	14	21	18	7	0	0.000	0.000	0.458	0.380	2.850	0.016	0.001	80	452	100	2	4	Error	0	2	0	4	2826	5340	0.000	0.214	0	0	0
2	22	9	"hsa-miR-5582-3p"	"169353"	12520	7100	100	38	37	5	13	36	36	35	5	14	16	0	0	57	58	11	18	63	63	64	12	18	6	1	0	-0.333	-0.200	0.472	0.500	2.862	0.016	0.001	80	474	100	-4	-4	Error	2	-6	1	-5	2944	4610	0.400	-0.500	0	0	0
2	1	10	"Empty"	"0"	8750	7300	100	36	36	5	13	34	34	34	5	14	28	1	0	60	62	12	19	62	62	63	14	22	10	3	0	-1.000	100000.000	0.500	0.508	3.781	0.009	0.000	80	484	100	0	2	Error	2	-2	2	0	2885	4931	0.400	-0.071	0	0	0
2	2	10	"hsa-miR-4725-5p"	"169193"	8930	7300	100	36	36	4	11	35	35	35	5	14	12	1	0	111	111	28	25	61	61	63	13	20	90	80	0	0.020	0.020	0.084	0.078	2.699	0.017	0.007	80	440	100	51	51	-5.644	1	50	1	50	2861	8871	0.200	3.692	0	0	0
2	3	10	"hsa-miR-3614-5p"	"169317"	9100	7300	100	34	34	6	17	35	35	35	6	17	10	0	0	77	78	23	29	60	60	62	14	22	51	35	0	-0.059	-0.056	0.161	0.185	3.322	-0.023	0.005	80	440	100	16	17	Error	-1	17	-1	18	2749	6233	-0.167	1.143	0	0	0
2	4	10	"hsa-miR-4737"	"169032"	9280	7300	100	33	33	5	15	36	36	35	5	14	7	0	0	63	64	14	21	63	63	64	12	18	21	6	0	100000.000	-3.000	0.444	0.405	3.245	0.056	0.012	80	463	100	-3	-2	16.610	-3	0	-3	1	2655	5081	-0.400	0.000	0	0	0
2	5	10	""	"168966"	9470	7300	100	35	36	5	13	36	36	36	5	13	20	5	0	3691	2689	1822	67	64	64	64	12	18	87	81	0	0.000	0.000	0.014	0.015	12.239	0.000	0.012	80	462	100	3626	2625	Error	-1	3627	0	2625	2903	215136	0.000	218.750	0	0	0
2	6	10	""	"168828"	9650	7300	100	37	37	6	16	36	36	36	5	13	22	10	0	1065	771	527	68	63	63	64	13	20	77	72	0	0.001	0.001	0.010	0.020	11.661	0.002	0.029	80	440	100	1003	709	-9.969	1	1002	1	708	2956	61644	0.200	54.385	0	0	0
2	7	10	""	"169190"	9820	7290	100	32	33	5	15	35	35	35	5	14	11	1	0	57	59	12	20	63	63	63	13	20	10	1	0	0.500	0.500	0.354	0.389	2.602	-0.015	0.001	80	418	100	-9	-6	-1.000	-3	-6	-2	-4	2678	4709	-0.400	-0.308	0	0	0
2	8	10	""	"168830"	9990	7280	100	36	37	5	13	35	35	35	6	17	17	2	0	68	70	17	24	63	63	64	12	18	32	11	0	0.200	0.286	0.330	0.358	2.919	-0.010	0.000	80	438	100	6	9	-2.322	1	5	2	7	2936	5578	0.333	0.500	0	0	0
2	9	10	""	"169175"	10180	7280	100	37	37	6	16	35	35	35	6	17	22	2	0	62	64	14	21	62	62	62	12	19	21	5	0	100000.000	1.000	0.387	0.420	3.602	-0.001	0.000	80	458	100	2	4	16.610	2	0	2	2	2965	5080	0.333	0.167	0	0	0
2	10	10	""	"168845"	10370	7290	100	36	37	6	16	35	35	35	5	14	20	6	0	252	203	124	61	62	62	64	17	26	65	63	0	0.005	0.014	0.030	0.053	6.305	0.011	0.029	80	460	100	191	143	-7.570	1	190	2	141	2924	16270	0.400	8.176	0	0	0
2	11	10	""	"168694"	10550	7300	100	36	36	6	16	36	36	36	5	13	18	1	0	518	398	230	57	62	62	63	12	19	77	73	0	0.000	0.000	0.013	0.027	6.384	0.002	0.003	80	442	100	456	336	Error	0	456	0	336	2861	31844	0.000	27.917	0	0	0
2	12	10	""	"168752"	10730	7300	100	36	36	5	13	37	37	37	5	13	10	1	0	136	130	43	33	62	62	63	12	19	85	78	0	-0.014	-0.015	0.049	0.072	4.168	-0.012	0.007	80	450	100	73	67	Error	-1	74	-1	68	2868	10407	-0.200	5.583	0	0	0
2	13	10	"hsa-miR-1260a"	"169412"	10910	7300	100	36	36	6	16	36	36	37	6	16	17	2	0	94	93	23	24	62	62	63	12	19	76	60	0	0.000	0.000	0.130	0.152	3.115	0.002	0.000	80	438	100	32	31	Error	0	32	0	31	2902	7400	-0.167	2.500	0	0	0
2	14	10	"Empty"	"0"	11080	7290	100	35	35	6	17	36	36	36	5	13	11	3	0	65	63	10	15	62	62	63	12	19	12	1	0	-0.333	-1.000	0.500	0.518	2.808	-0.044	0.004	80	439	100	2	0	Error	-1	3	-1	1	2839	5079	-0.200	0.000	0	0	0
2	15	10	"Empty"	"0"	11260	7290	100	36	36	5	13	36	36	36	5	13	13	2	0	60	61	12	19	62	62	62	12	19	13	1	0	0.000	0.000	0.250	0.357	2.748	0.003	0.000	80	451	100	-2	-1	Error	0	-2	0	-1	2881	4861	0.000	-0.083	0	0	0
2	16	10	"Empty"	"0"	11440	7290	100	38	37	4	10	36	36	36	5	13	15	1	0	61	62	12	19	62	62	62	11	17	21	3	0	-2.000	100000.000	0.317	0.316	3.246	-0.008	0.000	80	451	100	1	1	Error	2	-1	1	0	2961	4996	0.200	0.000	0	0	0
2	17	10	"Empty"	"0"	11620	7290	100	36	36	6	16	36	36	36	5	13	16	3	0	60	62	12	19	62	62	63	12	19	13	3	0	0.000	0.000	0.571	0.554	3.168	0.013	0.000	80	442	100	-2	0	Error	0	-2	0	0	2868	4945	0.000	-0.083	0	0	0
2	18	10	"Empty"	"0"	11800	7290	100	36	36	5	13	36	36	36	5	13	13	3	0	63	63	10	15	63	63	63	12	19	11	0	0	0.000	0.000	0.556	0.603	3.202	-0.008	0.000	80	451	100	0	0	Error	0	0	0	0	2862	5023	0.000	0.000	0	0	0
2	19	10	"Empty"	"0"	11980	7290	100	37	36	5	13	36	36	36	5	13	15	3	0	61	62	11	17	63	63	64	13	20	8	2	0	-0.500	0.000	0.500	0.543	3.260	0.025	0.003	80	450	100	-1	-1	Error	1	-2	0	-1	2903	4923	0.000	-0.154	0	0	0
2	20	10	"Empty"	"0"	12160	7290	100	35	35	5	14	35	35	35	5	14	13	1	0	62	63	11	17	63	63	63	13	20	10	2	0	0.000	0.000	0.800	0.708	2.142	-0.025	0.002	80	452	100	-1	0	Error	0	-1	0	0	2818	5051	0.000	0.000	0	0	0
2	21	10	"Empty"	"0"	12340	7290	100	35	35	5	14	35	35	35	5	14	15	2	0	61	64	19	29	64	64	64	13	20	13	2	0	0.000	0.000	0.732	0.650	2.931	-0.026	0.004	80	452	100	-3	0	Error	0	-3	0	0	2800	5090	0.000	0.000	0	0	0
2	22	10	"Empty"	"0"	12520	7290	100	36	36	5	13	36	36	36	5	13	11	1	0	62	63	12	19	64	64	65	12	18	15	3	0	0.000	0.000	0.455	0.520	2.645	0.045	0.006	80	474	100	-2	-1	Error	0	-2	0	-1	2880	5065	0.000	-0.167	0	0	0
2	1	11	"Empty"	"0"	8740	7490	100	33	34	5	14	34	34	34	5	14	12	2	0	63	63	14	22	62	62	63	13	20	16	3	0	-1.000	0.000	0.444	0.465	2.918	0.015	0.001	80	492	100	0	1	Error	-1	1	0	1	2701	5034	0.000	0.000	0	0	0
2	2	11	"hsa-miR-10a-3p"	"28019"	8920	7490	100	34	34	6	17	34	34	34	5	14	17	2	0	559	459	224	48	62	62	62	13	20	82	81	0	0.000	0.000	0.012	0.023	8.118	0.001	0.000	80	470	100	497	397	Error	0	497	0	397	2688	36729	0.000	30.538	0	0	0
2	3	11	"hsa-miR-30e-5p"	"28191"	9110	7490	100	36	35	5	14	35	35	35	5	14	11	0	0	2805	2003	1381	68	62	62	64	13	20	82	77	0	0.000	0.000	0.002	0.005	11.952	0.000	0.002	80	471	100	2744	1941	Error	1	2743	0	1941	2809	160248	0.000	149.154	0	0	0
2	4	11	""	"42938"	9290	7490	100	35	35	5	14	35	35	35	5	14	17	1	0	105	99	30	30	63	63	65	13	20	75	63	0	0.000	0.000	0.100	0.098	3.707	-0.009	0.001	80	452	100	42	36	Error	0	42	0	36	2824	7905	0.000	2.615	0	0	0
2	5	11	"hsa-miR-514a-3p"	"42959"	9470	7490	100	35	35	5	14	34	34	35	5	14	21	2	0	56	57	11	19	62	62	64	13	20	6	1	0	-0.167	-0.200	0.500	0.543	3.510	0.020	0.001	80	452	100	-5	-4	Error	1	-6	1	-5	2794	4535	0.000	-0.538	0	0	0
2	6	11	""	"17411"	9650	7490	100	36	36	4	11	35	35	35	5	14	12	1	0	130	114	41	35	63	63	63	12	19	73	67	0	0.015	0.020	0.060	0.064	3.469	0.012	0.005	80	449	100	68	52	-6.066	1	67	1	51	2879	9139	0.200	4.250	0	0	0
2	7	11	""	"42678"	9820	7480	100	36	36	6	16	36	36	36	5	13	13	3	0	54	56	12	21	64	64	64	12	18	7	1	0	0.000	0.000	0.369	0.422	2.966	0.079	0.026	80	449	100	-10	-8	Error	0	-10	0	-8	2884	4449	0.000	-0.667	0	0	0
2	8	11	"hsa-miR-548l"	"46415"	10000	7480	100	35	35	5	14	35	35	36	6	16	13	3	0	57	59	12	20	63	63	64	12	18	10	2	0	0.000	0.000	0.455	0.403	2.546	-0.002	0.000	80	469	100	-6	-4	Error	0	-6	0	-4	2831	4748	-0.167	-0.417	0	0	0
2	9	11	""	"42877"	10180	7480	100	36	36	5	13	36	36	36	5	13	13	1	0	60	62	11	17	62	62	63	12	19	11	2	0	0.000	0.000	0.400	0.471	2.986	0.062	0.011	80	487	100	-2	0	Error	0	-2	0	0	2867	4934	0.000	-0.083	0	0	0
2	10	11	""	"42770"	10370	7490	100	36	36	5	13	36	36	36	5	13	20	2	0	430	366	186	50	63	63	64	12	18	81	78	0	0.000	0.000	0.016	0.021	5.644	0.000	0.000	80	467	100	367	303	Error	0	367	0	303	2900	29282	0.000	25.167	0	0	0
2	11	11	"hsa-miR-1268a/hsa-miR-1268b"	"46558"	10540	7480	100	36	35	5	14	36	36	36	5	13	13	0	0	63	64	14	21	62	62	63	13	20	17	3	0	0.000	-0.500	0.583	0.542	4.015	0.003	0.000	80	446	100	1	1	Error	0	1	-1	2	2821	5095	-0.200	0.077	0	0	0
2	12	11	"hsa-miR-548d-5p"	"42756"	10720	7480	100	37	37	6	16	36	36	36	5	13	20	5	0	56	56	11	19	63	63	64	13	20	3	0	0	-0.143	-0.143	0.708	0.574	3.986	0.040	0.004	80	459	100	-6	-6	Error	1	-7	1	-7	2954	4513	0.200	-0.615	0	0	0
2	13	11	""	"42539"	10900	7480	100	36	37	7	18	36	36	36	5	13	21	10	0	19831	12863	9384	72	63	63	64	11	17	87	82	0	0.000	0.000	0.001	0.003	27.947	0.000	0.000	80	468	100	19768	12801	Error	0	19768	1	12800	2960	1029043	0.200	1163.545	0	0	0
2	14	11	"kshv-miR-K12-9-3p"	"17419"	11090	7490	100	36	36	6	16	36	36	36	5	13	21	5	0	62	63	12	19	63	63	65	12	18	16	2	0	0.000	0.000	0.414	0.482	4.024	0.010	0.000	80	471	100	-1	0	Error	0	-1	0	0	2891	5019	0.000	-0.167	0	0	0
2	15	11	"hsa-miR-151a-5p"	"11260"	11270	7490	100	34	35	5	14	36	36	36	5	13	11	2	0	1016	754	447	59	62	62	63	12	19	81	78	0	-0.002	-0.001	0.006	0.014	8.884	0.000	0.000	80	461	100	952	691	Error	-2	954	-1	692	2829	60346	-0.200	57.583	0	0	0
2	16	11	""	"31388"	11450	7490	100	37	37	6	16	36	36	36	5	13	21	6	0	585	504	232	46	62	62	63	12	19	86	86	0	0.002	0.002	0.011	0.015	5.448	0.002	0.010	80	470	100	524	443	-9.031	1	523	1	442	2948	40340	0.200	36.750	0	0	0
2	17	11	""	"45985"	11630	7480	100	37	36	5	13	36	36	36	6	16	13	2	0	96	97	34	35	63	63	63	13	20	67	55	0	0.030	0.000	0.127	0.137	4.632	-0.002	0.000	80	460	100	34	34	-5.044	1	33	0	34	2913	7766	0.000	2.615	0	0	0
2	18	11	""	"28346"	11810	7490	100	37	36	6	16	36	36	36	6	16	10	2	0	542	459	223	48	63	63	64	13	20	83	82	0	0.002	0.000	0.010	0.013	4.612	0.000	0.000	80	449	100	480	396	-8.904	1	479	0	396	2908	36704	0.000	30.385	0	0	0
2	19	11	"hsa-miR-452-3p"	"42598"	11980	7490	100	38	38	6	15	35	35	36	6	16	23	2	0	142	133	47	35	63	63	64	14	21	80	76	0	0.038	0.043	0.057	0.065	3.666	0.016	0.012	80	448	100	82	73	-4.719	3	79	3	70	3000	10678	0.333	4.929	0	0	0
2	20	11	"hsa-miR-561-3p"	"31517"	12160	7480	100	35	34	6	17	36	36	36	5	13	11	0	0	55	55	12	21	64	64	64	13	20	5	0	0	0.111	0.222	0.387	0.394	3.626	0.083	0.029	80	460	100	-10	-11	-3.170	-1	-9	-2	-9	2727	4422	-0.400	-0.692	0	0	0
2	21	11	"hsa-miR-448"	"11113"	12340	7480	100	37	37	5	13	36	36	36	5	13	18	3	0	98	99	26	26	64	64	64	13	20	76	58	0	0.029	0.029	0.148	0.141	3.331	0.016	0.005	80	448	100	35	36	-5.087	1	34	1	35	2938	7903	0.200	2.692	0	0	0
2	22	11	"Empty"	"0"	12510	7470	100	34	34	6	17	35	35	35	5	14	11	2	0	65	64	13	20	63	63	64	12	18	18	2	0	-0.500	-1.000	0.401	0.454	2.812	0.022	0.002	80	478	100	1	0	Error	-1	2	-1	1	2721	5081	-0.200	0.000	0	0	0
2	1	12	"hsa-miR-499a-5p"	"14313"	8740	7690	100	35	36	6	16	35	35	35	5	14	17	5	0	54	55	10	18	62	62	62	12	19	2	1	0	0.000	-0.143	0.646	0.555	2.842	0.013	0.001	80	482	100	-8	-6	Error	0	-8	1	-7	2855	4418	0.200	-0.583	0	0	0
2	2	12	"spike_control_v2_40"	"29001"	8920	7690	100	34	34	5	14	34	34	34	5	14	13	5	0	338	281	131	46	62	62	62	13	20	85	81	0	0.000	0.000	0.019	0.028	4.384	0.000	0.000	80	450	100	276	219	Error	0	276	0	219	2689	22442	0.000	16.846	0	0	0
2	3	12	"hsa-miR-95-3p"	"11181"	9100	7690	100	34	34	6	17	36	36	36	5	13	11	1	0	449	374	217	58	64	64	64	12	18	78	75	0	-0.005	-0.006	0.018	0.026	6.962	0.000	0.000	80	461	100	383	308	Error	-2	385	-2	310	2739	29926	-0.400	25.833	0	0	0
2	4	12	""	"46510"	9280	7680	100	36	36	5	13	36	36	36	5	13	12	1	0	57	58	11	18	64	64	65	13	20	5	0	0	0.000	0.000	0.429	0.454	2.475	-0.042	0.006	80	452	100	-7	-6	Error	0	-7	0	-6	2919	4657	0.000	-0.538	0	0	0
2	5	12	"kshv-miR-K12-2-5p"	"17470"	9460	7680	100	36	36	6	16	36	36	35	5	14	15	1	0	64	64	12	18	63	63	64	13	20	16	2	0	0.000	0.000	0.417	0.416	3.215	0.016	0.001	80	471	100	1	1	Error	0	1	0	1	2872	5142	0.200	0.000	0	0	0
2	6	12	"hsa-miR-542-5p"	"42811"	9660	7690	100	35	35	5	14	35	35	35	5	14	13	1	0	152	143	48	33	63	63	64	12	18	85	78	0	0.000	0.000	0.055	0.054	3.133	0.002	0.000	80	458	100	89	80	Error	0	89	0	80	2798	11471	0.000	6.583	0	0	0
2	7	12	"hsa-miR-1302"	"46796"	9830	7680	100	36	36	5	13	36	36	36	6	16	10	0	0	63	65	12	18	64	64	65	12	18	17	3	0	0.000	0.000	0.381	0.394	3.092	-0.020	0.002	80	445	100	-1	1	Error	0	-1	0	1	2877	5191	0.000	0.000	0	0	0
2	8	12	"hsa-miR-616-5p"	"17289"	10000	7680	100	35	35	4	11	35	35	36	6	16	10	0	0	71	74	21	28	64	64	64	12	18	35	21	0	0.000	0.000	0.282	0.362	3.734	-0.005	0.000	80	476	100	7	10	Error	0	7	0	10	2799	5945	-0.167	0.833	0	0	0
2	9	12	""	"42588"	10200	7690	100	36	36	5	13	36	36	36	5	13	23	0	0	155	141	55	39	64	64	64	12	18	76	73	0	0.000	0.000	0.065	0.088	4.633	0.002	0.000	80	478	100	91	77	Error	0	91	0	77	2910	11268	0.000	6.417	0	0	0
2	10	12	""	"11208"	10380	7690	100	36	37	6	16	36	36	36	5	13	15	3	0	77	78	15	19	63	63	64	12	18	60	26	0	0.000	0.067	0.308	0.288	2.781	0.051	0.015	80	439	100	14	16	Error	0	14	1	15	2925	6225	0.200	1.167	0	0	0
2	11	12	""	"46620"	10550	7690	100	37	37	7	18	36	36	36	6	16	11	5	0	35053	24955	15206	60	63	63	64	13	20	98	97	0	0.000	0.000	0.000	0.001	13.601	0.000	0.002	80	456	100	34991	24893	Error	1	34990	1	24892	2942	1996415	0.167	1914.692	0	0	0
2	12	12	"hsa-miR-147a"	"10954"	10740	7690	100	36	36	6	16	36	36	36	5	13	16	5	0	127	117	39	33	63	63	65	12	18	77	73	0	0.000	0.000	0.112	0.105	3.425	0.000	0.000	80	457	100	64	54	Error	0	64	0	54	2906	9350	0.000	4.333	0	0	0
2	13	12	""	"11251"	10910	7690	100	37	37	6	16	36	36	36	6	16	17	2	0	104	102	27	26	64	64	66	13	19	85	75	0	0.025	0.026	0.140	0.132	2.711	0.035	0.018	80	434	100	41	39	-5.322	1	40	1	38	2986	8182	0.167	2.769	0	0	0
2	14	12	""	"11227"	11080	7680	100	35	35	5	14	36	36	36	5	13	8	1	0	69	71	15	21	66	66	67	13	19	27	7	0	-0.333	-0.200	0.250	0.368	3.859	0.012	0.001	80	440	100	2	4	Error	-1	3	-1	5	2812	5667	-0.200	0.308	0	0	0
2	15	12	"hsa-miR-2276-3p"	"46875"	11260	7680	100	36	36	5	13	36	36	36	6	16	13	1	0	58	58	10	17	64	64	65	13	20	1	1	0	0.000	0.000	0.636	0.694	3.024	0.038	0.005	80	471	100	-6	-6	Error	0	-6	0	-6	2912	4664	0.000	-0.538	0	0	0
2	16	12	"hsa-miR-218-5p"	"11018"	11460	7690	100	36	36	5	13	36	36	36	5	13	13	3	0	1061	824	442	53	63	63	64	13	20	86	85	0	0.000	0.000	0.006	0.010	7.298	0.000	0.000	80	458	100	998	761	Error	0	998	0	761	2875	65939	0.000	58.462	0	0	0
2	17	12	"hsa-miR-363-3p"	"11077"	11630	7680	100	36	37	5	13	36	36	36	5	13	15	3	0	62	62	13	20	62	62	63	12	19	15	5	0	0.000	100000.000	0.500	0.553	3.238	0.035	0.004	80	445	100	0	1	Error	0	0	1	0	2930	4969	0.200	-0.083	0	0	0
2	18	12	"hsa-miR-1252-5p"	"46924"	11800	7680	100	36	36	5	13	36	36	36	5	13	18	1	0	88	86	28	32	63	63	64	13	20	55	46	0	0.000	0.000	0.200	0.212	3.746	-0.006	0.000	80	440	100	25	23	Error	0	25	0	23	2891	6843	0.000	1.692	0	0	0
2	19	12	""	"11205"	11980	7680	100	34	35	5	14	36	36	36	5	13	10	0	0	1069	779	466	59	63	63	64	13	20	81	80	0	-0.002	-0.001	0.005	0.015	11.061	-0.001	0.013	80	452	100	1004	715	Error	-2	1006	-1	716	2777	62311	-0.200	55.000	0	0	0
2	20	12	"hsa-miR-520g-3p"	"46454"	12160	7680	100	37	37	5	13	36	36	36	5	13	17	2	0	69	69	14	20	63	63	65	25	38	7	0	0	0.167	0.167	0.304	0.346	3.393	-0.012	0.006	80	460	100	7	7	-2.585	1	6	1	6	2977	5532	0.200	0.160	0	0	0
2	21	12	""	"17422"	12340	7680	100	34	35	5	14	36	36	36	5	13	11	2	0	278	231	140	60	64	64	66	25	37	65	62	0	-0.009	-0.006	0.074	0.096	10.716	-0.004	0.006	80	460	100	212	166	Error	-2	214	-1	167	2791	18452	-0.200	6.600	0	0	0
2	22	12	""	"17517"	12520	7680	100	38	38	5	13	35	35	35	5	14	31	7	0	104	99	30	30	63	63	64	13	20	70	65	0	0.073	0.083	0.122	0.144	3.019	0.045	0.041	80	500	100	44	39	-3.773	3	41	3	36	3024	7922	0.600	2.692	0	0	0
2	1	13	""	"46453"	8750	7870	100	33	33	5	15	33	33	34	6	17	8	1	0	150	134	56	41	62	62	63	13	20	72	68	0	0.000	0.000	0.043	0.071	5.025	0.002	0.000	80	482	100	88	72	Error	0	88	0	72	2665	10705	-0.167	5.462	0	0	0
2	2	13	""	"42444"	8930	7870	100	36	36	5	13	36	36	36	5	13	8	2	0	56	57	12	21	64	64	64	12	18	3	2	0	0.000	0.000	0.375	0.446	3.330	-0.015	0.001	80	450	100	-8	-7	Error	0	-8	0	-7	2865	4595	0.000	-0.583	0	0	0
2	3	13	"spike_control_v2_37"	"28684"	9110	7880	100	36	36	5	13	38	38	37	5	13	6	1	0	264	218	118	54	65	65	65	12	18	75	67	0	-0.010	-0.013	0.029	0.061	8.163	-0.001	0.000	80	440	100	197	151	Error	-2	199	-2	153	2884	17425	-0.200	12.750	0	0	0
2	4	13	"hsa-miR-136-3p"	"42686"	9280	7870	100	36	36	4	11	37	37	37	5	13	7	0	0	96	94	31	32	65	65	65	13	20	65	57	0	-0.032	-0.034	0.167	0.195	4.059	0.011	0.004	80	449	100	30	28	Error	-1	31	-1	29	2886	7520	-0.200	2.231	0	0	0
2	5	13	""	"42558"	9460	7870	100	35	35	5	14	36	36	36	5	13	11	1	0	53	54	12	22	63	63	64	13	20	3	0	0	0.100	0.111	0.333	0.367	2.605	0.038	0.007	80	461	100	-11	-10	-3.322	-1	-10	-1	-9	2793	4347	-0.200	-0.769	0	0	0
2	6	13	"hsa-miR-578"	"17302"	9640	7870	100	34	35	4	11	34	34	35	5	14	12	1	0	57	57	11	19	62	62	63	12	19	7	0	0	0.000	-0.200	0.381	0.432	3.127	0.028	0.005	80	452	100	-5	-4	Error	0	-5	1	-5	2766	4554	0.000	-0.500	0	0	0
2	7	13	"hsa-miR-920"	"42932"	9830	7880	100	35	35	5	14	36	36	36	5	13	13	2	0	365	357	282	78	64	64	64	12	18	60	58	0	-0.003	-0.003	0.117	0.069	11.360	-0.001	0.001	80	470	100	300	292	Error	-1	301	-1	293	2829	28521	-0.200	24.417	0	0	0
2	8	13	""	"17464"	10010	7880	100	37	37	5	13	36	36	36	5	13	18	2	0	89	88	25	28	64	64	65	16	24	61	35	0	0.040	0.042	0.197	0.189	2.568	-0.004	0.000	80	451	100	26	25	-4.644	1	25	1	24	2926	7037	0.200	1.438	0	0	0
2	9	13	"hsa-miR-10a-5p"	"13485"	10190	7870	100	37	38	6	15	36	36	36	5	13	22	7	0	25136	18910	10329	54	65	65	66	16	24	92	90	0	0.000	0.000	0.000	0.001	13.277	0.000	0.029	80	442	100	25072	18847	Error	1	25071	2	18845	3024	1512837	0.400	1177.750	0	0	0
2	10	13	"hsa-miR-1204"	"46791"	10370	7870	100	37	36	5	13	36	36	36	6	16	10	0	0	59	62	14	22	64	64	65	12	18	15	6	0	-0.200	0.000	0.462	0.405	2.893	0.045	0.009	80	442	100	-4	-2	Error	1	-5	0	-2	2917	4933	0.000	-0.250	0	0	0
2	11	13	""	"46976"	10550	7870	100	36	36	6	16	36	36	36	5	13	21	3	0	269	230	112	48	63	63	64	13	20	81	76	0	0.000	0.000	0.039	0.048	4.087	0.003	0.002	80	430	100	206	167	Error	0	206	0	167	2915	18412	0.000	12.769	0	0	0
2	12	13	""	"42679"	10720	7870	100	36	36	6	16	36	36	36	5	13	12	6	0	506	420	197	46	63	63	63	12	19	85	83	0	0.000	0.000	0.010	0.017	6.531	-0.001	0.001	80	430	100	443	357	Error	0	443	0	357	2909	33628	0.000	29.750	0	0	0
2	13	13	"hsa-miR-1254"	"46750"	10900	7870	100	36	37	6	16	36	36	36	5	13	18	5	0	105	103	31	30	64	64	66	12	18	80	72	0	0.000	0.026	0.125	0.132	2.682	0.026	0.015	80	442	100	41	40	Error	0	41	1	39	2945	8236	0.200	3.083	0	0	0
2	14	13	""	"42503"	11080	7870	100	36	36	5	13	36	36	36	5	13	11	2	0	69	69	14	20	65	65	65	12	18	25	8	0	0.000	0.000	0.443	0.496	3.367	-0.006	0.000	80	452	100	4	4	Error	0	4	0	4	2858	5500	0.000	0.333	0	0	0
2	15	13	"hsa-miR-1236-3p"	"46624"	11260	7870	100	36	36	6	16	36	36	36	5	13	22	6	0	558	469	192	40	64	64	64	12	18	90	87	0	0.000	0.000	0.013	0.023	5.768	-0.002	0.005	80	452	100	494	405	Error	0	494	0	405	2913	37559	0.000	33.750	0	0	0
2	16	13	"hsa-miR-205-5p"	"46917"	11440	7870	100	36	37	5	13	36	36	36	5	13	16	2	0	867	662	387	58	65	65	65	13	20	81	81	0	0.000	0.002	0.008	0.017	8.572	0.002	0.009	80	442	100	802	598	Error	0	802	1	597	2924	52924	0.200	45.923	0	0	0
2	17	13	"hsa-let-7b-3p"	"42769"	11620	7880	100	37	37	5	13	36	36	36	5	13	20	1	0	98	96	21	21	62	62	63	12	19	82	68	0	0.028	0.029	0.128	0.141	3.105	0.009	0.001	80	451	100	37	35	-5.170	1	36	1	34	2939	7693	0.200	2.750	0	0	0
2	18	13	"hsa-miR-409-3p"	"11240"	11800	7870	100	38	37	6	16	36	36	36	6	16	16	0	0	84	84	24	28	62	62	63	11	17	66	48	0	0.091	0.045	0.200	0.202	3.130	-0.005	0.000	80	452	100	24	23	-3.459	2	22	1	22	2958	6742	0.167	1.909	0	0	0
2	19	13	"hsa-miR-7-2-3p"	"42964"	11980	7870	100	36	36	6	16	36	36	36	5	13	20	2	0	656	510	282	55	63	63	64	13	20	85	80	0	0.000	0.000	0.009	0.015	5.161	0.002	0.006	80	452	100	593	447	Error	0	593	0	447	2886	40796	0.000	34.308	0	0	0
2	20	13	"hsa-miR-503-5p"	"46803"	12160	7870	100	35	36	5	13	36	36	36	5	13	12	2	0	55	55	11	20	64	64	64	13	20	2	0	0	0.111	0.000	0.333	0.351	3.194	0.036	0.006	80	452	100	-10	-9	-3.170	-1	-9	0	-9	2864	4371	0.000	-0.692	0	0	0
2	21	13	"hsa-miR-1539"	"146105"	12340	7870	100	35	36	5	13	36	36	36	5	13	11	2	0	74	75	17	22	63	63	64	13	20	43	22	0	-0.091	0.000	0.294	0.315	3.465	0.034	0.009	80	452	100	10	12	Error	-1	11	0	12	2841	6011	0.000	0.846	0	0	0
2	22	13	"hsv2-miR-H3"	"146077"	12520	7870	100	36	36	6	16	35	35	36	5	13	17	6	0	3092	2230	1435	64	62	62	63	14	22	82	80	0	0.000	0.000	0.002	0.004	10.277	0.000	0.001	80	474	100	3031	2169	Error	1	3030	1	2168	2851	178361	0.000	154.786	0	0	0
2	1	14	"spike_control_v2_28"	"27953"	8750	8070	100	34	34	5	14	33	33	34	5	14	20	3	0	434	349	188	53	63	63	64	13	20	81	78	0	0.003	0.003	0.018	0.033	6.786	0.000	0.000	80	492	100	372	287	-8.535	1	371	1	286	2710	27887	0.000	21.923	0	0	0
2	2	14	""	"146051"	8930	8070	100	34	35	5	14	36	36	35	5	14	8	1	0	56	57	11	19	64	64	63	13	20	3	1	0	0.250	0.143	0.452	0.455	3.022	0.035	0.006	80	450	100	-10	-8	-2.000	-2	-8	-1	-7	2761	4550	0.000	-0.462	0	0	0
2	3	14	""	"146038"	9110	8070	100	34	34	5	14	37	37	36	6	16	3	0	0	276	240	99	41	63	63	63	12	19	87	83	0	-0.014	-0.017	0.021	0.025	4.783	-0.006	0.008	80	442	100	210	174	Error	-3	213	-3	177	2753	19185	-0.333	14.750	0	0	0
2	4	14	"spike_control_v2_35"	"28568"	9290	8070	100	35	35	5	14	37	37	36	6	16	2	1	0	160	151	60	39	63	63	64	15	23	78	75	0	-0.021	-0.023	0.037	0.053	4.788	-0.007	0.003	80	451	100	95	86	Error	-2	97	-2	88	2803	12083	-0.167	5.800	0	0	0
2	5	14	""	"146146"	9470	8070	100	36	36	6	16	36	36	36	5	13	18	2	0	717	517	366	70	63	63	64	13	20	73	68	0	0.000	0.000	0.012	0.029	8.150	0.002	0.012	80	451	100	654	454	Error	0	654	0	454	2911	41372	0.000	34.846	0	0	0
2	6	14	"hsa-miRPlus-C1076"	"42838"	9650	8060	100	33	35	6	17	35	35	35	5	14	20	1	0	215	186	111	59	63	63	64	13	20	70	62	0	-0.013	0.000	0.057	0.097	7.387	-0.001	0.000	80	452	100	150	123	Error	-2	152	0	123	2789	14894	0.000	9.385	0	0	0
2	7	14	"spike_control_v2_49"	"30293"	9830	8070	100	36	36	5	13	36	36	36	5	13	8	1	0	297	246	124	50	62	62	64	12	18	82	77	0	0.000	0.000	0.030	0.042	5.518	-0.001	0.001	80	442	100	235	184	Error	0	235	0	184	2852	19678	0.000	15.167	0	0	0
2	8	14	"SNORD65"	"145661"	10010	8060	100	34	34	5	14	36	36	36	5	13	10	0	0	109	106	36	33	65	65	65	12	18	70	62	0	-0.045	-0.049	0.118	0.165	3.641	-0.017	0.007	80	442	100	42	39	Error	-2	44	-2	41	2743	8457	-0.400	3.417	0	0	0
2	9	14	"SNORD6"	"19605"	10190	8060	100	35	35	6	17	36	36	36	5	13	16	1	0	243	210	100	47	66	66	67	15	22	80	76	0	-0.006	-0.007	0.037	0.076	6.368	-0.003	0.002	80	452	100	176	143	Error	-1	177	-1	144	2792	16810	-0.200	9.533	0	0	0
2	10	14	""	"146097"	10370	8060	100	35	35	5	14	36	36	36	5	13	8	1	0	1090	818	467	57	65	65	66	12	18	86	82	0	-0.001	-0.001	0.005	0.010	9.623	-0.001	0.010	80	452	100	1024	752	Error	-1	1025	-1	753	2789	65471	-0.200	62.667	0	0	0
2	11	14	""	"46436"	10550	8060	100	37	36	5	13	36	36	36	5	13	11	0	0	1583	2767	2668	96	64	64	64	13	20	66	58	0	0.001	0.000	0.002	0.014	31.079	0.000	0.000	80	452	100	1520	2703	Error	1	1519	0	2703	2875	221375	0.000	207.923	0	0	0
2	12	14	""	"146039"	10730	8060	100	37	37	5	13	36	36	36	5	13	16	2	0	122	118	52	44	63	63	64	12	18	65	60	0	0.017	0.018	0.078	0.097	5.103	-0.002	0.000	80	440	100	60	56	-5.883	1	59	1	55	2930	9434	0.200	4.500	0	0	0
2	13	14	""	"145994"	10900	8060	100	36	37	6	16	36	36	36	6	16	20	3	0	1368	1119	523	46	64	64	64	12	18	86	85	0	0.000	0.001	0.005	0.007	8.676	0.000	0.000	80	459	100	1304	1056	Error	0	1304	1	1055	2925	89500	0.167	87.917	0	0	0
2	14	14	""	"146050"	11090	8060	100	38	36	5	13	36	36	36	5	13	13	3	0	252	215	138	64	63	63	64	13	20	66	63	0	0.011	0.000	0.022	0.047	6.351	0.002	0.001	80	462	100	191	152	-6.562	2	189	0	152	2909	17220	0.000	11.615	0	0	0
2	15	14	"spike_control_v2_10"	"13430"	11270	8060	100	36	36	5	13	36	36	36	5	13	17	1	0	59	62	13	20	63	63	64	12	18	15	3	0	0.000	0.000	0.477	0.452	3.395	0.006	0.000	80	452	100	-4	-1	Error	0	-4	0	-1	2902	4934	0.000	-0.167	0	0	0
2	16	14	""	"42831"	11450	8060	100	37	36	4	11	36	36	36	5	13	7	0	0	1709	1331	783	58	63	63	65	12	18	87	85	0	0.001	0.000	0.002	0.004	7.339	0.000	0.000	80	452	100	1647	1268	Error	1	1646	0	1268	2869	106474	0.000	105.500	0	0	0
2	17	14	""	"146124"	11630	8060	100	37	36	6	16	36	36	36	6	16	12	0	0	2762	2056	1730	84	64	64	66	32	48	70	65	0	0.000	0.000	0.003	0.010	15.293	0.000	0.004	80	430	100	2699	1992	Error	1	2698	0	1992	2913	164498	0.000	62.188	0	0	0
2	18	14	"spike_control_v2_35"	"28568"	11800	8060	100	36	37	5	13	36	36	36	6	16	12	0	0	174	158	61	38	63	63	63	12	19	81	77	0	0.000	0.011	0.039	0.046	2.650	0.005	0.003	80	440	100	111	96	Error	0	111	1	95	2920	12668	0.167	7.917	0	0	0
2	19	14	"hsa-miR-3179"	"146152"	11980	8060	100	35	35	5	14	35	35	36	5	13	15	2	0	56	56	10	17	63	63	65	13	20	3	0	0	0.000	0.000	0.333	0.340	2.813	0.042	0.007	80	452	100	-7	-7	Error	0	-7	0	-7	2829	4488	-0.200	-0.692	0	0	0
2	20	14	"hsa-miR-335-3p"	"145745"	12160	8060	100	37	36	6	16	35	35	36	5	13	21	5	0	129	125	34	27	63	63	64	13	20	88	85	0	0.030	0.016	0.076	0.079	3.226	-0.003	0.000	80	452	100	68	63	-5.044	2	66	1	62	2871	9964	0.000	4.692	0	0	0
2	21	14	""	"145679"	12340	8060	100	34	35	6	17	36	36	36	6	16	15	2	0	56	55	11	20	63	63	64	12	18	2	0	0	0.286	0.125	0.375	0.454	3.063	-0.009	0.000	80	452	100	-9	-9	-1.807	-2	-7	-1	-8	2825	4388	-0.167	-0.750	0	0	0
2	22	14	"hsa-miR-367-5p"	"145697"	12520	8050	100	37	36	6	16	35	35	35	5	14	22	6	0	57	56	13	23	63	63	64	13	20	6	1	0	-0.333	-0.143	0.429	0.433	3.146	-0.032	0.005	80	482	100	-4	-6	Error	2	-6	1	-7	2897	4474	0.200	-0.615	0	0	0
2	1	15	"hsa-miR-668-3p"	"145701"	8740	8260	100	35	35	6	17	35	35	35	5	14	15	2	0	521	407	217	53	62	62	63	13	20	83	81	0	0.000	0.000	0.010	0.019	5.638	-0.001	0.000	80	474	100	459	345	Error	0	459	0	345	2787	32532	0.000	26.462	0	0	0
2	2	15	"hsa-miR-330-5p"	"145843"	8920	8250	100	34	34	5	14	36	36	35	5	14	7	1	0	61	62	12	19	63	63	63	13	20	11	2	0	1.000	2.000	0.500	0.542	2.787	0.024	0.002	80	442	100	-4	-3	0.000	-2	-2	-2	-1	2732	4975	-0.200	-0.077	0	0	0
2	3	15	"hsa-miR-523-3p"	"145754"	9100	8250	100	34	33	6	18	35	35	35	6	17	7	0	0	73	78	55	70	62	62	62	12	19	46	17	0	-0.091	-0.125	0.556	0.410	3.538	-0.008	0.002	80	442	100	10	14	Error	-1	11	-2	16	2669	6222	-0.333	1.333	0	0	0
2	4	15	"hsa-miR-655-3p"	"145696"	9280	8250	100	35	35	6	17	35	35	35	6	17	15	1	0	51	52	10	19	64	64	64	15	23	0	0	0	0.000	0.000	0.354	0.399	2.677	-0.003	0.000	80	452	100	-13	-12	Error	0	-13	0	-12	2770	4141	0.000	-0.800	0	0	0
2	5	15	"spike_control_v2_29"	"27968"	9470	8250	100	36	36	6	16	36	36	36	5	13	15	3	0	348	278	138	49	64	64	65	15	23	80	77	0	0.000	0.000	0.028	0.038	5.250	-0.001	0.000	80	440	100	284	214	Error	0	284	0	214	2899	22223	0.000	14.200	0	0	0
2	6	15	"hsa-miR-29a-5p"	"145638"	9640	8250	100	38	37	5	13	36	36	36	5	13	16	3	0	75	77	18	23	65	65	65	13	20	43	18	0	0.200	0.083	0.222	0.261	2.917	0.029	0.005	80	440	100	12	13	-2.322	2	10	1	12	2981	6194	0.200	0.923	0	0	0
2	7	15	"hsa-miR-545-3p"	"145741"	9820	8250	100	34	34	5	14	36	36	36	6	16	7	0	0	54	55	11	20	64	64	64	13	20	2	0	0	0.200	0.222	0.341	0.333	2.425	0.018	0.001	80	452	100	-12	-11	-2.322	-2	-10	-2	-9	2717	4400	-0.333	-0.692	0	0	0
2	8	15	""	"146100"	10010	8250	100	35	34	6	17	37	37	37	5	13	6	2	0	944	707	425	60	64	64	65	12	18	90	85	0	-0.002	-0.005	0.006	0.009	5.041	-0.002	0.013	80	450	100	878	640	Error	-2	880	-3	643	2737	56529	-0.600	53.500	0	0	0
2	9	15	"hsa-miR-3130-3p"	"147827"	10180	8250	100	37	36	5	13	36	36	36	5	13	12	0	0	57	58	11	18	64	64	65	12	18	7	0	0	-0.143	0.000	0.385	0.391	2.991	0.053	0.010	80	440	100	-6	-6	Error	1	-7	0	-6	2899	4632	0.000	-0.583	0	0	0
2	10	15	"hsa-miR-3133"	"147820"	10360	8250	100	37	36	5	13	36	36	36	5	13	18	0	0	268	224	94	41	64	64	65	12	18	83	80	0	0.005	0.000	0.029	0.040	4.838	0.001	0.000	80	462	100	205	160	-7.672	1	204	0	160	2897	17893	0.000	13.250	0	0	0
2	11	15	"hsa-miR-3173-3p"	"147845"	10550	8250	100	36	36	6	16	36	36	36	6	16	10	1	0	195	169	89	52	65	65	65	12	18	67	66	0	0.000	0.000	0.039	0.062	5.900	-0.004	0.002	80	440	100	130	104	Error	0	130	0	104	2847	13508	0.000	8.667	0	0	0
2	12	15	"hsa-miR-92b-3p"	"145897"	10720	8250	100	37	36	6	16	36	36	37	5	13	22	1	0	1343	1033	576	55	64	64	65	12	18	83	82	0	0.001	0.000	0.005	0.010	10.853	0.000	0.000	80	418	100	1280	969	Error	1	1279	0	969	2913	82627	-0.200	80.667	0	0	0
2	13	15	"hsa-miR-18a-5p"	"147195"	10890	8260	100	37	36	5	13	36	36	36	5	13	16	1	0	70	72	16	22	63	63	64	12	18	38	18	0	0.143	0.000	0.226	0.271	3.105	0.016	0.001	80	453	100	8	9	-2.807	1	7	0	9	2917	5788	0.000	0.667	0	0	0
2	14	15	"hsa-miR-302a-3p"	"147203"	11100	8250	100	36	36	6	16	36	36	36	5	13	13	5	0	78	78	20	25	63	63	64	12	18	53	32	0	0.000	0.000	0.143	0.224	4.280	0.003	0.000	80	452	100	15	15	Error	0	15	0	15	2876	6241	0.000	1.167	0	0	0
2	15	15	""	"148008"	11260	8250	100	35	36	6	16	36	36	36	5	13	20	1	0	2186	1606	975	60	63	63	64	12	18	85	80	0	0.000	0.000	0.004	0.011	13.304	0.000	0.001	80	426	100	2122	1543	Error	-1	2123	0	1543	2855	128459	0.000	128.500	0	0	0
2	16	15	"hsa-miR-4330"	"147865"	11440	8250	100	35	36	6	16	36	36	36	5	13	20	0	0	111	107	31	28	63	63	64	12	18	82	75	0	-0.021	0.000	0.122	0.129	2.939	-0.007	0.001	80	452	100	47	44	Error	-1	48	0	44	2864	8589	0.000	3.583	0	0	0
2	17	15	"hsa-miR-548s"	"147870"	11620	8250	100	36	36	5	13	37	37	37	5	13	8	2	0	52	55	13	23	64	64	66	31	46	1	0	0	0.083	0.111	0.295	0.319	3.123	0.002	0.000	80	462	100	-13	-10	-3.585	-1	-12	-1	-9	2841	4361	-0.200	-0.355	0	0	0
2	18	15	"kshv-miR-K12-12-3p"	"147919"	11810	8250	100	36	36	5	13	36	36	36	5	13	10	2	0	641	619	492	79	65	65	65	12	18	67	63	0	0.000	0.000	0.011	0.028	11.455	-0.001	0.003	80	450	100	576	554	Error	0	576	0	554	2846	49489	0.000	46.167	0	0	0
2	19	15	""	"147754"	11980	8250	100	35	35	6	17	36	36	36	5	13	18	3	0	106	102	28	27	64	64	65	13	20	77	70	0	-0.024	-0.026	0.114	0.129	4.277	-0.007	0.001	80	430	100	41	37	Error	-1	42	-1	38	2832	8144	-0.200	2.846	0	0	0
2	20	15	"hsa-miR-3119"	"147837"	12160	8250	100	36	36	5	13	36	36	36	5	13	13	3	0	72	75	19	25	64	64	64	13	20	37	23	0	0.000	0.000	0.333	0.328	3.255	0.067	0.026	80	442	100	8	11	Error	0	8	0	11	2883	5989	0.000	0.846	0	0	0
2	21	15	"hsa-miR-4325"	"147981"	12340	8250	100	35	36	5	13	36	36	36	5	13	12	2	0	2183	1615	957	59	63	63	64	13	20	85	82	0	0.000	0.000	0.003	0.006	10.499	0.000	0.005	80	442	100	2119	1552	Error	-1	2120	0	1552	2875	129178	0.000	119.308	0	0	0
2	22	15	""	"147789"	12520	8250	100	36	37	5	13	35	35	35	5	14	20	7	0	135	130	41	31	63	63	64	13	20	85	80	0	0.014	0.030	0.081	0.076	3.170	0.020	0.020	80	482	100	73	69	-6.170	1	72	2	67	2933	10419	0.400	5.077	0	0	0
2	1	16	"hsa-miR-4253"	"147562"	8740	8440	100	33	33	5	15	35	35	35	5	14	7	1	0	70	72	18	25	62	62	62	12	19	37	17	0	-0.250	-0.200	0.333	0.363	3.625	-0.006	0.000	80	474	100	6	8	Error	-2	8	-2	10	2673	5761	-0.400	0.833	0	0	0
2	2	16	"hsa-miR-4313"	"147846"	8920	8440	100	34	35	6	17	35	35	35	5	14	21	6	0	419	346	153	44	63	63	63	13	20	87	86	0	-0.003	0.000	0.025	0.031	5.621	0.000	0.000	80	452	100	355	283	Error	-1	356	0	283	2777	27707	0.000	21.769	0	0	0
2	3	16	"hsv1-miR-H12"	"147748"	9100	8440	100	36	35	5	14	34	34	34	5	14	21	3	0	56	56	10	17	64	64	64	12	18	3	1	0	-0.250	-0.125	0.364	0.368	2.905	-0.016	0.001	80	452	100	-6	-7	Error	2	-8	1	-8	2839	4509	0.200	-0.667	0	0	0
2	4	16	"hsa-miR-374c-5p"	"148430"	9280	8440	100	35	35	5	14	34	34	34	5	14	23	1	0	61	60	11	18	64	64	64	12	18	5	1	0	-0.333	-0.250	0.500	0.541	3.300	0.028	0.014	80	462	100	-2	-3	Error	1	-3	1	-4	2824	4826	0.200	-0.333	0	0	0
2	5	16	"hsa-miR-3915"	"148495"	9470	8440	100	36	36	6	16	35	35	35	5	14	25	6	0	182	158	80	50	63	63	64	13	20	67	65	0	0.008	0.011	0.043	0.061	4.268	0.000	0.000	80	450	100	120	96	-6.895	1	119	1	95	2852	12626	0.200	7.231	0	0	0
2	6	16	"hsa-miR-3606-5p"	"148335"	9640	8440	100	34	34	6	17	36	36	36	5	13	11	1	0	95	92	23	25	63	63	64	13	20	75	55	0	-0.062	-0.069	0.100	0.136	3.830	-0.052	0.029	80	440	100	30	27	Error	-2	32	-2	29	2735	7368	-0.400	2.154	0	0	0
2	7	16	"hsa-miR-3610"	"148208"	9820	8440	100	36	35	5	14	35	35	36	5	13	13	2	0	416	342	175	51	65	65	66	12	18	76	76	0	0.003	0.000	0.012	0.020	6.082	0.003	0.009	80	452	100	352	277	-8.455	1	351	0	277	2826	27384	-0.200	23.000	0	0	0
2	8	16	"hsa-miR-128-1-5p"	"148562"	10000	8440	100	36	36	6	16	36	36	36	5	13	13	3	0	54	56	12	21	65	65	66	13	19	6	0	0	0.000	0.000	0.462	0.378	2.190	0.043	0.006	80	452	100	-11	-9	Error	0	-11	0	-9	2868	4519	0.000	-0.769	0	0	0
2	9	16	"hsa-miR-4251"	"147715"	10180	8440	100	36	36	6	16	35	35	36	5	13	23	6	0	158	142	50	35	65	65	65	12	18	78	76	0	0.011	0.013	0.065	0.077	4.008	0.002	0.000	80	462	100	94	78	-6.539	1	93	1	77	2901	11351	0.000	6.417	0	0	0
2	10	16	"hsa-miR-3662"	"148042"	10370	8440	100	37	37	5	13	35	35	36	6	16	16	1	0	106	100	36	36	65	65	66	13	19	65	61	0	0.049	0.057	0.111	0.131	4.250	0.005	0.001	80	450	100	43	37	-4.358	2	41	2	35	2936	8027	0.167	2.615	0	0	0
2	11	16	"hsa-miR-3692-5p"	"148332"	10540	8430	100	36	36	6	16	36	36	36	6	16	8	1	0	60	61	11	18	64	64	65	17	26	3	0	0	0.000	0.000	0.558	0.623	3.099	0.067	0.035	80	430	100	-4	-3	Error	0	-4	0	-3	2872	4866	0.000	-0.235	0	0	0
2	12	16	"hsa-miR-3613-5p"	"147334"	10720	8430	100	35	36	5	13	36	36	36	5	13	12	0	0	56	57	13	22	63	63	65	12	18	11	2	0	0.143	0.000	0.369	0.413	3.478	0.059	0.013	80	451	100	-8	-6	-2.807	-1	-7	0	-6	2859	4536	0.000	-0.667	0	0	0
2	13	16	"hsa-miR-4306"	"147722"	10900	8430	100	37	36	5	13	36	36	36	6	16	15	1	0	1576	1098	797	72	63	63	65	13	20	73	71	0	0.001	0.000	0.004	0.008	8.891	0.001	0.003	80	449	100	1514	1035	Error	1	1513	0	1035	2896	87846	0.000	79.462	0	0	0
2	14	16	"hsv1-miR-H3-5p"	"147718"	11090	8440	100	37	36	5	13	36	36	36	5	13	12	2	0	68	69	15	21	63	63	63	13	20	27	12	0	0.200	0.000	0.364	0.380	3.564	-0.019	0.002	80	440	100	6	6	-2.322	1	5	0	6	2859	5530	0.000	0.462	0	0	0
2	15	16	""	"148642"	11270	8440	100	36	36	4	11	36	36	36	5	13	11	1	0	3188	2219	1515	68	63	63	64	14	21	76	73	0	0.000	0.000	0.002	0.008	24.178	0.000	0.003	80	452	100	3125	2156	Error	0	3125	0	2156	2871	177514	0.000	153.929	0	0	0
2	16	16	"hsa-miR-1247-3p"	"148040"	11450	8440	100	36	36	6	16	36	36	36	5	13	16	1	0	239	207	99	47	63	63	65	13	20	76	73	0	0.000	0.000	0.031	0.044	4.368	-0.001	0.000	80	442	100	176	144	Error	0	176	0	144	2901	16538	0.000	10.923	0	0	0
2	17	16	"hsa-miR-3178"	"147595"	11630	8440	100	37	37	6	16	36	36	36	6	16	22	2	0	71	70	15	21	63	63	65	12	18	36	11	0	0.125	0.143	0.400	0.402	3.436	0.036	0.005	80	442	100	9	8	-3.000	1	8	1	7	2937	5589	0.167	0.417	0	0	0
2	18	16	"hsv1-miR-H1-5p"	"147712"	11810	8440	100	37	37	5	13	36	36	36	6	16	12	0	0	276	234	146	62	65	65	65	12	18	68	63	0	0.005	0.006	0.020	0.039	7.232	0.005	0.009	80	440	100	212	170	-7.721	1	211	1	169	2952	18736	0.167	14.083	0	0	0
2	19	16	""	"148170"	11980	8430	100	37	36	4	11	36	36	36	5	13	11	0	0	49	50	12	24	63	63	64	13	20	2	1	0	-0.071	0.000	0.318	0.437	3.699	0.001	0.000	80	439	100	-13	-13	Error	1	-14	0	-13	2912	4018	0.000	-1.077	0	0	0
2	20	16	"hsa-miR-134-3p"	"148580"	12160	8430	100	37	36	5	13	36	36	36	6	16	7	0	0	57	58	14	24	64	64	65	13	20	12	0	0	-0.143	0.000	0.444	0.433	2.691	-0.004	0.000	80	451	100	-6	-6	Error	1	-7	0	-6	2862	4615	0.000	-0.538	0	0	0
2	21	16	""	"148110"	12340	8430	100	34	35	5	14	36	36	36	5	13	12	1	0	54	54	10	18	63	63	64	12	18	3	0	0	0.222	0.111	0.343	0.374	2.865	0.033	0.004	80	451	100	-11	-10	-2.170	-2	-9	-1	-9	2783	4314	-0.200	-0.833	0	0	0
2	22	16	""	"148538"	12520	8430	100	33	33	6	18	35	35	35	5	14	10	3	0	78	80	22	27	63	63	64	13	20	53	28	0	-0.133	-0.118	0.357	0.246	3.965	-0.024	0.004	80	483	100	13	15	Error	-2	15	-2	17	2668	6366	-0.400	1.231	0	0	0
2	1	17	""	"148091"	8750	8630	100	36	35	5	14	35	35	35	5	14	13	2	0	80	79	16	20	62	62	63	12	19	58	37	0	0.056	0.000	0.191	0.223	3.603	-0.011	0.001	80	484	100	19	17	-4.170	1	18	0	17	2780	6320	0.000	1.333	0	0	0
2	2	17	""	"148016"	8930	8630	100	34	34	5	14	33	33	33	5	15	18	3	0	52	54	11	20	64	64	65	13	20	1	0	0	-0.083	-0.100	0.417	0.382	2.682	-0.044	0.007	80	452	100	-11	-9	Error	1	-12	1	-10	2715	4321	0.200	-0.846	0	0	0
2	3	17	""	"148459"	9110	8630	100	36	35	5	14	34	34	35	5	14	13	1	0	220	192	76	39	65	65	66	13	19	86	80	0	0.013	0.008	0.038	0.044	2.846	0.000	0.000	80	452	100	157	128	-6.276	2	155	1	127	2793	15335	0.000	9.692	0	0	0
2	4	17	""	"148612"	9290	8630	100	36	37	5	13	35	35	35	5	14	25	5	0	76	77	16	20	65	65	66	12	18	46	23	0	0.091	0.167	0.295	0.266	2.305	0.059	0.020	80	442	100	12	14	-3.459	1	11	2	12	2934	6145	0.400	0.917	0	0	0
2	5	17	""	"148511"	9470	8630	100	35	36	5	13	34	34	34	5	14	21	1	0	90	88	21	23	64	64	65	13	20	65	47	0	0.038	0.083	0.181	0.187	3.172	0.044	0.020	80	442	100	27	26	-4.700	1	26	2	24	2846	7076	0.400	1.769	0	0	0
2	6	17	"hsa-miR-3074-5p"	"148453"	9650	8630	100	33	34	4	11	35	35	36	5	13	5	0	0	303	254	131	51	64	64	64	12	18	76	75	0	-0.008	-0.005	0.106	0.078	8.747	-0.006	0.014	80	452	100	237	189	Error	-2	239	-1	190	2686	20310	-0.400	15.833	0	0	0
2	7	17	""	"148212"	9830	8630	100	39	38	5	13	35	35	35	5	14	32	2	0	213	184	83	45	66	66	66	11	16	77	75	0	0.027	0.025	0.039	0.045	3.325	0.013	0.024	80	452	100	151	121	-5.200	4	147	3	118	3024	14728	0.600	10.727	0	0	0
2	8	17	""	"148530"	10010	8630	100	34	35	6	17	36	36	36	6	16	7	2	0	164	151	56	37	65	65	66	13	19	82	78	0	-0.020	-0.012	0.066	0.089	4.107	-0.006	0.002	80	452	100	97	85	Error	-2	99	-1	86	2814	12113	-0.167	6.538	0	0	0
2	9	17	""	"148517"	10190	8630	100	34	35	5	14	36	36	36	5	13	8	1	0	53	54	11	20	65	65	66	14	21	2	1	0	0.167	0.091	0.333	0.357	3.372	0.010	0.000	80	452	100	-14	-12	-2.585	-2	-12	-1	-11	2774	4291	-0.200	-0.857	0	0	0
2	10	17	""	"148267"	10370	8630	100	35	34	5	14	36	36	36	6	16	5	0	0	2527	2216	1799	81	65	65	66	13	19	70	67	0	0.000	-0.001	0.007	0.021	27.521	0.000	0.011	80	440	100	2461	2149	Error	-1	2462	-2	2151	2755	177305	-0.333	165.385	0	0	0
2	11	17	""	"148134"	10540	8620	100	35	36	5	13	36	36	36	6	16	10	0	0	101	98	32	32	64	64	65	17	26	68	51	0	-0.027	0.000	0.095	0.111	2.766	0.005	0.000	80	450	100	36	34	Error	-1	37	0	34	2850	7854	0.000	1.941	0	0	0
2	12	17	""	"148389"	10730	8630	100	36	37	6	16	36	36	36	5	13	26	6	0	1423	1050	661	62	64	64	65	13	20	78	78	0	0.000	0.001	0.005	0.015	17.540	0.000	0.001	80	461	100	1359	987	Error	0	1359	1	986	2929	84001	0.200	75.769	0	0	0
2	13	17	""	"148484"	10910	8630	100	36	36	6	16	36	36	36	5	13	17	2	0	986	794	423	53	64	64	65	13	20	87	85	0	0.000	0.000	0.006	0.013	10.173	0.000	0.000	80	461	100	922	730	Error	0	922	0	730	2872	63538	0.000	56.077	0	0	0
2	14	17	""	"148576"	11090	8610	100	38	37	5	13	36	36	36	5	13	17	0	0	71	72	16	22	63	63	63	13	20	35	15	0	0.250	0.111	0.267	0.303	2.567	0.009	0.001	80	446	100	10	10	-2.000	2	8	1	9	2956	5737	0.200	0.692	0	0	0
2	15	17	""	"148435"	11270	8630	100	36	36	6	16	36	36	36	5	13	17	5	0	1186	859	609	70	64	64	65	13	20	78	73	0	0.000	0.000	0.007	0.013	10.951	-0.001	0.007	80	440	100	1122	795	Error	0	1122	0	795	2892	68725	0.000	61.077	0	0	0
2	16	17	""	"148329"	11440	8620	100	37	37	5	13	36	36	36	5	13	16	6	0	52	54	16	29	65	65	65	13	20	1	1	0	-0.077	-0.091	0.276	0.304	2.604	0.010	0.000	80	439	100	-12	-10	Error	1	-13	1	-11	2942	4326	0.200	-0.846	0	0	0
2	17	17	""	"148600"	11620	8620	100	37	36	6	16	36	36	36	6	16	13	2	0	73	77	47	61	64	64	65	13	20	38	10	0	0.111	0.000	0.333	0.313	3.141	0.042	0.041	80	461	100	10	13	-3.170	1	9	0	13	2919	6169	0.000	0.923	0	0	0
2	18	17	""	"148028"	11810	8630	100	36	36	5	13	36	36	36	5	13	13	1	0	87	86	20	23	65	65	66	13	19	65	40	0	0.000	0.000	0.226	0.235	3.292	-0.021	0.004	80	452	100	22	21	Error	0	22	0	21	2886	6891	0.000	1.538	0	0	0
2	19	17	""	"148555"	11990	8630	100	36	36	5	13	36	36	36	5	13	17	2	0	63	91	246	270	64	64	65	13	20	18	2	0	0.000	0.000	0.333	0.392	3.437	-0.001	0.000	80	439	100	-1	27	Error	0	-1	0	27	2875	7298	0.000	2.000	0	0	0
2	20	17	""	"148153"	12170	8630	100	37	37	5	13	36	36	36	6	16	11	2	0	1872	1407	819	58	65	65	65	12	18	88	86	0	0.001	0.001	0.002	0.005	9.303	0.001	0.014	80	461	100	1808	1343	Error	1	1807	1	1342	2938	112544	0.167	111.833	0	0	0
2	21	17	""	"148392"	12350	8630	100	34	35	5	14	36	36	36	5	13	12	1	0	49	51	12	23	63	63	63	12	19	6	0	0	0.143	0.083	0.286	0.265	2.172	0.054	0.016	80	461	100	-16	-13	-2.807	-2	-14	-1	-12	2798	4080	-0.200	-1.000	0	0	0
2	22	17	""	"148636"	12530	8630	100	34	34	5	14	34	34	35	5	14	16	3	0	498	384	211	54	62	62	63	12	19	80	78	0	0.000	0.000	0.014	0.020	4.393	-0.001	0.001	80	493	100	436	322	Error	0	436	0	322	2743	30715	-0.200	26.750	0	0	0
2	1	18	""	"148301"	8750	8820	100	33	33	6	18	35	35	35	5	14	8	2	0	60	61	13	21	62	62	63	12	19	13	3	0	1.000	2.000	0.458	0.430	2.508	0.016	0.001	80	484	100	-4	-3	0.000	-2	-2	-2	-1	2659	4854	-0.400	-0.167	0	0	0
2	2	18	"hsa-miR-1911-3p"	"146094"	8930	8820	100	37	36	5	13	34	34	34	5	14	18	1	0	95	89	24	26	64	64	64	12	18	71	58	0	0.097	0.080	0.143	0.152	2.959	-0.002	0.000	80	452	100	34	27	-3.369	3	31	2	25	2854	7122	0.400	2.083	0	0	0
2	3	18	""	"11039"	9110	8820	100	36	36	5	13	34	34	35	5	14	23	3	0	1998	1393	1001	71	63	63	64	12	18	78	75	0	0.001	0.002	0.003	0.006	6.469	0.001	0.005	80	452	100	1937	1332	-9.918	2	1935	2	1330	2848	111446	0.200	110.750	0	0	0
2	4	18	"hsa-miR-548j-5p"	"46592"	9290	8810	100	35	36	5	13	35	35	35	5	14	21	2	0	55	55	13	23	64	64	65	13	20	6	0	0	0.000	-0.111	0.442	0.385	2.700	0.062	0.016	80	451	100	-9	-8	Error	0	-9	1	-9	2852	4387	0.200	-0.769	0	0	0
2	5	18	"Empty"	"0"	9470	8810	100	38	37	5	13	35	35	35	5	14	20	2	0	61	62	11	17	63	63	65	12	18	11	2	0	-1.500	-2.000	0.600	0.522	3.051	0.073	0.027	80	450	100	1	1	Error	3	-2	2	-1	2943	4972	0.400	-0.250	0	0	0
2	6	18	"hsa-miR-423-5p"	"27565"	9650	8820	100	36	36	6	16	36	36	36	5	13	20	1	0	3236	2317	1704	73	64	64	64	12	18	78	76	0	0.000	0.000	0.002	0.012	20.308	0.000	0.003	80	452	100	3172	2253	Error	0	3172	0	2253	2885	185321	0.000	187.750	0	0	0
2	7	18	""	"146147"	9830	8820	100	35	35	6	17	36	36	36	5	13	13	2	0	584	558	449	80	64	64	65	12	18	65	61	0	-0.002	-0.002	0.013	0.033	9.712	0.001	0.007	80	442	100	519	493	Error	-1	520	-1	494	2837	44654	-0.200	41.083	0	0	0
2	8	18	"hsa-miR-4478"	"168805"	10010	8820	100	35	36	5	13	36	36	36	5	13	13	2	0	728	514	369	71	64	64	65	12	18	71	65	0	-0.002	0.000	0.075	0.053	9.688	-0.003	0.018	80	430	100	663	450	Error	-1	664	0	450	2857	41127	0.000	37.417	0	0	0
2	9	18	"hsa-miR-4687-5p"	"168648"	10180	8820	100	38	37	6	16	35	35	36	6	16	26	6	0	285	247	100	40	64	64	65	12	18	85	83	0	0.014	0.011	0.034	0.047	5.338	0.000	0.000	80	440	100	224	185	-6.203	3	221	2	183	2968	19745	0.167	15.167	0	0	0
2	10	18	"hsa-miR-766-5p"	"46474"	10370	8820	100	36	36	5	13	35	35	36	5	13	20	7	0	74	79	21	26	65	65	65	13	20	48	28	0	0.111	0.071	0.294	0.269	4.026	0.006	0.000	80	452	100	10	15	-3.170	1	9	1	14	2911	6341	0.000	1.077	0	0	0
2	11	18	"hsa-miR-4710"	"168799"	10550	8810	100	35	35	5	14	36	36	36	5	13	11	0	0	164	145	75	51	63	63	64	13	20	65	58	0	-0.010	-0.012	0.077	0.102	5.942	-0.007	0.005	80	460	100	100	81	Error	-1	101	-1	82	2808	11620	-0.200	6.231	0	0	0
2	12	18	"hsa-miR-4789-3p"	"168591"	10730	8810	100	36	36	5	13	37	37	37	5	13	12	0	0	52	53	12	22	64	64	65	14	21	3	0	0	0.083	0.091	0.364	0.346	2.859	0.021	0.002	80	442	100	-13	-12	-3.585	-1	-12	-1	-11	2899	4228	-0.200	-0.857	0	0	0
2	13	18	"hsa-miR-4433a-3p"	"168675"	10910	8820	100	35	36	5	13	37	37	37	5	13	11	2	0	639	485	351	72	65	65	66	13	19	71	70	0	-0.003	-0.002	0.012	0.038	11.486	-0.002	0.006	80	442	100	572	419	Error	-2	574	-1	420	2863	38760	-0.200	32.231	0	0	0
2	14	18	"hsa-miR-5194"	"168885"	11090	8820	100	36	36	5	13	36	36	36	5	13	15	3	0	67	70	18	25	63	63	64	12	18	33	15	0	0.000	0.000	0.286	0.287	3.077	0.060	0.020	80	478	100	4	7	Error	0	4	0	7	2878	5565	0.000	0.500	0	0	0
2	15	18	"hsa-miR-4656"	"168673"	11280	8820	100	36	36	6	16	36	36	36	5	13	20	1	0	503	380	254	66	64	64	65	13	20	71	67	0	0.000	0.000	0.015	0.034	8.446	0.000	0.000	80	451	100	439	316	Error	0	439	0	316	2892	30419	0.000	24.231	0	0	0
2	16	18	"hsa-miR-4463"	"168814"	11450	8820	100	35	36	5	13	36	36	36	5	13	12	1	0	337	277	168	60	64	64	65	13	20	73	70	0	-0.004	0.000	0.018	0.043	9.027	0.000	0.000	80	449	100	272	213	Error	-1	273	0	213	2861	22156	0.000	16.308	0	0	0
2	17	18	"hsa-miR-4746-5p"	"168744"	11630	8820	100	36	35	6	17	36	36	36	6	16	8	1	0	231	197	92	46	63	63	64	13	20	78	76	0	0.000	-0.007	0.053	0.078	4.853	-0.007	0.009	80	461	100	168	133	Error	0	168	-1	134	2835	15748	-0.167	10.231	0	0	0
2	18	18	"hsa-miR-5695"	"168628"	11810	8810	100	36	36	6	16	36	36	36	5	13	17	6	0	81	85	21	24	64	64	65	13	20	60	32	0	0.000	0.000	0.214	0.207	4.007	-0.040	0.014	80	438	100	17	21	Error	0	17	0	21	2902	6831	0.000	1.538	0	0	0
2	19	18	"hsa-miR-4722-3p"	"168742"	11980	8800	100	36	36	5	13	36	36	36	5	13	12	2	0	80	82	19	23	65	65	66	13	19	52	30	0	0.000	0.000	0.239	0.260	3.306	-0.020	0.003	80	445	100	15	17	Error	0	15	0	17	2888	6595	0.000	1.231	0	0	0
2	20	18	"hsa-miR-5581-3p"	"168933"	12170	8820	100	36	36	5	13	35	35	36	5	13	18	2	0	108	104	26	25	65	65	66	13	19	85	75	0	0.023	0.026	0.127	0.133	3.248	0.027	0.015	80	453	100	44	40	-5.426	1	43	1	39	2888	8306	0.000	2.923	0	0	0
2	21	18	"hsa-miR-1260b"	"168619"	12350	8820	100	35	35	5	14	36	36	36	5	13	6	1	0	206	175	76	43	65	65	65	12	18	76	75	0	-0.007	-0.009	0.060	0.070	4.976	-0.010	0.012	80	430	100	140	109	Error	-1	141	-1	110	2790	13967	-0.200	9.167	0	0	0
2	22	18	"hsa-miR-1290"	"168568"	12530	8820	100	38	37	6	16	35	35	35	6	17	22	3	0	110	109	42	38	64	64	64	12	18	62	61	0	0.065	0.044	0.105	0.132	4.103	0.021	0.013	80	450	100	49	47	-3.939	3	46	2	45	2985	8720	0.333	3.750	0	0	0
2	1	19	"hsa-miR-548au-3p"	"168620"	8750	9010	100	35	34	5	14	34	34	34	6	17	11	2	0	50	53	12	22	63	63	63	13	20	5	1	0	-0.077	0.000	0.223	0.283	2.847	0.071	0.020	80	484	100	-12	-10	Error	1	-13	0	-10	2733	4238	0.000	-0.769	0	0	0
2	2	19	"hsa-miR-5580-5p"	"168954"	8930	9010	100	35	35	7	20	34	34	34	5	14	25	8	0	58	59	13	22	63	63	64	13	20	6	3	0	-0.200	-0.250	0.583	0.565	3.715	-0.004	0.000	80	452	100	-4	-3	Error	1	-5	1	-4	2762	4730	0.200	-0.385	0	0	0
2	3	19	"hsa-miR-1255b-2-3p"	"168811"	9110	9010	100	36	36	5	13	35	35	35	5	14	11	2	0	183	170	70	41	64	64	64	13	20	81	76	0	0.008	0.009	0.034	0.048	3.705	0.005	0.004	80	462	100	120	107	-6.895	1	119	1	106	2852	13617	0.200	8.154	0	0	0
2	4	19	"hsa-miR-4477b"	"168801"	9300	9010	100	35	36	6	16	36	36	35	5	14	15	5	0	88	94	34	36	63	63	64	12	18	63	50	0	-0.040	0.000	0.208	0.213	5.395	0.008	0.001	80	459	100	24	31	Error	-1	25	0	31	2892	7559	0.200	2.500	0	0	0
2	5	19	"hsa-miR-3189-5p"	"168697"	9470	9010	100	34	34	5	14	35	35	35	5	14	10	0	0	266	227	99	43	63	63	64	13	20	85	78	0	-0.005	-0.006	0.025	0.029	5.226	-0.004	0.004	80	448	100	202	163	Error	-1	203	-1	164	2703	18163	-0.200	12.538	0	0	0
2	6	19	"hsa-miR-3194-3p"	"169333"	9650	9010	100	34	35	6	17	35	35	35	5	14	18	3	0	173	154	59	38	63	63	65	12	18	80	77	0	-0.009	0.000	0.060	0.081	4.893	-0.012	0.012	80	440	100	109	91	Error	-1	110	0	91	2773	12331	0.000	7.417	0	0	0
2	7	19	"hsa-miR-499b-3p"	"169279"	9820	9000	100	36	37	6	16	36	36	36	5	13	16	7	0	53	54	12	22	64	64	65	13	20	7	0	0	0.000	-0.100	0.300	0.273	2.754	-0.021	0.001	80	430	100	-11	-9	Error	0	-11	1	-10	2953	4288	0.200	-0.846	0	0	0
2	8	19	"hsa-miR-4759"	"169117"	10000	9000	100	38	37	5	13	35	35	36	5	13	28	2	0	58	59	12	20	64	64	65	14	21	2	0	0	-0.500	-0.400	0.769	0.667	2.691	0.064	0.013	80	442	100	-3	-3	Error	3	-6	2	-5	2996	4729	0.200	-0.429	0	0	0
2	9	19	"hsa-miR-4798-3p"	"169195"	10180	9000	100	35	35	5	14	36	36	36	5	13	10	1	0	48	50	13	26	65	65	67	13	19	5	0	0	0.059	0.067	0.209	0.253	2.559	0.037	0.007	80	442	100	-18	-16	-4.087	-1	-17	-1	-15	2813	4001	-0.200	-1.308	0	0	0
2	10	19	"hsa-miR-4799-5p"	"168988"	10360	9000	100	35	35	5	14	36	36	36	5	13	12	0	0	48	50	12	24	64	64	65	12	18	1	0	0	0.063	0.071	0.283	0.344	2.958	0.039	0.008	80	461	100	-17	-15	-4.000	-1	-16	-1	-14	2798	3989	-0.200	-1.250	0	0	0
2	11	19	"hsa-miR-4526"	"169151"	10550	9010	100	36	37	5	13	36	36	36	5	13	17	2	0	80	84	22	26	64	64	65	14	21	50	40	0	0.000	0.050	0.200	0.240	3.780	0.053	0.026	80	448	100	16	21	Error	0	16	1	20	2944	6713	0.200	1.357	0	0	0
2	12	19	"hsa-miR-548am-5p/hsa-miR-548au-5p/hsa-miR-548c-5p/hsa-miR-548o-5p"	"169147"	10720	9000	100	36	36	5	13	36	36	36	5	13	16	1	0	52	53	13	24	64	64	65	14	21	3	0	0	0.000	0.000	0.252	0.293	3.004	0.038	0.008	80	449	100	-12	-11	Error	0	-12	0	-11	2913	4240	0.000	-0.857	0	0	0
2	13	19	"hsa-miR-4709-5p"	"169174"	10900	9000	100	36	36	5	13	36	36	36	5	13	11	2	0	66	67	12	17	64	64	65	12	18	21	5	0	0.000	0.000	0.481	0.401	2.993	0.051	0.009	80	452	100	2	3	Error	0	2	0	3	2846	5340	0.000	0.167	0	0	0
2	14	19	"hsa-miR-5571-3p"	"169241"	11090	9010	100	36	36	5	13	35	35	36	5	13	16	3	0	408	340	184	54	65	65	65	12	18	80	77	0	0.003	0.004	0.014	0.020	5.994	0.003	0.009	80	440	100	344	276	-8.422	1	343	1	275	2912	27239	0.000	22.917	0	0	0
2	15	19	"hsa-miR-5704"	"169211"	11260	9010	100	35	35	5	14	36	36	36	6	16	8	0	0	309	267	123	46	63	63	64	12	18	81	78	0	-0.004	-0.005	0.025	0.034	4.534	-0.007	0.019	80	441	100	245	203	Error	-1	246	-1	204	2816	21322	-0.167	16.917	0	0	0
2	16	19	"hsa-miR-4443"	"169188"	11450	9010	100	37	37	6	16	36	36	36	6	16	13	2	0	1347	1040	787	75	63	63	65	12	18	75	68	0	0.001	0.001	0.004	0.013	11.407	0.002	0.027	80	452	100	1285	978	Error	1	1284	1	977	2944	83202	0.167	81.250	0	0	0
2	17	19	"hsa-miR-17-5p"	"169336"	11630	9010	100	36	37	5	13	35	35	36	6	16	20	0	0	3609	2555	1636	64	64	64	65	12	18	82	78	0	0.000	0.001	0.002	0.004	11.183	0.000	0.004	80	442	100	3546	2493	Error	1	3545	2	2491	2929	204397	0.167	207.500	0	0	0
2	18	19	"hsa-miR-4493"	"169354"	11810	9010	100	38	38	5	13	36	36	36	5	13	25	3	0	64	66	14	21	64	64	65	13	20	15	6	0	100000.000	1.000	0.536	0.502	2.946	0.056	0.012	80	450	100	2	4	16.610	2	0	2	2	3036	5271	0.400	0.077	0	0	0
2	19	19	"hsa-miR-5186"	"169090"	11990	9010	100	37	36	4	11	36	36	36	5	13	8	0	0	567	526	421	80	64	64	66	14	21	70	62	0	0.002	0.000	0.007	0.020	11.370	0.001	0.004	80	446	100	504	462	-8.974	1	503	0	462	2901	42103	0.000	32.857	0	0	0
2	20	19	"hsa-miR-4760-5p"	"169222"	12160	9000	100	34	34	6	17	36	36	36	5	13	10	2	0	64	66	13	19	64	64	66	13	19	21	3	0	100000.000	-1.000	0.400	0.479	3.238	0.037	0.006	80	430	100	-2	0	16.610	-2	0	-2	2	2729	5252	-0.400	0.000	0	0	0
2	21	19	"hsa-miR-5587-5p"	"169176"	12340	8990	100	38	38	6	15	36	36	36	5	13	26	5	0	67	68	16	23	65	65	66	13	19	27	6	0	1.000	0.667	0.343	0.343	3.934	-0.010	0.000	80	434	100	4	5	0.000	2	2	2	3	3020	5442	0.400	0.154	0	0	0
2	22	19	"hsa-miR-5582-3p"	"169353"	12510	8980	100	36	35	5	14	35	35	35	5	14	17	0	0	59	58	12	20	63	63	64	13	20	6	0	0	-0.250	0.000	0.348	0.437	3.883	0.026	0.002	80	456	100	-3	-5	Error	1	-4	0	-5	2821	4669	0.000	-0.462	0	0	0
2	1	20	"Hy3"	"13138"	8760	9200	100	32	32	6	18	35	35	35	5	14	6	1	0	367	599	558	93	62	62	62	12	19	65	60	0	-0.010	-0.006	0.081	0.045	17.887	-0.002	0.017	80	480	100	302	534	Error	-3	305	-3	537	2598	47955	-0.600	44.750	0	0	0
2	2	20	"hsa-miR-4725-5p"	"169193"	8920	9200	100	33	34	5	14	35	35	35	5	14	10	2	0	115	108	29	26	63	63	64	12	18	82	75	0	-0.038	-0.022	0.102	0.121	2.949	0.002	0.000	80	458	100	50	44	Error	-2	52	-1	45	2730	8665	-0.200	3.667	0	0	0
2	3	20	"hsa-miR-3614-5p"	"169317"	9110	9200	100	36	35	6	17	36	36	36	5	13	10	3	0	81	80	22	27	64	64	65	16	24	50	20	0	0.000	-0.062	0.179	0.193	2.789	0.002	0.000	80	484	100	17	15	Error	0	17	-1	16	2823	6380	-0.200	0.938	0	0	0
2	4	20	"hsa-miR-4737"	"169032"	9290	9200	100	36	35	5	14	37	37	36	5	13	8	1	0	62	63	12	19	64	64	65	13	20	12	1	0	0.500	2.000	0.400	0.465	3.649	-0.076	0.022	80	474	100	-3	-3	-1.000	-1	-2	-2	-1	2836	5068	-0.200	-0.154	0	0	0
2	5	20	""	"168966"	9470	9200	100	35	35	5	14	36	36	36	5	13	11	0	0	3942	2803	1780	63	62	62	64	13	20	91	86	0	0.000	0.000	0.002	0.003	10.682	0.000	0.002	80	474	100	3879	2740	Error	-1	3880	-1	2741	2790	224217	-0.200	210.692	0	0	0
2	6	20	""	"168828"	9650	9200	100	36	36	5	13	35	35	35	5	14	12	1	0	991	780	414	53	63	63	64	14	21	86	82	0	0.001	0.001	0.005	0.008	6.560	-0.001	0.001	80	474	100	929	718	-9.858	1	928	1	717	2843	62372	0.200	51.143	0	0	0
2	7	20	""	"169190"	9830	9190	100	36	36	5	13	36	36	36	5	13	12	1	0	60	61	12	19	66	66	66	13	19	6	0	0	0.000	0.000	0.229	0.280	3.124	-0.026	0.002	80	474	100	-6	-5	Error	0	-6	0	-5	2866	4872	0.000	-0.385	0	0	0
2	8	20	""	"168830"	10010	9190	100	36	35	5	14	36	36	36	5	13	18	1	0	74	76	15	19	65	65	66	14	21	30	12	0	0.000	-0.091	0.333	0.441	3.322	0.057	0.018	80	474	100	9	10	Error	0	9	-1	11	2832	6076	-0.200	0.714	0	0	0
2	9	20	""	"169175"	10190	9190	100	35	35	5	14	36	36	36	5	13	10	1	0	67	67	14	20	64	64	66	14	21	20	2	0	-0.333	-0.333	0.293	0.364	3.459	0.005	0.000	80	474	100	2	2	Error	-1	3	-1	3	2839	5380	-0.200	0.071	0	0	0
2	10	20	""	"168845"	10370	9200	100	35	35	5	14	36	36	36	5	13	11	2	0	306	260	134	51	63	63	65	13	20	82	78	0	-0.004	-0.005	0.023	0.041	6.228	-0.006	0.013	80	483	100	242	196	Error	-1	243	-1	197	2815	20770	-0.200	15.000	0	0	0
2	11	20	""	"168694"	10550	9190	100	36	36	5	13	36	36	36	6	16	5	0	0	478	366	206	56	65	65	66	14	21	77	77	0	0.000	0.000	0.014	0.023	4.883	-0.001	0.001	80	464	100	413	301	Error	0	413	0	301	2855	29282	0.000	21.429	0	0	0
2	12	20	""	"168752"	10730	9200	100	36	36	5	13	36	36	36	6	16	13	0	0	144	135	45	33	66	66	67	14	20	81	78	0	0.000	0.000	0.074	0.081	3.446	-0.001	0.000	80	471	100	78	69	Error	0	78	0	69	2898	10824	0.000	4.857	0	0	0
2	13	20	"hsa-miR-1260a"	"169412"	10900	9190	100	37	37	6	16	36	36	36	6	16	15	6	0	110	106	27	25	65	65	66	13	19	83	72	0	0.022	0.024	0.075	0.087	3.581	0.006	0.001	80	462	100	46	42	-5.492	1	45	1	41	2932	8514	0.167	3.077	0	0	0
2	14	20	"Empty"	"0"	11080	9190	100	36	37	6	16	36	36	36	5	13	18	5	0	62	64	13	20	64	64	64	12	18	13	5	0	0.000	100000.000	0.354	0.426	3.292	-0.011	0.000	80	464	100	-2	1	Error	0	-2	1	0	2926	5110	0.200	0.000	0	0	0
2	15	20	"Empty"	"0"	11260	9190	100	36	35	5	14	36	36	36	5	13	12	0	0	62	64	13	20	63	63	64	12	18	20	6	0	0.000	-1.000	0.467	0.472	3.606	-0.033	0.004	80	464	100	-1	0	Error	0	-1	-1	1	2826	5133	-0.200	0.000	0	0	0
2	16	20	"Empty"	"0"	11440	9190	100	36	36	5	13	36	36	36	5	13	13	1	0	63	63	12	19	63	63	64	12	18	13	3	0	0.000	0.000	0.600	0.667	3.364	0.024	0.002	80	464	100	0	0	Error	0	0	0	0	2843	5030	0.000	-0.083	0	0	0
2	17	20	"Empty"	"0"	11620	9190	100	35	36	6	16	36	36	36	5	13	13	3	0	64	65	12	18	63	63	64	12	18	20	2	0	-1.000	0.000	0.500	0.438	3.365	0.024	0.002	80	464	100	0	2	Error	-1	1	0	2	2847	5230	0.000	0.083	0	0	0
2	18	20	"Empty"	"0"	11800	9190	100	36	37	5	13	36	36	36	5	13	13	3	0	63	65	13	20	63	63	65	13	20	15	6	0	0.000	0.500	0.608	0.644	2.869	0.000	0.000	80	464	100	0	3	Error	0	0	1	2	2950	5179	0.200	0.000	0	0	0
2	19	20	"Empty"	"0"	11980	9190	100	34	35	5	14	36	36	36	5	13	8	1	0	64	63	12	19	64	64	65	13	20	12	2	0	100000.000	1.000	0.333	0.356	3.380	0.085	0.027	80	464	100	-2	-2	16.610	-2	0	-1	-1	2771	5052	-0.200	-0.154	0	0	0
2	20	20	"Empty"	"0"	12160	9190	100	36	36	5	13	36	36	36	5	13	17	2	0	66	66	12	18	64	64	64	12	18	18	3	0	0.000	0.000	0.600	0.587	2.621	0.068	0.018	80	484	100	2	2	Error	0	2	0	2	2895	5288	0.000	0.167	0	0	0
2	21	20	"Hy3"	"13138"	12350	9200	100	35	35	6	17	36	36	35	5	14	17	5	0	575	668	621	92	64	64	65	13	20	63	58	0	-0.002	-0.002	0.013	0.041	13.384	0.000	0.000	80	510	100	510	603	Error	-1	511	-1	604	2829	53419	0.000	46.385	0	0	0
2	22	20	"Hy3"	"13138"	12540	9190	100	37	37	6	16	36	36	36	5	13	22	3	0	332	652	606	92	64	64	65	15	23	66	60	0	0.004	0.002	0.009	0.020	10.268	0.000	0.000	80	534	100	269	589	-8.066	1	268	1	588	2945	52134	0.200	39.133	0	0	0
3	1	1	"Hy3"	"13138"	13260	5580	100	34	34	6	17	35	35	34	5	14	13	1	0	116	712	813	114	63	63	64	17	26	58	52	0	-0.019	-0.002	0.267	0.095	19.554	-0.001	0.003	80	506	100	52	648	Error	-1	53	-1	649	2691	56939	0.000	38.118	0	0	0
3	2	1	"hsa-miR-425-5p"	"17608"	13450	5570	100	34	34	5	14	35	35	34	5	14	8	2	0	121	114	39	34	61	61	63	17	26	76	66	0	-0.017	-0.019	0.059	0.073	4.292	0.000	0.000	80	492	100	59	52	Error	-1	60	-1	53	2684	9108	0.000	3.000	0	0	0
3	3	1	"hsa-miR-125b-5p"	"30787"	13630	5560	100	35	35	6	17	34	34	34	5	14	21	6	0	1586	1252	628	50	60	60	61	12	19	91	87	0	0.001	0.001	0.005	0.008	9.434	0.001	0.010	80	483	100	1527	1193	Error	1	1526	1	1192	2789	100187	0.200	99.250	0	0	0
3	4	1	"hsa-miR-518e-3p"	"11159"	13810	5570	100	35	35	5	14	34	34	34	5	14	18	3	0	399	335	175	52	60	60	61	12	19	83	77	0	0.003	0.004	0.013	0.023	7.015	0.006	0.025	80	462	100	340	276	-8.405	1	339	1	275	2780	26772	0.200	22.833	0	0	0
3	5	1	""	"11218"	13980	5580	100	33	34	5	14	34	34	34	6	17	10	1	0	74	76	19	25	61	61	61	13	21	47	28	0	-0.077	0.000	0.206	0.259	3.422	0.011	0.001	80	462	100	12	15	Error	-1	13	0	15	2694	6055	0.000	1.154	0	0	0
3	6	1	""	"46572"	14160	5570	100	33	33	5	15	33	33	33	6	18	12	0	0	69	69	14	20	61	61	61	13	21	36	8	0	0.000	0.000	0.381	0.421	3.011	0.038	0.006	80	484	100	8	8	Error	0	8	0	8	2649	5508	0.000	0.615	0	0	0
3	7	1	"ebv-miR-BART19-5p"	"42613"	14350	5570	100	33	33	6	18	33	33	33	6	18	11	3	0	315	304	77	25	59	59	60	13	21	97	97	0	0.000	0.000	0.024	0.024	3.588	-0.001	0.001	80	473	100	256	245	Error	0	256	0	245	2672	24288	0.000	18.769	0	0	0
3	8	1	""	"42511"	14520	5560	100	32	32	5	15	33	33	34	5	14	12	2	0	72	74	18	24	60	60	61	13	21	46	21	0	-0.083	-0.071	0.236	0.227	3.753	-0.023	0.003	80	472	100	11	13	Error	-1	12	-1	14	2595	5916	-0.400	1.000	0	0	0
3	9	1	""	"11217"	14700	5560	100	32	32	5	15	33	33	33	6	18	10	0	0	449	399	160	40	60	60	61	13	21	87	86	0	-0.003	-0.003	0.014	0.025	7.800	-0.002	0.003	80	484	100	388	338	Error	-1	389	-1	339	2597	31929	-0.167	26.000	0	0	0
3	10	1	""	"46712"	14880	5560	100	34	33	5	15	33	33	33	6	18	11	0	0	62	64	13	20	60	60	61	13	21	21	7	0	0.500	0.000	0.500	0.528	3.779	0.039	0.005	80	484	100	3	4	-1.000	1	2	0	4	2638	5126	0.000	0.231	0	0	0
3	11	1	"ebv-miR-BART1-5p"	"17541"	15060	5560	100	32	33	6	18	33	33	33	6	18	12	1	0	236	212	81	38	59	59	60	13	21	86	83	0	-0.006	0.000	0.032	0.041	5.053	0.002	0.001	80	483	100	176	153	Error	-1	177	0	153	2611	16971	0.000	11.692	0	0	0
3	12	1	""	"17596"	15240	5560	100	33	33	6	18	33	33	33	5	15	16	3	0	1930	1481	846	57	61	61	61	13	21	85	81	0	0.000	0.000	0.003	0.009	14.480	0.000	0.001	80	483	100	1869	1420	Error	0	1869	0	1420	2626	118493	0.000	109.231	0	0	0
3	13	1	""	"28250"	15420	5560	100	34	33	6	18	33	33	33	6	18	11	0	0	149	141	56	39	61	61	60	12	20	78	75	0	0.011	0.000	0.061	0.079	4.604	0.006	0.002	80	483	100	89	80	-6.459	1	88	0	80	2638	11310	0.000	6.750	0	0	0
3	14	1	"hsa-miR-372-3p"	"11084"	15600	5560	100	33	33	6	18	33	33	33	6	18	10	1	0	65	64	16	25	60	60	60	12	20	30	8	0	0.000	0.000	0.500	0.435	3.611	0.033	0.004	80	484	100	5	4	Error	0	5	0	4	2609	5124	0.000	0.333	0	0	0
3	15	1	"ebv-miR-BART16"	"17358"	15780	5560	100	33	33	6	18	33	33	33	6	18	13	3	0	111	104	38	36	60	60	61	13	21	73	62	0	0.000	0.000	0.148	0.148	3.477	0.023	0.011	80	463	100	51	44	Error	0	51	0	44	2631	8308	0.000	3.308	0	0	0
3	16	1	"hsa-miR-592"	"17312"	15950	5560	100	33	33	6	18	33	33	33	6	18	10	3	0	55	55	13	23	58	58	59	13	22	8	1	0	0.000	0.000	0.500	0.514	3.453	0.127	0.043	80	462	100	-3	-3	Error	0	-3	0	-3	2601	4402	0.000	-0.308	0	0	0
3	17	1	"hsa-miR-521"	"11171"	16130	5560	100	33	33	6	18	33	33	33	6	18	15	1	0	78	77	19	24	59	59	59	13	22	67	30	0	0.000	0.000	0.211	0.192	2.404	0.057	0.016	80	492	100	19	18	Error	0	19	0	18	2655	6190	0.000	1.385	0	0	0
3	18	1	""	"42803"	16320	5560	100	33	33	6	18	33	33	33	6	18	17	2	0	240	201	89	44	60	60	61	13	21	81	78	0	0.000	0.000	0.042	0.060	3.876	0.002	0.001	80	485	100	180	141	Error	0	180	0	141	2639	16113	0.000	10.769	0	0	0
3	19	1	"hsa-miR-621"	"46301"	16500	5560	100	31	32	6	18	33	33	33	6	18	10	2	0	52	54	13	24	60	60	61	13	21	6	0	0	0.250	0.167	0.341	0.352	3.090	0.116	0.034	80	483	100	-10	-7	-2.000	-2	-8	-1	-6	2544	4290	-0.167	-0.538	0	0	0
3	20	1	""	"14289"	16680	5560	100	33	32	7	21	33	33	33	6	18	10	3	0	83	85	21	24	61	61	61	14	22	63	40	0	0.000	-0.042	0.190	0.206	2.394	0.026	0.005	80	474	100	22	23	Error	0	22	-1	24	2586	6779	-0.167	1.714	0	0	0
3	21	1	"hsa-miR-21-3p"	"42524"	16860	5560	100	33	32	6	18	32	32	33	6	18	15	1	0	94	97	22	22	61	61	61	14	22	85	62	0	0.030	0.000	0.153	0.127	3.230	0.033	0.013	80	475	100	34	36	-5.044	1	33	0	36	2593	7777	-0.167	2.571	0	0	0
3	22	1	"Hy3"	"13138"	17040	5560	100	32	32	6	18	33	33	33	6	18	16	1	0	611	897	872	97	60	60	60	13	21	75	66	0	-0.002	-0.001	0.027	0.038	12.562	0.000	0.000	80	507	100	550	836	Error	-1	551	-1	837	2594	71796	-0.167	64.385	0	0	0
3	1	2	"hsa-miR-361-5p"	"14301"	13260	5760	100	34	33	5	15	35	35	35	5	14	7	1	0	852	647	374	57	63	63	64	14	21	83	82	0	-0.001	-0.003	0.006	0.012	7.852	-0.001	0.007	80	484	100	788	582	Error	-1	789	-2	584	2660	51755	-0.400	41.643	0	0	0
3	2	2	"spike_control_v2_40"	"29001"	13450	5770	100	35	34	6	17	34	34	34	5	14	18	3	0	357	343	73	21	63	63	65	13	20	100	100	0	0.003	0.000	0.013	0.013	2.256	0.000	0.000	80	448	100	295	280	-8.200	1	294	0	280	2745	27460	0.000	21.385	0	0	0
3	3	2	"hsa-miR-1229-3p"	"46689"	13620	5760	100	36	35	4	11	34	34	34	5	14	20	3	0	101	96	29	30	62	62	63	12	19	72	67	0	0.051	0.029	0.133	0.141	3.345	0.046	0.035	80	449	100	41	35	-4.285	2	39	1	34	2838	7709	0.200	2.750	0	0	0
3	4	2	"hsa-miR-1324"	"46647"	13800	5760	100	35	35	5	14	34	34	34	6	17	15	1	0	56	56	11	19	62	62	62	12	19	5	1	0	-0.167	-0.167	0.444	0.434	3.094	0.084	0.025	80	452	100	-5	-5	Error	1	-6	1	-6	2798	4510	0.167	-0.500	0	0	0
3	5	2	""	"23524"	13980	5770	100	34	34	4	11	34	34	34	5	14	11	0	0	192	193	45	23	61	61	63	13	20	96	95	0	0.000	0.000	0.027	0.030	3.478	0.007	0.006	80	430	100	131	132	Error	0	131	0	132	2713	15420	0.000	10.000	0	0	0
3	6	2	""	"42611"	14150	5760	100	34	34	5	14	34	34	34	5	14	11	1	0	48	48	11	22	62	62	62	13	20	1	0	0	0.000	0.000	0.222	0.249	3.221	0.042	0.006	80	440	100	-14	-14	Error	0	-14	0	-14	2686	3838	0.000	-1.077	0	0	0
3	7	2	"hsa-miR-744-3p"	"42970"	14330	5760	100	34	34	5	14	34	34	34	6	17	12	0	0	62	64	13	20	62	62	62	13	20	17	3	0	0.000	0.000	0.439	0.498	2.831	0.006	0.000	80	441	100	0	2	Error	0	0	0	2	2695	5122	0.000	0.154	0	0	0
3	8	2	"hsa-miR-574-5p"	"27740"	14500	5760	100	33	33	6	18	34	34	34	6	17	7	2	0	1429	1596	1482	92	60	60	61	12	19	67	60	0	-0.001	-0.001	0.003	0.022	26.521	0.000	0.002	80	451	100	1368	1535	Error	-1	1369	-1	1536	2666	127706	-0.167	127.917	0	0	0
3	9	2	""	"46228"	14680	5760	100	33	33	5	15	34	34	34	6	17	6	1	0	350	304	205	67	60	60	61	12	19	70	65	0	-0.003	-0.004	0.018	0.047	8.371	-0.001	0.000	80	463	100	289	243	Error	-1	290	-1	244	2646	24349	-0.167	20.250	0	0	0
3	10	2	""	"11215"	14860	5760	100	33	33	6	18	33	33	33	6	18	15	0	0	61	60	14	23	60	60	61	13	21	16	2	0	0.000	0.000	0.400	0.410	3.449	-0.009	0.000	80	462	100	1	0	Error	0	1	0	0	2607	4821	0.000	-0.077	0	0	0
3	11	2	""	"11246"	15050	5760	100	32	33	6	18	33	33	33	6	18	16	1	0	204	180	75	41	60	60	61	15	24	81	80	0	-0.007	0.000	0.041	0.052	5.148	-0.006	0.005	80	461	100	143	120	Error	-1	144	0	120	2614	14375	0.000	7.933	0	0	0
3	12	2	""	"17904"	15230	5760	100	33	32	6	18	33	33	33	6	18	12	0	0	567	444	241	54	60	60	61	13	21	82	80	0	0.000	-0.003	0.009	0.016	5.855	-0.003	0.008	80	451	100	507	383	Error	0	507	-1	384	2595	35496	-0.167	29.462	0	0	0
3	13	2	""	"11273"	15410	5760	100	33	33	6	18	33	33	33	6	18	12	0	0	1445	1040	658	63	59	59	60	12	20	82	77	0	0.000	0.000	0.005	0.014	14.079	-0.001	0.003	80	439	100	1386	981	Error	0	1386	0	981	2645	83229	0.000	81.667	0	0	0
3	14	2	""	"19583"	15580	5760	100	33	33	5	15	33	33	33	6	18	13	1	0	415	422	332	78	61	61	61	13	21	70	63	0	0.000	0.000	0.015	0.036	10.889	0.000	0.000	80	451	100	354	361	Error	0	354	0	361	2674	33726	0.000	27.769	0	0	0
3	15	2	"hsa-miR-509-3p"	"11141"	15760	5750	100	34	33	6	18	34	34	33	6	18	13	0	0	75	77	20	25	60	60	60	13	21	53	31	0	0.000	-0.059	0.266	0.294	4.031	0.065	0.024	80	453	100	15	16	Error	0	15	-1	17	2678	6175	0.000	1.308	0	0	0
3	16	2	"hsa-miR-554"	"42766"	15940	5750	100	34	33	6	18	33	33	33	6	18	17	0	0	64	66	13	19	59	59	60	13	21	27	7	0	0.200	0.000	0.500	0.455	3.131	0.065	0.012	80	462	100	6	7	-2.322	1	5	0	7	2642	5242	0.000	0.462	0	0	0
3	17	2	""	"17896"	16130	5760	100	34	34	6	17	33	33	34	6	17	20	3	0	931	634	468	73	60	60	60	13	21	70	68	0	0.001	0.002	0.010	0.029	11.263	0.001	0.003	80	458	100	872	575	-9.767	1	871	1	574	2696	50753	0.000	44.154	0	0	0
3	18	2	"hsa-miR-1305"	"46501"	16300	5750	100	33	33	6	18	33	33	33	6	18	12	2	0	85	88	29	32	60	60	60	13	21	62	50	0	0.000	0.000	0.155	0.193	2.752	0.025	0.006	80	451	100	25	28	Error	0	25	0	28	2624	7038	0.000	2.154	0	0	0
3	19	2	"hsa-miR-551a"	"17272"	16490	5760	100	34	33	7	21	33	33	33	6	18	22	2	0	117	111	39	35	59	59	60	13	21	77	70	0	0.017	0.000	0.120	0.123	4.803	0.008	0.002	80	461	100	59	52	-5.858	1	58	0	52	2624	8875	0.000	3.923	0	0	0
3	20	2	""	"42479"	16670	5750	100	34	34	6	17	33	33	34	7	20	13	1	0	90	95	38	40	60	60	61	12	19	62	56	0	0.033	0.029	0.176	0.193	4.491	0.009	0.001	80	440	100	31	36	-4.907	1	30	1	35	2703	7632	0.000	2.833	0	0	0
3	21	2	"hsa-miR-424-5p"	"42965"	16840	5750	100	34	34	6	17	33	33	33	6	18	17	1	0	57	58	15	25	61	61	61	12	19	11	1	0	-0.250	-0.333	0.400	0.447	2.840	0.075	0.015	80	452	100	-3	-2	Error	1	-4	1	-3	2686	4622	0.167	-0.250	0	0	0
3	22	2	""	"42913"	17020	5750	100	32	33	6	18	33	33	33	6	18	16	0	0	102	98	37	37	59	59	60	14	23	67	56	0	-0.023	0.000	0.149	0.191	4.202	0.009	0.002	80	495	100	42	39	Error	-1	43	0	39	2617	7844	0.000	2.714	0	0	0
3	1	3	"hsa-miR-922"	"42683"	13260	5950	100	34	34	5	14	35	35	35	5	14	12	0	0	71	71	19	26	62	62	63	13	20	38	18	0	-0.111	-0.111	0.333	0.254	3.595	0.059	0.022	80	484	100	8	8	Error	-1	9	-1	9	2737	5715	-0.200	0.615	0	0	0
3	2	3	""	"28450"	13440	5950	100	35	35	6	17	35	35	34	5	14	15	5	0	613	509	237	46	62	62	64	28	43	82	81	0	0.000	0.000	0.008	0.012	5.773	0.001	0.003	80	452	100	551	447	Error	0	551	0	447	2812	40680	0.200	15.893	0	0	0
3	3	3	"spike_control_v2_37"	"28684"	13630	5950	100	34	34	5	14	35	35	34	5	14	12	0	0	252	217	98	45	63	63	64	28	43	78	77	0	-0.005	-0.006	0.030	0.043	5.503	0.001	0.000	80	450	100	188	153	Error	-1	189	-1	154	2710	17337	0.000	5.464	0	0	0
3	4	3	""	"46514"	13800	5950	100	34	34	6	17	34	34	34	5	14	17	2	0	4443	3090	1992	64	62	62	62	12	19	88	81	0	0.000	0.000	0.002	0.006	12.697	0.000	0.000	80	440	100	4381	3028	Error	0	4381	0	3028	2709	247173	0.000	252.333	0	0	0
3	5	3	"hsa-miR-181a-5p"	"42865"	13980	5950	100	33	33	6	18	34	34	34	5	14	15	1	0	1776	1303	911	69	62	62	63	13	20	77	73	0	-0.001	-0.001	0.005	0.014	13.706	0.000	0.002	80	442	100	1713	1240	Error	-1	1714	-1	1241	2663	104239	-0.200	95.385	0	0	0
3	6	3	""	"42894"	14160	5950	100	34	33	7	21	34	34	34	5	14	22	5	0	192	172	77	44	61	61	62	13	20	77	77	0	0.000	-0.009	0.051	0.067	3.905	0.003	0.001	80	452	100	131	110	Error	0	131	-1	111	2670	13737	-0.200	8.462	0	0	0
3	7	3	"hsa-miR-302b-5p"	"42667"	14340	5950	100	33	33	5	15	33	33	33	6	18	13	0	0	101	101	26	25	61	61	61	13	21	83	76	0	0.000	0.000	0.119	0.106	3.365	-0.004	0.000	80	452	100	40	40	Error	0	40	0	40	2660	8050	0.000	3.077	0	0	0
3	8	3	"hsa-miR-130a-3p"	"10138"	14520	5950	100	34	34	5	14	33	33	34	6	17	17	0	0	188	169	64	37	60	60	61	12	19	81	81	0	0.008	0.009	0.043	0.044	4.447	0.008	0.007	80	443	100	129	110	-7.000	1	128	1	109	2710	13513	0.000	9.000	0	0	0
3	9	3	""	"30681"	14700	5950	100	34	33	6	18	33	33	33	6	18	11	2	0	128	122	38	31	60	60	61	12	19	83	81	0	0.015	0.000	0.052	0.078	3.824	-0.006	0.001	80	443	100	69	62	-6.087	1	68	0	62	2647	9769	0.000	5.083	0	0	0
3	10	3	""	"30831"	14880	5940	100	33	33	6	18	33	33	33	5	15	23	3	0	52	53	11	20	61	61	62	13	20	3	0	0	0.000	0.000	0.404	0.532	3.546	0.035	0.003	80	451	100	-9	-8	Error	0	-9	0	-8	2666	4240	0.000	-0.692	0	0	0
3	11	3	"hsa-miR-1298-5p"	"46381"	15060	5940	100	33	33	5	15	33	33	34	6	17	17	1	0	54	54	14	25	60	60	61	13	21	8	2	0	0.000	0.000	0.295	0.389	3.919	0.039	0.006	80	438	100	-6	-6	Error	0	-6	0	-6	2675	4321	-0.167	-0.538	0	0	0
3	12	3	"hsa-miR-26b-3p"	"42523"	15230	5940	100	35	34	6	17	33	33	33	6	18	15	1	0	52	54	11	20	60	60	60	13	21	3	1	0	-0.250	-0.167	0.500	0.458	2.640	0.000	0.000	80	439	100	-6	-5	Error	2	-8	1	-6	2690	4288	0.167	-0.462	0	0	0
3	13	3	"hsa-miR-450b-3p"	"42892"	15410	5940	100	34	34	6	17	33	33	33	6	18	16	2	0	52	52	11	21	60	60	61	13	21	3	0	0	-0.125	-0.125	0.429	0.444	3.406	0.019	0.001	80	453	100	-7	-7	Error	1	-8	1	-8	2700	4182	0.167	-0.692	0	0	0
3	14	3	"ebv-miR-BART9-5p"	"42824"	15600	5950	100	32	33	6	18	33	33	33	6	18	11	1	0	103	97	34	35	58	58	60	13	21	67	62	0	-0.022	0.000	0.123	0.147	3.649	0.007	0.001	80	451	100	44	39	Error	-1	45	0	39	2630	7720	0.000	2.846	0	0	0
3	15	3	"kshv-miR-K12-4-5p"	"17606"	15770	5940	100	33	33	6	18	33	33	33	6	18	13	2	0	49	50	13	26	59	59	60	13	21	6	0	0	0.000	0.000	0.235	0.362	3.703	0.043	0.005	80	449	100	-10	-9	Error	0	-10	0	-9	2672	4023	0.000	-0.769	0	0	0
3	16	3	""	"42927"	15950	5940	100	33	33	6	18	33	33	33	6	18	13	1	0	2149	1697	1347	79	59	59	62	36	58	68	68	0	0.000	0.000	0.003	0.010	15.439	0.000	0.000	80	471	100	2090	1638	Error	0	2090	0	1638	2628	135794	0.000	45.417	0	0	0
3	17	3	""	"42861"	16140	5950	100	34	34	6	17	33	33	34	6	17	18	1	0	83	85	27	31	60	60	62	37	59	36	1	0	0.043	0.040	0.176	0.181	3.536	0.050	0.025	80	450	100	24	26	-4.524	1	23	1	25	2705	6827	0.000	0.622	0	0	0
3	18	3	"hsa-miR-1277-3p"	"46925"	16310	5940	100	33	33	6	18	33	33	33	6	18	17	1	0	51	51	13	25	60	60	61	14	22	5	1	0	0.000	0.000	0.429	0.505	2.643	0.131	0.049	80	449	100	-9	-9	Error	0	-9	0	-9	2650	4116	0.000	-0.714	0	0	0
3	19	3	"hsa-miR-1202"	"46832"	16490	5940	100	34	33	7	21	33	33	33	7	21	13	0	0	62	63	14	22	59	59	60	13	21	25	10	0	0.333	0.000	0.561	0.583	3.288	0.139	0.061	80	451	100	4	4	-1.585	1	3	0	4	2625	5079	0.000	0.231	0	0	0
3	20	3	""	"42614"	16670	5940	100	33	34	6	17	33	33	33	6	18	15	2	0	64	62	13	20	59	59	60	13	21	20	2	0	0.000	0.333	0.375	0.400	2.802	0.055	0.008	80	471	100	5	4	Error	0	5	1	3	2692	4984	0.167	0.154	0	0	0
3	21	3	"hsa-miR-718"	"146064"	16870	5950	100	32	33	7	21	33	33	33	6	18	12	2	0	142	139	33	23	60	60	61	13	21	96	92	0	-0.012	0.000	0.056	0.054	2.422	0.010	0.004	80	460	100	81	79	Error	-1	82	0	79	2606	11155	0.000	6.000	0	0	0
3	22	3	"hsa-miR-1914-5p"	"146091"	17040	5950	100	33	33	6	18	33	33	33	6	18	13	1	0	101	100	25	25	59	59	61	14	22	82	77	0	0.000	0.000	0.122	0.126	3.508	0.003	0.000	80	472	100	42	41	Error	0	42	0	41	2630	8023	0.000	2.786	0	0	0
3	1	4	"hsa-miR-1307-5p"	"42780"	13260	6140	100	36	35	5	14	34	34	34	5	14	21	6	0	297	253	113	44	62	62	63	14	22	85	80	0	0.009	0.005	0.022	0.028	4.095	0.003	0.002	80	484	100	237	192	-6.877	2	235	1	191	2821	20207	0.200	13.571	0	0	0
3	2	4	""	"145866"	13440	6140	100	32	33	5	15	35	35	35	5	14	7	1	0	48	50	10	20	62	62	63	14	22	2	0	0	0.214	0.167	0.400	0.395	2.365	0.061	0.017	80	462	100	-17	-14	-2.222	-3	-14	-2	-12	2610	4010	-0.400	-0.929	0	0	0
3	3	4	"SNORD48"	"46205"	13630	6140	100	34	35	5	14	35	35	34	5	14	8	1	0	406	355	134	37	61	61	62	15	24	92	91	0	-0.003	0.000	0.012	0.016	4.815	0.001	0.001	80	452	100	344	294	Error	-1	345	0	294	2777	28408	0.200	19.533	0	0	0
3	4	4	"spike_control_v2_35"	"28568"	13810	6140	100	34	34	4	11	34	34	34	5	14	13	1	0	158	145	50	34	62	62	62	14	22	83	82	0	0.000	0.000	0.054	0.057	3.710	0.006	0.003	80	430	100	96	83	Error	0	96	0	83	2731	11576	0.000	5.929	0	0	0
3	5	4	"spike_control_v2_42"	"29138"	13980	6140	100	35	34	5	14	34	34	34	6	17	15	0	0	174	153	62	40	62	62	63	14	22	78	72	0	0.009	0.000	0.053	0.075	5.180	0.009	0.006	80	450	100	113	91	-6.807	1	112	0	91	2719	12254	0.000	6.429	0	0	0
3	6	4	""	"146192"	14170	6140	100	34	33	6	18	33	33	33	5	15	22	5	0	324	302	92	30	62	62	62	13	20	96	95	0	0.004	0.000	0.020	0.018	2.450	-0.001	0.000	80	462	100	263	240	-8.033	1	262	0	240	2659	24185	0.000	18.462	0	0	0
3	7	4	""	"42802"	14350	6140	100	33	33	6	18	33	33	34	6	17	12	0	0	135	132	35	26	61	61	61	12	19	93	88	0	0.000	0.000	0.067	0.068	2.859	-0.012	0.007	80	440	100	74	71	Error	0	74	0	71	2607	10585	-0.167	5.917	0	0	0
3	8	4	""	"145872"	14520	6130	100	33	33	5	15	33	33	33	6	18	10	0	0	56	57	12	21	59	59	60	12	20	11	3	0	0.000	0.000	0.400	0.388	3.012	0.040	0.005	80	438	100	-3	-2	Error	0	-3	0	-2	2645	4542	0.000	-0.250	0	0	0
3	9	4	""	"146036"	14700	6130	100	32	33	6	18	33	33	33	6	18	11	2	0	48	49	11	22	60	60	60	12	20	2	1	0	0.083	0.000	0.345	0.272	2.496	0.100	0.049	80	452	100	-13	-11	-3.585	-1	-12	0	-11	2603	3911	0.000	-0.917	0	0	0
3	10	4	""	"146017"	14890	6140	100	32	33	7	21	33	33	33	5	15	20	8	0	262	228	96	42	60	60	61	13	21	81	81	0	-0.005	0.000	0.037	0.042	4.661	0.003	0.002	80	449	100	201	168	Error	-1	202	0	168	2618	18203	0.000	12.846	0	0	0
3	11	4	"spike_control_v2_34"	"28488"	15060	6140	100	32	33	5	15	33	33	33	6	18	10	0	0	193	178	106	59	60	60	61	13	21	70	65	0	-0.008	0.000	0.031	0.046	5.315	0.005	0.005	80	448	100	132	118	Error	-1	133	0	118	2609	14274	0.000	9.000	0	0	0
3	12	4	"hsa-miRPlus-B1114"	"145934"	15240	6140	100	34	34	7	20	33	33	33	6	18	16	7	0	993	729	441	60	60	60	61	15	24	88	82	0	0.001	0.001	0.007	0.014	8.801	0.002	0.014	80	461	100	934	670	-9.866	1	933	1	669	2724	58295	0.167	44.533	0	0	0
3	13	4	"hsa-miR-449c-3p"	"146020"	15430	6130	100	32	33	6	18	33	33	34	7	20	10	3	0	82	82	20	24	61	61	76	170	223	0	0	0	-0.048	0.000	0.306	0.266	4.910	0.017	0.002	80	472	100	20	21	Error	-1	21	0	21	2630	6537	-0.143	0.035	0	0	0
3	14	4	"spike_control_v2_40"	"29001"	15610	6140	100	33	33	5	15	33	33	34	7	20	5	0	0	294	262	98	37	58	58	74	176	237	72	0	0	0.000	0.000	0.015	0.019	3.988	0.016	0.272	80	440	100	236	204	Error	0	236	0	204	2605	20987	-0.143	1.068	0	0	0
3	15	4	"spike_control_v2_31"	"28098"	15780	6140	100	32	32	5	15	33	33	33	6	18	7	0	0	124	114	38	33	58	58	60	13	21	82	76	0	-0.015	-0.018	0.098	0.115	5.174	-0.005	0.001	80	439	100	65	55	Error	-1	66	-1	56	2570	9124	-0.167	4.154	0	0	0
3	16	4	"hsa_negative_control_1"	"14258"	15960	6140	100	32	32	5	15	33	33	33	6	18	5	0	0	139	136	43	31	59	59	59	12	20	87	85	0	-0.013	-0.013	0.050	0.056	2.745	0.002	0.000	80	451	100	79	76	Error	-1	80	-1	77	2551	10872	-0.167	6.417	0	0	0
3	17	4	""	"145660"	16140	6140	100	32	33	6	18	33	33	33	6	18	12	0	0	900	701	390	55	60	60	60	12	20	86	83	0	-0.001	0.000	0.009	0.015	9.687	0.000	0.000	80	442	100	839	641	Error	-1	840	0	641	2610	56114	0.000	53.417	0	0	0
3	18	4	"ebv-miR-BART21-3p"	"145990"	16320	6140	100	33	33	6	18	33	33	33	6	18	13	1	0	52	51	11	21	61	61	61	13	21	1	0	0	0.000	0.000	0.412	0.379	2.714	0.057	0.007	80	451	100	-9	-10	Error	0	-9	0	-10	2609	4059	0.000	-0.769	0	0	0
3	19	4	""	"146003"	16500	6140	100	33	32	6	18	33	33	33	7	21	8	1	0	95	90	28	31	60	60	60	13	21	70	62	0	0.000	-0.033	0.135	0.164	5.167	0.011	0.001	80	451	100	35	29	Error	0	35	-1	30	2599	7239	-0.143	2.308	0	0	0
3	20	4	"hsa-miR-516a-3p/hsa-miR-516b-3p"	"145717"	16680	6130	100	33	33	6	18	33	33	33	6	18	13	2	0	69	69	15	21	59	59	60	14	23	42	8	0	0.000	0.000	0.429	0.393	3.414	0.080	0.018	80	452	100	10	10	Error	0	10	0	10	2615	5489	0.000	0.643	0	0	0
3	21	4	""	"145944"	16860	6130	100	33	32	6	18	33	33	33	6	18	15	1	0	4311	3148	1873	59	61	61	61	12	19	87	82	0	0.000	0.000	0.002	0.004	16.350	0.000	0.000	80	430	100	4250	3086	Error	0	4250	-1	3087	2595	251817	-0.167	257.250	0	0	0
3	22	4	"ebv-miR-BART2-3p"	"145984"	17030	6130	100	33	33	6	18	33	33	33	6	18	15	1	0	258	210	120	57	62	62	62	13	20	70	63	0	0.000	0.000	0.034	0.051	6.644	-0.002	0.001	80	462	100	196	148	Error	0	196	0	148	2648	16791	0.000	11.385	0	0	0
3	1	5	""	"145760"	13260	6330	100	33	34	6	17	35	35	35	5	14	11	2	0	65	69	19	27	62	62	63	13	20	38	13	0	-0.667	-0.143	0.438	0.413	3.286	0.026	0.004	80	474	100	1	6	Error	-2	3	-1	7	2692	5486	-0.200	0.462	0	0	0
3	2	5	"hsa-miR-376a-3p"	"146009"	13440	6330	100	35	35	5	14	34	34	34	5	14	15	1	0	67	68	15	22	62	62	63	12	19	31	13	0	0.200	0.167	0.350	0.363	3.041	0.036	0.006	80	442	100	6	7	-2.322	1	5	1	6	2785	5473	0.200	0.417	0	0	0
3	3	5	"hsa-miR-526b-3p"	"145785"	13620	6320	100	34	33	5	15	34	34	34	5	14	10	1	0	64	65	14	21	61	61	62	13	20	23	10	0	0.000	-0.250	0.545	0.469	3.389	0.035	0.006	80	442	100	3	3	Error	0	3	-1	4	2629	5189	-0.200	0.231	0	0	0
3	4	5	"hsa-miR-369-5p"	"145641"	13800	6320	100	33	33	6	18	34	34	34	5	14	17	1	0	54	55	12	21	61	61	62	15	24	6	1	0	0.143	0.167	0.442	0.466	3.263	0.043	0.005	80	442	100	-8	-7	-2.807	-1	-7	-1	-6	2679	4423	-0.200	-0.467	0	0	0
3	5	5	"spike_control_v2_29"	"27968"	13980	6330	100	33	33	6	18	34	34	34	6	17	11	0	0	332	264	137	51	62	62	63	13	20	78	77	0	-0.004	-0.005	0.019	0.037	6.591	-0.005	0.010	80	442	100	269	201	Error	-1	270	-1	202	2607	21104	-0.167	15.462	0	0	0
3	6	5	"hsa-miR-658"	"145842"	14160	6330	100	34	34	5	14	33	33	34	6	17	15	1	0	58	59	11	18	62	62	63	13	20	6	0	0	-0.250	-0.333	0.500	0.420	2.727	0.070	0.018	80	442	100	-3	-2	Error	1	-4	1	-3	2728	4705	0.000	-0.308	0	0	0
3	7	5	"hsa-miR-30a-5p"	"146086"	14340	6330	100	33	33	5	15	34	34	34	5	14	10	2	0	8365	5565	4077	73	62	62	62	13	20	85	81	0	0.000	0.000	0.001	0.004	26.753	0.000	0.002	80	442	100	8302	5502	Error	-1	8303	-1	5503	2636	445232	-0.200	423.308	0	0	0
3	8	5	"hsa-miR-518a-5p/hsa-miR-527"	"145905"	14520	6330	100	33	33	7	21	33	33	33	5	15	20	3	0	307	250	126	50	60	60	60	13	21	78	73	0	0.000	0.000	0.030	0.041	6.311	-0.001	0.000	80	438	100	247	190	Error	0	247	0	190	2626	20017	0.000	14.615	0	0	0
3	9	5	"hsa-miR-548u"	"147854"	14690	6320	100	33	33	5	15	33	33	33	6	18	13	0	0	49	50	12	24	61	61	61	13	21	3	1	0	0.000	0.000	0.368	0.281	2.909	0.056	0.012	80	440	100	-12	-11	Error	0	-12	0	-11	2621	4012	0.000	-0.846	0	0	0
3	10	5	"hsa-miR-3143"	"147835"	14870	6320	100	33	33	5	15	33	33	33	5	15	15	2	0	51	53	11	20	60	60	61	14	22	2	0	0	0.000	0.000	0.300	0.310	2.481	0.082	0.026	80	461	100	-9	-7	Error	0	-9	0	-7	2662	4229	0.000	-0.571	0	0	0
3	11	5	""	"147510"	15060	6330	100	34	33	6	18	33	33	33	6	18	11	3	0	1011	729	469	64	57	57	59	13	22	80	76	0	0.001	0.000	0.006	0.012	9.699	0.001	0.008	80	440	100	955	672	-9.898	1	954	0	672	2655	58286	0.000	51.538	0	0	0
3	12	5	"hsa-miR-4327"	"147796"	15230	6320	100	33	33	6	18	33	33	33	6	18	8	1	0	259	208	118	56	59	59	60	12	20	72	71	0	0.000	0.000	0.029	0.050	8.294	0.002	0.001	80	448	100	200	149	Error	0	200	0	149	2629	16657	0.000	12.333	0	0	0
3	13	5	"hsa-miR-4317"	"147776"	15420	6330	100	33	33	6	18	33	33	33	6	18	13	0	0	1073	788	483	61	61	61	61	13	21	85	83	0	0.000	0.000	0.009	0.017	8.811	0.000	0.001	80	481	100	1012	727	Error	0	1012	0	727	2649	63037	0.000	55.923	0	0	0
3	14	5	"hsv2-miR-H9-3p"	"147840"	15610	6330	100	33	33	6	18	33	33	33	6	18	10	2	0	412	400	80	20	60	60	60	12	20	98	98	0	0.000	0.000	0.011	0.009	2.597	-0.002	0.001	80	450	100	352	340	Error	0	352	0	340	2623	31961	0.000	28.333	0	0	0
3	15	5	"kshv-miR-K12-7-5p"	"147901"	15780	6320	100	33	33	6	18	33	33	33	6	18	16	2	0	55	56	12	21	61	61	63	14	22	2	1	0	0.000	0.000	0.583	0.607	3.335	0.054	0.007	80	430	100	-6	-5	Error	0	-6	0	-5	2625	4473	0.000	-0.500	0	0	0
3	16	5	"hsa-miR-3160-3p"	"147941"	15960	6320	100	33	33	6	18	33	33	33	6	18	15	2	0	106	96	31	32	61	61	62	13	20	70	56	0	0.000	0.000	0.089	0.110	3.308	0.019	0.006	80	442	100	45	35	Error	0	45	0	35	2662	7692	0.000	2.615	0	0	0
3	17	5	"hsa-miR-4279"	"147767"	16140	6320	100	33	33	6	18	33	33	33	6	18	17	0	0	564	484	213	44	59	59	60	13	21	86	82	0	0.000	0.000	0.011	0.014	3.575	0.002	0.004	80	430	100	505	425	Error	0	505	0	425	2657	38739	0.000	32.615	0	0	0
3	18	5	"hsa-miR-4326"	"147832"	16310	6320	100	32	33	8	24	33	33	33	6	18	18	2	0	65	66	13	19	61	61	60	12	20	23	6	0	-0.250	0.000	0.652	0.690	3.389	0.101	0.026	80	430	100	3	5	Error	-1	4	0	5	2631	5274	0.000	0.500	0	0	0
3	19	5	"hsa-miR-3201"	"147851"	16490	6320	100	33	33	6	18	33	33	33	6	18	13	2	0	616	501	386	77	60	60	61	13	21	71	67	0	0.000	0.000	0.013	0.029	11.130	0.001	0.001	80	442	100	556	441	Error	0	556	0	441	2631	40048	0.000	33.846	0	0	0
3	20	5	"hsa-miR-4255"	"147706"	16670	6320	100	33	32	7	21	33	33	33	6	18	12	2	0	3988	2830	1843	65	60	60	62	17	27	85	80	0	0.000	0.000	0.003	0.006	11.458	0.000	0.000	80	452	100	3928	2769	Error	0	3928	-1	2770	2593	226390	-0.167	162.824	0	0	0
3	21	5	"hsa-miR-3169"	"147821"	16850	6320	100	34	34	6	17	33	33	33	6	18	17	0	0	232	188	108	57	60	60	62	16	25	66	63	0	0.006	0.008	0.041	0.074	7.198	0.003	0.001	80	452	100	173	129	-7.426	1	172	1	128	2689	15032	0.167	7.875	0	0	0
3	22	5	"hsa-miR-3138"	"147654"	17030	6320	100	33	33	7	21	33	33	33	6	18	18	3	0	683	563	433	76	60	60	61	12	19	70	63	0	0.000	0.000	0.011	0.031	14.094	0.000	0.001	80	485	100	623	503	Error	0	623	0	503	2637	45005	0.000	41.833	0	0	0
3	1	6	"hsa-miR-4304"	"147623"	13260	6510	100	35	35	5	14	35	35	35	6	17	8	0	0	67	71	18	25	61	61	63	13	20	41	15	0	0.000	0.000	0.348	0.469	3.639	0.032	0.007	80	483	100	6	10	Error	0	6	0	10	2800	5669	0.000	0.615	0	0	0
3	2	6	"hsv2-miR-H7-5p"	"147836"	13440	6510	100	34	33	6	18	34	34	34	6	17	13	0	0	114	106	38	35	62	62	63	13	20	71	62	0	0.000	-0.023	0.100	0.108	2.947	-0.010	0.003	80	442	100	52	43	Error	0	52	-1	44	2673	8468	-0.167	3.308	0	0	0
3	3	6	"hsa-miR-888-3p"	"148683"	13620	6510	100	33	34	6	17	34	34	34	5	14	12	5	0	52	54	13	24	62	62	63	12	19	8	2	0	0.100	0.000	0.412	0.344	2.949	-0.010	0.000	80	452	100	-11	-8	-3.322	-1	-10	0	-8	2709	4348	0.000	-0.750	0	0	0
3	4	6	"hsa-miR-3939"	"148467"	13800	6510	100	34	34	5	14	33	33	33	5	15	16	1	0	62	63	12	19	62	62	62	13	20	13	3	0	100000.000	1.000	0.392	0.392	2.819	0.011	0.001	80	452	100	1	2	16.610	1	0	1	1	2709	5001	0.200	0.077	0	0	0
3	5	6	"spike_control_v1_a"	"14261"	13980	6510	100	35	34	5	14	33	33	33	6	18	17	1	0	57	57	12	21	61	61	62	12	19	8	1	0	-0.500	-0.250	0.800	0.633	3.070	-0.005	0.000	80	442	100	-2	-3	Error	2	-4	1	-4	2738	4565	0.167	-0.417	0	0	0
3	6	6	"hsa-miRPlus-K1303*"	"147986"	14160	6510	100	33	33	6	18	33	33	34	5	14	17	2	0	63	62	13	20	61	61	62	12	19	17	0	0	0.000	0.000	0.600	0.506	2.518	0.112	0.036	80	442	100	2	1	Error	0	2	0	1	2662	4953	-0.200	0.000	0	0	0
3	7	6	""	"148319"	14340	6510	100	33	33	6	18	33	33	34	6	17	15	5	0	51	52	14	26	61	61	62	13	20	7	1	0	0.000	0.000	0.346	0.350	2.461	0.076	0.023	80	442	100	-10	-9	Error	0	-10	0	-9	2676	4180	-0.167	-0.769	0	0	0
3	8	6	"hsa-miR-3942-5p"	"148387"	14520	6510	100	34	33	5	15	33	33	33	6	18	8	2	0	51	54	12	22	61	61	61	12	19	7	1	0	-0.100	0.000	0.379	0.401	2.917	0.090	0.033	80	442	100	-9	-7	Error	1	-10	0	-7	2657	4285	0.000	-0.583	0	0	0
3	9	6	""	"148658"	14700	6510	100	33	33	6	18	33	33	33	6	18	16	2	0	54	55	12	21	60	60	61	13	21	8	0	0	0.000	0.000	0.391	0.408	3.179	0.054	0.009	80	460	100	-6	-5	Error	0	-6	0	-5	2636	4378	0.000	-0.462	0	0	0
3	10	6	""	"148004"	14880	6520	100	33	33	6	18	33	33	33	6	18	13	2	0	78	79	19	24	60	60	61	13	21	61	28	0	0.000	0.000	0.250	0.247	2.653	0.067	0.028	80	451	100	18	19	Error	0	18	0	19	2645	6290	0.000	1.385	0	0	0
3	11	6	""	"148671"	15060	6510	100	33	33	5	15	33	33	33	5	15	13	2	0	180	148	71	47	59	59	60	12	20	72	66	0	0.000	0.000	0.059	0.095	6.024	-0.004	0.001	80	430	100	121	89	Error	0	121	0	89	2635	11843	0.000	7.333	0	0	0
3	12	6	"hsa-miR-3941"	"148285"	15230	6520	100	33	33	5	15	33	33	33	6	18	8	0	0	189	154	77	50	61	61	62	13	20	72	66	0	0.000	0.000	0.047	0.055	5.019	0.000	0.000	80	438	100	128	93	Error	0	128	0	93	2618	12356	0.000	7.077	0	0	0
3	13	6	"hsa-miR-3937"	"148466"	15410	6520	100	34	34	6	17	33	33	33	6	18	17	1	0	57	59	13	22	62	62	62	13	20	8	1	0	-0.200	-0.333	0.567	0.555	2.963	0.014	0.001	80	452	100	-4	-2	Error	1	-5	1	-3	2696	4721	0.167	-0.231	0	0	0
3	14	6	"hsa-miR-483-3p"	"148682"	15600	6520	100	32	32	6	18	33	33	33	6	18	15	1	0	379	316	140	44	61	61	61	13	21	83	82	0	-0.003	-0.004	0.021	0.034	5.654	0.000	0.000	80	440	100	317	254	Error	-1	318	-1	255	2576	25296	-0.167	19.615	0	0	0
3	15	6	""	"-1"	15770	6510	100	32	32	6	18	33	33	33	6	18	11	2	0	65	68	22	32	60	60	62	16	25	17	7	0	-0.200	-0.125	0.400	0.487	4.823	0.038	0.015	80	450	100	4	7	Error	-1	5	-1	8	2574	5462	-0.167	0.375	0	0	0
3	16	6	"hsa-miR-34b-3p"	"148640"	15950	6510	100	34	34	6	17	33	33	33	6	18	16	1	0	76	76	20	26	62	62	64	16	25	42	20	0	0.071	0.071	0.154	0.191	3.106	0.044	0.010	80	452	100	15	15	-3.807	1	14	1	14	2691	6073	0.167	0.750	0	0	0
3	17	6	"hsa-miR-3651"	"148327"	16130	6510	100	33	33	6	18	33	33	33	6	18	13	3	0	61	61	13	21	59	59	60	13	21	18	5	0	0.000	0.000	0.406	0.366	3.356	0.098	0.028	80	452	100	2	2	Error	0	2	0	2	2629	4874	0.000	0.077	0	0	0
3	18	6	"hsv2-miR-H19"	"147555"	16310	6510	100	33	33	7	21	33	33	33	6	18	20	5	0	53	54	13	24	60	60	60	13	21	7	3	0	0.000	0.000	0.408	0.440	2.848	0.100	0.031	80	452	100	-7	-6	Error	0	-7	0	-6	2629	4285	0.000	-0.462	0	0	0
3	19	6	""	"148486"	16490	6510	100	33	32	6	18	33	33	33	6	18	15	0	0	57	58	12	20	60	60	63	70	111	0	0	0	0.000	0.500	0.667	0.777	3.166	0.194	0.079	80	452	100	-3	-3	Error	0	-3	-1	-2	2566	4611	-0.167	-0.071	0	0	0
3	20	6	""	"148279"	16670	6510	100	34	34	7	20	32	32	33	6	18	23	6	0	55	57	13	22	60	60	65	71	109	0	0	0	-0.400	-0.667	0.438	0.475	2.768	0.004	0.003	80	462	100	-3	-1	Error	2	-5	2	-3	2711	4558	0.167	-0.113	0	0	0
3	21	6	""	"148035"	16860	6510	100	32	33	7	21	33	33	33	6	18	18	7	0	610	478	292	61	62	62	69	34	49	73	72	0	-0.002	0.000	0.021	0.036	6.363	0.002	0.004	80	472	100	547	416	Error	-1	548	0	416	2663	38278	0.000	12.029	0	0	0
3	22	6	""	"148158"	17050	6510	100	33	33	6	18	33	33	33	6	18	13	2	0	107	105	22	20	61	61	67	32	47	67	13	0	0.000	0.000	0.097	0.091	2.442	0.036	0.019	80	485	100	46	44	Error	0	46	0	44	2638	8412	0.000	1.188	0	0	0
3	1	7	""	"148611"	13270	6710	100	35	35	5	14	35	35	34	6	17	11	0	0	268	225	117	52	63	63	67	23	34	76	68	0	0.000	0.000	0.039	0.056	5.755	0.003	0.002	80	481	100	205	162	Error	0	205	0	162	2818	17998	0.167	6.870	0	0	0
3	2	7	""	"148615"	13440	6700	100	33	33	6	18	35	35	35	5	14	8	0	0	57	58	13	22	62	62	63	13	20	13	1	0	0.400	0.500	0.643	0.645	2.881	0.132	0.059	80	450	100	-7	-6	-1.322	-2	-5	-2	-4	2661	4664	-0.400	-0.385	0	0	0
3	3	7	"hsa-miR-203b-3p"	"148012"	13620	6700	100	35	35	6	17	34	34	34	5	14	18	6	0	71	71	16	22	62	62	62	12	19	38	16	0	0.111	0.111	0.400	0.324	3.235	0.044	0.008	80	461	100	10	10	-3.170	1	9	1	9	2765	5644	0.200	0.750	0	0	0
3	4	7	""	"148070"	13800	6700	100	34	34	6	17	33	33	34	5	14	22	6	0	49	50	11	22	62	62	62	13	20	0	0	0	-0.077	-0.083	0.374	0.364	2.911	0.025	0.002	80	471	100	-12	-11	Error	1	-13	1	-12	2737	4033	0.000	-0.923	0	0	0
3	5	7	""	"148582"	13990	6700	100	34	33	5	15	33	33	33	6	18	6	1	0	82	81	20	24	61	61	62	12	19	62	42	0	0.048	0.000	0.160	0.214	3.681	0.037	0.011	80	470	100	22	20	-4.392	1	21	0	20	2656	6517	0.000	1.583	0	0	0
3	6	7	""	"148528"	14170	6700	100	33	33	5	15	33	33	33	6	18	12	1	0	210	192	71	36	61	61	63	13	20	90	85	0	0.000	0.000	0.031	0.038	3.588	-0.002	0.001	80	440	100	149	131	Error	0	149	0	131	2621	15362	0.000	9.923	0	0	0
3	7	7	""	"148578"	14340	6700	100	34	34	6	17	33	33	33	6	18	13	2	0	58	59	13	22	62	62	62	14	22	10	2	0	-0.250	-0.333	0.444	0.460	3.467	0.100	0.029	80	440	100	-3	-2	Error	1	-4	1	-3	2720	4722	0.167	-0.214	0	0	0
3	8	7	""	"148130"	14520	6700	100	33	33	6	18	33	33	33	6	18	13	2	0	57	57	11	19	60	60	62	13	20	5	0	0	0.000	0.000	0.571	0.641	3.154	0.017	0.001	80	461	100	-3	-3	Error	0	-3	0	-3	2626	4550	0.000	-0.385	0	0	0
3	9	7	""	"148258"	14700	6710	100	33	34	6	17	33	33	33	6	18	16	5	0	527	405	247	60	60	60	61	13	21	75	72	0	0.000	0.003	0.012	0.025	9.635	0.000	0.000	80	450	100	467	346	Error	0	467	1	345	2685	32422	0.167	26.462	0	0	0
3	10	7	""	"148283"	14880	6700	100	34	33	5	15	33	33	33	5	15	11	1	0	57	58	12	20	60	60	60	12	20	10	0	0	-0.333	0.000	0.389	0.436	2.848	0.070	0.013	80	442	100	-2	-2	Error	1	-3	0	-2	2630	4627	0.000	-0.167	0	0	0
3	11	7	""	"148067"	15060	6700	100	33	33	5	15	33	33	33	6	18	11	2	0	51	53	13	24	59	59	60	12	20	8	2	0	0.000	0.000	0.354	0.384	2.939	0.045	0.006	80	440	100	-8	-6	Error	0	-8	0	-6	2641	4203	0.000	-0.583	0	0	0
3	12	7	"hsa-miR-216a-3p"	"148172"	15230	6700	100	33	33	6	18	33	33	33	6	18	15	0	0	376	322	226	70	61	61	61	12	19	66	62	0	0.000	0.000	0.031	0.054	8.542	-0.003	0.006	80	457	100	315	261	Error	0	315	0	261	2631	25790	0.000	21.750	0	0	0
3	13	7	""	"148689"	15430	6700	100	33	33	6	18	33	33	33	6	18	11	1	0	91	93	25	26	61	61	61	13	21	75	56	0	0.000	0.000	0.146	0.155	3.662	0.012	0.002	80	460	100	30	32	Error	0	30	0	32	2616	7456	0.000	2.462	0	0	0
3	14	7	""	"148191"	15610	6700	100	31	33	6	18	32	32	33	6	18	15	2	0	60	61	11	18	61	61	62	13	20	12	1	0	1.000	100000.000	0.500	0.461	2.641	0.026	0.002	80	442	100	-2	1	0.000	-1	-1	1	0	2602	4844	0.000	-0.077	0	0	0
3	15	7	""	"148094"	15790	6710	100	32	32	6	18	33	33	33	6	18	12	1	0	744	617	251	40	61	61	62	13	20	96	95	0	-0.001	-0.002	0.006	0.009	4.251	-0.001	0.002	80	440	100	682	555	Error	-1	683	-1	556	2592	49364	-0.167	42.692	0	0	0
3	16	7	""	"148419"	15960	6700	100	33	33	6	18	33	33	33	6	18	12	3	0	51	51	11	21	61	61	62	13	20	2	0	0	0.000	0.000	0.500	0.581	3.681	0.063	0.014	80	440	100	-10	-10	Error	0	-10	0	-10	2618	4096	0.000	-0.846	0	0	0
3	17	7	""	"148503"	16140	6700	100	33	33	6	18	33	33	33	6	18	13	2	0	355	280	148	52	59	59	60	14	23	80	73	0	0.000	0.000	0.030	0.040	6.724	0.000	0.000	80	452	100	296	221	Error	0	296	0	221	2642	22387	0.000	15.714	0	0	0
3	18	7	""	"148605"	16320	6700	100	32	32	6	18	32	32	33	6	18	15	1	0	61	60	13	21	60	60	61	13	21	13	2	0	0.000	0.000	0.462	0.492	2.680	0.115	0.035	80	461	100	1	0	Error	0	1	0	0	2562	4780	-0.167	-0.077	0	0	0
3	19	7	""	"148025"	16500	6700	100	33	32	7	21	33	33	33	6	18	12	2	0	50	50	11	22	60	60	60	13	21	3	0	0	0.000	0.100	0.400	0.466	2.976	0.098	0.027	80	452	100	-10	-11	Error	0	-10	-1	-10	2577	4018	-0.167	-0.769	0	0	0
3	20	7	"hsa-miR-486-3p"	"148661"	16680	6700	100	32	33	6	18	33	33	33	6	18	12	1	0	748	557	321	57	61	61	65	71	109	77	75	0	-0.001	0.000	0.008	0.025	10.685	-0.001	0.002	80	462	100	686	496	Error	-1	687	0	496	2613	44589	0.000	6.930	0	0	0
3	21	7	""	"148429"	16870	6700	100	33	32	6	18	33	33	33	6	18	12	0	0	1702	1405	599	42	61	61	65	25	38	91	91	0	0.000	-0.001	0.003	0.005	7.160	0.000	0.001	80	450	100	1641	1343	Error	0	1641	-1	1344	2598	112382	-0.167	53.600	0	0	0
3	22	7	""	"148407"	17040	6690	100	33	33	6	18	33	33	33	6	18	10	2	0	55	56	11	19	61	61	62	17	27	2	0	0	0.000	0.000	0.500	0.540	2.718	0.046	0.004	80	471	100	-6	-5	Error	0	-6	0	-5	2606	4453	0.000	-0.353	0	0	0
3	1	8	""	"148442"	13270	6900	100	34	34	6	17	35	35	35	5	14	11	2	0	820	684	350	51	65	65	67	21	31	87	82	0	-0.001	-0.002	0.007	0.011	6.953	0.000	0.000	80	484	100	754	618	Error	-1	755	-1	619	2721	54720	-0.200	29.381	0	0	0
3	2	8	""	"42499"	13460	6900	100	34	35	6	17	34	34	35	6	17	18	3	0	713	699	82	11	63	63	64	14	21	100	100	0	0.000	0.002	0.007	0.007	2.174	0.001	0.005	80	460	100	650	637	Error	0	650	1	636	2792	55908	0.000	45.357	0	0	0
3	3	8	"hsa-miR-181c-3p"	"145759"	13630	6900	100	34	34	5	14	34	34	34	5	14	12	1	0	61	60	12	20	61	61	62	13	20	12	3	0	0.000	0.000	0.381	0.406	2.840	0.054	0.010	80	449	100	0	-1	Error	0	0	0	-1	2743	4831	0.000	-0.154	0	0	0
3	4	8	"hsa-miR-450a-5p"	"17835"	13810	6900	100	34	34	5	14	34	34	34	5	14	16	1	0	78	79	18	22	62	62	61	12	19	60	35	0	0.000	0.000	0.214	0.204	2.870	0.028	0.006	80	451	100	16	17	Error	0	16	0	17	2729	6301	0.000	1.500	0	0	0
3	5	8	"hsa-miR-532-3p"	"42732"	13990	6900	100	34	34	6	17	34	34	34	6	17	15	2	0	102	97	26	26	61	61	61	13	21	73	66	0	0.000	0.000	0.136	0.169	3.096	0.012	0.002	80	438	100	41	36	Error	0	41	0	36	2695	7765	0.000	2.769	0	0	0
3	6	8	"hsa-miR-33b-3p"	"145734"	14160	6890	100	33	34	7	20	34	34	34	5	14	20	5	0	56	56	12	21	61	61	62	14	22	7	1	0	0.200	0.000	0.530	0.575	2.675	0.001	0.000	80	440	100	-6	-5	-2.322	-1	-5	0	-5	2684	4466	0.000	-0.429	0	0	0
3	7	8	"hsa-miR-892b"	"42493"	14340	6890	100	33	33	5	15	33	33	34	6	17	11	0	0	56	55	10	18	62	62	63	13	20	3	0	0	0.000	0.000	0.250	0.276	2.597	0.004	0.000	80	470	100	-6	-7	Error	0	-6	0	-7	2634	4431	-0.167	-0.615	0	0	0
3	8	8	"hsa-miR-5100"	"168878"	14530	6900	100	33	33	5	15	33	33	33	6	18	12	1	0	354	332	86	25	61	61	62	14	22	97	96	0	0.000	0.000	0.016	0.018	3.778	-0.001	0.001	80	424	100	293	271	Error	0	293	0	271	2676	26561	0.000	19.286	0	0	0
3	9	8	"hsa-miR-4653-3p"	"168605"	14690	6890	100	33	33	6	18	33	33	34	6	17	13	1	0	80	136	99	72	59	59	62	16	25	55	43	0	0.000	0.000	0.099	0.115	6.677	0.005	0.003	80	407	100	21	77	Error	0	21	0	77	2638	10860	-0.167	4.625	0	0	0
3	10	8	"hsa-miR-4494"	"168856"	14870	6890	100	33	33	6	18	33	33	33	6	18	16	0	0	49	51	13	25	60	60	63	32	50	1	0	0	0.000	0.000	0.382	0.414	2.552	0.003	0.000	80	463	100	-11	-9	Error	0	-11	0	-9	2626	4057	0.000	-0.375	0	0	0
3	11	8	"hsa-miR-5585-3p"	"168558"	15060	6890	100	34	33	6	18	33	33	33	6	18	12	0	0	99	96	28	29	61	61	62	29	46	62	21	0	0.026	0.000	0.136	0.133	3.360	0.046	0.083	80	462	100	39	35	-5.248	1	38	0	35	2625	7690	0.000	1.172	0	0	0
3	12	8	"hsa-miR-5696"	"168700"	15240	6900	100	33	33	6	18	34	34	34	6	17	13	2	0	123	118	26	22	61	61	63	29	46	86	53	0	-0.016	-0.018	0.091	0.076	2.491	0.018	0.009	80	451	100	61	56	Error	-1	62	-1	57	2642	9430	-0.167	1.897	0	0	0
3	13	8	"hsa-miR-4794"	"168829"	15420	6890	100	33	33	6	18	33	33	33	6	18	13	2	0	49	50	13	26	61	61	62	17	27	3	0	0	0.000	0.000	0.301	0.318	2.898	0.131	0.057	80	462	100	-12	-11	Error	0	-12	0	-11	2636	4008	0.000	-0.706	0	0	0
3	14	8	"hsa-miR-4666a-3p"	"168602"	15610	6890	100	32	33	6	18	33	33	33	6	18	13	2	0	165	152	47	30	62	62	62	13	20	88	86	0	-0.010	0.000	0.059	0.063	2.838	0.006	0.002	80	450	100	102	90	Error	-1	103	0	90	2621	12169	0.000	6.923	0	0	0
3	15	8	"hsa-miR-3978"	"168894"	15780	6890	100	33	33	6	18	33	33	33	6	18	10	2	0	45	48	17	35	61	61	61	13	21	3	2	0	0.000	0.000	0.360	0.328	3.478	0.066	0.021	80	430	100	-16	-13	Error	0	-16	0	-13	2619	3830	0.000	-1.000	0	0	0
3	16	8	"hsa-miR-4491"	"168918"	15960	6890	100	33	34	6	17	33	33	33	6	18	13	3	0	71	69	17	24	61	61	61	13	21	41	12	0	0.000	0.125	0.250	0.307	2.808	0.071	0.018	80	452	100	10	9	Error	0	10	1	8	2697	5504	0.167	0.615	0	0	0
3	17	8	"hsa-miR-506-5p"	"168704"	16140	6890	100	32	32	6	18	32	32	33	6	18	16	3	0	69	69	14	20	61	61	62	13	20	35	12	0	0.000	0.000	0.403	0.345	3.643	0.068	0.017	80	462	100	8	8	Error	0	8	0	8	2591	5554	-0.167	0.538	0	0	0
3	18	8	"hsa-miR-296-5p"	"168708"	16330	6900	100	33	32	6	18	33	33	33	6	18	12	1	0	1083	954	329	34	61	61	61	13	21	98	97	0	0.000	-0.001	0.005	0.005	3.135	0.000	0.000	80	461	100	1022	892	Error	0	1022	-1	893	2590	76312	-0.167	68.692	0	0	0
3	19	8	"hsa-miR-4796-5p"	"168621"	16510	6890	100	33	33	7	21	33	33	33	6	18	18	1	0	105	105	30	28	60	60	61	13	21	83	72	0	0.000	0.000	0.118	0.135	3.402	0.032	0.016	80	440	100	45	45	Error	0	45	0	45	2609	8425	0.000	3.385	0	0	0
3	20	8	"hsa-miR-4694-5p"	"168670"	16680	6890	100	33	33	7	21	32	32	33	6	18	20	5	0	57	56	12	21	62	62	63	13	20	6	0	0	-0.200	-0.167	0.571	0.512	3.500	0.102	0.025	80	456	100	-4	-5	Error	1	-5	1	-6	2631	4503	0.000	-0.538	0	0	0
3	21	8	"hsa-miR-4681"	"168767"	16860	6890	100	33	33	6	18	33	33	33	6	18	16	1	0	57	58	12	20	61	61	62	13	20	7	2	0	0.000	0.000	0.500	0.629	3.420	0.060	0.009	80	462	100	-4	-3	Error	0	-4	0	-3	2631	4660	0.000	-0.308	0	0	0
3	22	8	"hsa-miR-3150b-5p"	"168594"	17050	6890	100	33	33	6	18	33	33	33	6	18	11	2	0	516	473	134	28	60	60	61	12	19	100	98	0	0.000	0.000	0.009	0.009	2.524	0.000	0.000	80	519	100	456	413	Error	0	456	0	413	2612	37811	0.000	34.333	0	0	0
3	1	9	"hsa-miR-4532"	"168844"	13260	7080	100	34	35	6	17	35	35	35	5	14	17	6	0	4770	3633	2041	56	64	64	68	46	67	82	81	0	0.000	0.000	0.001	0.003	14.793	0.000	0.001	80	484	100	4705	3569	Error	-1	4706	0	3569	2782	290669	0.000	77.500	0	0	0
3	2	9	"hsa-miR-4528"	"168975"	13450	7090	100	36	35	5	14	34	34	34	5	14	11	5	0	58	60	11	18	63	63	67	48	71	0	0	0	-0.400	-0.333	0.369	0.432	2.899	0.043	0.007	80	452	100	-3	-2	Error	2	-5	1	-3	2825	4795	0.200	-0.146	0	0	0
3	3	9	"hsa-miR-2682-3p"	"168570"	13630	7090	100	35	34	5	14	34	34	34	6	17	8	0	0	106	101	31	30	62	62	63	13	20	76	66	0	0.023	0.000	0.083	0.086	2.634	0.003	0.000	80	430	100	45	39	-5.459	1	44	0	39	2684	8081	0.000	2.923	0	0	0
3	4	9	"hsa-miR-3129-3p"	"168649"	13800	7080	100	33	33	6	18	34	34	34	5	14	10	2	0	51	50	11	22	62	62	62	13	20	2	0	0	0.091	0.083	0.368	0.359	2.973	0.022	0.002	80	430	100	-12	-13	-3.459	-1	-11	-1	-12	2624	3988	-0.200	-0.923	0	0	0
3	5	9	"hsa-miR-3618"	"168786"	13980	7080	100	34	34	6	17	34	34	34	6	17	16	1	0	62	61	11	18	61	61	62	13	20	10	1	0	0.000	0.000	0.688	0.745	3.489	0.006	0.000	80	442	100	1	0	Error	0	1	0	0	2706	4881	0.000	-0.077	0	0	0
3	6	9	"hsa-miR-3972"	"169074"	14160	7080	100	34	34	5	14	34	34	34	5	14	18	1	0	300	268	95	35	62	62	62	13	20	90	87	0	0.000	0.000	0.021	0.024	4.131	0.005	0.009	80	461	100	238	206	Error	0	238	0	206	2737	21473	0.000	15.846	0	0	0
3	7	9	"hsa-miR-4783-3p"	"169106"	14340	7090	100	33	34	5	14	33	33	33	6	18	13	1	0	163	152	55	36	62	62	62	13	20	82	78	0	0.000	0.011	0.047	0.064	3.869	0.002	0.000	80	460	100	101	91	Error	0	101	1	90	2683	12148	0.167	6.923	0	0	0
3	8	9	"hsa-miR-4639-5p"	"169071"	14520	7070	100	31	32	6	18	33	33	33	6	18	13	0	0	76	76	18	23	61	61	62	13	20	51	23	0	-0.133	-0.067	0.225	0.320	3.723	-0.012	0.001	80	438	100	13	14	Error	-2	15	-1	15	2592	6095	-0.167	1.077	0	0	0
3	9	9	"hsa-miR-4637"	"168984"	14700	7070	100	34	33	6	18	33	33	33	6	18	13	1	0	46	48	13	27	59	59	60	15	25	5	0	0	-0.077	0.000	0.278	0.310	3.495	0.071	0.024	80	460	100	-12	-11	Error	1	-13	0	-11	2676	3823	0.000	-0.800	0	0	0
3	10	9	"hsa-miR-4733-3p"	"169265"	14890	7080	100	34	34	6	17	33	33	33	6	18	12	1	0	117	117	33	28	59	59	62	31	50	83	42	0	0.017	0.017	0.069	0.080	3.884	0.012	0.004	80	459	100	59	59	-5.858	1	58	1	58	2690	9335	0.167	1.774	0	0	0
3	11	9	"hsa-miR-4790-3p"	"169099"	15060	7080	100	33	33	6	18	33	33	33	6	18	17	0	0	46	47	12	25	59	59	62	30	48	0	0	0	0.000	0.000	0.332	0.393	2.811	-0.003	0.000	80	440	100	-13	-12	Error	0	-13	0	-12	2653	3764	0.000	-0.500	0	0	0
3	12	9	"hsa-miR-5047"	"169201"	15240	7080	100	33	33	7	21	33	33	33	6	18	13	5	0	59	61	14	22	61	61	61	12	19	18	3	0	0.000	0.000	0.625	0.603	3.093	0.069	0.013	80	430	100	-2	0	Error	0	-2	0	0	2632	4868	0.000	0.000	0	0	0
3	13	9	"hsa-miR-382-3p"	"169132"	15410	7080	100	33	33	6	18	33	33	33	6	18	13	1	0	78	78	22	28	61	61	62	16	25	51	20	0	0.000	0.000	0.160	0.198	2.940	0.020	0.005	80	450	100	17	17	Error	0	17	0	17	2624	6226	0.000	1.000	0	0	0
3	14	9	"hsa-miR-5687"	"169122"	15600	7080	100	33	33	6	18	33	33	33	6	18	13	2	0	53	54	12	22	62	62	62	14	22	2	1	0	0.000	0.000	0.429	0.441	3.155	0.073	0.018	80	462	100	-9	-8	Error	0	-9	0	-8	2639	4330	0.000	-0.571	0	0	0
3	15	9	"hsa-miR-3064-5p"	"169227"	15780	7080	100	33	33	6	18	33	33	33	6	18	16	0	0	64	66	15	22	62	62	62	13	20	27	5	0	0.000	0.000	0.385	0.422	2.741	0.084	0.025	80	452	100	2	4	Error	0	2	0	4	2663	5259	0.000	0.308	0	0	0
3	16	9	"hsa-miR-4692"	"169289"	15960	7080	100	34	33	6	18	33	33	33	6	18	20	1	0	288	253	118	46	60	60	60	12	20	82	78	0	0.004	0.000	0.026	0.045	7.166	0.002	0.001	80	440	100	229	193	-7.833	1	228	0	193	2643	20212	0.000	16.083	0	0	0
3	17	9	"hsa-miR-4503"	"169308"	16130	7080	100	33	33	6	18	33	33	33	6	18	13	3	0	85	117	64	54	62	62	62	12	19	57	50	0	0.000	0.000	0.100	0.114	5.390	0.012	0.007	80	450	100	23	55	Error	0	23	0	55	2645	9397	0.000	4.583	0	0	0
3	18	9	""	"-1"	16320	7080	100	34	33	6	18	33	33	33	6	18	12	1	0	334	292	119	40	61	61	61	13	21	95	86	0	0.004	0.000	0.019	0.021	3.728	0.006	0.012	80	452	100	274	231	-8.093	1	273	0	231	2652	23333	0.000	17.769	0	0	0
3	19	9	"hsa-miR-4445-3p"	"169172"	16500	7080	100	32	33	6	18	33	33	33	6	18	18	1	0	181	161	70	43	61	61	61	13	21	82	76	0	-0.008	0.000	0.068	0.072	4.134	0.008	0.006	80	452	100	119	100	Error	-1	120	0	100	2604	12916	0.000	7.692	0	0	0
3	20	9	"hsa-miR-4518"	"169199"	16680	7100	100	33	33	6	18	33	33	33	6	18	13	1	0	72	72	16	22	61	61	61	13	21	43	16	0	0.000	0.000	0.287	0.299	2.604	0.054	0.014	80	457	100	11	11	Error	0	11	0	11	2622	5744	0.000	0.846	0	0	0
3	21	9	"hsa-miR-642b-5p"	"169034"	16870	7080	100	33	33	7	21	33	33	33	7	21	13	3	0	822	752	213	28	61	61	63	15	23	97	95	0	0.000	0.000	0.007	0.007	2.622	0.001	0.002	80	463	100	761	691	Error	0	761	0	691	2669	60164	0.000	45.933	0	0	0
3	22	9	"hsa-miR-5590-3p"	"169173"	17050	7100	100	33	33	6	18	33	33	33	6	18	17	2	0	79	77	20	25	60	60	62	14	22	58	31	0	0.000	0.000	0.179	0.246	3.705	0.029	0.006	80	478	100	19	17	Error	0	19	0	17	2648	6183	0.000	1.071	0	0	0
3	1	10	"Empty"	"0"	13260	7270	100	34	34	5	14	34	34	34	5	14	15	3	0	63	64	13	20	63	63	64	13	20	11	3	0	0.000	0.000	0.471	0.476	2.842	0.001	0.000	80	493	100	0	1	Error	0	0	0	1	2717	5081	0.000	0.000	0	0	0
3	2	10	"hsa-miR-4766-3p"	"169231"	13440	7270	100	35	35	6	17	34	34	34	5	14	21	3	0	71	72	14	19	62	62	63	13	20	30	11	0	0.111	0.100	0.500	0.501	3.405	0.025	0.003	80	451	100	10	11	-3.170	1	9	1	10	2777	5776	0.200	0.692	0	0	0
3	3	10	"hsa-miR-4676-3p"	"169315"	13620	7270	100	33	34	5	14	34	34	34	6	17	11	2	0	49	50	12	24	63	63	64	13	20	3	0	0	0.071	0.000	0.315	0.326	3.374	0.021	0.002	80	442	100	-15	-13	-3.807	-1	-14	0	-13	2696	4034	0.000	-1.077	0	0	0
3	4	10	"hsa-miR-520b/hsa-miR-520c-3p"	"169005"	13800	7270	100	34	34	5	14	34	34	34	5	14	11	2	0	57	56	12	21	63	63	63	13	20	6	1	0	0.000	0.000	0.455	0.453	3.244	0.075	0.030	80	461	100	-6	-7	Error	0	-6	0	-7	2701	4509	0.000	-0.538	0	0	0
3	5	10	""	"168580"	13980	7270	100	33	33	6	18	34	34	34	6	17	8	0	0	212	184	83	45	61	61	61	13	21	80	78	0	-0.007	-0.008	0.036	0.049	5.562	0.003	0.001	80	462	100	150	122	Error	-1	151	-1	123	2651	14720	-0.167	9.462	0	0	0
3	6	10	""	"169246"	14170	7280	100	33	34	6	17	33	33	33	6	18	20	1	0	181	170	54	31	62	62	62	13	20	90	86	0	0.000	0.009	0.056	0.056	3.229	0.007	0.005	80	449	100	119	109	Error	0	119	1	108	2709	13562	0.167	8.308	0	0	0
3	7	10	""	"169291"	14340	7280	100	33	33	6	18	33	33	33	6	18	12	1	0	315	257	131	50	61	61	62	13	20	76	76	0	0.000	0.000	0.033	0.059	6.694	-0.003	0.003	80	440	100	254	196	Error	0	254	0	196	2619	20536	0.000	15.000	0	0	0
3	8	10	""	"168888"	14520	7270	100	33	33	6	18	33	33	33	6	18	15	3	0	52	53	12	22	60	60	61	13	21	6	2	0	0.000	0.000	0.453	0.491	3.142	0.038	0.006	80	460	100	-8	-7	Error	0	-8	0	-7	2670	4258	0.000	-0.615	0	0	0
3	9	10	"hsa-miRPlus-A1086"	"169416"	14700	7270	100	33	33	6	18	33	33	33	6	18	15	1	0	60	59	14	23	60	60	60	12	20	18	2	0	0.000	0.000	0.380	0.396	3.590	0.065	0.014	80	470	100	0	-1	Error	0	0	0	-1	2621	4698	0.000	-0.083	0	0	0
3	10	10	""	"168913"	14890	7280	100	33	33	6	18	33	33	33	6	18	13	0	0	134	129	43	33	61	61	62	13	20	83	82	0	0.000	0.000	0.077	0.084	3.164	0.003	0.000	80	460	100	73	68	Error	0	73	0	68	2628	10351	0.000	5.154	0	0	0
3	11	10	""	"-1"	15070	7270	100	32	33	6	18	33	33	33	6	18	10	3	0	170	159	48	30	60	60	61	15	24	90	87	0	-0.009	0.000	0.052	0.052	4.355	0.007	0.004	80	440	100	109	99	Error	-1	110	0	99	2622	12717	0.000	6.533	0	0	0
3	12	10	""	"169051"	15240	7270	100	33	32	5	15	33	33	33	6	18	5	1	0	248	208	90	43	61	61	62	18	29	82	77	0	0.000	-0.007	0.026	0.036	5.791	-0.002	0.001	80	440	100	187	146	Error	0	187	-1	147	2553	16661	-0.167	8.111	0	0	0
3	13	10	""	"168604"	15420	7270	100	33	33	6	18	34	34	33	6	18	7	0	0	65	66	14	21	61	61	62	16	25	17	5	0	-0.250	-0.200	0.429	0.366	3.115	0.064	0.016	80	452	100	3	4	Error	-1	4	-1	5	2601	5289	0.000	0.250	0	0	0
3	14	10	"Empty"	"0"	15600	7270	100	34	33	7	21	33	33	33	6	18	15	1	0	59	60	14	23	60	60	61	14	22	13	2	0	-1.000	0.000	0.568	0.504	2.650	0.124	0.069	80	452	100	0	0	Error	1	-1	0	0	2626	4784	0.000	-0.071	0	0	0
3	15	10	"Empty"	"0"	15780	7270	100	33	33	6	18	33	33	33	6	18	15	5	0	63	68	45	66	61	61	61	14	22	16	1	0	0.000	0.000	0.586	0.611	3.134	0.058	0.054	80	452	100	2	7	Error	0	2	0	7	2656	5438	0.000	0.500	0	0	0
3	16	10	"Empty"	"0"	15960	7270	100	33	33	6	18	33	33	33	6	18	16	1	0	60	60	14	23	61	61	61	13	21	12	5	0	0.000	0.000	0.343	0.442	3.364	0.087	0.022	80	452	100	-1	-1	Error	0	-1	0	-1	2637	4810	0.000	-0.077	0	0	0
3	17	10	"Empty"	"0"	16140	7270	100	32	33	6	18	33	33	33	6	18	13	2	0	61	63	14	22	60	60	61	13	21	17	2	0	-1.000	0.000	0.696	0.545	2.872	0.131	0.052	80	452	100	0	3	Error	-1	1	0	3	2603	5047	0.000	0.154	0	0	0
3	18	10	"Empty"	"0"	16320	7270	100	35	34	7	20	33	33	33	6	18	23	5	0	62	62	13	20	60	60	60	13	21	21	3	0	1.000	0.500	0.429	0.518	3.105	0.141	0.046	80	452	100	4	3	0.000	2	2	1	2	2746	4965	0.167	0.154	0	0	0
3	19	10	"Empty"	"0"	16500	7270	100	33	33	6	18	33	33	33	7	21	8	0	0	61	62	14	22	61	61	61	12	19	17	5	0	0.000	0.000	0.427	0.510	2.620	0.148	0.040	80	452	100	0	1	Error	0	0	0	1	2608	4999	0.000	0.083	0	0	0
3	20	10	"Empty"	"0"	16680	7270	100	33	33	6	18	33	33	33	6	18	11	1	0	62	62	13	20	61	61	61	12	19	20	3	0	0.000	0.000	0.667	0.663	3.603	0.074	0.018	80	420	100	1	1	Error	0	1	0	1	2630	4988	0.000	0.083	0	0	0
3	21	10	"Empty"	"0"	16860	7270	100	33	33	6	18	32	32	33	7	21	15	1	0	60	61	13	21	61	61	62	14	22	10	2	0	-1.000	100000.000	0.429	0.474	3.514	0.048	0.007	80	452	100	0	1	Error	1	-1	1	0	2670	4876	0.000	-0.071	0	0	0
3	22	10	"Empty"	"0"	17040	7270	100	33	33	7	21	33	33	33	6	18	15	3	0	60	61	13	21	60	60	62	14	22	18	0	0	0.000	0.000	0.545	0.664	3.374	0.039	0.004	80	452	100	0	1	Error	0	0	0	1	2633	4909	0.000	-0.071	0	0	0
3	1	11	"Empty"	"0"	13270	7470	100	35	35	5	14	34	34	35	5	14	23	3	0	64	66	13	19	63	63	64	12	18	23	5	0	1.000	0.333	0.500	0.552	3.471	0.082	0.028	80	493	100	2	4	0.000	1	1	1	3	2802	5241	0.000	0.167	0	0	0
3	2	11	"hsa-miR-425-5p"	"17608"	13450	7470	100	34	34	5	14	34	34	34	5	14	16	0	0	113	113	31	27	63	63	63	12	19	87	82	0	0.000	0.000	0.087	0.076	2.682	-0.004	0.000	80	461	100	50	50	Error	0	50	0	50	2710	9071	0.000	4.167	0	0	0
3	3	11	"hsa-miR-125b-5p"	"30787"	13630	7460	100	33	33	6	18	35	35	34	6	17	7	2	0	1696	1359	641	47	63	63	63	13	20	90	88	0	-0.001	-0.002	0.003	0.006	10.627	-0.001	0.011	80	461	100	1631	1294	Error	-2	1633	-2	1296	2649	108707	-0.167	99.692	0	0	0
3	4	11	"hsa-miR-518e-3p"	"11159"	13810	7470	100	34	34	6	17	34	34	34	5	14	18	1	0	333	289	127	43	62	62	62	12	19	83	82	0	0.000	0.000	0.026	0.038	4.805	-0.003	0.003	80	449	100	271	227	Error	0	271	0	227	2724	23146	0.000	18.917	0	0	0
3	5	11	""	"11218"	13980	7460	100	34	34	6	17	34	34	34	5	14	21	1	0	70	71	16	22	62	62	62	13	20	37	12	0	0.000	0.000	0.433	0.485	3.074	-0.014	0.001	80	448	100	8	9	Error	0	8	0	9	2714	5683	0.000	0.692	0	0	0
3	6	11	""	"46572"	14160	7460	100	33	33	5	15	34	34	34	5	14	12	0	0	59	61	13	21	62	62	63	13	20	15	2	0	0.333	1.000	0.333	0.437	3.116	0.036	0.006	80	461	100	-4	-2	-1.585	-1	-3	-1	-1	2663	4842	-0.200	-0.154	0	0	0
3	7	11	"ebv-miR-BART19-5p"	"42613"	14350	7470	100	34	33	5	15	33	33	33	6	18	10	0	0	302	269	95	35	61	61	62	13	20	95	90	0	0.004	0.000	0.023	0.022	2.726	-0.002	0.001	80	463	100	242	208	-7.913	1	241	0	208	2646	21544	0.000	15.923	0	0	0
3	8	11	""	"42511"	14530	7460	100	34	34	6	17	33	33	33	6	18	13	1	0	67	68	13	19	60	60	61	13	21	36	8	0	0.143	0.125	0.400	0.428	3.458	0.035	0.011	80	462	100	8	9	-2.807	1	7	1	8	2708	5461	0.167	0.538	0	0	0
3	9	11	""	"11217"	14710	7460	100	34	34	5	14	33	33	34	6	17	11	1	0	367	332	120	36	59	59	61	12	19	92	91	0	0.003	0.004	0.015	0.016	3.662	0.001	0.001	80	462	100	309	274	-8.267	1	308	1	273	2691	26524	0.000	22.583	0	0	0
3	10	11	""	"46712"	14890	7460	100	33	33	5	15	33	33	33	5	15	13	1	0	61	60	12	20	61	61	62	13	20	11	2	0	0.000	0.000	0.400	0.545	3.430	0.050	0.010	80	452	100	0	-1	Error	0	0	0	-1	2666	4823	0.000	-0.154	0	0	0
3	11	11	"ebv-miR-BART1-5p"	"17541"	15070	7460	100	33	33	5	15	33	33	33	6	18	10	1	0	193	177	62	35	61	61	62	16	25	86	85	0	0.000	0.000	0.038	0.037	3.627	0.000	0.000	80	456	100	132	116	Error	0	132	0	116	2631	14166	0.000	7.188	0	0	0
3	12	11	""	"17596"	15240	7460	100	33	33	6	18	32	32	33	6	18	23	2	0	1730	1281	750	58	60	60	63	28	44	80	78	0	0.001	0.001	0.006	0.014	11.451	0.000	0.002	80	456	100	1671	1222	Error	1	1670	1	1221	2628	102459	0.000	43.500	0	0	0
3	13	11	""	"28250"	15420	7460	100	33	32	6	18	33	33	33	6	18	10	0	0	114	107	31	28	60	60	65	61	93	33	0	0	0.000	-0.021	0.095	0.099	3.061	0.021	0.009	80	468	100	54	46	Error	0	54	-1	47	2599	8581	-0.167	0.689	0	0	0
3	14	11	"hsa-miR-372-3p"	"11084"	15600	7460	100	33	33	5	15	33	33	33	5	15	16	2	0	67	76	83	109	60	60	64	58	90	1	1	0	0.000	0.000	0.412	0.361	2.484	0.004	0.001	80	461	100	7	16	Error	0	7	0	16	2646	6079	0.000	0.207	0	0	0
3	15	11	"ebv-miR-BART16"	"17358"	15780	7460	100	34	34	6	17	33	33	33	6	18	18	6	0	100	95	37	38	60	60	61	12	19	63	56	0	0.025	0.029	0.125	0.145	4.032	0.016	0.004	80	450	100	41	36	-5.322	1	40	1	35	2721	7619	0.167	2.833	0	0	0
3	16	11	"hsa-miR-592"	"17312"	15950	7460	100	33	33	6	18	33	33	33	6	18	12	0	0	51	52	12	23	60	60	61	12	19	5	1	0	0.000	0.000	0.369	0.445	3.070	0.099	0.022	80	449	100	-9	-8	Error	0	-9	0	-8	2606	4131	0.000	-0.750	0	0	0
3	17	11	"hsa-miR-521"	"11171"	16130	7460	100	33	33	6	18	33	33	33	6	18	13	1	0	73	72	16	22	60	60	60	12	20	52	21	0	0.000	0.000	0.339	0.299	2.845	0.100	0.034	80	470	100	13	12	Error	0	13	0	12	2611	5720	0.000	1.000	0	0	0
3	18	11	""	"42803"	16320	7460	100	33	33	6	18	33	33	33	6	18	18	1	0	224	200	112	56	60	60	61	13	21	73	67	0	0.000	0.000	0.035	0.058	6.384	0.003	0.002	80	462	100	164	140	Error	0	164	0	140	2617	15993	0.000	10.692	0	0	0
3	19	11	"hsa-miR-621"	"46301"	16500	7460	100	32	32	6	18	33	33	33	6	18	15	1	0	52	52	13	25	60	60	61	13	21	6	2	0	0.125	0.125	0.333	0.366	2.905	0.115	0.032	80	452	100	-9	-9	-3.000	-1	-8	-1	-8	2584	4136	-0.167	-0.692	0	0	0
3	20	11	""	"14289"	16680	7450	100	32	33	6	18	33	33	33	6	18	11	2	0	72	74	18	24	61	61	62	14	22	45	20	0	-0.091	0.000	0.381	0.364	3.280	0.047	0.013	80	451	100	10	13	Error	-1	11	0	13	2615	5899	0.000	0.857	0	0	0
3	21	11	"hsa-miR-21-3p"	"42524"	16860	7460	100	32	33	7	21	34	34	33	6	18	10	1	0	92	88	27	30	59	59	61	14	22	68	55	0	-0.061	-0.034	0.146	0.205	4.284	0.009	0.001	80	440	100	31	28	Error	-2	33	-1	29	2603	7048	0.000	1.929	0	0	0
3	22	11	"Empty"	"0"	17030	7450	100	32	33	6	18	33	33	33	6	18	16	1	0	60	61	15	24	60	60	61	13	21	17	6	0	100000.000	0.000	0.545	0.578	3.771	0.082	0.016	80	478	100	-1	1	16.610	-1	0	0	1	2612	4854	0.000	0.000	0	0	0
3	1	12	"hsa-miR-361-5p"	"14301"	13260	7660	100	33	33	4	12	35	35	35	5	14	2	2	0	1004	735	450	61	63	63	63	13	20	83	77	0	-0.002	-0.003	0.005	0.013	10.316	-0.002	0.017	80	494	100	939	670	Error	-2	941	-2	672	2662	58800	-0.400	51.692	0	0	0
3	2	12	"spike_control_v2_40"	"29001"	13450	7660	100	35	35	5	14	34	34	34	5	14	13	1	0	386	331	139	41	63	63	64	13	20	87	83	0	0.003	0.004	0.013	0.022	6.203	0.000	0.000	80	450	100	324	269	-8.335	1	323	1	268	2760	26495	0.200	20.538	0	0	0
3	3	12	"hsa-miR-1229-3p"	"46689"	13620	7660	100	35	35	5	14	35	35	35	6	17	11	1	0	91	88	24	27	63	63	63	13	20	63	52	0	0.000	0.000	0.165	0.188	3.587	0.031	0.010	80	449	100	28	25	Error	0	28	0	25	2817	7054	0.000	1.923	0	0	0
3	4	12	"hsa-miR-1324"	"46647"	13800	7660	100	34	34	5	14	34	34	34	6	17	8	0	0	53	54	12	22	62	62	62	12	19	3	0	0	0.000	0.000	0.500	0.434	3.397	-0.001	0.000	80	452	100	-9	-8	Error	0	-9	0	-8	2721	4289	0.000	-0.667	0	0	0
3	5	12	""	"23524"	13980	7660	100	34	35	5	14	34	34	34	6	17	12	0	0	180	174	48	27	62	62	62	12	19	93	90	0	0.000	0.009	0.040	0.040	2.170	0.016	0.024	80	448	100	118	113	Error	0	118	1	112	2777	13882	0.167	9.333	0	0	0
3	6	12	""	"42611"	14150	7660	100	34	34	5	14	33	33	33	6	18	21	0	0	46	48	12	25	62	62	62	13	20	0	0	0	-0.062	-0.071	0.313	0.406	3.731	0.062	0.015	80	449	100	-15	-13	Error	1	-16	1	-14	2738	3804	0.167	-1.077	0	0	0
3	7	12	"hsa-miR-744-3p"	"42970"	14330	7660	100	33	34	6	17	33	33	34	6	17	21	2	0	64	62	11	17	62	62	62	12	19	10	1	0	0.000	100000.000	0.583	0.535	2.678	0.031	0.003	80	443	100	2	1	Error	0	2	1	0	2737	4966	0.000	0.000	0	0	0
3	8	12	"hsa-miR-574-5p"	"27740"	14510	7660	100	34	34	5	14	33	33	33	6	18	20	0	0	1809	1744	1524	87	63	63	63	15	23	67	66	0	0.001	0.001	0.003	0.011	20.843	0.000	0.001	80	463	100	1747	1682	Error	1	1746	1	1681	2694	139538	0.167	112.067	0	0	0
3	9	12	""	"46228"	14690	7660	100	34	33	5	15	33	33	33	6	18	10	0	0	355	297	188	63	61	61	62	12	19	71	68	0	0.003	0.000	0.020	0.039	6.794	-0.001	0.001	80	462	100	295	236	-8.200	1	294	0	236	2642	23772	0.000	19.583	0	0	0
3	10	12	""	"11215"	14870	7660	100	33	34	6	17	33	33	34	6	17	17	3	0	59	58	13	22	62	62	62	13	20	11	0	0	0.000	-0.250	0.500	0.429	3.673	0.063	0.010	80	462	100	-3	-3	Error	0	-3	1	-4	2704	4632	0.000	-0.308	0	0	0
3	11	12	""	"11246"	15060	7670	100	33	33	6	18	33	33	33	6	18	12	1	0	191	169	68	40	61	61	62	13	20	81	78	0	0.000	0.000	0.040	0.066	5.176	0.004	0.002	80	444	100	130	108	Error	0	130	0	108	2636	13502	0.000	8.231	0	0	0
3	12	12	""	"17904"	15230	7670	100	33	33	6	18	33	33	33	6	18	13	2	0	570	439	241	54	60	60	62	18	29	81	80	0	0.000	0.000	0.011	0.018	7.557	0.001	0.001	80	434	100	510	379	Error	0	510	0	379	2636	35089	0.000	20.944	0	0	0
3	13	12	""	"11273"	15410	7670	100	33	33	6	18	33	33	33	6	18	20	1	0	1376	947	684	72	61	61	65	60	92	73	70	0	0.000	0.000	0.006	0.012	13.438	0.001	0.004	80	446	100	1315	886	Error	0	1315	0	886	2650	75739	0.000	14.700	0	0	0
3	14	12	""	"19583"	15590	7660	100	33	33	7	21	33	33	33	6	18	13	6	0	408	410	312	76	61	61	64	58	90	62	61	0	0.000	0.000	0.022	0.046	11.859	0.002	0.005	80	449	100	347	349	Error	0	347	0	349	2640	32760	0.000	5.966	0	0	0
3	15	12	"hsa-miR-509-3p"	"11141"	15760	7660	100	33	32	5	15	33	33	33	6	18	8	1	0	69	70	16	22	61	61	61	12	19	41	17	0	0.000	-0.111	0.195	0.249	3.913	0.077	0.020	80	451	100	8	8	Error	0	8	-1	9	2573	5567	-0.167	0.750	0	0	0
3	16	12	"hsa-miR-554"	"42766"	15940	7660	100	33	34	6	17	33	33	33	6	18	17	1	0	62	63	12	19	61	61	62	12	19	18	3	0	0.000	0.500	0.636	0.837	3.530	0.089	0.021	80	472	100	1	3	Error	0	1	1	2	2689	5051	0.167	0.083	0	0	0
3	17	12	""	"17896"	16130	7660	100	32	32	6	18	33	33	33	6	18	12	3	0	855	582	430	73	61	61	62	13	20	70	67	0	-0.001	-0.002	0.016	0.040	11.281	0.000	0.000	80	470	100	793	520	Error	-1	794	-1	521	2570	46584	-0.167	40.000	0	0	0
3	18	12	"hsa-miR-1305"	"46501"	16310	7650	100	33	33	7	21	33	33	33	6	18	16	3	0	74	77	25	32	61	61	61	14	22	48	31	0	0.000	0.000	0.222	0.307	4.169	0.020	0.003	80	452	100	13	16	Error	0	13	0	16	2637	6174	0.000	1.143	0	0	0
3	19	12	"hsa-miR-551a"	"17272"	16490	7650	100	34	33	6	18	33	33	33	6	18	15	0	0	101	98	29	29	60	60	61	13	21	72	63	0	0.024	0.000	0.101	0.162	4.911	0.040	0.022	80	452	100	42	38	-5.358	1	41	0	38	2669	7808	0.000	2.846	0	0	0
3	20	12	""	"42479"	16670	7650	100	33	33	6	18	33	33	33	6	18	12	1	0	94	93	34	36	62	62	62	13	20	67	53	0	0.000	0.000	0.140	0.151	3.365	0.003	0.000	80	461	100	32	31	Error	0	32	0	31	2600	7471	0.000	2.385	0	0	0
3	21	12	"hsa-miR-424-5p"	"42965"	16850	7650	100	32	33	6	18	33	33	33	6	18	12	2	0	56	56	11	19	61	61	62	13	20	5	0	0	0.200	0.000	0.444	0.592	2.759	0.100	0.026	80	472	100	-6	-5	-2.322	-1	-5	0	-5	2618	4502	0.000	-0.462	0	0	0
3	22	12	""	"42913"	17040	7660	100	33	33	6	18	33	33	33	6	18	15	1	0	97	94	26	27	60	60	62	14	22	76	62	0	0.000	0.000	0.150	0.175	3.233	0.018	0.004	80	500	100	37	34	Error	0	37	0	34	2662	7540	0.000	2.286	0	0	0
3	1	13	"hsa-miR-922"	"42683"	13260	7850	100	34	35	6	17	35	35	35	5	14	17	5	0	68	72	18	25	64	64	64	13	20	31	17	0	-0.250	0.000	0.300	0.414	3.698	0.001	0.000	80	484	100	3	8	Error	-1	4	0	8	2793	5735	0.000	0.615	0	0	0
3	2	13	""	"28450"	13440	7850	100	33	33	6	18	35	35	35	5	14	11	1	0	514	412	244	59	62	62	63	13	20	81	76	0	-0.004	-0.006	0.011	0.017	7.450	-0.003	0.010	80	452	100	450	348	Error	-2	452	-2	350	2673	32983	-0.400	26.846	0	0	0
3	3	13	"spike_control_v2_37"	"28684"	13620	7850	100	37	36	5	13	34	34	34	6	17	15	1	0	329	242	151	62	62	62	63	14	22	70	63	0	0.011	0.011	0.020	0.041	6.463	0.005	0.008	80	452	100	270	182	-6.476	3	267	2	180	2853	19330	0.333	12.786	0	0	0
3	4	13	""	"46514"	13800	7850	100	36	35	5	14	34	34	34	6	17	21	0	0	4139	2768	2098	75	62	62	63	14	22	80	75	0	0.000	0.000	0.002	0.009	16.483	0.000	0.017	80	461	100	4079	2707	Error	2	4077	1	2706	2835	221420	0.167	193.214	0	0	0
3	5	13	"hsa-miR-181a-5p"	"42865"	13980	7850	100	34	35	5	14	33	33	34	6	17	22	1	0	2092	1446	1000	69	63	63	63	13	20	85	78	0	0.000	0.001	0.004	0.007	7.857	0.000	0.002	80	452	100	2030	1385	Error	1	2029	2	1383	2771	115691	0.167	106.385	0	0	0
3	6	13	""	"42894"	14160	7850	100	34	34	6	17	33	33	33	5	15	20	7	0	161	154	84	54	61	61	62	13	20	70	61	0	0.010	0.011	0.083	0.091	5.968	-0.007	0.005	80	452	100	101	94	-6.644	1	100	1	93	2723	12305	0.200	7.077	0	0	0
3	7	13	"hsa-miR-302b-5p"	"42667"	14340	7840	100	33	34	6	17	33	33	34	6	17	17	1	0	88	85	22	25	63	63	63	13	20	62	47	0	0.000	0.045	0.219	0.253	3.772	0.038	0.014	80	460	100	25	23	Error	0	25	1	22	2689	6839	0.000	1.692	0	0	0
3	8	13	"hsa-miR-130a-3p"	"10138"	14530	7850	100	32	33	6	18	34	34	34	6	17	11	1	0	180	167	46	27	61	61	62	15	24	92	91	0	-0.017	-0.009	0.041	0.050	3.051	0.001	0.000	80	441	100	117	105	Error	-2	119	-1	106	2660	13328	-0.167	7.000	0	0	0
3	9	13	""	"30681"	14700	7850	100	34	34	6	17	33	33	33	6	18	13	2	0	113	104	37	35	62	62	62	12	19	71	67	0	0.020	0.024	0.105	0.129	3.312	0.021	0.010	80	430	100	52	43	-5.672	1	51	1	42	2692	8347	0.167	3.500	0	0	0
3	10	13	""	"30831"	14880	7840	100	33	33	5	15	33	33	33	6	18	10	1	0	50	53	14	26	62	62	62	12	19	8	3	0	0.000	0.000	0.333	0.321	2.720	0.023	0.002	80	450	100	-12	-9	Error	0	-12	0	-9	2661	4259	0.000	-0.750	0	0	0
3	11	13	"hsa-miR-1298-5p"	"46381"	15060	7840	100	34	34	6	17	33	33	33	6	18	16	1	0	52	54	11	20	61	61	62	13	20	3	0	0	-0.111	-0.143	0.333	0.470	3.253	0.007	0.000	80	430	100	-8	-6	Error	1	-9	1	-7	2709	4300	0.167	-0.615	0	0	0
3	12	13	"hsa-miR-26b-3p"	"42523"	15240	7840	100	34	34	6	17	33	33	33	6	18	15	2	0	53	53	12	22	62	62	63	13	20	1	0	0	-0.111	-0.111	0.438	0.473	3.127	0.025	0.002	80	438	100	-8	-8	Error	1	-9	1	-9	2694	4238	0.167	-0.769	0	0	0
3	13	13	"hsa-miR-450b-3p"	"42892"	15420	7840	100	33	33	6	18	33	33	33	6	18	15	1	0	50	51	11	21	61	61	61	13	21	1	0	0	0.000	0.000	0.369	0.349	2.951	0.130	0.046	80	430	100	-11	-10	Error	0	-11	0	-10	2638	4070	0.000	-0.769	0	0	0
3	14	13	"ebv-miR-BART9-5p"	"42824"	15600	7850	100	32	33	6	18	33	33	33	6	18	15	0	0	92	90	29	32	60	60	60	12	20	66	58	0	-0.031	0.000	0.182	0.212	2.981	0.022	0.006	80	452	100	31	30	Error	-1	32	0	30	2634	7172	0.000	2.500	0	0	0
3	15	13	"kshv-miR-K12-4-5p"	"17606"	15780	7850	100	33	33	7	21	33	33	33	6	18	16	3	0	47	47	10	21	61	61	61	12	19	0	0	0	0.000	0.000	0.297	0.318	2.599	0.044	0.007	80	443	100	-14	-14	Error	0	-14	0	-14	2677	3774	0.000	-1.167	0	0	0
3	16	13	""	"42927"	15960	7850	100	33	34	6	17	33	33	33	6	18	18	2	0	2234	1525	1197	78	61	61	61	12	19	77	72	0	0.000	0.001	0.005	0.012	10.429	0.000	0.001	80	453	100	2173	1465	Error	0	2173	1	1464	2685	122028	0.167	122.000	0	0	0
3	17	13	""	"42861"	16140	7850	100	33	33	6	18	33	33	33	6	18	13	2	0	92	92	27	29	62	62	62	14	22	68	53	0	0.000	0.000	0.126	0.144	3.584	0.025	0.008	80	440	100	30	30	Error	0	30	0	30	2640	7355	0.000	2.143	0	0	0
3	18	13	"hsa-miR-1277-3p"	"46925"	16310	7840	100	33	33	6	18	33	33	33	6	18	16	3	0	49	49	12	24	62	62	63	15	23	2	0	0	0.000	0.000	0.368	0.374	3.009	0.075	0.017	80	449	100	-13	-13	Error	0	-13	0	-13	2654	3949	0.000	-0.933	0	0	0
3	19	13	"hsa-miR-1202"	"46832"	16490	7840	100	32	33	6	18	33	33	33	6	18	11	0	0	61	60	14	23	62	62	62	13	20	10	3	0	1.000	0.000	0.500	0.493	2.625	0.064	0.013	80	461	100	-2	-2	0.000	-1	-1	0	-2	2604	4789	0.000	-0.154	0	0	0
3	20	13	""	"42614"	16670	7840	100	34	33	6	18	33	33	33	6	18	15	3	0	64	63	13	20	62	62	62	13	20	16	2	0	0.500	0.000	0.606	0.561	4.207	0.100	0.020	80	480	100	3	1	-1.000	1	2	0	1	2657	5074	0.000	0.077	0	0	0
3	21	13	"hsa-miR-718"	"146064"	16870	7850	100	33	33	6	18	33	33	33	6	18	13	0	0	133	126	37	29	62	62	62	13	20	86	82	0	0.000	0.000	0.070	0.086	3.115	0.018	0.012	80	469	100	71	64	Error	0	71	0	64	2620	10086	0.000	4.923	0	0	0
3	22	13	"hsa-miR-1914-5p"	"146091"	17040	7840	100	32	33	6	18	33	33	33	6	18	17	3	0	91	89	27	30	62	62	63	14	22	61	52	0	-0.034	0.000	0.183	0.205	3.109	0.041	0.017	80	470	100	28	27	Error	-1	29	0	27	2636	7119	0.000	1.857	0	0	0
3	1	14	"hsa-miR-1307-5p"	"42780"	13260	8040	100	36	35	5	14	34	34	35	5	14	22	2	0	313	257	139	54	63	63	64	13	20	75	75	0	0.008	0.005	0.020	0.034	5.338	0.006	0.015	80	474	100	252	195	-6.966	2	250	1	194	2831	20568	0.000	14.846	0	0	0
3	2	14	""	"145866"	13440	8040	100	33	33	6	18	34	34	34	5	14	13	2	0	50	51	10	19	63	63	63	13	20	1	0	0	0.077	0.083	0.316	0.345	3.083	0.009	0.000	80	452	100	-14	-13	-3.700	-1	-13	-1	-12	2628	4058	-0.200	-0.923	0	0	0
3	3	14	"SNORD48"	"46205"	13630	8040	100	34	33	5	15	34	34	34	5	14	10	1	0	386	317	152	47	64	64	64	13	20	86	83	0	0.000	-0.004	0.014	0.024	6.294	-0.003	0.004	80	452	100	322	252	Error	0	322	-1	253	2663	25349	-0.200	19.462	0	0	0
3	4	14	"spike_control_v2_35"	"28568"	13810	8050	100	34	34	5	14	34	34	34	6	17	10	0	0	180	161	65	40	62	62	63	14	22	81	77	0	0.000	0.000	0.036	0.056	3.980	0.004	0.001	80	427	100	118	99	Error	0	118	0	99	2719	12861	0.000	7.000	0	0	0
3	5	14	"spike_control_v2_42"	"29138"	13980	8040	100	34	34	5	14	34	34	34	6	17	8	0	0	241	188	106	56	62	62	63	14	22	67	65	0	0.000	0.000	0.050	0.078	6.281	-0.001	0.000	80	450	100	179	126	Error	0	179	0	126	2690	15052	0.000	8.929	0	0	0
3	6	14	""	"146192"	14170	8040	100	33	33	6	18	33	33	33	6	18	12	3	0	319	267	127	47	60	60	61	15	24	78	78	0	0.000	0.000	0.026	0.046	6.965	-0.002	0.001	80	450	100	259	207	Error	0	259	0	207	2668	21320	0.000	13.733	0	0	0
3	7	14	""	"42802"	14340	8040	100	34	33	6	18	33	33	33	6	18	15	3	0	120	111	40	36	60	60	61	14	22	70	66	0	0.017	0.000	0.080	0.127	5.670	0.009	0.002	80	448	100	61	51	-5.907	1	60	0	51	2673	8910	0.000	3.571	0	0	0
3	8	14	""	"145872"	14520	8030	100	33	33	6	18	33	33	33	5	15	15	2	0	51	55	14	25	60	60	60	13	21	8	3	0	0.000	0.000	0.375	0.405	2.603	0.036	0.006	80	450	100	-9	-5	Error	0	-9	0	-5	2642	4362	0.000	-0.385	0	0	0
3	9	14	""	"146036"	14700	8030	100	33	33	6	18	33	33	33	6	18	13	1	0	52	52	10	19	62	62	62	13	20	0	0	0	0.000	0.000	0.458	0.503	2.627	0.058	0.015	80	442	100	-10	-10	Error	0	-10	0	-10	2614	4142	0.000	-0.769	0	0	0
3	10	14	""	"146017"	14880	8040	100	32	33	5	15	33	33	33	6	18	13	1	0	226	183	104	56	61	61	61	13	21	65	63	0	-0.006	0.000	0.039	0.085	8.658	-0.002	0.001	80	450	100	164	122	Error	-1	165	0	122	2602	14658	0.000	9.385	0	0	0
3	11	14	"spike_control_v2_34"	"28488"	15060	8030	100	34	34	6	17	33	33	33	6	18	16	3	0	213	186	119	63	60	60	61	12	19	67	61	0	0.007	0.008	0.056	0.075	4.652	0.003	0.001	80	460	100	154	127	-7.257	1	153	1	126	2712	14902	0.167	10.417	0	0	0
3	12	14	"hsa-miRPlus-B1114"	"145934"	15240	8040	100	33	33	5	15	33	33	33	6	18	13	0	0	817	588	427	72	62	62	62	15	24	70	66	0	0.000	0.000	0.009	0.022	10.350	0.000	0.000	80	470	100	755	526	Error	0	755	0	526	2667	47006	0.000	35.067	0	0	0
3	13	14	"hsa-miR-449c-3p"	"146020"	15430	8030	100	32	32	6	18	33	33	33	6	18	8	1	0	74	76	20	26	60	60	61	15	24	48	21	0	-0.071	-0.062	0.300	0.301	3.652	0.014	0.001	80	459	100	13	15	Error	-1	14	-1	16	2565	6102	-0.167	1.000	0	0	0
3	14	14	"spike_control_v2_40"	"29001"	15600	8040	100	33	33	6	18	33	33	33	6	18	13	3	0	310	244	140	57	60	60	61	13	21	73	70	0	0.000	0.000	0.031	0.037	5.696	0.001	0.000	80	440	100	250	184	Error	0	250	0	184	2674	19485	0.000	14.077	0	0	0
3	15	14	"spike_control_v2_31"	"28098"	15780	8030	100	33	33	6	18	33	33	33	6	18	13	0	0	115	107	40	37	61	61	61	13	21	67	62	0	0.000	0.000	0.095	0.101	4.474	0.019	0.010	80	442	100	54	46	Error	0	54	0	46	2624	8559	0.000	3.538	0	0	0
3	16	14	"hsa_negative_control_1"	"14258"	15960	8040	100	34	33	5	15	33	33	33	6	18	10	1	0	121	112	42	37	61	61	61	13	21	72	67	0	0.017	0.000	0.082	0.103	3.917	0.018	0.011	80	442	100	61	51	-5.907	1	60	0	51	2657	8982	0.000	3.923	0	0	0
3	17	14	""	"145660"	16140	8040	100	32	32	6	18	33	33	33	6	18	11	2	0	756	544	389	71	59	59	61	14	22	75	68	0	-0.001	-0.002	0.010	0.028	10.243	0.001	0.004	80	452	100	696	484	Error	-1	697	-1	485	2595	43555	-0.167	34.500	0	0	0
3	18	14	"ebv-miR-BART21-3p"	"145990"	16320	8040	100	35	34	7	20	33	33	33	6	18	23	6	0	52	53	10	18	60	60	60	13	21	2	0	0	-0.250	-0.143	0.600	0.608	3.757	0.041	0.003	80	451	100	-6	-6	Error	2	-8	1	-7	2727	4202	0.167	-0.538	0	0	0
3	19	14	""	"146003"	16500	8040	100	32	32	6	18	33	33	33	6	18	8	0	0	85	85	25	29	61	61	61	13	21	65	46	0	-0.042	-0.042	0.200	0.264	5.253	0.035	0.010	80	451	100	23	23	Error	-1	24	-1	24	2575	6839	-0.167	1.846	0	0	0
3	20	14	"hsa-miR-516a-3p/hsa-miR-516b-3p"	"145717"	16680	8040	100	33	32	5	15	33	33	33	6	18	11	0	0	62	65	15	23	61	61	61	13	21	23	6	0	0.000	-0.250	0.333	0.329	2.792	0.094	0.024	80	451	100	1	3	Error	0	1	-1	4	2599	5164	-0.167	0.308	0	0	0
3	21	14	""	"145944"	16860	8040	100	33	32	6	18	33	33	33	6	18	13	1	0	4323	3280	1833	55	61	61	62	12	19	86	85	0	0.000	0.000	0.001	0.002	11.414	0.000	0.001	80	442	100	4262	3218	Error	0	4262	-1	3219	2581	262367	-0.167	268.167	0	0	0
3	22	14	"ebv-miR-BART2-3p"	"145984"	17040	8040	100	33	33	6	18	33	33	33	6	18	13	2	0	224	180	104	57	61	61	63	13	20	63	62	0	0.000	0.000	0.074	0.077	5.424	0.000	0.000	80	492	100	163	119	Error	0	163	0	119	2643	14437	0.000	9.000	0	0	0
3	1	15	""	"145760"	13260	8220	100	33	33	5	15	35	35	35	5	14	12	1	0	69	72	17	23	64	64	64	12	18	33	15	0	-0.400	-0.250	0.500	0.471	3.097	0.009	0.000	80	482	100	3	6	Error	-2	5	-2	8	2668	5726	-0.400	0.667	0	0	0
3	2	15	"hsa-miR-376a-3p"	"146009"	13440	8220	100	36	36	5	13	34	34	34	5	14	31	3	0	69	71	15	21	63	63	63	12	19	35	16	0	0.333	0.250	0.333	0.398	3.121	0.034	0.006	80	450	100	8	10	-1.585	2	6	2	8	2899	5715	0.400	0.667	0	0	0
3	3	15	"hsa-miR-526b-3p"	"145785"	13620	8220	100	34	34	6	17	35	35	35	5	14	8	2	0	61	61	13	21	62	62	63	14	22	11	1	0	1.000	1.000	0.628	0.617	3.084	0.085	0.023	80	450	100	-2	-2	0.000	-1	-1	-1	-1	2690	4915	-0.200	-0.143	0	0	0
3	4	15	"hsa-miR-369-5p"	"145641"	13800	8220	100	32	32	5	15	35	35	35	5	14	5	0	0	52	53	11	20	62	62	63	13	20	1	1	0	0.300	0.333	0.400	0.441	2.662	0.050	0.012	80	448	100	-13	-12	-1.737	-3	-10	-3	-9	2545	4229	-0.600	-0.769	0	0	0
3	5	15	"spike_control_v2_29"	"27968"	13990	8230	100	33	33	6	18	34	34	34	6	17	8	1	0	392	301	176	58	62	62	63	13	20	77	73	0	-0.003	-0.004	0.015	0.039	9.771	-0.002	0.003	80	450	100	329	238	Error	-1	330	-1	239	2658	24117	-0.167	18.308	0	0	0
3	6	15	"hsa-miR-658"	"145842"	14160	8230	100	35	35	6	17	33	33	33	6	18	18	3	0	61	60	12	20	61	61	62	12	19	16	0	0	100000.000	-2.000	0.400	0.506	2.605	0.087	0.022	80	430	100	2	1	16.610	2	0	2	-1	2772	4824	0.333	-0.167	0	0	0
3	7	15	"hsa-miR-30a-5p"	"146086"	14340	8230	100	34	33	5	15	34	34	33	6	18	12	0	0	8385	6001	4691	78	61	61	61	12	19	86	75	0	0.000	0.000	0.001	0.003	19.349	0.000	0.001	80	442	100	8324	5939	Error	0	8324	-1	5940	2651	480074	0.000	495.000	0	0	0
3	8	15	"hsa-miR-518a-5p/hsa-miR-527"	"145905"	14520	8230	100	33	33	6	18	34	34	34	6	17	15	1	0	293	240	122	50	60	60	61	13	21	81	77	0	-0.004	-0.006	0.033	0.047	5.587	-0.001	0.000	80	450	100	232	179	Error	-1	233	-1	180	2646	19200	-0.167	13.769	0	0	0
3	9	15	"hsa-miR-548u"	"147854"	14700	8220	100	33	33	6	18	33	33	33	6	18	12	1	0	50	51	12	23	61	61	62	13	20	3	0	0	0.000	0.000	0.333	0.407	2.659	0.056	0.012	80	452	100	-11	-10	Error	0	-11	0	-10	2629	4073	0.000	-0.846	0	0	0
3	10	15	"hsa-miR-3143"	"147835"	14880	8220	100	33	33	5	15	33	33	33	5	15	13	5	0	52	53	12	22	61	61	61	13	21	6	0	0	0.000	0.000	0.300	0.320	2.631	0.050	0.011	80	458	100	-9	-8	Error	0	-9	0	-8	2623	4216	0.000	-0.615	0	0	0
3	11	15	""	"147510"	15060	8230	100	34	33	6	18	33	33	33	6	18	10	1	0	1039	759	465	61	61	61	61	13	21	81	77	0	0.001	0.000	0.005	0.007	5.574	0.001	0.007	80	460	100	979	698	-9.934	1	978	0	698	2655	60684	0.000	53.692	0	0	0
3	12	15	"hsa-miR-4327"	"147796"	15240	8230	100	33	33	7	21	33	33	33	6	18	16	2	0	234	190	102	53	61	61	61	12	19	71	67	0	0.000	0.000	0.043	0.071	5.443	0.006	0.005	80	452	100	173	129	Error	0	173	0	129	2653	15173	0.000	10.750	0	0	0
3	13	15	"hsa-miR-4317"	"147776"	15420	8230	100	33	32	6	18	33	33	33	6	18	13	2	0	1013	770	453	58	60	60	61	12	19	81	78	0	0.000	-0.001	0.007	0.017	13.382	0.000	0.000	80	471	100	953	709	Error	0	953	-1	710	2576	61623	-0.167	59.083	0	0	0
3	14	15	"hsv2-miR-H9-3p"	"147840"	15610	8230	100	33	33	6	18	32	32	33	6	18	12	5	0	400	381	82	21	61	61	62	13	20	97	97	0	0.003	0.003	0.011	0.013	3.333	0.000	0.000	80	450	100	340	321	-8.405	1	339	1	320	2630	30471	0.000	24.538	0	0	0
3	15	15	"kshv-miR-K12-7-5p"	"147901"	15780	8220	100	33	33	6	18	33	33	33	6	18	12	2	0	53	54	11	20	61	61	63	15	23	2	1	0	0.000	0.000	0.425	0.419	3.251	0.082	0.023	80	440	100	-8	-7	Error	0	-8	0	-7	2650	4312	0.000	-0.600	0	0	0
3	16	15	"hsa-miR-3160-3p"	"147941"	15960	8220	100	33	33	7	21	33	33	33	6	18	17	6	0	92	93	27	29	60	60	61	13	21	72	56	0	0.000	0.000	0.167	0.169	4.300	0.027	0.008	80	452	100	32	33	Error	0	32	0	33	2655	7403	0.000	2.462	0	0	0
3	17	15	"hsa-miR-4279"	"147767"	16150	8230	100	34	33	6	18	33	33	33	6	18	13	1	0	571	492	208	42	59	59	61	13	21	92	90	0	0.002	0.000	0.012	0.013	3.981	0.000	0.000	80	440	100	513	433	-9.000	1	512	0	433	2650	39355	0.000	33.154	0	0	0
3	18	15	"hsa-miR-4326"	"147832"	16320	8220	100	32	32	6	18	33	33	33	6	18	12	1	0	67	67	14	20	60	60	60	12	20	30	7	0	-0.143	-0.143	0.485	0.483	2.773	0.118	0.042	80	430	100	6	6	Error	-1	7	-1	7	2568	5332	-0.167	0.583	0	0	0
3	19	15	"hsa-miR-3201"	"147851"	16500	8220	100	32	33	7	21	33	33	33	6	18	20	1	0	640	523	376	71	60	60	61	13	21	72	71	0	-0.002	0.000	0.017	0.040	8.855	0.000	0.000	80	442	100	579	463	Error	-1	580	0	463	2603	41845	0.000	35.538	0	0	0
3	20	15	"hsa-miR-4255"	"147706"	16680	8220	100	33	33	7	21	33	33	33	6	18	21	3	0	3596	2728	1612	59	60	60	61	14	22	87	82	0	0.000	0.000	0.002	0.005	11.996	0.000	0.000	80	442	100	3536	2668	Error	0	3536	0	2668	2635	218247	0.000	190.500	0	0	0
3	21	15	"hsa-miR-3169"	"147821"	16860	8220	100	33	33	6	18	33	33	33	6	18	11	1	0	218	187	103	55	61	61	62	13	20	71	68	0	0.000	0.000	0.044	0.083	6.515	0.003	0.002	80	442	100	157	126	Error	0	157	0	126	2630	14985	0.000	9.615	0	0	0
3	22	15	"hsa-miR-3138"	"147654"	17040	8230	100	34	34	6	17	33	33	33	6	18	11	2	0	622	550	405	73	63	63	62	13	20	73	68	0	0.002	0.002	0.013	0.023	7.183	0.001	0.002	80	462	100	560	488	-9.127	1	559	1	487	2681	43995	0.167	37.538	0	0	0
3	1	16	"hsa-miR-4304"	"147623"	13260	8420	100	35	36	5	13	34	34	34	6	17	18	0	0	71	70	14	20	63	63	64	13	20	32	7	0	0.125	0.286	0.333	0.356	2.760	0.005	0.000	80	492	100	9	9	-3.000	1	8	2	7	2841	5635	0.333	0.462	0	0	0
3	2	16	"hsv2-miR-H7-5p"	"147836"	13440	8420	100	33	33	5	15	34	34	34	6	17	3	0	0	122	113	40	35	62	62	63	12	19	73	65	0	-0.017	-0.020	0.061	0.069	3.059	-0.008	0.002	80	450	100	59	50	Error	-1	60	-1	51	2645	9053	-0.167	4.167	0	0	0
3	3	16	"hsa-miR-888-3p"	"148683"	13620	8420	100	33	34	7	20	34	34	35	6	17	13	7	0	51	53	16	30	62	62	63	15	23	5	1	0	0.091	0.000	0.304	0.330	3.345	-0.024	0.002	80	450	100	-12	-9	-3.459	-1	-11	0	-9	2751	4271	-0.167	-0.667	0	0	0
3	4	16	"hsa-miR-3939"	"148467"	13800	8420	100	34	34	6	17	34	34	34	5	14	18	1	0	60	61	11	18	63	63	63	12	19	11	1	0	0.000	0.000	0.573	0.537	3.704	0.041	0.005	80	450	100	-3	-2	Error	0	-3	0	-2	2697	4901	0.000	-0.167	0	0	0
3	5	16	"spike_control_v1_a"	"14261"	13980	8420	100	34	33	6	18	34	34	34	6	17	12	0	0	54	54	13	24	62	62	63	12	19	6	1	0	0.000	0.125	0.364	0.370	2.674	0.051	0.008	80	452	100	-8	-9	Error	0	-8	-1	-8	2677	4299	-0.167	-0.750	0	0	0
3	6	16	"hsa-miRPlus-K1303*"	"147986"	14160	8410	100	34	34	5	14	33	33	33	6	18	11	1	0	61	63	12	19	61	61	62	12	19	18	3	0	100000.000	0.500	0.464	0.430	3.392	0.009	0.000	80	442	100	1	3	16.610	1	0	1	2	2709	5049	0.167	0.083	0	0	0
3	7	16	""	"148319"	14340	8410	100	34	34	6	17	33	33	33	6	18	15	2	0	51	54	15	27	61	61	62	13	20	10	2	0	-0.100	-0.143	0.300	0.303	2.897	0.053	0.013	80	442	100	-9	-6	Error	1	-10	1	-7	2691	4303	0.167	-0.615	0	0	0
3	8	16	"hsa-miR-3942-5p"	"148387"	14520	8410	100	33	33	5	15	34	34	34	6	17	8	0	0	49	51	13	25	61	61	61	12	19	7	0	0	0.083	0.100	0.237	0.253	2.224	0.067	0.021	80	442	100	-13	-11	-3.585	-1	-12	-1	-10	2642	4090	-0.167	-0.833	0	0	0
3	9	16	""	"148658"	14700	8410	100	34	34	5	14	33	33	33	6	18	16	2	0	54	54	12	22	61	61	61	13	21	5	0	0	-0.143	-0.143	0.500	0.517	2.743	0.048	0.008	80	460	100	-6	-6	Error	1	-7	1	-7	2709	4347	0.167	-0.538	0	0	0
3	10	16	""	"148004"	14880	8430	100	34	34	6	17	33	33	33	6	18	16	1	0	74	74	18	24	61	61	62	12	19	51	27	0	0.077	0.077	0.329	0.384	3.400	0.066	0.023	80	446	100	14	14	-3.700	1	13	1	13	2693	5932	0.167	1.000	0	0	0
3	11	16	""	"148671"	15060	8420	100	32	32	7	21	33	33	33	6	18	12	3	0	165	144	68	47	61	61	62	14	22	68	66	0	-0.010	-0.012	0.084	0.094	4.604	-0.001	0.000	80	452	100	103	82	Error	-1	104	-1	83	2599	11546	-0.167	5.857	0	0	0
3	12	16	"hsa-miR-3941"	"148285"	15250	8420	100	32	32	5	15	33	33	33	6	18	10	0	0	194	170	75	44	61	61	62	14	22	78	75	0	-0.008	-0.009	0.036	0.048	4.781	0.001	0.000	80	450	100	132	108	Error	-1	133	-1	109	2582	13635	-0.167	7.714	0	0	0
3	13	16	"hsa-miR-3937"	"148466"	15420	8420	100	32	32	6	18	33	33	33	6	18	12	0	0	55	56	11	19	60	60	61	13	21	6	1	0	0.200	0.250	0.629	0.578	2.864	0.078	0.015	80	430	100	-6	-5	-2.322	-1	-5	-1	-4	2567	4500	-0.167	-0.385	0	0	0
3	14	16	"hsa-miR-483-3p"	"148682"	15600	8420	100	34	33	6	18	33	33	33	6	18	15	1	0	382	309	146	47	61	61	62	15	24	86	82	0	0.003	0.000	0.024	0.027	4.006	0.002	0.002	80	442	100	322	248	-8.326	1	321	0	248	2669	24698	0.000	16.467	0	0	0
3	15	16	""	"-1"	15780	8410	100	33	33	6	18	33	33	33	6	18	17	0	0	64	69	21	30	61	61	63	17	26	23	15	0	0.000	0.000	0.366	0.336	3.936	-0.001	0.000	80	471	100	3	8	Error	0	3	0	8	2643	5512	0.000	0.353	0	0	0
3	16	16	"hsa-miR-34b-3p"	"148640"	15970	8410	100	33	33	6	18	33	33	33	6	18	15	1	0	78	78	22	28	60	60	61	15	24	52	28	0	0.000	0.000	0.250	0.259	2.898	0.041	0.011	80	459	100	18	18	Error	0	18	0	18	2608	6237	0.000	1.133	0	0	0
3	17	16	"hsa-miR-3651"	"148327"	16140	8410	100	33	33	7	21	33	33	33	6	18	12	2	0	61	63	12	19	59	59	60	13	21	18	2	0	0.000	0.000	0.750	0.688	3.051	0.082	0.015	80	438	100	2	4	Error	0	2	0	4	2601	5011	0.000	0.231	0	0	0
3	18	16	"hsv2-miR-H19"	"147555"	16320	8410	100	33	33	6	18	32	32	33	6	18	17	3	0	50	51	12	23	60	60	61	12	19	6	1	0	-0.100	-0.111	0.389	0.405	2.874	0.098	0.021	80	452	100	-9	-8	Error	1	-10	1	-9	2612	4052	0.000	-0.833	0	0	0
3	19	16	""	"148486"	16500	8410	100	33	33	6	18	33	33	33	6	18	11	1	0	55	56	13	23	62	62	62	12	19	11	1	0	0.000	0.000	0.459	0.517	2.047	0.142	0.052	80	452	100	-7	-6	Error	0	-7	0	-6	2623	4455	0.000	-0.500	0	0	0
3	20	16	""	"148279"	16680	8410	100	33	33	7	21	32	32	33	6	18	17	6	0	52	53	11	20	61	61	61	13	21	1	0	0	-0.111	-0.125	0.583	0.550	3.113	0.134	0.037	80	452	100	-8	-7	Error	1	-9	1	-8	2614	4261	0.000	-0.615	0	0	0
3	21	16	""	"148035"	16860	8410	100	34	33	6	18	33	33	33	6	18	16	2	0	612	466	273	58	60	60	60	13	21	78	76	0	0.002	0.000	0.015	0.018	5.317	0.002	0.005	80	440	100	553	406	-9.109	1	552	0	406	2665	37282	0.000	31.231	0	0	0
3	22	16	""	"148158"	17030	8400	100	33	33	5	15	33	33	33	7	21	12	0	0	94	92	29	31	61	61	62	15	24	63	53	0	0.000	0.000	0.167	0.159	4.614	0.027	0.011	80	450	100	33	31	Error	0	33	0	31	2615	7378	0.000	2.000	0	0	0
3	1	17	""	"148611"	13270	8610	100	35	42	60	142	34	34	34	6	17	21	1	0	309	277	148	53	63	63	64	13	20	86	83	0	0.004	0.037	0.025	0.029	5.592	0.121	0.203	80	472	100	247	222	-7.943	1	246	8	214	3398	22187	1.333	16.385	0	0	0
3	2	17	""	"148615"	13440	8600	100	33	33	5	15	34	34	34	6	17	13	0	0	58	59	11	18	62	62	64	12	18	8	1	0	0.250	0.333	0.407	0.386	2.645	0.048	0.006	80	439	100	-5	-4	-2.000	-1	-4	-1	-3	2675	4748	-0.167	-0.417	0	0	0
3	3	17	"hsa-miR-203b-3p"	"148012"	13620	8600	100	35	35	6	17	34	34	34	6	17	15	2	0	71	71	15	21	62	62	63	13	20	38	12	0	0.111	0.111	0.385	0.328	3.415	0.028	0.003	80	442	100	10	10	-3.170	1	9	1	9	2773	5665	0.167	0.615	0	0	0
3	4	17	""	"148070"	13800	8600	100	35	36	5	13	34	34	34	6	17	12	5	0	50	52	12	23	62	62	63	12	19	5	0	0	-0.083	-0.200	0.301	0.346	3.417	0.006	0.000	80	453	100	-11	-8	Error	1	-12	2	-10	2841	4136	0.333	-0.917	0	0	0
3	5	17	""	"148582"	13990	8610	100	34	34	6	17	33	33	34	6	17	16	3	0	90	90	22	24	62	62	63	12	19	78	55	0	0.036	0.036	0.137	0.160	2.816	0.017	0.003	80	462	100	29	29	-4.807	1	28	1	28	2737	7160	0.000	2.250	0	0	0
3	6	17	""	"148528"	14170	8600	100	34	34	6	17	33	33	34	6	17	17	1	0	228	203	82	40	62	62	62	13	20	83	82	0	0.006	0.007	0.033	0.040	5.543	0.001	0.000	80	440	100	167	142	-7.375	1	166	1	141	2720	16236	0.000	10.846	0	0	0
3	7	17	""	"148578"	14340	8600	100	33	33	6	18	33	33	34	6	17	11	2	0	58	60	10	16	61	61	62	14	22	7	1	0	0.000	0.000	0.536	0.668	3.589	0.077	0.013	80	440	100	-3	-1	Error	0	-3	0	-1	2611	4765	-0.167	-0.143	0	0	0
3	8	17	""	"148130"	14520	8600	100	34	34	5	14	33	33	33	6	18	16	1	0	55	54	10	18	62	62	62	12	19	2	0	0	-0.143	-0.125	0.500	0.511	2.554	0.043	0.005	80	461	100	-6	-7	Error	1	-7	1	-8	2723	4324	0.167	-0.667	0	0	0
3	9	17	""	"148258"	14700	8610	100	32	33	6	18	33	33	33	6	18	12	1	0	496	381	234	61	62	62	62	14	22	75	72	0	-0.002	0.000	0.020	0.028	5.341	-0.001	0.001	80	450	100	433	319	Error	-1	434	0	319	2623	30514	0.000	22.786	0	0	0
3	10	17	""	"148283"	14880	8600	100	33	33	6	18	33	33	33	5	15	16	1	0	56	55	11	20	63	63	63	13	20	1	1	0	0.000	0.000	0.655	0.645	2.943	0.113	0.043	80	430	100	-7	-8	Error	0	-7	0	-8	2628	4397	0.000	-0.615	0	0	0
3	11	17	""	"148067"	15060	8600	100	34	33	6	18	33	33	34	6	17	15	1	0	48	49	10	20	62	62	63	15	23	0	0	0	-0.071	0.000	0.434	0.374	2.532	0.056	0.011	80	442	100	-13	-13	Error	1	-14	0	-13	2646	3890	-0.167	-0.933	0	0	0
3	12	17	"hsa-miR-216a-3p"	"148172"	15240	8610	100	32	32	7	21	33	33	33	6	18	13	2	0	458	354	208	58	61	61	62	13	20	75	73	0	-0.003	-0.003	0.015	0.041	9.098	-0.001	0.001	80	418	100	396	292	Error	-1	397	-1	293	2586	28341	-0.167	22.462	0	0	0
3	13	17	""	"148689"	15410	8600	100	33	33	6	18	33	33	33	6	18	15	5	0	76	74	18	24	61	61	62	14	22	50	23	0	0.000	0.000	0.304	0.224	3.608	0.027	0.004	80	430	100	15	13	Error	0	15	0	13	2660	5920	0.000	0.857	0	0	0
3	14	17	""	"148191"	15600	8600	100	32	32	6	18	33	33	33	6	18	8	2	0	57	59	12	20	62	62	62	13	20	7	1	0	0.200	0.333	0.444	0.393	2.992	0.091	0.029	80	462	100	-6	-4	-2.322	-1	-5	-1	-3	2573	4693	-0.167	-0.231	0	0	0
3	15	17	""	"148094"	15790	8610	100	33	32	6	18	33	33	33	6	18	11	2	0	734	583	291	49	62	62	62	13	20	86	85	0	0.000	-0.002	0.010	0.016	6.916	0.000	0.000	80	449	100	672	520	Error	0	672	-1	521	2587	46650	-0.167	40.077	0	0	0
3	16	17	""	"148419"	15960	8610	100	33	33	6	18	33	33	33	6	18	13	1	0	48	50	14	28	61	61	61	13	21	2	1	0	0.000	0.000	0.327	0.323	3.582	0.112	0.044	80	439	100	-13	-11	Error	0	-13	0	-11	2628	3972	0.000	-0.846	0	0	0
3	17	17	""	"148503"	16140	8610	100	32	33	6	18	33	33	33	6	18	16	1	0	322	263	135	51	60	60	61	13	21	80	76	0	-0.004	0.000	0.024	0.044	5.653	-0.003	0.003	80	450	100	261	203	Error	-1	262	0	203	2600	21018	0.000	15.538	0	0	0
3	18	17	""	"148605"	16320	8600	100	33	33	7	21	33	33	33	6	18	18	5	0	58	58	11	18	60	60	60	11	18	11	1	0	0.000	0.000	0.667	0.836	3.758	0.100	0.019	80	452	100	-2	-2	Error	0	-2	0	-2	2655	4635	0.000	-0.182	0	0	0
3	19	17	""	"148025"	16500	8600	100	32	33	7	21	33	33	33	6	18	18	2	0	48	49	12	24	61	61	62	13	20	2	0	0	0.077	0.000	0.400	0.482	3.434	0.081	0.018	80	452	100	-14	-12	-3.700	-1	-13	0	-12	2623	3930	0.000	-1.000	0	0	0
3	20	17	"hsa-miR-486-3p"	"148661"	16680	8600	100	32	32	7	21	32	32	33	6	18	12	6	0	776	592	331	55	62	62	62	14	22	83	81	0	0.000	0.000	0.010	0.017	6.730	-0.001	0.004	80	462	100	714	530	Error	0	714	0	530	2591	47378	-0.167	37.857	0	0	0
3	21	17	""	"148429"	16870	8600	100	34	34	6	17	32	32	33	6	18	18	2	0	1614	1324	612	46	60	60	60	12	20	92	90	0	0.001	0.002	0.004	0.005	5.994	0.000	0.002	80	450	100	1556	1266	-9.602	2	1554	2	1264	2698	105932	0.167	105.333	0	0	0
3	22	17	""	"148407"	17040	8590	100	32	33	6	18	33	33	33	6	18	12	1	0	53	52	11	21	60	60	61	13	21	5	0	0	0.143	0.000	0.400	0.448	3.311	0.123	0.041	80	480	100	-8	-8	-2.807	-1	-7	0	-8	2604	4150	0.000	-0.692	0	0	0
3	1	18	""	"148442"	13270	8800	100	32	33	6	18	34	34	35	5	14	16	3	0	750	570	358	62	63	63	65	14	21	78	76	0	-0.003	-0.002	0.013	0.035	7.776	0.000	0.000	80	484	100	685	506	Error	-2	687	-1	507	2655	45613	-0.400	36.071	0	0	0
3	2	18	""	"42499"	13450	8800	100	36	35	5	14	34	34	34	6	17	13	1	0	729	726	59	8	64	64	64	13	20	100	100	0	0.003	0.002	0.007	0.006	2.031	0.001	0.003	80	461	100	667	663	-8.377	2	665	1	662	2838	58091	0.167	50.923	0	0	0
3	3	18	"hsa-miR-181c-3p"	"145759"	13630	8790	100	36	36	6	16	35	35	34	5	14	21	3	0	61	63	13	20	62	62	63	13	20	17	1	0	-1.000	1.000	0.500	0.624	2.383	-0.002	0.000	80	471	100	0	2	Error	1	-1	1	1	2847	5010	0.400	0.000	0	0	0
3	4	18	"hsa-miR-450a-5p"	"17835"	13820	8790	100	36	35	5	14	34	34	34	6	17	12	1	0	77	81	21	25	63	63	64	13	20	51	31	0	0.143	0.056	0.205	0.292	3.635	0.014	0.002	80	453	100	16	19	-2.807	2	14	1	18	2825	6474	0.167	1.308	0	0	0
3	5	18	"hsa-miR-532-3p"	"42732"	13990	8800	100	34	34	5	14	33	33	34	6	17	15	1	0	94	93	26	27	63	63	63	13	20	71	57	0	0.032	0.033	0.147	0.154	3.655	-0.009	0.001	80	418	100	32	31	-4.954	1	31	1	30	2727	7428	0.000	2.308	0	0	0
3	6	18	"hsa-miR-33b-3p"	"145734"	14160	8790	100	34	34	5	14	33	33	33	6	18	15	1	0	53	55	11	20	62	62	62	14	22	3	0	0	-0.111	-0.143	0.500	0.429	2.570	-0.003	0.000	80	448	100	-8	-6	Error	1	-9	1	-7	2718	4390	0.167	-0.500	0	0	0
3	7	18	"hsa-miR-892b"	"42493"	14340	8790	100	33	33	6	18	33	33	33	6	18	16	1	0	53	55	14	25	62	62	62	14	22	5	1	0	0.000	0.000	0.329	0.315	3.359	-0.001	0.000	80	470	100	-9	-7	Error	0	-9	0	-7	2669	4368	0.000	-0.500	0	0	0
3	8	18	"hsa-miR-5100"	"168878"	14530	8800	100	34	34	5	14	33	33	33	5	15	16	1	0	337	287	124	43	62	62	62	13	20	88	87	0	0.004	0.004	0.019	0.029	4.685	0.003	0.005	80	425	100	276	226	-8.103	1	275	1	225	2690	22970	0.200	17.308	0	0	0
3	9	18	"hsa-miR-4653-3p"	"168605"	14700	8790	100	32	33	5	15	33	33	33	6	18	16	0	0	76	147	111	75	61	61	62	13	20	52	46	0	-0.067	0.000	0.216	0.165	5.187	-0.003	0.002	80	430	100	14	86	Error	-1	15	0	86	2628	11753	0.000	6.538	0	0	0
3	10	18	"hsa-miR-4494"	"168856"	14880	8790	100	33	33	6	18	33	33	33	6	18	13	3	0	47	49	12	24	61	61	62	12	19	3	0	0	0.000	0.000	0.274	0.287	3.020	0.046	0.007	80	462	100	-14	-12	Error	0	-14	0	-12	2670	3910	0.000	-1.083	0	0	0
3	11	18	"hsa-miR-5585-3p"	"168558"	15070	8790	100	33	33	6	18	33	33	33	6	18	15	3	0	99	98	25	25	61	61	62	13	20	75	67	0	0.000	0.000	0.119	0.110	3.887	0.028	0.011	80	451	100	38	37	Error	0	38	0	37	2664	7844	0.000	2.769	0	0	0
3	12	18	"hsa-miR-5696"	"168700"	15240	8780	100	34	33	5	15	32	32	33	5	15	18	3	0	105	103	29	28	61	61	62	14	22	82	72	0	0.045	0.024	0.077	0.082	2.610	0.008	0.002	80	427	100	46	43	-4.459	2	44	1	42	2626	8220	0.000	2.929	0	0	0
3	13	18	"hsa-miR-4794"	"168829"	15420	8780	100	33	33	5	15	33	33	33	6	18	12	1	0	50	51	12	23	60	60	61	13	21	1	0	0	0.000	0.000	0.448	0.398	2.985	0.093	0.035	80	469	100	-10	-9	Error	0	-10	0	-9	2662	4075	0.000	-0.769	0	0	0
3	14	18	"hsa-miR-4666a-3p"	"168602"	15610	8790	100	34	33	6	18	33	33	33	6	18	15	3	0	95	91	34	37	62	62	63	14	22	63	53	0	0.030	0.000	0.167	0.159	3.318	0.021	0.005	80	451	100	34	29	-5.044	1	33	0	29	2677	7303	0.000	2.000	0	0	0
3	15	18	"hsa-miR-3978"	"168894"	15780	8790	100	33	32	6	18	33	33	33	6	18	10	0	0	45	47	11	23	62	62	62	13	20	1	0	0	0.000	0.067	0.321	0.347	3.256	0.060	0.014	80	430	100	-17	-16	Error	0	-17	-1	-15	2561	3724	-0.167	-1.154	0	0	0
3	16	18	"hsa-miR-4491"	"168918"	15960	8790	100	33	33	6	18	33	33	33	6	18	12	1	0	65	66	15	22	61	61	62	13	20	22	5	0	0.000	0.000	0.437	0.484	4.027	0.094	0.028	80	442	100	4	5	Error	0	4	0	5	2670	5304	0.000	0.308	0	0	0
3	17	18	"hsa-miR-506-5p"	"168704"	16140	8790	100	33	33	6	18	32	32	33	6	18	20	6	0	69	69	17	24	61	61	61	13	21	32	13	0	0.125	0.125	0.303	0.273	2.634	0.101	0.042	80	452	100	9	9	-3.000	1	8	1	8	2662	5485	0.000	0.615	0	0	0
3	18	18	"hsa-miR-296-5p"	"168708"	16330	8790	100	34	33	6	18	33	33	33	6	18	18	3	0	1039	871	356	40	60	60	62	15	24	100	93	0	0.001	0.000	0.005	0.005	4.348	0.001	0.005	80	462	100	980	811	-9.935	1	979	0	811	2660	69686	0.000	53.933	0	0	0
3	19	18	"hsa-miR-4796-5p"	"168621"	16510	8790	100	33	32	6	18	33	33	33	6	18	10	0	0	96	93	23	24	61	61	62	14	22	75	61	0	0.000	-0.031	0.073	0.103	3.165	-0.003	0.000	80	440	100	35	31	Error	0	35	-1	32	2568	7449	-0.167	2.214	0	0	0
3	20	18	"hsa-miR-4694-5p"	"168670"	16680	8790	100	32	33	6	18	33	33	33	6	18	12	0	0	53	54	11	20	60	60	61	12	19	6	0	0	0.143	0.000	0.477	0.515	2.433	0.048	0.006	80	440	100	-8	-6	-2.807	-1	-7	0	-6	2614	4336	0.000	-0.583	0	0	0
3	21	18	"hsa-miR-4681"	"168767"	16860	8790	100	32	33	6	18	32	32	33	6	18	21	2	0	59	59	12	20	60	60	61	13	21	13	0	0	0.000	-1.000	0.534	0.542	2.706	0.077	0.016	80	461	100	-1	0	Error	0	-1	1	-1	2622	4704	0.000	-0.154	0	0	0
3	22	18	"hsa-miR-3150b-5p"	"168594"	17040	8790	100	34	33	7	21	33	33	33	6	18	16	6	0	500	414	184	44	61	61	62	14	22	90	85	0	0.002	0.000	0.012	0.015	5.336	0.001	0.000	80	492	100	440	353	-8.778	1	439	0	353	2639	33135	0.000	25.143	0	0	0
3	1	19	"hsa-miR-4532"	"168844"	13270	8990	100	34	35	7	20	34	34	35	5	14	20	11	0	4399	3166	1996	63	63	63	64	13	20	91	86	0	0.000	0.000	0.003	0.005	10.929	0.000	0.001	80	462	100	4336	3104	Error	0	4336	1	3103	2813	253299	0.000	238.615	0	0	0
3	2	19	"hsa-miR-4528"	"168975"	13440	8990	100	35	35	5	14	34	34	35	5	14	17	5	0	57	59	12	20	63	63	64	12	18	13	0	0	-0.167	-0.250	0.458	0.427	2.877	0.067	0.014	80	430	100	-5	-3	Error	1	-6	1	-4	2838	4699	0.000	-0.417	0	0	0
3	3	19	"hsa-miR-2682-3p"	"168570"	13620	8990	100	34	34	5	14	35	35	35	5	14	11	1	0	88	87	27	31	62	62	63	13	20	60	48	0	-0.038	-0.040	0.159	0.206	3.095	0.008	0.001	80	439	100	25	24	Error	-1	26	-1	25	2737	6984	-0.200	1.846	0	0	0
3	4	19	"hsa-miR-3129-3p"	"168649"	13790	8980	100	35	35	6	17	35	35	35	6	17	13	2	0	50	52	12	23	62	62	63	13	20	3	0	0	0.000	0.000	0.429	0.411	2.686	0.028	0.003	80	442	100	-12	-10	Error	0	-12	0	-10	2796	4138	0.000	-0.846	0	0	0
3	5	19	"hsa-miR-3618"	"168786"	13970	8980	100	34	34	6	17	34	34	34	6	17	11	0	0	60	60	15	25	65	65	65	13	20	8	3	0	0.000	0.000	0.477	0.492	2.708	0.055	0.013	80	453	100	-5	-5	Error	0	-5	0	-5	2694	4816	0.000	-0.385	0	0	0
3	6	19	"hsa-miR-3972"	"169074"	14160	8990	100	35	34	5	14	34	34	34	5	14	12	0	0	305	269	103	38	63	63	64	13	20	92	85	0	0.004	0.000	0.019	0.024	4.052	0.001	0.001	80	460	100	243	206	-7.919	1	242	0	206	2727	21499	0.000	15.769	0	0	0
3	7	19	"hsa-miR-4783-3p"	"169106"	14340	8990	100	35	34	6	17	34	34	34	6	17	13	2	0	166	146	64	43	61	61	62	13	20	73	71	0	0.010	0.000	0.053	0.064	5.510	0.014	0.015	80	450	100	106	85	-6.714	1	105	0	85	2758	11646	0.000	6.462	0	0	0
3	8	19	"hsa-miR-4639-5p"	"169071"	14510	8960	100	33	33	7	21	33	33	33	6	18	20	5	0	75	76	20	26	62	62	61	13	21	47	25	0	0.000	0.000	0.424	0.459	3.922	-0.028	0.004	80	424	100	13	14	Error	0	13	0	14	2672	6065	0.000	1.154	0	0	0
3	9	19	"hsa-miR-4637"	"168984"	14690	8980	100	35	34	6	17	33	33	33	6	18	16	5	0	43	46	12	26	60	60	61	12	19	3	1	0	-0.118	-0.071	0.224	0.300	3.114	0.050	0.010	80	452	100	-15	-13	Error	2	-17	1	-14	2733	3646	0.167	-1.250	0	0	0
3	10	19	"hsa-miR-4733-3p"	"169265"	14870	8980	100	34	33	5	15	33	33	33	5	15	18	0	0	106	101	33	32	61	61	62	13	20	73	66	0	0.022	0.000	0.100	0.088	2.788	0.023	0.014	80	453	100	46	40	-5.492	1	45	0	40	2668	8105	0.000	3.000	0	0	0
3	11	19	"hsa-miR-4790-3p"	"169099"	15050	8980	100	32	33	6	18	33	33	33	6	18	15	1	0	46	47	12	25	62	62	62	13	20	2	0	0	0.063	0.000	0.266	0.314	2.961	0.019	0.002	80	463	100	-17	-15	-4.000	-1	-16	0	-15	2613	3764	0.000	-1.154	0	0	0
3	12	19	"hsa-miR-5047"	"169201"	15230	8980	100	33	33	7	21	33	33	33	6	18	23	3	0	60	60	12	20	61	61	62	13	20	12	1	0	0.000	0.000	0.750	0.690	3.346	0.034	0.003	80	449	100	-1	-1	Error	0	-1	0	-1	2660	4828	0.000	-0.154	0	0	0
3	13	19	"hsa-miR-382-3p"	"169132"	15400	8990	100	33	34	5	14	33	33	33	6	18	12	2	0	73	76	21	27	61	61	61	12	19	48	31	0	0.000	0.067	0.226	0.292	3.417	0.036	0.009	80	457	100	12	16	Error	0	12	1	15	2680	6070	0.167	1.250	0	0	0
3	14	19	"hsa-miR-5687"	"169122"	15590	8980	100	34	34	6	17	33	33	34	6	17	18	0	0	50	53	12	22	62	62	62	14	22	2	0	0	-0.083	-0.111	0.427	0.423	3.058	0.094	0.041	80	463	100	-11	-8	Error	1	-12	1	-9	2695	4207	0.000	-0.643	0	0	0
3	15	19	"hsa-miR-3064-5p"	"169227"	15770	8980	100	33	34	6	17	33	33	33	6	18	18	2	0	61	62	15	24	61	61	62	13	20	20	2	0	0.000	1.000	0.440	0.455	2.819	0.101	0.032	80	462	100	0	2	Error	0	0	1	1	2710	4956	0.167	0.000	0	0	0
3	16	19	"hsa-miR-4692"	"169289"	15960	8980	100	34	34	7	20	33	33	33	6	18	20	2	0	285	238	112	47	61	61	61	12	19	83	78	0	0.004	0.006	0.038	0.056	4.867	0.005	0.005	80	450	100	225	178	-7.807	1	224	1	177	2726	19078	0.167	14.750	0	0	0
3	17	19	"hsa-miR-4503"	"169308"	16130	8980	100	33	33	6	18	33	33	33	6	18	8	1	0	86	110	57	51	60	60	61	13	21	55	50	0	0.000	0.000	0.092	0.134	5.425	0.006	0.001	80	450	100	26	50	Error	0	26	0	50	2628	8836	0.000	3.769	0	0	0
3	18	19	""	"-1"	16320	8980	100	33	33	6	18	33	33	33	6	18	10	1	0	302	261	110	42	60	60	62	14	22	88	86	0	0.000	0.000	0.019	0.028	5.001	0.002	0.001	80	462	100	242	201	Error	0	242	0	201	2603	20866	0.000	14.214	0	0	0
3	19	19	"hsa-miR-4445-3p"	"169172"	16500	8980	100	32	33	7	21	32	32	33	6	18	20	6	0	164	156	55	35	60	60	61	14	22	83	81	0	0.000	0.010	0.061	0.068	4.643	0.003	0.001	80	452	100	104	97	Error	0	104	1	96	2618	12470	0.000	6.786	0	0	0
3	20	19	"hsa-miR-4518"	"169199"	16680	8980	100	34	33	6	18	33	33	33	6	18	17	2	0	70	70	15	21	61	61	62	15	24	31	10	0	0.111	0.000	0.345	0.373	3.453	0.045	0.012	80	462	100	10	9	-3.170	1	9	0	9	2660	5565	0.000	0.533	0	0	0
3	21	19	"hsa-miR-642b-5p"	"169034"	16870	8990	100	34	34	6	17	33	33	33	6	18	13	2	0	841	773	224	28	61	61	62	16	25	97	97	0	0.001	0.001	0.006	0.006	2.433	0.000	0.000	80	449	100	781	713	-9.607	1	780	1	712	2684	61878	0.167	44.438	0	0	0
3	22	19	"hsa-miR-5590-3p"	"169173"	17040	8980	100	32	33	7	21	33	33	33	6	18	18	3	0	76	77	21	27	62	62	62	16	25	43	20	0	-0.071	0.000	0.360	0.349	3.123	0.094	0.048	80	472	100	13	15	Error	-1	14	0	15	2639	6171	0.000	0.938	0	0	0
3	1	20	"Hy3"	"13138"	13260	9170	100	34	35	6	17	34	34	34	5	14	20	5	0	537	757	745	98	63	63	64	14	21	68	61	0	0.000	0.001	0.013	0.031	14.029	0.001	0.004	80	496	100	474	695	Error	0	474	1	694	2784	60522	0.200	49.500	0	0	0
3	2	20	"hsa-miR-4766-3p"	"169231"	13440	9170	100	33	34	5	14	34	34	34	5	14	12	2	0	71	71	16	22	63	63	64	14	21	28	12	0	-0.125	0.000	0.500	0.484	2.961	-0.017	0.001	80	464	100	7	8	Error	-1	8	0	8	2683	5684	0.000	0.500	0	0	0
3	3	20	"hsa-miR-4676-3p"	"169315"	13620	9170	100	35	35	6	17	34	34	34	6	17	17	1	0	51	53	12	22	62	62	63	14	22	5	0	0	-0.091	-0.111	0.500	0.401	3.912	0.041	0.006	80	464	100	-10	-8	Error	1	-11	1	-9	2813	4255	0.167	-0.714	0	0	0
3	4	20	"hsa-miR-520b/hsa-miR-520c-3p"	"169005"	13800	9170	100	35	35	5	14	34	34	34	6	17	12	1	0	52	55	13	23	61	61	62	13	20	10	2	0	-0.111	-0.167	0.341	0.315	3.748	0.049	0.011	80	484	100	-8	-5	Error	1	-9	1	-6	2773	4414	0.167	-0.538	0	0	0
3	5	20	""	"168580"	13990	9170	100	34	34	5	14	34	34	34	6	17	11	0	0	209	189	64	33	62	62	63	12	19	90	87	0	0.000	0.000	0.038	0.047	3.856	0.004	0.002	80	485	100	147	127	Error	0	147	0	127	2754	15137	0.000	10.500	0	0	0
3	6	20	""	"169246"	14170	9170	100	34	33	6	18	34	34	34	6	17	15	1	0	178	160	57	35	62	62	62	12	19	85	82	0	0.000	-0.010	0.043	0.056	4.366	-0.001	0.000	80	464	100	116	97	Error	0	116	-1	98	2669	12810	-0.167	8.167	0	0	0
3	7	20	""	"169291"	14350	9180	100	33	33	6	18	34	34	33	6	18	11	2	0	325	290	133	45	61	61	61	12	19	90	87	0	-0.004	-0.004	0.021	0.030	5.892	0.000	0.000	80	462	100	263	228	Error	-1	264	-1	229	2655	23228	0.000	19.083	0	0	0
3	8	20	""	"168888"	14520	9170	100	33	33	5	15	33	33	34	6	17	7	0	0	51	51	11	21	59	59	61	13	21	5	0	0	0.000	0.000	0.382	0.361	3.251	0.105	0.042	80	478	100	-8	-8	Error	0	-8	0	-8	2640	4080	-0.167	-0.769	0	0	0
3	9	20	"hsa-miRPlus-A1086"	"169416"	14700	9170	100	33	33	6	18	33	33	33	6	18	12	0	0	59	57	13	22	61	61	62	14	22	5	0	0	0.000	0.000	0.571	0.531	3.708	0.079	0.021	80	484	100	-2	-4	Error	0	-2	0	-4	2618	4587	0.000	-0.357	0	0	0
3	10	20	""	"168913"	14890	9170	100	33	32	6	18	33	33	33	6	18	12	0	0	129	123	39	31	60	60	62	15	24	82	78	0	0.000	-0.016	0.066	0.076	3.211	-0.004	0.000	80	485	100	69	62	Error	0	69	-1	63	2595	9848	-0.167	4.067	0	0	0
3	11	20	""	"-1"	15070	9180	100	33	33	6	18	33	33	33	6	18	13	1	0	172	158	53	33	61	61	62	15	24	83	82	0	0.000	0.000	0.043	0.058	4.418	0.004	0.001	80	472	100	111	97	Error	0	111	0	97	2605	12612	0.000	6.400	0	0	0
3	12	20	""	"169051"	15240	9170	100	33	33	5	15	33	33	33	6	18	13	0	0	226	187	89	47	61	61	62	13	20	76	73	0	0.000	0.000	0.041	0.066	4.991	0.003	0.002	80	462	100	165	126	Error	0	165	0	126	2652	14959	0.000	9.615	0	0	0
3	13	20	""	"168604"	15420	9170	100	32	32	6	18	33	33	33	6	18	11	0	0	66	64	12	18	61	61	62	14	22	16	2	0	-0.200	-0.333	0.400	0.449	3.377	0.098	0.030	80	464	100	4	2	Error	-1	5	-1	3	2589	5150	-0.167	0.143	0	0	0
3	14	20	"Empty"	"0"	15600	9170	100	33	32	6	18	33	33	33	6	18	10	1	0	60	60	12	20	61	61	61	13	21	12	3	0	0.000	1.000	0.429	0.458	4.077	0.080	0.017	80	474	100	-1	-2	Error	0	-1	-1	-1	2598	4828	-0.167	-0.077	0	0	0
3	15	20	"Empty"	"0"	15780	9170	100	33	33	6	18	33	33	33	6	18	11	1	0	61	62	13	20	60	60	61	13	21	16	2	0	0.000	0.000	0.625	0.641	2.615	0.107	0.028	80	474	100	1	2	Error	0	1	0	2	2611	4927	0.000	0.077	0	0	0
3	16	20	"Empty"	"0"	15960	9170	100	32	33	6	18	33	33	33	6	18	16	1	0	64	64	13	20	61	61	61	13	21	17	6	0	-0.333	0.000	0.420	0.441	2.444	0.116	0.039	80	474	100	2	3	Error	-1	3	0	3	2615	5128	0.000	0.231	0	0	0
3	17	20	"Empty"	"0"	16140	9170	100	33	33	6	18	33	33	33	6	18	20	1	0	60	61	14	22	61	61	61	12	19	13	3	0	0.000	0.000	0.573	0.616	2.799	0.154	0.070	80	474	100	-1	0	Error	0	-1	0	0	2613	4875	0.000	0.000	0	0	0
3	18	20	"Empty"	"0"	16320	9170	100	32	33	7	21	33	33	33	6	18	20	2	0	61	63	12	19	60	60	61	12	19	22	6	0	-1.000	0.000	0.636	0.698	3.137	0.155	0.052	80	474	100	0	3	Error	-1	1	0	3	2640	5030	0.000	0.167	0	0	0
3	19	20	"Empty"	"0"	16500	9170	100	33	32	6	18	33	33	33	6	18	12	1	0	59	60	13	21	61	61	62	15	24	11	1	0	0.000	1.000	0.429	0.501	3.436	0.030	0.006	80	474	100	-2	-2	Error	0	-2	-1	-1	2588	4761	-0.167	-0.133	0	0	0
3	20	20	"Empty"	"0"	16680	9170	100	33	33	6	18	33	33	33	6	18	16	2	0	63	64	12	18	61	61	63	18	28	11	0	0	0.000	0.000	0.500	0.556	2.715	0.128	0.041	80	474	100	2	3	Error	0	2	0	3	2621	5111	0.000	0.056	0	0	0
3	21	20	"Hy3"	"13138"	16860	9170	100	34	33	6	18	33	33	33	6	18	16	2	0	201	616	640	103	61	61	63	18	28	57	53	0	0.007	0.000	0.038	0.042	10.567	0.000	0.001	80	464	100	141	555	-7.129	1	140	0	555	2655	49244	0.000	30.722	0	0	0
3	22	20	"Hy3"	"13138"	17040	9170	100	33	33	5	15	33	33	33	6	18	13	0	0	551	772	756	97	63	63	63	16	25	66	60	0	0.000	0.000	0.051	0.035	11.060	-0.001	0.002	80	506	100	488	709	Error	0	488	0	709	2641	61753	0.000	44.313	0	0	0
4	1	1	"Hy3"	"13138"	4300	10080	100	33	33	6	18	32	32	32	6	18	16	5	0	591	637	593	93	60	60	60	14	23	77	65	0	0.002	0.002	0.011	0.026	11.295	0.000	0.001	80	502	100	532	578	-9.053	1	531	1	577	2615	50977	0.167	41.214	0	0	0
4	2	1	""	"28161"	4470	10080	100	32	33	6	18	33	33	32	6	18	16	3	0	73	73	18	24	61	61	63	16	25	37	15	0	-0.083	0.000	0.391	0.457	3.515	0.054	0.020	80	472	100	11	12	Error	-1	12	0	12	2620	5834	0.167	0.625	0	0	0
4	3	1	"hsa-miR-380-5p"	"13170"	4650	10070	100	33	33	6	18	33	33	32	6	18	12	0	0	53	54	13	24	62	62	63	15	23	5	1	0	0.000	0.000	0.427	0.442	3.164	0.022	0.001	80	500	100	-9	-8	Error	0	-9	0	-8	2608	4321	0.167	-0.600	0	0	0
4	4	1	""	"42958"	4840	10070	100	33	32	6	18	33	33	32	6	18	8	1	0	637	491	291	59	61	61	62	15	24	82	77	0	0.000	-0.002	0.008	0.025	9.639	0.001	0.001	80	500	100	576	429	Error	0	576	-1	430	2592	39286	0.000	28.600	0	0	0
4	5	1	"hsa-miR-320b"	"46324"	5020	10070	100	33	33	6	18	32	32	32	6	18	16	3	0	1701	1259	794	63	61	61	61	14	22	86	81	0	0.001	0.001	0.004	0.007	8.455	0.001	0.003	80	491	100	1641	1199	Error	1	1640	1	1198	2656	100704	0.167	85.571	0	0	0
4	6	1	""	"17433"	5200	10070	100	33	33	6	18	32	32	33	7	21	15	1	0	183	167	74	44	61	61	61	13	21	76	75	0	0.008	0.009	0.059	0.092	5.645	0.008	0.005	80	478	100	123	107	-6.931	1	122	1	106	2643	13369	0.000	8.154	0	0	0
4	7	1	""	"11202"	5370	10070	100	33	33	6	18	33	33	33	7	21	13	0	0	99	98	27	27	61	61	62	13	20	80	62	0	0.000	0.000	0.130	0.169	3.499	0.038	0.019	80	462	100	38	37	Error	0	38	0	37	2621	7834	0.000	2.769	0	0	0
4	8	1	""	"42939"	5550	10060	100	32	33	7	21	33	33	33	6	18	13	1	0	1167	989	423	42	61	61	62	15	24	91	88	0	-0.001	0.000	0.006	0.012	7.959	0.000	0.000	80	484	100	1105	928	Error	-1	1106	0	928	2608	79091	0.000	61.800	0	0	0
4	9	1	"hsa-miR-152-3p"	"17676"	5740	10070	100	33	33	6	18	32	32	33	6	18	16	5	0	376	312	147	47	62	62	62	13	20	82	81	0	0.003	0.004	0.014	0.020	4.531	-0.001	0.000	80	473	100	315	251	-8.295	1	314	1	250	2607	24960	0.000	19.231	0	0	0
4	10	1	"hsa-miR-650"	"17593"	5910	10070	100	33	33	6	18	32	32	33	6	18	26	2	0	88	93	28	30	62	62	63	13	20	76	47	0	0.038	0.032	0.200	0.209	2.912	0.032	0.013	80	470	100	27	32	-4.700	1	26	1	31	2653	7426	0.000	2.308	0	0	0
4	11	1	"hsa-miR-27a-3p"	"46483"	6090	10070	100	34	33	6	18	33	33	33	6	18	13	0	0	1900	1432	813	56	61	61	62	13	20	85	83	0	0.001	0.000	0.003	0.008	11.161	0.001	0.005	80	492	100	1840	1371	Error	1	1839	0	1371	2646	114534	0.000	105.385	0	0	0
4	12	1	"hsa-let-7g-5p"	"46438"	6280	10070	100	34	34	6	17	33	33	33	6	18	18	2	0	9642	9444	8411	89	61	61	62	13	20	81	73	0	0.000	0.000	0.000	0.003	30.832	0.000	0.007	80	500	100	9582	9384	Error	1	9581	1	9383	2688	755547	0.167	721.692	0	0	0
4	13	1	"hsa-miR-490-3p"	"42703"	6460	10070	100	33	33	6	18	33	33	33	6	18	10	2	0	462	384	190	49	60	60	61	13	21	88	80	0	0.000	0.000	0.016	0.027	6.898	0.004	0.011	80	479	100	402	324	Error	0	402	0	324	2650	30730	0.000	24.846	0	0	0
4	14	1	""	"28054"	6630	10070	100	32	33	6	18	33	33	33	6	18	20	3	0	70	71	16	22	61	61	62	13	20	42	13	0	-0.111	0.000	0.372	0.344	3.408	0.019	0.001	80	478	100	8	10	Error	-1	9	0	10	2650	5688	0.000	0.692	0	0	0
4	15	1	""	"14302"	6810	10070	100	33	33	6	18	33	33	33	6	18	15	2	0	54	55	12	21	60	60	61	13	21	7	2	0	0.000	0.000	0.538	0.586	2.671	0.091	0.031	80	500	100	-6	-5	Error	0	-6	0	-5	2632	4407	0.000	-0.462	0	0	0
4	16	1	"hsa-miR-627-5p"	"17625"	7000	10070	100	33	33	6	18	33	33	33	6	18	15	2	0	129	122	39	31	60	60	61	13	21	81	77	0	0.000	0.000	0.108	0.107	4.547	0.008	0.002	80	500	100	69	62	Error	0	69	0	62	2626	9743	0.000	4.692	0	0	0
4	17	1	"hsa-miR-744-5p"	"27568"	7180	10070	100	33	34	5	14	33	33	33	6	18	16	0	0	1084	763	503	65	61	61	62	12	19	77	76	0	0.000	0.001	0.009	0.020	9.200	0.001	0.004	80	478	100	1023	703	Error	0	1023	1	702	2681	61020	0.167	58.417	0	0	0
4	18	1	"hsa-miR-593-5p"	"42478"	7350	10070	100	33	34	6	17	33	33	33	6	18	16	2	0	63	63	15	23	61	61	62	13	20	17	5	0	0.000	0.500	0.500	0.474	2.935	0.080	0.021	80	462	100	2	3	Error	0	2	1	2	2688	5025	0.167	0.077	0	0	0
4	19	1	"hsa-miR-323a-5p"	"42457"	7530	10060	100	34	34	6	17	33	33	33	6	18	16	6	0	56	56	9	16	61	61	62	13	20	2	0	0	-0.200	-0.200	0.550	0.585	3.098	0.058	0.008	80	496	100	-4	-4	Error	1	-5	1	-5	2711	4444	0.167	-0.462	0	0	0
4	20	1	"ebv-miR-BART3-3p"	"17589"	7710	10060	100	35	34	6	17	33	33	33	6	18	13	1	0	56	58	13	22	62	62	62	13	20	12	1	0	-0.333	-0.250	0.500	0.574	4.029	0.048	0.009	80	490	100	-4	-3	Error	2	-6	1	-4	2756	4676	0.167	-0.308	0	0	0
4	21	1	"hsa-miR-638"	"42832"	7890	10070	100	34	34	6	17	33	33	34	6	17	22	0	0	348	291	143	49	62	62	62	12	19	81	78	0	0.003	0.004	0.035	0.074	9.892	-0.002	0.002	80	501	100	287	230	-8.160	1	286	1	229	2714	23266	0.000	19.083	0	0	0
4	22	1	"Hy3"	"13138"	8090	10070	100	34	34	5	14	34	34	34	5	14	10	1	0	486	646	595	92	61	61	62	12	19	81	71	0	0.000	0.000	0.012	0.033	13.969	0.000	0.000	80	535	100	425	585	Error	0	425	0	585	2684	51691	0.000	48.667	0	0	0
4	1	2	""	"42712"	4300	10280	100	33	32	6	18	33	33	32	6	18	11	0	0	62	61	13	21	61	61	61	13	21	20	0	0	0.000	100000.000	0.500	0.444	2.945	0.149	0.060	80	502	100	1	-1	Error	0	1	-1	0	2599	4904	0.000	0.000	0	0	0
4	2	2	"spike_control_v2_40"	"29001"	4490	10280	100	33	33	7	21	33	33	32	6	18	18	2	0	319	286	112	39	62	62	62	13	20	86	85	0	0.000	0.000	0.024	0.030	4.539	0.002	0.001	80	460	100	257	224	Error	0	257	0	224	2649	22916	0.167	17.231	0	0	0
4	3	2	""	"42748"	4660	10280	100	32	32	6	18	32	32	32	6	18	12	1	0	56	57	13	22	61	61	62	13	20	8	1	0	0.000	0.000	0.374	0.394	2.931	0.102	0.030	80	446	100	-5	-4	Error	0	-5	0	-4	2564	4557	0.000	-0.385	0	0	0
4	4	2	""	"42807"	4840	10280	100	32	32	5	15	32	32	32	6	18	7	1	0	140	132	54	40	60	60	62	15	24	75	72	0	0.000	0.000	0.063	0.085	5.009	0.002	0.000	80	432	100	80	72	Error	0	80	0	72	2533	10520	0.000	4.667	0	0	0
4	5	2	"hsa-miR-1224-5p"	"46462"	5000	10280	100	33	33	6	18	32	32	32	6	18	21	1	0	68	73	22	30	61	61	62	14	22	37	23	0	0.143	0.083	0.375	0.450	3.820	0.066	0.028	80	453	100	8	13	-2.807	1	7	1	12	2618	5802	0.167	0.786	0	0	0
4	6	2	"hsa-miR-1178-3p"	"46822"	5190	10280	100	32	32	7	21	32	32	33	6	18	13	3	0	101	103	27	26	62	62	62	14	22	83	75	0	0.000	0.000	0.091	0.107	3.284	0.016	0.003	80	457	100	39	41	Error	0	39	0	41	2560	8244	-0.167	2.929	0	0	0
4	7	2	"hsa-miR-758-3p"	"28759"	5360	10260	100	33	33	7	21	33	33	33	6	18	15	5	0	55	55	11	20	61	61	61	13	21	2	0	0	0.000	0.000	0.806	0.740	3.344	0.141	0.040	80	451	100	-6	-6	Error	0	-6	0	-6	2627	4371	0.000	-0.462	0	0	0
4	8	2	""	"17527"	5540	10250	100	33	32	6	18	32	32	33	6	18	20	2	0	78	78	19	24	61	61	62	14	22	56	31	0	0.059	0.000	0.250	0.279	3.757	0.002	0.000	80	469	100	18	17	-4.087	1	17	0	17	2582	6233	-0.167	1.143	0	0	0
4	9	2	"hsa-miR-181c-5p"	"42496"	5720	10260	100	34	34	7	20	33	33	33	6	18	18	3	0	70	70	18	25	63	63	63	13	20	35	13	0	0.143	0.143	0.375	0.345	3.233	0.041	0.007	80	473	100	8	8	-2.807	1	7	1	7	2696	5632	0.167	0.538	0	0	0
4	10	2	"hsa-miR-146b-5p"	"10306"	5910	10270	100	33	33	7	21	33	33	32	6	18	15	2	0	10193	7885	4053	51	61	61	62	14	22	91	88	0	0.000	0.000	0.001	0.002	13.477	0.000	0.001	80	479	100	10132	7824	Error	0	10132	0	7824	2643	630792	0.167	558.786	0	0	0
4	11	2	""	"46982"	6090	10270	100	33	33	6	18	33	33	33	6	18	12	0	0	53	54	11	20	61	61	62	13	20	1	0	0	0.000	0.000	0.478	0.460	3.286	0.035	0.003	80	469	100	-8	-7	Error	0	-8	0	-7	2602	4301	0.000	-0.615	0	0	0
4	12	2	""	"46538"	6270	10280	100	33	32	5	15	33	33	33	6	18	8	1	0	176	155	64	41	60	60	61	13	21	78	75	0	0.000	-0.011	0.050	0.052	4.897	-0.002	0.000	80	446	100	116	94	Error	0	116	-1	95	2576	12370	-0.167	7.231	0	0	0
4	13	2	"hsa-miR-20b-3p"	"17882"	6440	10280	100	31	32	6	18	33	33	33	6	18	7	1	0	191	185	78	42	60	60	61	14	22	86	81	0	-0.015	-0.008	0.026	0.043	4.842	-0.006	0.006	80	457	100	129	124	Error	-2	131	-1	125	2537	14781	-0.167	8.857	0	0	0
4	14	2	""	"42765"	6630	10280	100	32	32	6	18	33	33	33	6	18	11	0	0	339	291	138	47	60	60	61	13	21	87	83	0	-0.004	-0.004	0.021	0.027	5.159	-0.001	0.001	80	468	100	278	230	Error	-1	279	-1	231	2571	23316	-0.167	17.692	0	0	0
4	15	2	""	"46921"	6810	10280	100	33	32	6	18	33	33	33	6	18	7	0	0	464	360	237	65	60	60	61	15	24	70	66	0	0.000	-0.003	0.012	0.027	8.335	-0.001	0.002	80	458	100	404	299	Error	0	404	-1	300	2585	28776	-0.167	19.933	0	0	0
4	16	2	"hsa-miR-612"	"27551"	6990	10280	100	33	33	6	18	33	33	33	6	18	16	2	0	146	136	56	41	60	60	61	14	22	78	72	0	0.000	0.000	0.075	0.083	4.028	0.001	0.000	80	468	100	86	76	Error	0	86	0	76	2663	10846	0.000	5.357	0	0	0
4	17	2	""	"42481"	7170	10280	100	32	32	5	15	33	33	33	6	18	10	1	0	133	127	56	44	61	61	61	13	21	73	68	0	-0.014	-0.015	0.058	0.070	3.411	0.004	0.001	80	468	100	71	65	Error	-1	72	-1	66	2590	10158	-0.167	5.077	0	0	0
4	18	2	""	"42864"	7350	10260	100	33	33	6	18	33	33	33	6	18	16	1	0	118	110	32	29	61	61	62	13	20	81	77	0	0.000	0.000	0.080	0.093	2.988	0.004	0.000	80	460	100	57	49	Error	0	57	0	49	2628	8828	0.000	3.692	0	0	0
4	19	2	"hsa-miR-593-3p"	"42504"	7530	10280	100	33	33	6	18	33	33	33	6	18	18	1	0	266	222	113	50	60	60	62	13	20	77	73	0	0.000	0.000	0.026	0.048	4.735	-0.001	0.000	80	454	100	206	162	Error	0	206	0	162	2642	17768	0.000	12.308	0	0	0
4	20	2	"ebv-miR-BART15"	"42897"	7710	10270	100	33	33	5	15	33	33	33	6	18	8	0	0	93	93	29	31	61	61	62	13	20	72	57	0	0.000	0.000	0.111	0.127	2.956	0.022	0.009	80	457	100	32	32	Error	0	32	0	32	2667	7476	0.000	2.385	0	0	0
4	21	2	"hsa-miR-16-2-3p"	"42874"	7880	10270	100	34	34	5	14	33	33	33	6	18	13	0	0	53	55	11	20	62	62	62	12	19	6	1	0	-0.111	-0.143	0.250	0.372	4.027	0.034	0.005	80	460	100	-8	-6	Error	1	-9	1	-7	2702	4383	0.167	-0.583	0	0	0
4	22	2	""	"42742"	8060	10270	100	35	35	5	14	33	33	33	6	18	22	2	0	59	60	11	18	62	62	62	13	20	8	1	0	-0.667	-1.000	0.500	0.565	2.695	-0.004	0.000	80	497	100	-1	0	Error	2	-3	2	-2	2805	4768	0.333	-0.154	0	0	0
4	1	3	"hsa-miR-571"	"17490"	4300	10470	100	32	32	6	18	33	33	33	6	18	15	0	0	64	69	22	31	61	61	62	13	20	35	20	0	-0.333	-0.125	0.333	0.321	3.252	0.050	0.014	80	484	100	2	7	Error	-1	3	-1	8	2582	5513	-0.167	0.538	0	0	0
4	2	3	"hsa-miR-1207-5p"	"46565"	4490	10470	100	31	32	6	18	33	33	33	6	18	10	0	0	311	269	148	55	59	59	61	13	21	80	76	0	-0.008	-0.005	0.034	0.058	5.177	-0.003	0.003	80	440	100	250	209	Error	-2	252	-1	210	2546	21533	-0.167	16.000	0	0	0
4	3	3	"spike_control_v2_37"	"28684"	4660	10460	100	32	32	6	18	32	32	33	6	18	17	0	0	276	244	97	39	60	60	62	14	22	85	83	0	0.000	0.000	0.025	0.028	3.432	0.001	0.000	80	430	100	216	184	Error	0	216	0	184	2595	19496	-0.167	13.000	0	0	0
4	4	3	"hsa-miR-649"	"15619"	4840	10460	100	32	32	6	18	32	32	32	6	18	15	2	0	123	123	38	30	60	60	62	15	24	86	82	0	0.000	0.000	0.056	0.066	2.858	0.013	0.006	80	417	100	63	63	Error	0	63	0	63	2589	9810	0.000	4.067	0	0	0
4	5	3	"hsa-miR-136-5p"	"10943"	5000	10470	100	33	32	6	18	32	32	32	6	18	13	3	0	70	71	16	22	60	60	61	13	21	43	20	0	0.100	0.000	0.357	0.392	3.367	0.071	0.024	80	443	100	11	11	-3.322	1	10	0	11	2597	5690	0.000	0.769	0	0	0
4	6	3	""	"42706"	5210	10460	100	33	33	6	18	32	32	32	6	18	17	5	0	342	316	139	43	62	62	62	14	22	88	86	0	0.004	0.004	0.023	0.027	4.172	0.003	0.004	80	456	100	281	255	-8.129	1	280	1	254	2659	25282	0.167	18.143	0	0	0
4	7	3	"hsa-miR-183-5p"	"10977"	5380	10460	100	34	33	6	18	32	32	32	6	18	18	3	0	13954	11791	4587	38	61	61	61	12	19	100	98	0	0.000	0.000	0.000	0.001	6.686	0.000	0.002	80	450	100	13895	11731	Error	2	13893	1	11730	2659	943252	0.167	977.500	0	0	0
4	8	3	"hsa-let-7a-2-3p"	"42530"	5560	10460	100	33	33	6	18	33	33	33	6	18	10	1	0	71	71	14	19	60	60	61	13	21	43	16	0	0.000	0.000	0.280	0.284	3.428	0.074	0.019	80	478	100	11	11	Error	0	11	0	11	2604	5664	0.000	0.769	0	0	0
4	9	3	""	"42569"	5740	10460	100	33	33	7	21	33	33	33	6	18	16	3	0	65	65	15	23	61	61	63	13	20	21	6	0	0.000	0.000	0.436	0.514	2.953	0.105	0.030	80	462	100	4	4	Error	0	4	0	4	2628	5181	0.000	0.154	0	0	0
4	10	3	""	"46639"	5920	10470	100	33	32	6	18	33	33	33	6	18	11	1	0	450	390	173	44	61	61	62	13	20	87	83	0	0.000	-0.003	0.009	0.018	5.815	0.000	0.000	80	461	100	389	328	Error	0	389	-1	329	2569	31202	-0.167	25.231	0	0	0
4	11	3	"hsa-miR-196a-5p"	"10990"	6100	10470	100	33	32	6	18	33	33	33	6	18	10	1	0	1318	1001	592	59	61	61	62	13	20	86	78	0	0.000	-0.001	0.004	0.006	9.833	0.000	0.001	80	449	100	1257	939	Error	0	1257	-1	940	2598	80092	-0.167	72.231	0	0	0
4	12	3	"hsa-miR-487b-3p"	"14285"	6270	10460	100	33	33	6	18	33	33	33	6	18	10	0	0	97	94	23	24	60	60	61	14	22	78	63	0	0.000	0.000	0.107	0.105	2.389	0.018	0.004	80	439	100	37	34	Error	0	37	0	34	2629	7548	0.000	2.357	0	0	0
4	13	3	"hsa-miR-380-3p"	"27546"	6450	10460	100	33	32	6	18	33	33	33	6	18	12	0	0	68	67	15	22	62	62	62	14	22	28	5	0	0.000	-0.200	0.431	0.406	3.480	0.063	0.015	80	462	100	6	4	Error	0	6	-1	5	2588	5396	-0.167	0.357	0	0	0
4	14	3	"hsa-miR-101-3p"	"31026"	6640	10460	100	32	32	5	15	33	33	33	6	18	12	0	0	886	794	268	33	62	62	62	14	22	95	95	0	-0.001	-0.001	0.006	0.005	2.882	0.000	0.000	80	452	100	823	731	Error	-1	824	-1	732	2599	63545	-0.167	52.286	0	0	0
4	15	3	"hsa-miR-29b-3p"	"11040"	6820	10460	100	33	32	5	15	33	33	33	6	18	11	0	0	331	300	99	33	61	61	63	17	26	93	90	0	0.000	-0.004	0.019	0.020	3.812	0.000	0.000	80	442	100	270	238	Error	0	270	-1	239	2591	24005	-0.167	13.941	0	0	0
4	16	3	"hsa-miR-517-5p"	"13130"	7000	10470	100	32	32	6	18	33	33	33	6	18	12	2	0	380	349	133	38	61	61	62	14	22	91	87	0	-0.003	-0.003	0.018	0.021	3.376	-0.003	0.006	80	442	100	318	287	Error	-1	319	-1	288	2586	27893	-0.167	20.500	0	0	0
4	17	3	""	"46461"	7180	10470	100	33	33	6	18	33	33	33	6	18	16	0	0	106	103	37	35	62	62	62	13	20	70	65	0	0.000	0.000	0.095	0.114	2.579	0.014	0.004	80	430	100	44	41	Error	0	44	0	41	2651	8259	0.000	3.154	0	0	0
4	18	3	"hsa-miR-506-3p"	"11138"	7350	10460	100	32	32	5	15	33	33	33	5	15	13	0	0	107	105	30	28	62	62	63	13	20	82	75	0	-0.022	-0.023	0.099	0.121	3.144	0.000	0.000	80	483	100	44	42	Error	-1	45	-1	43	2577	8394	-0.200	3.231	0	0	0
4	19	3	""	"46293"	7560	10450	100	35	34	5	14	33	33	34	9	26	3	0	0	67	68	16	23	61	61	66	89	134	0	0	0	0.333	0.143	0.348	0.402	3.366	0.002	0.000	80	457	100	8	8	-1.585	2	6	1	7	2717	5466	0.000	0.022	0	0	0
4	20	3	""	"28547"	7730	10460	100	33	33	5	15	33	33	34	9	26	2	0	0	265	235	123	52	62	62	68	91	133	72	55	0	0.000	0.000	0.031	0.048	5.546	0.034	0.218	80	431	100	203	173	Error	0	203	0	173	2634	18808	-0.111	1.835	0	0	0
4	21	3	""	"146101"	7910	10470	100	33	33	6	18	34	34	34	5	14	15	2	0	151	144	80	55	62	62	63	12	19	65	56	0	-0.011	-0.012	0.185	0.176	7.826	-0.005	0.002	80	442	100	88	81	Error	-1	89	-1	82	2643	11498	-0.200	6.750	0	0	0
4	22	3	""	"145998"	8090	10460	100	34	34	5	14	34	34	34	6	17	13	1	0	66	68	16	23	62	62	63	13	20	30	10	0	0.000	0.000	0.345	0.347	3.548	-0.033	0.004	80	476	100	4	6	Error	0	4	0	6	2754	5440	0.000	0.385	0	0	0
4	1	4	""	"146118"	4300	10650	100	34	33	6	18	33	33	33	6	18	10	2	0	218	211	47	22	63	63	64	17	26	97	95	0	0.006	0.000	0.026	0.024	3.091	0.004	0.002	80	474	100	156	148	-7.276	1	155	0	148	2642	16902	0.000	8.647	0	0	0
4	2	4	"hsv2-miR-H4-5p"	"146045"	4480	10650	100	34	33	7	21	33	33	33	6	18	17	2	0	62	62	13	20	59	59	62	17	27	13	0	0	0.333	0.000	0.613	0.552	3.072	0.052	0.009	80	432	100	4	3	-1.585	1	3	0	3	2631	4957	0.000	0.000	0	0	0
4	3	4	""	"13146"	4660	10650	100	32	32	6	18	32	32	32	6	18	12	5	0	60	64	16	25	60	60	62	14	22	25	8	0	0.000	0.000	0.563	0.595	4.149	0.047	0.007	80	442	100	0	4	Error	0	0	0	4	2587	5132	0.000	0.143	0	0	0
4	4	4	"spike_control_v2_35"	"28568"	4840	10650	100	31	32	6	18	33	33	33	6	18	12	0	0	204	185	63	34	61	61	62	13	20	87	86	0	-0.014	-0.008	0.045	0.056	5.319	-0.008	0.006	80	442	100	141	123	Error	-2	143	-1	124	2540	14811	-0.167	9.462	0	0	0
4	5	4	"hsa-miR-2054"	"145987"	5020	10650	100	32	32	5	15	32	32	33	6	18	10	1	0	47	47	10	21	62	62	63	13	20	0	0	0	0.000	0.000	0.286	0.304	3.222	0.038	0.006	80	451	100	-15	-15	Error	0	-15	0	-15	2521	3759	-0.167	-1.231	0	0	0
4	6	4	"hsa-miR-767-5p"	"146111"	5200	10650	100	33	33	6	18	33	33	33	6	18	11	2	0	329	307	103	33	61	61	62	13	20	90	90	0	0.000	0.000	0.019	0.021	4.410	0.002	0.001	80	452	100	268	246	Error	0	268	0	246	2630	24526	0.000	18.846	0	0	0
4	7	4	"hsa-miR-652-5p"	"145933"	5380	10650	100	33	33	7	21	33	33	33	6	18	16	2	0	214	203	64	31	61	61	63	13	20	91	88	0	0.000	0.000	0.042	0.041	3.849	0.000	0.000	80	452	100	153	142	Error	0	153	0	142	2641	16216	0.000	10.769	0	0	0
4	8	4	"hsv1-miR-H3-3p"	"146058"	5570	10660	100	34	34	6	17	33	33	33	6	18	13	2	0	2308	1639	1181	72	60	60	61	13	21	82	70	0	0.000	0.001	0.003	0.009	12.314	0.001	0.006	80	438	100	2249	1580	Error	1	2248	1	1579	2683	131080	0.167	121.385	0	0	0
4	9	4	"SNORD110"	"145666"	5740	10650	100	32	33	6	18	33	33	33	6	18	12	2	0	489	455	123	27	61	61	62	13	20	98	96	0	-0.002	0.000	0.011	0.013	2.949	0.000	0.000	80	430	100	427	394	Error	-1	428	0	394	2619	36395	0.000	30.231	0	0	0
4	10	4	""	"146206"	5920	10660	100	32	33	6	18	33	33	33	6	18	16	0	0	1528	1213	645	53	62	62	62	13	20	83	82	0	-0.001	0.000	0.004	0.009	8.397	0.000	0.000	80	440	100	1465	1151	Error	-1	1466	0	1151	2614	97046	0.000	88.538	0	0	0
4	11	4	""	"146026"	6110	10660	100	33	33	6	18	33	33	33	6	18	17	1	0	133	129	59	45	61	61	62	13	20	68	63	0	0.000	0.000	0.086	0.133	4.116	-0.008	0.003	80	429	100	72	68	Error	0	72	0	68	2638	10285	0.000	5.154	0	0	0
4	12	4	"hsv1-miR-H5-3p"	"146098"	6280	10660	100	32	33	5	15	32	32	33	6	18	13	0	0	746	632	281	44	61	61	61	12	19	91	87	0	0.000	0.002	0.006	0.009	6.537	-0.001	0.001	80	437	100	685	572	Error	0	685	1	571	2609	50548	0.000	47.583	0	0	0
4	13	4	""	"146004"	6470	10660	100	33	33	6	18	33	33	33	6	18	12	0	0	238	212	93	43	60	60	61	12	19	82	78	0	0.000	0.000	0.025	0.029	2.914	-0.001	0.000	80	439	100	178	152	Error	0	178	0	152	2646	16957	0.000	12.583	0	0	0
4	14	4	"hsa-miR-2115-3p"	"146161"	6640	10650	100	33	33	6	18	33	33	33	6	18	10	1	0	3570	2962	1230	41	61	61	62	13	20	96	95	0	0.000	0.000	0.001	0.002	7.728	0.000	0.000	80	440	100	3509	2901	Error	0	3509	0	2901	2632	236928	0.000	223.077	0	0	0
4	15	4	"hsa-miR-1912"	"146168"	6820	10650	100	33	32	6	18	33	33	33	6	18	12	1	0	93	97	21	21	62	62	63	15	23	85	50	0	0.000	-0.029	0.167	0.148	3.028	-0.027	0.009	80	442	100	31	34	Error	0	31	-1	35	2588	7771	-0.167	2.267	0	0	0
4	16	4	""	"146133"	7000	10650	100	33	33	5	15	33	33	33	6	18	13	1	0	116	111	28	25	61	61	62	14	22	86	81	0	0.000	0.000	0.118	0.124	2.951	-0.014	0.004	80	432	100	55	50	Error	0	55	0	50	2641	8886	0.000	3.500	0	0	0
4	17	4	"hsv1-miR-H7-3p"	"146090"	7180	10650	100	35	34	6	17	33	33	33	5	15	27	3	0	392	368	113	30	62	62	62	13	20	100	95	0	0.006	0.003	0.017	0.015	2.893	0.004	0.009	80	432	100	332	307	-7.366	2	330	1	306	2745	29443	0.200	23.538	0	0	0
4	18	4	"spike_control_v2_46"	"29837"	7360	10660	100	33	33	5	15	34	34	34	5	14	8	1	0	103	99	29	29	61	61	62	12	19	75	65	0	-0.024	-0.026	0.114	0.110	3.992	0.012	0.003	80	427	100	41	37	Error	-1	42	-1	38	2620	7957	-0.200	3.083	0	0	0
4	19	4	""	"145870"	7530	10650	100	34	34	6	17	33	33	33	6	18	17	0	0	44	47	13	27	60	60	62	12	19	5	2	0	-0.062	-0.077	0.200	0.227	2.637	0.013	0.001	80	429	100	-15	-12	Error	1	-16	1	-13	2707	3721	0.167	-1.250	0	0	0
4	20	4	"hsa-miR-605-5p"	"145736"	7710	10640	100	34	34	5	14	33	33	34	9	26	5	0	0	78	79	16	20	63	63	68	90	132	0	0	0	0.067	0.063	0.237	0.240	3.084	0.028	0.005	80	442	100	16	17	-3.907	1	15	1	16	2705	6332	0.000	0.122	0	0	0
4	21	4	"hsa-miR-875-5p"	"145721"	7890	10640	100	34	33	6	18	34	34	34	5	14	17	1	0	49	49	12	24	63	63	64	13	20	2	0	0	0.000	0.071	0.366	0.396	2.977	0.067	0.019	80	431	100	-14	-15	Error	0	-14	-1	-14	2661	3941	-0.200	-1.154	0	0	0
4	22	4	"hsa-miR-92a-3p"	"145693"	8070	10640	100	34	34	6	17	34	34	34	6	17	13	1	0	3828	2789	1760	63	63	63	64	13	20	85	82	0	0.000	0.000	0.002	0.004	12.685	0.000	0.001	80	474	100	3765	2726	Error	0	3765	0	2726	2722	223084	0.000	209.615	0	0	0
4	1	5	"hsa-miR-639"	"145962"	4300	10840	100	32	32	6	18	32	32	32	6	18	11	1	0	332	304	196	64	61	61	62	18	29	76	67	0	0.000	0.000	0.026	0.035	6.522	-0.004	0.009	80	472	100	271	243	Error	0	271	0	243	2558	24314	0.000	13.444	0	0	0
4	2	5	"hsa-miR-431-5p"	"145705"	4470	10830	100	35	34	7	20	33	33	33	7	21	15	0	0	3047	2237	1369	61	60	60	61	18	29	82	76	0	0.001	0.000	0.002	0.004	12.884	0.000	0.004	80	430	100	2989	2178	Error	2	2987	1	2177	2699	178950	0.143	120.889	0	0	0
4	3	5	""	"145878"	4650	10830	100	33	32	7	21	33	33	33	6	18	18	2	0	67	69	16	23	61	61	61	13	21	32	12	0	0.000	-0.125	0.429	0.430	3.695	0.047	0.007	80	442	100	6	7	Error	0	6	-1	8	2597	5484	-0.167	0.615	0	0	0
4	4	5	"hsa-miR-501-3p"	"145727"	4830	10830	100	32	32	5	15	33	33	32	6	18	10	1	0	62	63	15	23	60	60	61	13	21	23	3	0	-0.500	-0.333	0.314	0.333	4.090	0.071	0.014	80	462	100	1	2	Error	-1	2	-1	3	2562	5040	0.000	0.154	0	0	0
4	5	5	"spike_control_v2_29"	"27968"	5030	10850	100	31	32	6	18	32	32	32	6	18	17	2	0	302	268	111	41	61	61	63	16	25	87	85	0	-0.004	0.000	0.024	0.030	5.730	0.001	0.000	80	459	100	240	207	Error	-1	241	0	207	2574	21405	0.000	12.813	0	0	0
4	6	5	"hsa-miR-187-3p"	"145637"	5200	10840	100	32	33	6	18	33	33	33	6	18	16	3	0	322	255	138	54	60	60	61	13	21	77	73	0	-0.004	0.000	0.028	0.037	4.856	-0.001	0.000	80	418	100	261	195	Error	-1	262	0	195	2620	20396	0.000	14.923	0	0	0
4	7	5	"hsa-miR-518f-3p"	"145748"	5370	10830	100	33	33	6	18	33	33	33	6	18	11	1	0	61	61	14	22	61	61	62	14	22	12	2	0	0.000	0.000	0.480	0.385	3.374	0.056	0.012	80	430	100	0	0	Error	0	0	0	0	2623	4880	0.000	-0.071	0	0	0
4	8	5	""	"145917"	5550	10830	100	33	33	6	18	33	33	33	6	18	12	0	0	4830	4011	1766	44	61	61	62	13	20	92	92	0	0.000	0.000	0.001	0.002	11.645	0.000	0.000	80	431	100	4769	3950	Error	0	4769	0	3950	2624	320869	0.000	303.769	0	0	0
4	9	5	"hsa-miR-572"	"147193"	5730	10830	100	33	32	5	15	33	33	33	6	18	10	0	0	49	50	11	22	61	61	63	13	20	1	0	0	0.000	0.091	0.367	0.383	3.237	0.060	0.011	80	452	100	-12	-12	Error	0	-12	-1	-11	2578	3980	-0.167	-1.000	0	0	0
4	10	5	"hsa-miR-4307"	"147608"	5920	10830	100	33	33	6	18	32	32	33	6	18	21	5	0	99	97	30	30	63	63	64	13	20	73	66	0	0.028	0.029	0.143	0.149	2.507	0.055	0.039	80	428	100	37	35	-5.170	1	36	1	34	2638	7720	0.000	2.538	0	0	0
4	11	5	"hsv2-miR-H13"	"147872"	6090	10830	100	33	32	6	18	33	33	33	6	18	15	1	0	80	86	28	32	62	62	62	12	19	65	45	0	0.000	-0.042	0.250	0.212	4.453	0.033	0.010	80	427	100	18	23	Error	0	18	-1	24	2586	6879	-0.167	2.000	0	0	0
4	12	5	"hsa-miR-4287"	"147938"	6270	10830	100	33	32	6	18	33	33	33	6	18	11	0	0	143	142	32	22	60	60	62	15	24	97	96	0	0.000	-0.012	0.045	0.049	2.357	-0.003	0.000	80	430	100	83	81	Error	0	83	-1	82	2596	11392	-0.167	5.333	0	0	0
4	13	5	"hsa-miR-3159"	"147814"	6450	10830	100	32	32	7	21	33	33	33	6	18	16	2	0	46	47	11	23	59	59	60	15	25	1	0	0	0.077	0.083	0.376	0.345	3.072	0.057	0.019	80	431	100	-14	-13	-3.700	-1	-13	-1	-12	2594	3785	-0.167	-0.867	0	0	0
4	14	5	""	"147807"	6630	10840	100	32	32	6	18	32	32	33	6	18	13	1	0	2061	1576	866	54	60	60	61	13	21	82	82	0	0.000	0.000	0.003	0.004	6.058	0.000	0.002	80	452	100	2001	1516	Error	0	2001	0	1516	2595	126081	-0.167	116.538	0	0	0
4	15	5	""	"147924"	6810	10830	100	32	33	6	18	33	33	33	6	18	15	2	0	117	115	33	28	62	62	62	13	20	85	78	0	-0.018	0.000	0.073	0.087	3.185	-0.004	0.000	80	442	100	54	53	Error	-1	55	0	53	2625	9190	0.000	4.077	0	0	0
4	16	5	"hsa-miR-4316"	"147760"	6990	10830	100	34	33	5	15	33	33	33	6	18	10	1	0	47	48	11	22	62	62	62	14	22	0	0	0	-0.067	0.000	0.319	0.348	3.072	0.048	0.009	80	442	100	-14	-14	Error	1	-15	0	-14	2658	3845	0.000	-1.000	0	0	0
4	17	5	"hsa-miR-4314"	"147544"	7170	10830	100	33	32	6	18	33	33	33	6	18	10	1	0	175	157	54	34	62	62	63	15	23	85	81	0	0.000	-0.011	0.034	0.044	3.821	-0.002	0.000	80	452	100	113	94	Error	0	113	-1	95	2596	12590	-0.167	6.267	0	0	0
4	18	5	""	"147791"	7360	10830	100	33	33	6	18	33	33	33	5	15	21	2	0	208	190	75	39	63	63	64	13	20	81	80	0	0.000	0.000	0.045	0.062	5.002	0.003	0.002	80	440	100	145	127	Error	0	145	0	127	2665	15228	0.000	9.692	0	0	0
4	19	5	""	"147810"	7540	10820	100	33	32	5	15	33	33	33	5	15	10	2	0	97	91	26	28	62	62	63	12	19	70	61	0	0.000	-0.034	0.112	0.144	3.124	0.001	0.000	80	427	100	35	28	Error	0	35	-1	29	2583	7257	-0.200	2.333	0	0	0
4	20	5	""	"147737"	7710	10830	100	33	33	6	18	33	33	33	5	15	18	2	0	593	471	253	53	61	61	62	12	19	80	78	0	0.000	0.000	0.010	0.018	7.468	-0.001	0.001	80	450	100	532	410	Error	0	532	0	410	2638	37668	0.000	34.083	0	0	0
4	21	5	"hsv1-miR-H18"	"147830"	7900	10830	100	33	34	5	14	34	34	34	6	17	11	0	0	200	189	88	46	61	61	61	13	21	78	76	0	-0.007	0.000	0.034	0.045	5.233	0.001	0.000	80	462	100	138	128	Error	-1	139	0	128	2680	15103	0.000	9.846	0	0	0
4	22	5	"hsa-miR-4323"	"147671"	8080	10830	100	34	34	5	14	34	34	34	6	17	10	1	0	400	342	147	42	61	61	63	14	22	88	83	0	0.000	0.000	0.015	0.022	4.524	0.000	0.000	80	474	100	339	281	Error	0	339	0	281	2750	27346	0.000	19.929	0	0	0
4	1	6	""	"147802"	4290	11030	100	32	32	7	21	32	32	32	6	18	23	5	0	13659	9808	5763	58	60	60	62	14	22	92	91	0	0.000	0.000	0.001	0.001	11.734	0.000	0.004	80	474	100	13599	9748	Error	0	13599	0	9748	2599	784613	0.000	696.143	0	0	0
4	2	6	"hsa-miR-3136-5p"	"147897"	4470	11020	100	33	33	5	15	32	32	32	6	18	16	5	0	57	58	12	20	61	61	62	15	24	7	0	0	-0.250	-0.333	0.400	0.450	3.377	0.085	0.023	80	452	100	-3	-2	Error	1	-4	1	-3	2640	4650	0.167	-0.267	0	0	0
4	3	6	"hsv2-miR-H22"	"147698"	4650	11020	100	32	32	6	18	33	33	33	6	18	12	1	0	63	64	17	26	60	60	61	13	21	25	10	0	-0.333	-0.250	0.353	0.391	3.473	0.109	0.045	80	440	100	2	3	Error	-1	3	-1	4	2554	5126	-0.167	0.231	0	0	0
4	4	6	"hsa-miR-615-5p"	"148627"	4820	11020	100	32	31	6	19	33	33	33	6	18	10	1	0	78	79	21	26	60	60	60	13	21	56	38	0	-0.056	-0.105	0.239	0.209	3.181	0.041	0.010	80	450	100	17	17	Error	-1	18	-2	19	2519	6294	-0.333	1.462	0	0	0
4	5	6	"hsa-miR-185-3p"	"148669"	5010	11030	100	32	32	7	21	33	33	32	6	18	13	3	0	91	89	27	30	61	61	63	16	25	63	41	0	-0.033	-0.036	0.200	0.263	4.071	0.033	0.012	80	452	100	29	27	Error	-1	30	-1	28	2577	7093	0.000	1.625	0	0	0
4	6	6	"hsa-miR-1908-5p"	"148687"	5200	11020	100	33	33	6	18	33	33	33	6	18	15	1	0	1295	929	606	65	62	62	62	13	20	82	80	0	0.000	0.000	0.007	0.014	9.504	0.000	0.000	80	440	100	1233	867	Error	0	1233	0	867	2620	74341	0.000	66.692	0	0	0
4	7	6	"spike_control_v1_g"	"10905"	5370	11020	100	32	32	6	18	33	33	33	6	18	12	1	0	48	48	12	25	61	61	62	14	22	3	1	0	0.077	0.077	0.250	0.256	3.076	0.048	0.009	80	440	100	-14	-14	-3.700	-1	-13	-1	-13	2575	3856	-0.167	-1.000	0	0	0
4	8	6	"hsa-miR-3667-5p"	"148234"	5550	11020	100	32	33	6	18	32	32	33	6	18	17	6	0	155	141	51	36	62	62	62	14	22	80	77	0	0.000	0.013	0.060	0.097	4.418	0.005	0.001	80	452	100	93	80	Error	0	93	1	79	2651	11269	0.000	5.643	0	0	0
4	9	6	"hsa-miR-637"	"148677"	5730	11020	100	32	32	6	18	33	33	33	6	18	12	1	0	158	153	50	32	61	61	61	14	22	90	85	0	-0.010	-0.011	0.051	0.047	2.316	-0.004	0.001	80	442	100	96	91	Error	-1	97	-1	92	2576	12245	-0.167	6.571	0	0	0
4	10	6	"hsa-miR-184"	"148654"	5910	11020	100	31	31	6	19	33	33	33	6	18	6	0	0	119	116	39	33	62	62	63	13	20	77	73	0	-0.035	-0.037	0.070	0.092	3.342	0.012	0.004	80	442	100	55	52	Error	-2	57	-2	54	2507	9264	-0.333	4.077	0	0	0
4	11	6	""	"148079"	6090	11030	100	32	32	6	18	32	32	32	6	18	13	1	0	82	86	24	27	62	62	62	12	19	66	46	0	0.000	0.000	0.193	0.189	3.418	0.027	0.007	80	448	100	20	24	Error	0	20	0	24	2581	6913	0.000	2.000	0	0	0
4	12	6	"hsa-miR-3622a-5p"	"148474"	6280	11020	100	32	33	7	21	32	32	33	6	18	16	3	0	185	169	78	46	61	61	62	13	20	76	73	0	0.000	0.009	0.052	0.079	4.982	-0.004	0.001	80	440	100	124	109	Error	0	124	1	108	2626	13480	0.000	8.231	0	0	0
4	13	6	"hsa-miR-941"	"148625"	6450	11020	100	33	34	6	17	33	33	33	6	18	15	1	0	987	819	369	45	60	60	61	13	21	88	88	0	0.000	0.001	0.006	0.011	5.275	0.000	0.001	80	450	100	927	760	Error	0	927	1	759	2692	65531	0.167	58.308	0	0	0
4	14	6	"kshv-miR-K12-10a-5p"	"147640"	6640	11030	100	32	32	6	18	32	32	32	6	18	13	2	0	111	104	39	37	61	61	61	12	19	67	65	0	0.000	0.000	0.104	0.125	4.374	-0.018	0.008	80	440	100	50	43	Error	0	50	0	43	2593	8310	0.000	3.583	0	0	0
4	15	6	""	"147599"	6820	11020	100	32	32	6	18	33	33	33	6	18	13	0	0	60	62	15	24	60	60	61	13	21	22	5	0	100000.000	-0.500	0.444	0.393	3.178	0.047	0.008	80	442	100	-1	1	16.610	-1	0	-1	2	2594	4986	-0.167	0.077	0	0	0
4	16	6	"hsa-miR-3660"	"147318"	7000	11020	100	33	33	5	15	33	33	33	6	18	10	1	0	700	546	308	56	62	62	63	13	20	81	80	0	0.000	0.000	0.010	0.016	8.201	0.001	0.001	80	430	100	638	484	Error	0	638	0	484	2618	43642	0.000	37.154	0	0	0
4	17	6	"hsa-miR-4277"	"147666"	7170	11020	100	33	33	5	15	33	33	33	5	15	13	1	0	69	70	14	20	62	62	63	14	22	28	5	0	0.000	0.000	0.387	0.460	3.294	0.033	0.005	80	430	100	7	8	Error	0	7	0	8	2601	5569	0.000	0.500	0	0	0
4	18	6	"Empty"	"0"	7350	11020	100	34	33	5	15	33	33	33	5	15	18	0	0	60	61	15	24	63	63	63	14	22	7	2	0	-0.333	0.000	0.410	0.470	3.087	-0.019	0.001	80	442	100	-2	-2	Error	1	-3	0	-2	2656	4914	0.000	-0.143	0	0	0
4	19	6	""	"148186"	7530	11020	100	34	33	6	18	33	33	33	6	18	17	1	0	58	57	10	17	63	63	63	12	19	2	0	0	-0.200	0.000	0.474	0.534	3.151	0.024	0.001	80	461	100	-4	-6	Error	1	-5	0	-6	2660	4539	0.000	-0.500	0	0	0
4	20	6	""	"148021"	7710	11020	100	34	33	5	15	33	33	33	6	18	11	0	0	133	124	41	33	61	61	61	12	19	82	78	0	0.014	0.000	0.065	0.072	4.024	-0.010	0.004	80	462	100	73	63	-6.170	1	72	0	63	2647	9956	0.000	5.250	0	0	0
4	21	6	""	"148131"	7900	11020	100	33	33	5	15	34	34	34	6	17	3	0	0	207	177	74	41	61	61	62	12	19	81	75	0	-0.007	-0.009	0.027	0.042	4.935	-0.012	0.019	80	462	100	145	115	Error	-1	146	-1	116	2632	14161	-0.167	9.583	0	0	0
4	22	6	""	"148573"	8080	11010	100	34	33	6	18	34	34	34	6	17	8	0	0	50	53	14	26	63	63	63	13	20	7	1	0	0.000	0.100	0.344	0.303	2.748	-0.014	0.001	80	483	100	-13	-11	Error	0	-13	-1	-10	2643	4259	-0.167	-0.769	0	0	0
4	1	7	""	"148569"	4300	11210	100	33	33	6	18	33	33	33	6	18	13	0	0	118	115	27	23	60	60	62	14	22	93	83	0	0.000	0.000	0.091	0.080	2.685	0.025	0.015	80	474	100	58	55	Error	0	58	0	55	2605	9234	0.000	3.786	0	0	0
4	2	7	""	"148137"	4480	11210	100	32	32	5	15	32	32	32	6	18	10	1	0	50	52	13	25	61	61	62	14	22	5	0	0	0.000	0.000	0.313	0.312	3.557	0.066	0.015	80	452	100	-11	-9	Error	0	-11	0	-9	2559	4137	0.000	-0.714	0	0	0
4	3	7	""	"148359"	4660	11210	100	32	33	6	18	33	33	33	6	18	17	3	0	847	780	218	27	61	61	62	13	20	96	96	0	-0.001	0.000	0.008	0.007	4.006	0.001	0.001	80	449	100	785	719	Error	-1	786	0	719	2600	62381	0.000	55.231	0	0	0
4	4	7	""	"148315"	4830	11210	100	33	33	6	18	33	33	33	6	18	16	1	0	1730	1352	701	51	61	61	62	14	22	87	86	0	0.000	0.000	0.004	0.007	8.905	0.001	0.004	80	449	100	1669	1291	Error	0	1669	0	1291	2603	108178	0.000	92.143	0	0	0
4	5	7	""	"148044"	5010	11210	100	33	33	6	18	33	33	33	6	18	12	1	0	2678	2115	1100	52	60	60	62	14	22	88	85	0	0.000	0.000	0.002	0.003	8.116	0.000	0.000	80	442	100	2618	2055	Error	0	2618	0	2055	2601	169205	0.000	146.643	0	0	0
4	6	7	""	"148431"	5190	11210	100	32	33	6	18	33	33	33	6	18	11	1	0	83	82	20	24	61	61	62	14	22	63	38	0	-0.045	0.000	0.235	0.331	3.714	0.056	0.021	80	462	100	21	21	Error	-1	22	0	21	2610	6554	0.000	1.429	0	0	0
4	7	7	""	"148056"	5380	11210	100	32	32	6	18	33	33	33	6	18	15	1	0	104	101	30	29	61	61	62	13	20	81	68	0	-0.023	-0.025	0.159	0.173	3.617	0.019	0.005	80	462	100	42	39	Error	-1	43	-1	40	2577	8087	-0.167	3.000	0	0	0
4	8	7	""	"148653"	5560	11210	100	33	32	7	21	33	33	33	6	18	16	2	0	1149	1040	343	32	61	61	61	13	21	95	95	0	0.000	-0.001	0.004	0.005	3.074	0.000	0.001	80	448	100	1088	978	Error	0	1088	-1	979	2584	83239	-0.167	75.308	0	0	0
4	9	7	""	"148367"	5730	11200	100	34	33	5	15	33	33	33	6	18	7	0	0	47	48	11	22	60	60	61	14	22	1	0	0	-0.077	0.000	0.333	0.349	2.651	0.098	0.032	80	446	100	-12	-12	Error	1	-13	0	-12	2600	3800	0.000	-0.929	0	0	0
4	10	7	""	"148475"	5910	11200	100	33	32	6	18	33	33	33	6	18	11	0	0	44	47	13	27	62	62	62	13	20	2	1	0	0.000	0.067	0.273	0.284	2.671	0.062	0.014	80	451	100	-18	-16	Error	0	-18	-1	-15	2593	3768	-0.167	-1.154	0	0	0
4	11	7	""	"148112"	6090	11200	100	33	32	6	18	33	33	32	6	18	10	0	0	46	47	12	25	62	62	63	14	22	2	0	0	0.000	0.067	0.310	0.328	3.176	0.070	0.018	80	439	100	-16	-16	Error	0	-16	-1	-15	2578	3741	0.000	-1.143	0	0	0
4	12	7	"hsa-miR-203b-5p"	"148181"	6270	11200	100	32	32	6	18	32	32	33	6	18	11	1	0	191	173	56	32	61	61	62	13	20	90	88	0	0.000	0.000	0.044	0.042	3.114	0.000	0.000	80	468	100	130	112	Error	0	130	0	112	2542	13876	-0.167	8.538	0	0	0
4	13	7	""	"148076"	6460	11210	100	32	32	6	18	32	32	33	6	18	17	1	0	475	384	207	53	61	61	62	13	20	86	78	0	0.000	0.000	0.017	0.030	7.128	-0.001	0.000	80	450	100	414	323	Error	0	414	0	323	2580	30716	-0.167	24.769	0	0	0
4	14	7	""	"148457"	6630	11200	100	32	33	6	18	33	33	33	6	18	12	2	0	48	49	11	22	61	61	62	13	20	1	0	0	0.077	0.000	0.300	0.336	2.958	0.044	0.006	80	427	100	-14	-12	-3.700	-1	-13	0	-12	2619	3902	0.000	-1.000	0	0	0
4	15	7	""	"148060"	6810	11200	100	32	32	6	18	33	33	33	6	18	10	2	0	58	59	12	20	61	61	62	13	20	7	2	0	0.333	0.500	0.477	0.526	2.885	0.042	0.006	80	458	100	-4	-3	-1.585	-1	-3	-1	-2	2564	4680	-0.167	-0.231	0	0	0
4	16	7	""	"148464"	6990	11200	100	33	33	5	15	33	33	33	6	18	11	0	0	47	48	12	25	62	62	62	13	20	2	1	0	0.000	0.000	0.286	0.260	2.991	0.006	0.000	80	450	100	-15	-14	Error	0	-15	0	-14	2650	3860	0.000	-1.077	0	0	0
4	17	7	""	"148141"	7170	11200	100	34	33	6	18	33	33	33	6	18	10	1	0	56	57	14	24	62	62	63	13	20	11	1	0	-0.167	0.000	0.400	0.407	3.024	0.054	0.012	80	451	100	-5	-5	Error	1	-6	0	-5	2644	4568	0.000	-0.462	0	0	0
4	18	7	""	"148194"	7350	11200	100	32	33	5	15	33	33	33	5	15	20	1	0	60	60	12	20	62	62	63	13	20	8	2	0	0.500	0.000	0.422	0.463	2.871	0.003	0.000	80	451	100	-3	-2	-1.000	-1	-2	0	-2	2668	4779	0.000	-0.231	0	0	0
4	19	7	""	"148646"	7530	11210	100	33	33	4	12	33	33	33	5	15	8	0	0	326	275	125	45	62	62	63	14	22	85	78	0	0.000	0.000	0.015	0.030	5.316	-0.003	0.006	80	462	100	264	213	Error	0	264	0	213	2605	22002	0.000	15.143	0	0	0
4	20	7	"hsa-miR-219b-5p"	"148386"	7720	11210	100	33	33	6	18	33	33	33	5	15	17	3	0	4632	3388	2049	60	63	63	63	14	22	87	85	0	0.000	0.000	0.002	0.005	10.893	0.000	0.009	80	462	100	4569	3325	Error	0	4569	0	3325	2620	271005	0.000	237.500	0	0	0
4	21	7	""	"148520"	7900	11210	100	33	33	5	15	33	33	33	5	15	18	2	0	457	383	170	44	62	62	63	12	19	90	88	0	0.000	0.000	0.014	0.022	4.972	-0.003	0.009	80	462	100	395	321	Error	0	395	0	321	2621	30630	0.000	26.667	0	0	0
4	22	7	"hsa-miR-208b-3p"	"148284"	8090	11210	100	34	34	5	14	33	33	34	5	14	15	2	0	74	73	16	21	62	62	62	13	20	45	15	0	0.083	0.091	0.261	0.275	3.500	0.003	0.000	80	503	100	13	12	-3.585	1	12	1	11	2715	5833	0.000	0.846	0	0	0
4	1	8	""	"148537"	4300	11400	100	31	32	6	18	32	32	33	6	18	12	5	0	165	160	52	32	61	61	61	14	22	91	85	0	-0.010	0.000	0.036	0.043	3.033	-0.006	0.002	80	484	100	103	99	Error	-1	104	0	99	2543	12763	-0.167	7.071	0	0	0
4	2	8	""	"11255"	4480	11400	100	32	33	7	21	33	33	33	6	18	20	1	0	59	59	13	22	62	62	62	14	22	12	2	0	0.333	0.000	0.500	0.598	3.267	0.085	0.019	80	462	100	-4	-3	-1.585	-1	-3	0	-3	2639	4718	0.000	-0.214	0	0	0
4	3	8	""	"42962"	4670	11410	100	32	33	6	18	33	33	33	6	18	20	1	0	224	189	116	61	61	61	62	14	22	65	60	0	-0.006	0.000	0.041	0.090	4.999	0.005	0.005	80	449	100	162	128	Error	-1	163	0	128	2662	15140	0.000	9.071	0	0	0
4	4	8	""	"29650"	4840	11410	100	32	33	7	21	33	33	33	6	18	16	5	0	298	259	120	46	61	61	62	14	22	83	80	0	-0.004	0.000	0.035	0.043	5.224	0.000	0.000	80	439	100	236	198	Error	-1	237	0	198	2610	20687	0.000	14.071	0	0	0
4	5	8	"Empty"	"0"	5020	11400	100	32	32	7	21	33	33	33	6	18	16	2	0	55	59	13	22	62	62	63	13	20	16	1	0	0.143	0.333	0.462	0.494	2.819	0.147	0.056	80	452	100	-8	-4	-2.807	-1	-7	-1	-3	2594	4750	-0.167	-0.308	0	0	0
4	6	8	"hsa-miR-519e-3p"	"11164"	5200	11400	100	33	33	6	18	33	33	33	6	18	12	1	0	54	54	13	24	62	62	63	13	20	5	1	0	0.000	0.000	0.355	0.441	3.891	0.041	0.005	80	442	100	-8	-8	Error	0	-8	0	-8	2621	4334	0.000	-0.692	0	0	0
4	7	8	"hsa-miR-301b-3p"	"17886"	5380	11400	100	32	32	6	18	33	33	33	6	18	15	1	0	72	73	15	20	61	61	63	31	49	11	0	0	-0.091	-0.083	0.376	0.390	2.615	0.027	0.003	80	452	100	10	11	Error	-1	11	-1	12	2566	5812	-0.167	0.323	0	0	0
4	8	8	"hsa-miR-5010-5p"	"168684"	5560	11410	100	33	33	6	18	32	32	33	6	18	18	2	0	106	105	38	36	61	61	63	31	49	56	35	0	0.022	0.023	0.125	0.163	3.758	0.021	0.008	80	450	100	46	45	-5.492	1	45	1	44	2646	8376	0.000	1.355	0	0	0
4	9	8	"hsa-miR-4763-3p"	"168679"	5740	11410	100	33	33	7	21	33	33	33	6	18	18	3	0	256	209	103	49	61	61	62	14	22	78	72	0	0.000	0.000	0.037	0.062	4.717	0.008	0.010	80	458	100	195	148	Error	0	195	0	148	2656	16725	0.000	10.500	0	0	0
4	10	8	"hsa-miR-4684-3p"	"168718"	5920	11400	100	34	33	6	18	33	33	33	6	18	20	1	0	121	120	42	35	62	62	63	14	22	81	78	0	0.017	0.000	0.091	0.106	3.329	0.008	0.002	80	451	100	60	58	-5.883	1	59	0	58	2668	9604	0.000	4.071	0	0	0
4	11	8	"hsa-miR-326"	"168945"	6100	11400	100	33	33	6	18	33	33	33	6	18	15	1	0	64	66	14	21	62	62	63	13	20	25	6	0	0.000	0.000	0.400	0.393	3.345	0.037	0.006	80	461	100	2	4	Error	0	2	0	4	2640	5286	0.000	0.231	0	0	0
4	12	8	"hsa-miR-4450"	"168964"	6280	11410	100	33	33	6	18	33	33	33	6	18	11	1	0	164	146	82	56	61	61	62	16	25	60	57	0	0.000	0.000	0.075	0.086	5.865	0.004	0.002	80	446	100	103	85	Error	0	103	0	85	2609	11660	0.000	5.250	0	0	0
4	13	8	"hsa-miR-5094"	"168932"	6460	11400	100	33	33	6	18	33	33	33	6	18	13	0	0	273	236	94	39	60	60	61	12	19	88	87	0	0.000	0.000	0.025	0.026	3.396	0.004	0.003	80	442	100	213	176	Error	0	213	0	176	2608	18876	0.000	14.583	0	0	0
4	14	8	"hsa-miR-4999-5p"	"168934"	6640	11400	100	33	33	6	18	33	33	33	6	18	12	0	0	57	57	11	19	61	61	62	13	20	10	0	0	0.000	0.000	0.400	0.391	2.753	0.060	0.011	80	451	100	-4	-4	Error	0	-4	0	-4	2613	4583	0.000	-0.385	0	0	0
4	15	8	""	"168600"	6820	11410	100	33	32	6	18	33	33	33	6	18	8	0	0	1470	1042	737	70	60	60	61	13	21	77	73	0	0.000	-0.001	0.003	0.007	9.040	0.000	0.002	80	434	100	1410	981	Error	0	1410	-1	982	2585	83388	-0.167	75.462	0	0	0
4	16	8	""	"168726"	6990	11400	100	33	33	6	18	33	33	33	6	18	13	2	0	326	320	73	22	60	60	61	13	21	98	98	0	0.000	0.000	0.020	0.018	2.748	-0.001	0.001	80	448	100	266	260	Error	0	266	0	260	2634	25629	0.000	19.923	0	0	0
4	17	8	"hsa-miR-4706"	"168795"	7180	11400	100	33	34	5	14	33	33	33	6	18	16	1	0	514	394	249	63	61	61	62	13	20	81	72	0	0.000	0.003	0.018	0.034	7.191	0.001	0.001	80	461	100	453	334	Error	0	453	1	333	2680	31559	0.167	25.538	0	0	0
4	18	8	"hsa-miR-4479"	"168755"	7360	11400	100	33	33	5	15	33	33	33	5	15	13	1	0	139	131	42	32	62	62	63	13	20	86	81	0	0.000	0.000	0.071	0.061	3.789	-0.008	0.003	80	451	100	77	69	Error	0	77	0	69	2627	10441	0.000	5.231	0	0	0
4	19	8	""	"168577"	7540	11400	100	34	33	6	18	34	34	33	5	15	15	1	0	183	165	55	33	63	63	63	13	20	86	85	0	0.000	-0.010	0.042	0.053	3.802	0.005	0.002	80	452	100	120	101	Error	0	120	-1	102	2679	13191	0.000	7.846	0	0	0
4	20	8	"hsa-miR-548ac"	"168827"	7720	11400	100	33	33	5	15	34	34	34	5	14	17	2	0	42	43	9	20	63	63	63	12	19	0	0	0	0.048	0.050	0.207	0.192	2.376	0.021	0.002	80	452	100	-22	-21	-4.392	-1	-21	-1	-20	2669	3419	-0.200	-1.667	0	0	0
4	21	8	"hsa-miR-499b-5p"	"168676"	7900	11400	100	33	33	5	15	34	34	34	5	14	8	2	0	85	84	21	25	62	62	63	12	19	66	45	0	-0.043	-0.045	0.182	0.202	4.233	-0.012	0.001	80	462	100	22	21	Error	-1	23	-1	22	2650	6730	-0.200	1.750	0	0	0
4	22	8	"hsa-miR-4764-5p"	"168852"	8090	11400	100	34	34	6	17	34	34	34	5	14	20	2	0	2242	1719	1368	79	61	61	63	12	19	73	71	0	0.000	0.000	0.002	0.007	14.731	0.000	0.003	80	494	100	2181	1658	Error	0	2181	0	1658	2718	137486	0.000	138.000	0	0	0
4	1	9	"hsa-miR-4753-3p"	"168611"	4300	11590	100	33	33	6	18	32	32	33	6	18	17	0	0	103	101	26	25	61	61	61	14	22	83	71	0	0.024	0.025	0.108	0.108	2.794	0.029	0.014	80	484	100	43	41	-5.392	1	42	1	40	2613	8064	0.000	2.857	0	0	0
4	2	9	"hsa-miR-4507"	"168572"	4480	11590	100	33	33	7	21	32	32	33	6	18	20	5	0	904	749	494	65	60	60	62	14	22	78	75	0	0.001	0.001	0.010	0.024	12.178	0.001	0.001	80	440	100	845	690	-9.721	1	844	1	689	2610	59899	0.000	49.071	0	0	0
4	3	9	"hsa-miR-548ad-3p"	"168743"	4650	11590	100	32	32	6	18	32	32	33	6	18	16	2	0	1030	846	384	45	61	61	62	13	20	87	83	0	0.000	0.000	0.008	0.014	7.910	-0.001	0.002	80	440	100	969	785	Error	0	969	0	785	2538	67714	-0.167	60.308	0	0	0
4	4	9	""	"168647"	4840	11590	100	33	33	6	18	33	33	33	6	18	13	1	0	1683	1177	875	74	60	60	61	13	21	77	73	0	0.000	0.000	0.005	0.013	13.220	0.000	0.001	80	440	100	1623	1117	Error	0	1623	0	1117	2624	94146	0.000	85.846	0	0	0
4	5	9	"hsa-miR-875-3p"	"168812"	5010	11590	100	33	32	5	15	32	32	32	6	18	15	0	0	54	55	11	20	61	61	62	14	22	6	0	0	-0.143	0.000	0.333	0.393	3.119	0.029	0.002	80	440	100	-6	-6	Error	1	-7	0	-6	2594	4373	0.000	-0.500	0	0	0
4	6	9	"hsa-miR-4520-3p"	"169186"	5190	11580	100	33	33	6	18	32	32	32	6	18	18	6	0	64	64	15	23	63	63	63	13	20	20	5	0	1.000	1.000	0.333	0.483	3.742	0.083	0.024	80	458	100	2	2	0.000	1	1	1	1	2610	5159	0.167	0.077	0	0	0
4	7	9	"hsa-miR-5009-3p"	"169118"	5370	11590	100	32	32	6	18	33	33	33	6	18	13	0	0	413	363	164	45	62	62	64	31	48	82	80	0	-0.003	-0.003	0.014	0.018	4.278	-0.002	0.003	80	462	100	350	300	Error	-1	351	-1	301	2566	29054	-0.167	9.645	0	0	0
4	8	9	"hsa-miR-4468"	"169320"	5560	11590	100	33	33	6	18	33	33	33	6	18	10	1	0	408	319	177	55	61	61	64	31	48	71	71	0	0.000	0.000	0.017	0.035	6.905	0.001	0.001	80	452	100	347	258	Error	0	347	0	258	2636	25514	0.000	8.226	0	0	0
4	9	9	"hsa-miR-4691-3p"	"169321"	5740	11590	100	33	33	5	15	33	33	33	6	18	13	1	0	174	157	64	40	61	61	61	13	21	77	77	0	0.000	0.000	0.048	0.064	4.525	0.008	0.006	80	430	100	113	96	Error	0	113	0	96	2661	12548	0.000	7.385	0	0	0
4	10	9	"hsa-miR-4695-3p"	"169070"	5910	11580	100	32	32	7	21	33	33	33	6	18	16	0	0	145	135	38	28	60	60	61	13	21	87	86	0	-0.012	-0.013	0.062	0.072	2.587	0.004	0.001	80	449	100	84	74	Error	-1	85	-1	75	2576	10823	-0.167	5.692	0	0	0
4	11	9	"hsa-miR-4755-5p"	"169113"	6100	11590	100	32	33	7	21	33	33	33	6	18	18	2	0	359	320	123	38	61	61	62	17	27	87	87	0	-0.003	0.000	0.022	0.023	5.213	0.001	0.000	80	462	100	297	259	Error	-1	298	0	259	2600	25610	0.000	15.176	0	0	0
4	12	9	"hsa-miR-4728-3p"	"169182"	6280	11580	100	33	33	6	18	33	33	33	6	18	16	1	0	184	179	31	17	62	62	62	17	27	98	98	0	0.000	0.000	0.044	0.039	2.009	-0.001	0.000	80	427	100	122	117	Error	0	122	0	117	2645	14327	0.000	6.882	0	0	0
4	13	9	"hsa-miR-4745-3p"	"169036"	6450	11580	100	33	33	5	15	33	33	33	6	18	13	1	0	52	53	10	18	62	62	62	12	19	3	0	0	0.000	0.000	0.443	0.409	2.675	0.089	0.024	80	438	100	-10	-9	Error	0	-10	0	-9	2618	4275	0.000	-0.750	0	0	0
4	14	9	"hsa-miR-4747-3p"	"169230"	6630	11580	100	33	34	6	17	33	33	33	6	18	17	3	0	91	90	18	20	62	62	62	13	20	78	53	0	0.000	0.036	0.226	0.248	3.298	0.029	0.006	80	450	100	29	29	Error	0	29	1	28	2680	7175	0.167	2.154	0	0	0
4	15	9	"hsa-miR-4755-3p"	"169157"	6810	11580	100	33	33	6	18	33	33	33	6	18	12	3	0	50	52	12	23	61	61	61	13	21	5	0	0	0.000	0.000	0.367	0.395	3.484	0.074	0.018	80	438	100	-11	-9	Error	0	-11	0	-9	2625	4153	0.000	-0.692	0	0	0
4	16	9	"hsa-miR-5707"	"169000"	6990	11580	100	34	33	5	15	33	33	33	6	18	11	1	0	40	41	9	21	60	60	61	13	21	0	0	0	-0.050	0.000	0.214	0.190	2.259	-0.006	0.000	80	450	100	-19	-19	Error	1	-20	0	-19	2660	3309	0.000	-1.538	0	0	0
4	17	9	"hsa-miR-3136-3p"	"169319"	7170	11580	100	32	33	5	15	33	33	33	6	18	8	1	0	317	280	96	34	61	61	62	13	20	90	90	0	-0.004	0.000	0.018	0.026	5.069	-0.003	0.003	80	450	100	255	219	Error	-1	256	0	219	2614	22390	0.000	16.769	0	0	0
4	18	9	"hsa-miR-4524a-3p"	"168996"	7350	11580	100	33	34	5	14	33	33	33	5	15	18	2	0	64	66	15	22	61	61	62	13	20	31	6	0	0.000	0.200	0.364	0.470	2.548	0.056	0.013	80	452	100	3	6	Error	0	3	1	5	2694	5253	0.200	0.308	0	0	0
4	19	9	"hsa-miR-4778-3p"	"169064"	7540	11590	100	35	34	6	17	33	33	34	6	17	21	3	0	108	104	30	28	62	62	63	13	20	80	71	0	0.043	0.024	0.161	0.177	3.303	0.008	0.001	80	452	100	48	43	-4.524	2	46	1	42	2750	8306	0.000	3.154	0	0	0
4	20	9	"hsa-miR-4727-3p"	"169112"	7720	11590	100	33	33	5	15	34	34	34	6	17	7	0	0	98	95	30	31	62	62	63	13	20	67	58	0	-0.028	-0.030	0.180	0.174	2.753	-0.007	0.001	80	430	100	35	32	Error	-1	36	-1	33	2670	7565	-0.167	2.462	0	0	0
4	21	9	"hsa-miR-5684"	"169169"	7890	11590	100	33	34	5	14	34	34	34	5	14	12	2	0	270	234	103	44	61	61	62	20	32	78	78	0	-0.005	0.000	0.021	0.033	6.209	0.002	0.002	80	440	100	208	173	Error	-1	209	0	173	2700	18725	0.000	8.600	0	0	0
4	22	9	"hsa-miR-4523"	"168987"	8080	11590	100	34	34	6	17	34	34	34	5	14	22	6	0	165	146	63	43	64	64	65	20	30	71	70	0	0.000	0.000	0.062	0.089	5.109	0.009	0.006	80	484	100	101	82	Error	0	101	0	82	2757	11674	0.000	4.050	0	0	0
4	1	10	"Empty"	"0"	4290	11780	100	33	33	7	21	33	33	33	6	18	17	2	0	62	61	11	18	59	59	60	14	23	11	0	0	0.000	0.000	0.864	0.877	2.875	0.089	0.018	80	474	100	3	2	Error	0	3	0	2	2634	4916	0.000	0.071	0	0	0
4	2	10	"hsa-miR-3974"	"169365"	4470	11780	100	33	33	6	18	32	32	33	6	18	16	1	0	67	67	15	22	61	61	62	13	20	30	8	0	0.167	0.167	0.385	0.413	3.513	0.133	0.058	80	442	100	7	7	-2.585	1	6	1	6	2607	5352	0.000	0.385	0	0	0
4	3	10	"hsa-miR-4633-3p"	"169160"	4650	11780	100	32	33	7	21	33	33	33	6	18	12	5	0	51	50	11	22	60	60	61	14	22	1	0	0	0.111	0.000	0.345	0.362	2.671	0.055	0.009	80	442	100	-10	-10	-3.170	-1	-9	0	-10	2655	3964	0.000	-0.786	0	0	0
4	4	10	"hsa-miR-5092"	"168992"	4830	11780	100	33	33	7	21	33	33	33	6	18	16	5	0	48	49	10	20	60	60	62	14	22	1	0	0	0.000	0.000	0.333	0.384	3.176	0.105	0.028	80	452	100	-12	-11	Error	0	-12	0	-11	2619	3884	0.000	-0.929	0	0	0
4	5	10	""	"168654"	5010	11780	100	32	32	7	21	33	33	33	7	21	15	1	0	54	55	12	21	61	61	62	13	20	5	1	0	0.143	0.167	0.583	0.520	2.980	0.153	0.049	80	452	100	-8	-7	-2.807	-1	-7	-1	-6	2598	4361	-0.143	-0.538	0	0	0
4	6	10	""	"168713"	5190	11790	100	33	33	6	18	33	33	33	6	18	11	2	0	68	71	18	25	62	62	63	13	20	37	18	0	0.000	0.000	0.304	0.384	2.976	0.111	0.045	80	458	100	6	9	Error	0	6	0	9	2656	5677	0.000	0.615	0	0	0
4	7	10	""	"168957"	5370	11780	100	33	33	6	18	33	33	33	6	18	16	3	0	50	51	13	25	62	62	63	14	22	1	0	0	0.000	0.000	0.288	0.361	3.131	0.048	0.010	80	427	100	-12	-11	Error	0	-12	0	-11	2649	4048	0.000	-0.857	0	0	0
4	8	10	""	"168706"	5560	11780	100	32	32	6	18	33	33	33	6	18	12	2	0	1359	1038	664	63	62	62	63	13	20	83	83	0	-0.001	-0.001	0.008	0.020	10.882	0.000	0.000	80	452	100	1296	975	Error	-1	1297	-1	976	2589	83020	-0.167	75.000	0	0	0
4	9	10	""	"168761"	5740	11780	100	33	33	7	21	33	33	33	6	18	18	5	0	119	117	39	33	61	61	62	13	20	77	71	0	0.000	0.000	0.097	0.126	4.259	0.014	0.005	80	452	100	58	56	Error	0	58	0	56	2662	9344	0.000	4.231	0	0	0
4	10	10	""	"168842"	5920	11780	100	33	33	6	18	33	33	33	6	18	12	5	0	170	153	60	39	61	61	63	14	22	81	76	0	0.000	0.000	0.048	0.053	4.025	0.004	0.002	80	461	100	109	92	Error	0	109	0	92	2647	12263	0.000	6.429	0	0	0
4	11	10	""	"169268"	6100	11780	100	33	33	6	18	33	33	33	6	18	13	5	0	433	347	204	58	63	63	64	17	26	78	72	0	0.000	0.000	0.020	0.039	6.453	0.002	0.003	80	440	100	370	284	Error	0	370	0	284	2618	27723	0.000	16.647	0	0	0
4	12	10	"Empty"	"0"	6270	11780	100	32	33	6	18	33	33	33	6	18	13	5	0	54	57	13	22	62	62	64	16	25	8	1	0	0.125	0.000	0.462	0.487	2.883	0.120	0.054	80	449	100	-9	-5	-3.000	-1	-8	0	-5	2617	4540	0.000	-0.437	0	0	0
4	13	10	""	"168936"	6450	11780	100	33	33	6	18	32	32	33	6	18	18	1	0	448	410	117	28	62	62	63	12	19	96	95	0	0.003	0.003	0.014	0.012	2.109	0.002	0.003	80	460	100	387	349	-8.592	1	386	1	348	2650	32809	0.000	28.917	0	0	0
4	14	10	"Empty"	"0"	6630	11780	100	34	33	6	18	33	33	33	6	18	13	1	0	58	59	12	20	62	62	63	14	22	8	1	0	-0.250	0.000	0.500	0.475	3.084	0.112	0.056	80	450	100	-3	-3	Error	1	-4	0	-3	2667	4732	0.000	-0.286	0	0	0
4	15	10	"Empty"	"0"	6810	11780	100	31	32	5	15	33	33	33	6	18	11	1	0	62	64	14	21	61	61	61	12	19	25	6	0	-2.000	-0.333	0.390	0.463	2.581	0.040	0.005	80	450	100	-1	2	Error	-2	1	-1	3	2594	5109	-0.167	0.250	0	0	0
4	16	10	"Empty"	"0"	6990	11780	100	33	33	5	15	33	33	33	6	18	12	0	0	63	63	13	20	61	61	61	12	19	20	3	0	0.000	0.000	0.366	0.482	3.234	0.069	0.015	80	460	100	2	2	Error	0	2	0	2	2662	5060	0.000	0.167	0	0	0
4	17	10	"Empty"	"0"	7170	11780	100	34	33	5	15	33	33	33	6	18	10	0	0	64	64	15	23	60	60	62	13	20	23	5	0	0.250	0.000	0.385	0.453	2.398	0.023	0.002	80	460	100	5	4	-2.000	1	4	0	4	2635	5113	0.000	0.154	0	0	0
4	18	10	"Empty"	"0"	7350	11770	100	34	34	5	14	33	33	33	5	15	21	1	0	63	65	12	18	62	62	63	12	19	20	5	0	1.000	0.333	0.600	0.518	3.427	0.052	0.008	80	452	100	2	4	0.000	1	1	1	3	2688	5172	0.200	0.167	0	0	0
4	19	10	"Empty"	"0"	7530	11770	100	33	33	5	15	34	34	34	5	14	10	0	0	63	64	12	18	63	63	63	13	20	16	1	0	100000.000	-1.000	0.500	0.496	3.072	0.027	0.003	80	442	100	-1	0	16.610	-1	0	-1	1	2633	5105	-0.200	0.077	0	0	0
4	20	10	"Empty"	"0"	7710	11770	100	33	33	5	15	34	34	34	5	14	10	0	0	61	62	11	17	61	61	63	13	20	15	0	0	100000.000	-1.000	0.500	0.451	2.734	0.021	0.001	80	442	100	-1	0	16.610	-1	0	-1	1	2655	4992	-0.200	-0.077	0	0	0
4	21	10	"Empty"	"0"	7890	11770	100	34	34	5	14	34	34	34	5	14	13	1	0	65	66	13	19	62	62	63	13	20	23	3	0	0.000	0.000	0.333	0.325	3.000	0.003	0.000	80	450	100	3	4	Error	0	3	0	4	2717	5259	0.000	0.231	0	0	0
4	22	10	"Empty"	"0"	8070	11770	100	33	34	5	14	34	34	34	5	14	16	3	0	63	64	12	18	62	62	63	15	23	8	0	0	-1.000	0.000	0.357	0.408	3.000	0.028	0.003	80	474	100	0	2	Error	-1	1	0	2	2706	5089	0.000	0.067	0	0	0
4	1	11	"Empty"	"0"	4290	11960	100	32	33	6	18	33	33	32	6	18	15	3	0	60	61	14	22	59	59	61	14	22	18	2	0	-1.000	0.000	0.404	0.539	3.073	0.108	0.039	80	496	100	0	2	Error	-1	1	0	2	2611	4880	0.167	0.000	0	0	0
4	2	11	""	"28161"	4470	11960	100	33	33	7	21	32	32	33	6	18	23	2	0	62	63	14	22	59	59	61	13	21	18	7	0	0.333	0.250	0.466	0.525	2.963	0.129	0.039	80	464	100	4	5	-1.585	1	3	1	4	2645	5040	0.000	0.154	0	0	0
4	3	11	"hsa-miR-380-5p"	"13170"	4650	11960	100	34	33	6	18	33	33	33	6	18	12	0	0	49	51	14	27	60	60	62	15	24	5	1	0	-0.091	0.000	0.333	0.352	3.272	0.026	0.002	80	464	100	-10	-9	Error	1	-11	0	-9	2658	4074	0.000	-0.733	0	0	0
4	4	11	""	"42958"	4830	11970	100	32	32	6	18	33	33	33	6	18	12	1	0	643	519	259	49	60	60	61	15	24	86	85	0	-0.002	-0.002	0.010	0.017	6.887	-0.001	0.001	80	478	100	582	458	Error	-1	583	-1	459	2545	41518	-0.167	30.533	0	0	0
4	5	11	"hsa-miR-320b"	"46324"	5020	11970	100	32	32	6	18	32	32	33	6	18	17	2	0	1631	1187	766	64	60	60	61	13	21	85	78	0	0.000	0.000	0.006	0.013	11.812	0.000	0.000	80	452	100	1571	1127	Error	0	1571	0	1127	2590	94948	-0.167	86.615	0	0	0
4	6	11	""	"17433"	5200	11970	100	32	33	6	18	33	33	33	6	18	13	1	0	134	127	44	34	61	61	62	13	20	77	77	0	-0.014	0.000	0.092	0.112	3.945	0.012	0.005	80	436	100	72	66	Error	-1	73	0	66	2621	10122	0.000	5.000	0	0	0
4	7	11	""	"11202"	5360	11940	100	33	33	6	18	32	32	33	6	18	16	2	0	67	71	20	28	62	62	63	14	22	35	16	0	0.200	0.111	0.231	0.277	3.763	0.029	0.005	80	428	100	6	10	-2.322	1	5	1	9	2606	5644	0.000	0.571	0	0	0
4	8	11	""	"42939"	5550	11960	100	33	33	6	18	32	32	33	6	18	21	2	0	1105	933	393	42	62	62	62	13	20	92	88	0	0.001	0.001	0.005	0.006	4.595	0.000	0.000	80	479	100	1044	872	Error	1	1043	1	871	2624	74662	0.000	67.000	0	0	0
4	9	11	"hsa-miR-152-3p"	"17676"	5740	11970	100	32	32	6	18	33	33	33	6	18	15	2	0	373	304	159	52	61	61	62	13	20	78	76	0	-0.003	-0.004	0.018	0.027	7.556	-0.002	0.002	80	459	100	311	242	Error	-1	312	-1	243	2582	24298	-0.167	18.615	0	0	0
4	10	11	"hsa-miR-650"	"17593"	5910	11970	100	32	32	6	18	33	33	33	6	18	11	1	0	77	78	18	23	61	61	64	33	51	20	0	0	-0.062	-0.059	0.273	0.288	3.279	-0.002	0.000	80	448	100	15	16	Error	-1	16	-1	17	2569	6235	-0.167	0.424	0	0	0
4	11	11	"hsa-miR-27a-3p"	"46483"	6090	11970	100	33	33	6	18	33	33	33	6	18	13	0	0	2041	1534	900	58	62	62	65	32	49	81	80	0	0.000	0.000	0.003	0.006	12.361	0.000	0.001	80	470	100	1979	1472	Error	0	1979	0	1472	2601	122716	0.000	45.906	0	0	0
4	12	11	"hsa-let-7g-5p"	"46438"	6280	11970	100	33	32	6	18	33	33	33	6	18	11	0	0	15347	11287	8605	76	62	62	63	14	22	91	80	0	0.000	0.000	0.000	0.001	24.313	0.000	0.000	80	466	100	15285	11224	Error	0	15285	-1	11225	2592	902944	-0.167	801.714	0	0	0
4	13	11	"hsa-miR-490-3p"	"42703"	6450	11970	100	33	33	6	18	33	33	33	6	18	11	1	0	460	378	178	47	62	62	62	13	20	81	80	0	0.000	0.000	0.011	0.016	5.638	0.000	0.000	80	449	100	398	316	Error	0	398	0	316	2609	30270	0.000	24.308	0	0	0
4	14	11	""	"28054"	6630	11960	100	33	33	5	15	33	33	33	6	18	11	1	0	69	69	13	18	63	63	63	15	23	21	5	0	0.000	0.000	0.667	0.507	3.401	0.058	0.022	80	464	100	6	6	Error	0	6	0	6	2622	5497	0.000	0.400	0	0	0
4	15	11	""	"14302"	6810	11960	100	33	33	5	15	33	33	33	6	18	7	1	0	48	51	11	21	61	61	62	13	20	2	0	0	0.000	0.000	0.391	0.366	3.016	0.014	0.001	80	464	100	-13	-10	Error	0	-13	0	-10	2614	4056	0.000	-0.846	0	0	0
4	16	11	"hsa-miR-627-5p"	"17625"	6990	11970	100	33	33	6	18	33	33	33	6	18	15	1	0	123	117	40	34	63	63	63	13	20	75	72	0	0.000	0.000	0.084	0.112	3.988	-0.001	0.000	80	468	100	60	54	Error	0	60	0	54	2604	9343	0.000	4.154	0	0	0
4	17	11	"hsa-miR-744-5p"	"27568"	7170	11970	100	34	34	6	17	33	33	33	6	18	21	2	0	955	696	550	79	62	62	63	12	19	72	70	0	0.001	0.002	0.008	0.020	9.803	0.002	0.014	80	468	100	894	635	-9.803	1	893	1	634	2732	55664	0.167	52.750	0	0	0
4	18	11	"hsa-miR-593-5p"	"42478"	7350	11960	100	33	32	5	15	33	33	33	6	18	8	0	0	59	61	14	22	62	62	62	12	19	15	7	0	0.000	1.000	0.603	0.582	2.789	0.027	0.005	80	468	100	-3	-2	Error	0	-3	-1	-1	2587	4906	-0.167	-0.083	0	0	0
4	19	11	"hsa-miR-323a-5p"	"42457"	7530	11960	100	34	34	5	14	33	33	33	5	15	12	2	0	52	54	11	20	61	61	62	12	19	8	0	0	-0.111	-0.143	0.333	0.395	2.224	-0.018	0.001	80	468	100	-8	-6	Error	1	-9	1	-7	2685	4295	0.200	-0.667	0	0	0
4	20	11	"ebv-miR-BART3-3p"	"17589"	7710	11960	100	35	34	6	17	33	33	33	5	15	20	5	0	53	54	12	22	62	62	63	12	19	6	0	0	-0.222	-0.125	0.364	0.417	2.514	0.002	0.000	80	474	100	-7	-7	Error	2	-9	1	-8	2698	4286	0.200	-0.750	0	0	0
4	21	11	"hsa-miR-638"	"42832"	7890	11970	100	32	33	6	18	34	34	34	5	14	13	5	0	340	276	136	49	64	64	64	13	20	80	78	0	-0.007	-0.005	0.026	0.031	4.273	-0.009	0.030	80	456	100	274	211	Error	-2	276	-1	212	2621	22102	-0.200	16.308	0	0	0
4	22	11	"Empty"	"0"	8060	11960	100	33	33	5	15	34	34	34	5	14	12	2	0	59	61	12	19	62	62	63	13	20	13	1	0	0.333	1.000	0.483	0.387	3.338	-0.027	0.003	80	488	100	-4	-2	-1.585	-1	-3	-1	-1	2638	4878	-0.200	-0.154	0	0	0
4	1	12	""	"42712"	4310	12180	100	33	33	6	18	32	32	32	6	18	17	5	0	57	58	13	22	60	60	61	14	22	10	2	0	-0.333	-0.500	0.519	0.481	3.324	0.066	0.015	80	506	100	-2	-1	Error	1	-3	1	-2	2664	4609	0.167	-0.214	0	0	0
4	2	12	"spike_control_v2_40"	"29001"	4490	12180	100	32	32	6	18	33	33	33	6	18	12	1	0	314	250	128	51	61	61	62	14	22	78	73	0	-0.004	-0.005	0.033	0.054	5.712	0.001	0.000	80	462	100	252	188	Error	-1	253	-1	189	2540	19995	-0.167	13.429	0	0	0
4	3	12	""	"42748"	4660	12180	100	33	33	7	21	33	33	33	6	18	16	2	0	53	53	10	18	61	61	62	14	22	2	0	0	0.000	0.000	0.540	0.498	2.788	0.057	0.009	80	462	100	-8	-8	Error	0	-8	0	-8	2606	4232	0.000	-0.643	0	0	0
4	4	12	""	"42807"	4840	12180	100	33	32	5	15	33	33	33	6	18	13	0	0	112	105	34	32	61	61	61	13	21	75	73	0	0.000	-0.023	0.071	0.099	3.697	0.010	0.002	80	480	100	51	43	Error	0	51	-1	44	2596	8378	-0.167	3.385	0	0	0
4	5	12	"hsa-miR-1224-5p"	"46462"	5030	12150	100	32	32	6	18	32	32	33	6	18	13	2	0	63	65	17	26	60	60	62	14	22	25	7	0	0.000	0.000	0.478	0.539	3.407	0.024	0.002	80	448	100	3	5	Error	0	3	0	5	2573	5196	-0.167	0.214	0	0	0
4	6	12	"hsa-miR-1178-3p"	"46822"	5190	12180	100	33	32	7	21	32	32	33	6	18	18	2	0	82	85	27	31	61	61	61	12	19	60	47	0	0.048	0.000	0.229	0.280	4.880	0.027	0.006	80	436	100	22	24	-4.392	1	21	0	24	2587	6775	-0.167	2.000	0	0	0
4	7	12	"hsa-miR-758-3p"	"28759"	5370	12170	100	33	33	7	21	33	33	33	6	18	15	1	0	49	49	11	22	63	63	63	13	20	2	0	0	0.000	0.000	0.286	0.271	2.416	0.065	0.014	80	474	100	-14	-14	Error	0	-14	0	-14	2623	3944	0.000	-1.077	0	0	0
4	8	12	""	"17527"	5550	12170	100	33	33	6	18	33	33	33	6	18	15	1	0	75	75	18	24	62	62	63	16	25	35	13	0	0.000	0.000	0.209	0.239	3.378	0.042	0.013	80	468	100	13	13	Error	0	13	0	13	2644	5993	0.000	0.750	0	0	0
4	9	12	"hsa-miR-181c-5p"	"42496"	5730	12170	100	33	33	6	18	33	33	33	6	18	16	2	0	69	69	17	24	61	61	62	15	24	31	8	0	0.000	0.000	0.444	0.430	2.789	0.063	0.030	80	461	100	8	8	Error	0	8	0	8	2653	5546	0.000	0.467	0	0	0
4	10	12	"hsa-miR-146b-5p"	"10306"	5910	12170	100	33	33	6	18	33	33	33	6	18	15	3	0	10613	8928	3561	39	62	62	63	14	22	98	97	0	0.000	0.000	0.001	0.001	11.109	0.000	0.001	80	460	100	10551	8866	Error	0	10551	0	8866	2668	714263	0.000	633.214	0	0	0
4	11	12	""	"46982"	6090	12170	100	34	33	6	18	33	33	33	6	18	11	1	0	54	55	11	20	62	62	62	13	20	8	0	0	-0.125	0.000	0.333	0.425	2.719	0.061	0.010	80	469	100	-7	-7	Error	1	-8	0	-7	2650	4362	0.000	-0.538	0	0	0
4	12	12	""	"46538"	6270	12180	100	33	32	6	18	33	33	33	6	18	12	0	0	169	152	62	40	62	62	63	14	22	75	72	0	0.000	-0.011	0.041	0.071	6.895	0.003	0.001	80	446	100	107	89	Error	0	107	-1	90	2586	12171	-0.167	6.357	0	0	0
4	13	12	"hsa-miR-20b-3p"	"17882"	6440	12170	100	34	33	6	18	33	33	33	6	18	10	0	0	154	148	43	29	61	61	63	13	20	88	87	0	0.011	0.000	0.040	0.050	3.491	-0.002	0.000	80	460	100	94	87	-6.539	1	93	0	87	2609	11861	0.000	6.538	0	0	0
4	14	12	""	"42765"	6630	12180	100	32	33	6	18	33	33	33	6	18	21	3	0	292	238	138	57	61	61	62	13	20	70	67	0	-0.004	0.000	0.038	0.071	7.219	0.001	0.000	80	474	100	230	177	Error	-1	231	0	177	2637	19031	0.000	13.538	0	0	0
4	15	12	""	"46921"	6810	12180	100	33	33	6	18	33	33	33	6	18	15	1	0	401	336	216	64	61	61	62	12	19	78	76	0	0.000	0.000	0.022	0.049	8.033	0.001	0.001	80	464	100	340	275	Error	0	340	0	275	2653	26914	0.000	22.833	0	0	0
4	16	12	"hsa-miR-612"	"27551"	6990	12180	100	34	34	5	14	33	33	33	6	18	11	1	0	132	128	44	34	62	62	63	13	20	83	75	0	0.014	0.015	0.063	0.081	3.704	0.007	0.002	80	458	100	71	67	-6.129	1	70	1	66	2697	10223	0.167	5.000	0	0	0
4	17	12	""	"42481"	7170	12180	100	33	33	6	18	33	33	33	5	15	15	5	0	125	116	43	37	62	62	63	13	20	75	70	0	0.000	0.000	0.065	0.082	3.419	0.002	0.000	80	468	100	63	54	Error	0	63	0	54	2623	9248	0.000	4.077	0	0	0
4	18	12	""	"42864"	7350	12170	100	33	33	5	15	33	33	33	6	18	10	0	0	110	106	27	25	61	61	62	13	20	81	76	0	0.000	0.000	0.101	0.101	2.665	-0.001	0.000	80	487	100	49	45	Error	0	49	0	45	2644	8505	0.000	3.385	0	0	0
4	19	12	"hsa-miR-593-3p"	"42504"	7540	12170	100	34	33	5	15	33	33	33	6	18	10	1	0	266	231	95	41	61	61	62	13	20	90	85	0	0.005	0.000	0.020	0.028	4.257	0.002	0.002	80	466	100	206	170	-7.679	1	205	0	170	2670	18467	0.000	13.000	0	0	0
4	20	12	"ebv-miR-BART15"	"42897"	7710	12180	100	33	32	6	18	34	34	34	5	14	10	2	0	80	84	26	30	61	61	63	12	19	57	46	0	-0.053	-0.087	0.250	0.302	3.983	-0.019	0.004	80	452	100	18	21	Error	-1	19	-2	23	2587	6680	-0.400	1.750	0	0	0
4	21	12	"hsa-miR-16-2-3p"	"42874"	7890	12170	100	32	32	6	18	34	34	34	5	14	12	2	0	50	51	10	19	61	61	63	13	20	1	0	0	0.182	0.200	0.500	0.429	2.591	0.087	0.027	80	470	100	-13	-12	-2.459	-2	-11	-2	-10	2581	4102	-0.400	-0.923	0	0	0
4	22	12	""	"42742"	8070	12170	100	32	33	6	18	35	35	34	5	14	11	3	0	57	56	11	19	61	61	63	13	20	3	1	0	0.750	0.400	0.500	0.524	3.160	0.069	0.015	80	490	100	-7	-7	-0.415	-3	-4	-2	-5	2623	4507	-0.200	-0.538	0	0	0
4	1	13	"hsa-miR-571"	"17490"	4310	12370	100	32	33	7	21	33	33	33	6	18	15	3	0	63	64	14	21	61	61	62	14	22	18	3	0	-0.500	0.000	0.438	0.477	3.614	0.067	0.017	80	484	100	1	3	Error	-1	2	0	3	2619	5115	0.000	0.143	0	0	0
4	2	13	"hsa-miR-1207-5p"	"46565"	4490	12370	100	33	32	6	18	32	32	33	6	18	18	1	0	271	221	115	52	61	61	62	14	22	78	75	0	0.005	0.000	0.031	0.053	6.207	-0.004	0.003	80	442	100	211	160	-7.714	1	210	0	160	2588	17694	-0.167	11.357	0	0	0
4	3	13	"spike_control_v2_37"	"28684"	4670	12370	100	33	32	6	18	32	32	32	6	18	13	1	0	251	203	108	53	60	60	61	14	22	73	70	0	0.005	0.000	0.021	0.034	7.436	-0.002	0.001	80	430	100	192	143	-7.577	1	191	0	143	2568	16265	0.000	10.143	0	0	0
4	4	13	"hsa-miR-649"	"15619"	4840	12370	100	33	33	6	18	32	32	32	6	18	17	5	0	102	99	31	31	61	61	62	15	24	78	63	0	0.024	0.026	0.110	0.112	2.794	0.002	0.000	80	430	100	42	39	-5.358	1	41	1	38	2647	7892	0.167	2.467	0	0	0
4	5	13	"hsa-miR-136-5p"	"10943"	5020	12360	100	34	33	6	18	32	32	32	6	18	12	5	0	69	69	16	23	61	61	62	14	22	33	10	0	0.250	0.125	0.250	0.298	3.150	0.098	0.032	80	478	100	10	9	-2.000	2	8	1	8	2674	5540	0.167	0.500	0	0	0
4	6	13	""	"42706"	5210	12360	100	33	33	6	18	32	32	33	6	18	20	0	0	267	263	74	28	60	60	61	14	22	95	95	0	0.005	0.005	0.020	0.022	3.762	-0.001	0.000	80	448	100	208	204	-7.693	1	207	1	203	2609	21078	0.000	14.429	0	0	0
4	7	13	"hsa-miR-183-5p"	"10977"	5380	12360	100	33	32	6	18	33	33	33	6	18	10	2	0	13503	10469	5305	50	61	61	62	16	25	95	87	0	0.000	0.000	0.000	0.000	3.686	0.000	0.000	80	449	100	13442	10407	Error	0	13442	-1	10408	2591	837550	-0.167	650.438	0	0	0
4	8	13	"hsa-let-7a-2-3p"	"42530"	5560	12360	100	33	32	6	18	33	33	33	6	18	11	3	0	64	65	12	18	62	62	63	13	20	18	2	0	0.000	-0.333	0.646	0.641	3.268	0.089	0.018	80	461	100	2	2	Error	0	2	-1	3	2595	5199	-0.167	0.154	0	0	0
4	9	13	""	"42569"	5740	12360	100	32	32	6	18	33	33	33	6	18	12	1	0	60	59	13	22	62	62	63	15	23	7	0	0	0.500	0.333	0.429	0.528	4.036	0.019	0.001	80	452	100	-3	-4	-1.000	-1	-2	-1	-3	2583	4750	-0.167	-0.267	0	0	0
4	10	13	""	"46639"	5920	12360	100	34	33	6	18	33	33	33	6	18	18	1	0	460	405	152	37	62	62	63	15	23	92	91	0	0.003	0.000	0.017	0.018	4.436	0.001	0.000	80	460	100	399	343	-8.637	1	398	0	343	2647	32402	0.000	22.800	0	0	0
4	11	13	"hsa-miR-196a-5p"	"10990"	6100	12370	100	33	34	7	20	33	33	33	6	18	18	3	0	1220	989	566	57	61	61	62	15	24	82	81	0	0.000	0.001	0.006	0.010	10.060	0.000	0.000	80	451	100	1159	929	Error	0	1159	1	928	2685	79128	0.167	61.800	0	0	0
4	12	13	"hsa-miR-487b-3p"	"14285"	6280	12360	100	32	33	5	15	33	33	33	6	18	12	0	0	97	95	20	21	62	62	63	12	19	85	67	0	-0.029	0.000	0.194	0.203	3.102	0.024	0.007	80	442	100	34	33	Error	-1	35	0	33	2609	7613	0.000	2.667	0	0	0
4	13	13	"hsa-miR-380-3p"	"27546"	6460	12360	100	33	33	6	18	33	33	33	6	18	16	3	0	64	65	16	24	62	62	62	13	20	22	7	0	0.000	0.000	0.594	0.518	2.460	0.093	0.036	80	462	100	2	3	Error	0	2	0	3	2650	5233	0.000	0.231	0	0	0
4	14	13	"hsa-miR-101-3p"	"31026"	6640	12360	100	32	32	5	15	33	33	33	6	18	10	0	0	929	878	183	20	61	61	62	14	22	100	100	0	-0.001	-0.001	0.005	0.004	2.270	-0.001	0.008	80	442	100	867	816	Error	-1	868	-1	817	2546	70243	-0.167	58.286	0	0	0
4	15	13	"hsa-miR-29b-3p"	"11040"	6820	12360	100	33	33	6	18	33	33	33	6	18	17	2	0	339	312	102	32	61	61	62	13	20	91	91	0	0.000	0.000	0.020	0.027	4.026	-0.001	0.000	80	430	100	278	251	Error	0	278	0	251	2669	24988	0.000	19.231	0	0	0
4	16	13	"hsa-miR-517-5p"	"13130"	6990	12360	100	33	33	6	18	33	33	33	6	18	12	0	0	326	287	113	39	61	61	62	13	20	86	83	0	0.000	0.000	0.021	0.037	6.722	0.005	0.013	80	440	100	265	226	Error	0	265	0	226	2660	22972	0.000	17.308	0	0	0
4	17	13	""	"46461"	7180	12370	100	33	33	5	15	33	33	33	6	18	12	0	0	99	97	29	29	60	60	62	13	20	70	60	0	0.000	0.000	0.108	0.175	3.907	-0.016	0.005	80	452	100	39	37	Error	0	39	0	37	2645	7735	0.000	2.692	0	0	0
4	18	13	"hsa-miR-506-3p"	"11138"	7360	12370	100	33	34	5	14	33	33	33	5	15	15	3	0	92	93	23	24	62	62	63	12	19	78	60	0	0.000	0.032	0.142	0.140	2.087	0.031	0.012	80	461	100	30	32	Error	0	30	1	31	2697	7438	0.200	2.500	0	0	0
4	19	13	""	"46293"	7540	12360	100	33	33	6	18	33	33	33	5	15	17	2	0	70	71	15	21	63	63	64	13	20	26	8	0	0.000	0.000	0.385	0.407	3.466	-0.035	0.006	80	452	100	7	8	Error	0	7	0	8	2633	5647	0.000	0.538	0	0	0
4	20	13	""	"28547"	7720	12360	100	33	34	6	17	34	34	34	5	14	13	5	0	250	229	102	44	63	63	63	13	20	86	83	0	-0.005	0.000	0.034	0.038	4.248	-0.003	0.002	80	452	100	186	166	Error	-1	187	0	166	2691	18337	0.000	12.769	0	0	0
4	21	13	""	"146101"	7910	12370	100	34	34	5	14	34	34	34	5	14	13	0	0	185	164	83	50	62	62	63	13	20	70	68	0	0.000	0.000	0.042	0.064	5.601	-0.002	0.000	80	462	100	123	102	Error	0	123	0	102	2690	13106	0.000	7.769	0	0	0
4	22	13	""	"145998"	8090	12350	100	34	34	6	17	34	34	34	5	14	15	1	0	63	65	13	20	63	63	64	13	20	20	6	0	0.000	0.000	0.679	0.611	4.938	0.010	0.000	80	475	100	0	2	Error	0	0	0	2	2697	5233	0.000	0.077	0	0	0
4	1	14	""	"146118"	4310	12560	100	33	33	6	18	33	33	33	6	18	18	0	0	181	165	59	35	61	61	62	14	22	86	81	0	0.000	0.000	0.051	0.071	3.771	0.000	0.000	80	451	100	120	104	Error	0	120	0	104	2624	13163	0.000	7.357	0	0	0
4	2	14	"hsv2-miR-H4-5p"	"146045"	4480	12550	100	33	33	6	18	33	33	33	6	18	11	2	0	60	60	12	20	60	60	61	15	24	11	0	0	0.000	0.000	0.421	0.455	3.178	0.077	0.016	80	430	100	0	0	Error	0	0	0	0	2621	4773	0.000	-0.067	0	0	0
4	3	14	""	"13146"	4660	12550	100	32	32	5	15	33	33	32	6	18	6	0	0	59	58	13	22	60	60	61	15	24	11	1	0	1.000	0.500	0.380	0.415	2.429	0.114	0.046	80	432	100	-2	-3	0.000	-1	-1	-1	-2	2567	4659	0.000	-0.200	0	0	0
4	4	14	"spike_control_v2_35"	"28568"	4840	12550	100	33	33	7	21	32	32	32	6	18	16	6	0	180	164	58	35	60	60	62	15	24	83	83	0	0.008	0.010	0.050	0.071	4.908	0.002	0.000	80	432	100	121	105	-6.907	1	120	1	104	2621	13148	0.167	6.800	0	0	0
4	5	14	"hsa-miR-2054"	"145987"	5020	12550	100	33	33	6	18	32	32	33	6	18	17	1	0	48	49	10	20	62	62	63	13	20	0	0	0	-0.071	-0.077	0.244	0.265	3.309	0.057	0.011	80	471	100	-13	-12	Error	1	-14	1	-13	2611	3902	0.000	-1.077	0	0	0
4	6	14	"hsa-miR-767-5p"	"146111"	5210	12560	100	33	33	5	15	33	33	33	6	18	8	0	0	247	215	86	40	61	61	61	13	21	85	82	0	0.000	0.000	0.029	0.034	3.894	-0.001	0.000	80	460	100	186	154	Error	0	186	0	154	2635	17235	0.000	11.846	0	0	0
4	7	14	"hsa-miR-652-5p"	"145933"	5390	12560	100	33	33	6	18	33	33	33	6	18	8	1	0	179	164	59	35	61	61	62	16	25	86	80	0	0.000	0.000	0.048	0.057	4.135	0.002	0.000	80	451	100	118	103	Error	0	118	0	103	2608	13083	0.000	6.375	0	0	0
4	8	14	"hsv1-miR-H3-3p"	"146058"	5570	12560	100	33	32	6	18	33	33	33	6	18	15	1	0	2569	1796	1180	65	62	62	62	13	20	85	82	0	0.000	-0.001	0.002	0.005	9.812	0.000	0.002	80	439	100	2507	1733	Error	0	2507	-1	1734	2594	143717	-0.167	133.385	0	0	0
4	9	14	"SNORD110"	"145666"	5740	12550	100	33	33	6	18	33	33	33	6	18	15	3	0	449	416	110	26	62	62	63	15	23	98	98	0	0.000	0.000	0.011	0.014	4.339	0.000	0.000	80	430	100	387	354	Error	0	387	0	354	2651	33280	0.000	23.533	0	0	0
4	10	14	""	"146206"	5920	12560	100	33	33	6	18	32	32	33	6	18	16	1	0	1509	1192	621	52	61	61	62	14	22	85	82	0	0.001	0.001	0.005	0.007	6.226	0.000	0.000	80	448	100	1449	1132	Error	1	1448	1	1131	2622	95330	0.000	80.714	0	0	0
4	11	14	""	"146026"	6110	12550	100	32	32	6	18	33	33	33	6	18	10	0	0	119	115	40	34	61	61	62	14	22	77	75	0	-0.017	-0.019	0.067	0.088	3.507	-0.009	0.003	80	441	100	57	53	Error	-1	58	-1	54	2591	9198	-0.167	3.786	0	0	0
4	12	14	"hsv1-miR-H5-3p"	"146098"	6280	12550	100	33	32	6	18	33	33	33	6	18	13	0	0	758	661	276	41	62	62	63	14	22	88	87	0	0.000	-0.002	0.007	0.010	4.793	-0.001	0.003	80	440	100	696	598	Error	0	696	-1	599	2591	52849	-0.167	42.714	0	0	0
4	13	14	""	"146004"	6470	12560	100	33	33	7	21	33	33	33	6	18	16	1	0	259	218	103	47	61	61	62	14	22	82	80	0	0.000	0.000	0.035	0.046	4.340	-0.004	0.003	80	438	100	198	157	Error	0	198	0	157	2625	17432	0.000	11.143	0	0	0
4	14	14	"hsa-miR-2115-3p"	"146161"	6640	12550	100	33	33	6	18	33	33	33	6	18	16	1	0	3369	2741	1260	45	61	61	62	13	20	91	88	0	0.000	0.000	0.002	0.003	9.837	0.000	0.003	80	440	100	3308	2680	Error	0	3308	0	2680	2663	219259	0.000	206.077	0	0	0
4	15	14	"hsa-miR-1912"	"146168"	6830	12550	100	34	34	6	17	33	33	33	6	18	18	5	0	86	88	23	26	62	62	62	12	19	71	50	0	0.042	0.038	0.164	0.196	3.375	0.057	0.032	80	450	100	25	27	-4.585	1	24	1	26	2743	7024	0.167	2.167	0	0	0
4	16	14	""	"146133"	7000	12550	100	34	33	6	18	33	33	33	6	18	18	1	0	112	108	28	25	61	61	63	14	22	85	73	0	0.020	0.000	0.103	0.092	2.958	0.013	0.003	80	430	100	52	47	-5.672	1	51	0	47	2657	8645	0.000	3.214	0	0	0
4	17	14	"hsv1-miR-H7-3p"	"146090"	7180	12550	100	35	34	6	17	33	33	33	6	18	15	3	0	377	364	89	24	60	60	62	15	24	100	98	0	0.006	0.003	0.018	0.017	2.419	0.001	0.001	80	432	100	319	305	-7.308	2	317	1	304	2706	29134	0.167	20.133	0	0	0
4	18	14	"spike_control_v2_46"	"29837"	7360	12560	100	35	33	6	18	33	33	34	5	14	17	5	0	103	100	28	28	61	61	62	13	20	81	75	0	0.048	0.000	0.092	0.122	2.944	0.010	0.002	80	430	100	44	39	-4.392	2	42	0	39	2664	8015	-0.200	2.923	0	0	0
4	19	14	""	"145870"	7540	12550	100	34	33	5	15	33	33	34	6	17	5	2	0	44	45	10	22	62	62	63	12	19	0	0	0	-0.056	0.000	0.246	0.237	3.114	0.076	0.026	80	442	100	-17	-17	Error	1	-18	0	-17	2673	3616	-0.167	-1.500	0	0	0
4	20	14	"hsa-miR-605-5p"	"145736"	7720	12550	100	33	33	6	18	34	34	34	5	14	10	1	0	78	78	15	19	63	63	64	12	18	56	25	0	-0.067	-0.067	0.201	0.217	3.569	0.039	0.009	80	442	100	14	14	Error	-1	15	-1	15	2635	6219	-0.200	1.167	0	0	0
4	21	14	"hsa-miR-875-5p"	"145721"	7900	12550	100	33	34	6	17	34	34	34	5	14	12	1	0	47	49	11	22	63	63	64	13	20	0	0	0	0.063	0.000	0.273	0.279	3.541	0.030	0.005	80	420	100	-17	-14	-4.000	-1	-16	0	-14	2711	3904	0.000	-1.154	0	0	0
4	22	14	"hsa-miR-92a-3p"	"145693"	8070	12540	100	34	34	5	14	33	33	34	5	14	18	1	0	4294	3564	1474	41	64	64	65	13	20	98	95	0	0.000	0.000	0.001	0.001	4.622	0.000	0.001	80	463	100	4231	3501	Error	1	4230	1	3500	2691	285126	0.000	269.154	0	0	0
4	1	15	"hsa-miR-639"	"145962"	4290	12730	100	33	33	7	21	32	32	33	6	18	21	3	0	277	250	95	38	60	60	61	14	22	86	83	0	0.005	0.005	0.033	0.043	4.823	-0.002	0.001	80	463	100	218	191	-7.762	1	217	1	190	2613	19997	0.000	13.500	0	0	0
4	2	15	"hsa-miR-431-5p"	"145705"	4470	12740	100	33	34	7	20	33	33	33	6	18	21	3	0	2829	2095	1288	61	61	61	61	14	22	83	80	0	0.000	0.000	0.005	0.016	17.122	0.000	0.000	80	442	100	2768	2035	Error	0	2768	1	2034	2685	167566	0.167	145.286	0	0	0
4	3	15	""	"145878"	4650	12730	100	33	33	6	18	32	32	33	6	18	23	3	0	68	69	16	23	61	61	61	13	21	37	13	0	0.143	0.125	0.364	0.348	2.799	0.091	0.029	80	442	100	8	9	-2.807	1	7	1	8	2616	5522	0.000	0.615	0	0	0
4	4	15	"hsa-miR-501-3p"	"145727"	4830	12730	100	32	32	6	18	33	33	33	6	18	10	2	0	59	60	13	21	61	61	61	14	22	12	1	0	0.500	1.000	0.526	0.453	2.913	0.076	0.013	80	462	100	-3	-2	-1.000	-1	-2	-1	-1	2541	4812	-0.167	-0.071	0	0	0
4	5	15	"spike_control_v2_29"	"27968"	5030	12750	100	33	33	6	18	33	33	33	6	18	15	1	0	305	265	111	41	62	62	62	14	22	85	83	0	0.000	0.000	0.026	0.040	6.295	-0.002	0.001	80	448	100	243	203	Error	0	243	0	203	2603	21161	0.000	14.500	0	0	0
4	6	15	"hsa-miR-187-3p"	"145637"	5200	12740	100	33	33	6	18	32	32	33	6	18	23	3	0	302	242	144	59	61	61	62	14	22	73	71	0	0.004	0.006	0.040	0.035	4.430	0.004	0.005	80	408	100	242	182	-7.913	1	241	1	181	2673	19387	0.000	12.857	0	0	0
4	7	15	"hsa-miR-518f-3p"	"145748"	5370	12740	100	32	33	6	18	33	33	33	6	18	13	3	0	54	56	14	25	61	61	62	13	20	10	1	0	0.143	0.000	0.429	0.592	4.311	0.066	0.012	80	420	100	-8	-5	-2.807	-1	-7	0	-5	2614	4498	0.000	-0.462	0	0	0
4	8	15	""	"145917"	5550	12740	100	34	33	6	18	33	33	33	6	18	18	2	0	4535	3418	1921	56	62	62	62	13	20	91	86	0	0.000	0.000	0.002	0.004	11.951	0.000	0.000	80	432	100	4474	3356	Error	1	4473	0	3356	2671	273459	0.000	258.154	0	0	0
4	9	15	"hsa-miR-572"	"147193"	5730	12730	100	33	33	6	18	33	33	33	6	18	10	2	0	48	48	13	27	63	63	63	14	22	1	0	0	0.000	0.000	0.319	0.294	3.492	0.053	0.013	80	442	100	-15	-15	Error	0	-15	0	-15	2614	3835	0.000	-1.071	0	0	0
4	10	15	"hsa-miR-4307"	"147608"	5910	12730	100	32	32	6	18	32	32	33	6	18	15	3	0	93	90	25	27	62	62	62	14	22	70	56	0	0.000	0.000	0.195	0.223	3.839	0.022	0.006	80	430	100	31	28	Error	0	31	0	28	2562	7237	-0.167	2.000	0	0	0
4	11	15	"hsv2-miR-H13"	"147872"	6090	12740	100	32	32	6	18	33	33	33	6	18	8	1	0	78	79	25	31	61	61	62	13	20	53	36	0	-0.059	-0.056	0.231	0.225	3.631	-0.001	0.000	80	443	100	16	17	Error	-1	17	-1	18	2558	6337	-0.167	1.308	0	0	0
4	12	15	"hsa-miR-4287"	"147938"	6270	12730	100	33	32	7	21	33	33	33	5	15	20	6	0	123	114	34	29	63	63	63	12	19	81	76	0	0.000	-0.020	0.102	0.094	3.283	0.001	0.000	80	442	100	60	50	Error	0	60	-1	51	2590	9139	-0.200	4.250	0	0	0
4	13	15	"hsa-miR-3159"	"147814"	6450	12730	100	33	32	6	18	33	33	33	6	18	15	0	0	48	50	13	26	60	60	61	12	19	5	2	0	0.000	0.100	0.400	0.446	3.724	0.006	0.000	80	441	100	-12	-11	Error	0	-12	-1	-10	2585	3969	-0.167	-0.917	0	0	0
4	14	15	""	"147807"	6640	12730	100	33	33	6	18	33	33	33	6	18	16	1	0	1876	1278	976	76	62	62	62	14	22	75	71	0	0.000	0.000	0.004	0.012	11.793	0.000	0.002	80	452	100	1814	1216	Error	0	1814	0	1216	2662	102273	0.000	86.857	0	0	0
4	15	15	""	"147924"	6820	12740	100	33	33	5	15	33	33	33	6	18	8	0	0	108	105	34	32	62	62	63	13	20	77	68	0	0.000	0.000	0.077	0.087	3.117	0.008	0.002	80	442	100	46	43	Error	0	46	0	43	2640	8397	0.000	3.231	0	0	0
4	16	15	"hsa-miR-4316"	"147760"	7000	12730	100	33	33	6	18	33	33	33	6	18	15	1	0	45	48	14	29	63	63	63	13	20	3	1	0	0.000	0.000	0.339	0.388	3.313	-0.010	0.000	80	442	100	-18	-15	Error	0	-18	0	-15	2624	3842	0.000	-1.154	0	0	0
4	17	15	"hsa-miR-4314"	"147544"	7180	12730	100	34	33	5	15	33	33	33	5	15	15	0	0	162	152	50	32	62	62	62	13	20	86	81	0	0.010	0.000	0.040	0.049	2.992	0.007	0.003	80	420	100	101	90	-6.644	1	100	0	90	2648	12172	0.000	6.923	0	0	0
4	18	15	""	"147791"	7350	12730	100	35	34	5	14	33	33	33	6	18	12	1	0	215	190	69	36	61	61	63	14	22	88	83	0	0.013	0.008	0.029	0.038	4.327	0.006	0.005	80	418	100	156	130	-6.267	2	154	1	129	2724	15223	0.167	9.071	0	0	0
4	19	15	""	"147810"	7540	12730	100	33	33	6	18	34	34	34	6	17	11	0	0	90	89	26	29	63	63	64	13	20	66	51	0	-0.037	-0.038	0.209	0.209	4.145	0.007	0.001	80	442	100	26	25	Error	-1	27	-1	26	2623	7119	-0.167	1.923	0	0	0
4	20	15	""	"147737"	7720	12730	100	33	34	6	17	34	34	34	5	14	15	5	0	610	460	255	55	63	63	65	13	20	81	77	0	-0.002	0.000	0.019	0.040	9.653	-0.001	0.001	80	430	100	546	397	Error	-1	547	0	397	2686	36782	0.000	30.385	0	0	0
4	21	15	"hsv1-miR-H18"	"147830"	7890	12730	100	33	33	6	18	34	34	34	5	14	13	2	0	201	185	73	39	63	63	64	13	20	85	80	0	-0.007	-0.008	0.031	0.040	3.933	-0.004	0.002	80	430	100	137	121	Error	-1	138	-1	122	2633	14803	-0.200	9.308	0	0	0
4	22	15	"hsa-miR-4323"	"147671"	8070	12720	100	33	33	6	18	34	34	34	5	14	11	2	0	401	377	95	25	64	64	65	13	20	98	97	0	-0.003	-0.003	0.009	0.010	2.066	-0.002	0.003	80	474	100	336	312	Error	-1	337	-1	313	2658	30181	-0.200	24.000	0	0	0
4	1	16	""	"147802"	4290	12920	100	33	34	7	20	33	33	33	6	18	23	6	0	13825	10365	5565	53	62	62	62	16	25	91	87	0	0.000	0.000	0.001	0.001	10.831	0.000	0.006	80	493	100	13763	10304	Error	0	13763	1	10303	2710	829174	0.167	643.938	0	0	0
4	2	16	"hsa-miR-3136-5p"	"147897"	4470	12920	100	31	32	6	18	32	32	33	7	21	12	2	0	55	56	14	25	59	59	61	13	21	10	3	0	0.250	0.000	0.478	0.475	2.688	0.073	0.011	80	442	100	-5	-3	-2.000	-1	-4	0	-3	2562	4501	-0.143	-0.385	0	0	0
4	3	16	"hsv2-miR-H22"	"147698"	4650	12920	100	32	32	6	18	32	32	32	6	18	12	2	0	57	58	14	24	59	59	60	14	23	10	2	0	0.000	0.000	0.361	0.495	3.717	0.034	0.004	80	452	100	-2	-1	Error	0	-2	0	-1	2564	4632	0.000	-0.143	0	0	0
4	4	16	"hsa-miR-615-5p"	"148627"	4830	12920	100	32	33	6	18	33	33	33	6	18	10	2	0	77	79	18	22	61	61	61	13	21	55	31	0	-0.062	0.000	0.200	0.212	2.435	0.059	0.022	80	452	100	15	18	Error	-1	16	0	18	2604	6316	0.000	1.385	0	0	0
4	5	16	"hsa-miR-185-3p"	"148669"	5010	12920	100	32	32	6	18	33	33	33	6	18	10	2	0	91	87	23	26	62	62	62	13	20	73	56	0	-0.034	-0.040	0.143	0.162	2.759	0.025	0.004	80	441	100	28	24	Error	-1	29	-1	25	2597	6988	-0.167	1.923	0	0	0
4	6	16	"hsa-miR-1908-5p"	"148687"	5200	12920	100	32	32	6	18	33	33	33	6	18	16	1	0	1243	924	594	64	61	61	62	14	22	78	78	0	-0.001	-0.001	0.006	0.014	10.522	0.001	0.002	80	440	100	1181	862	Error	-1	1182	-1	863	2591	73907	-0.167	61.571	0	0	0
4	7	16	"spike_control_v1_g"	"10905"	5370	12920	100	32	32	6	18	32	32	33	6	18	13	3	0	46	47	11	23	60	60	61	13	21	1	1	0	0.000	0.000	0.313	0.338	3.000	0.163	0.095	80	430	100	-14	-13	Error	0	-14	0	-13	2574	3745	-0.167	-1.077	0	0	0
4	8	16	"hsa-miR-3667-5p"	"148234"	5550	12920	100	32	33	6	18	33	33	33	6	18	12	1	0	157	144	48	33	61	61	62	13	20	83	78	0	-0.010	0.000	0.053	0.072	3.711	0.015	0.012	80	452	100	95	83	Error	-1	96	0	83	2609	11500	0.000	6.308	0	0	0
4	9	16	"hsa-miR-637"	"148677"	5740	12920	100	33	33	6	18	32	32	33	6	18	16	1	0	128	126	41	32	61	61	62	13	20	86	78	0	0.015	0.015	0.083	0.084	3.759	0.015	0.009	80	462	100	68	66	-6.066	1	67	1	65	2633	10098	0.000	4.923	0	0	0
4	10	16	"hsa-miR-184"	"148654"	5920	12920	100	32	32	6	18	32	32	32	6	18	12	2	0	105	104	39	37	63	63	63	14	22	65	58	0	0.000	0.000	0.100	0.112	3.422	0.000	0.000	80	452	100	42	41	Error	0	42	0	41	2554	8297	0.000	2.929	0	0	0
4	11	16	""	"148079"	6100	12920	100	32	32	6	18	33	33	33	6	18	10	1	0	88	88	23	26	61	61	62	12	19	68	53	0	-0.037	-0.037	0.214	0.201	3.494	-0.009	0.001	80	442	100	26	26	Error	-1	27	-1	27	2543	7024	-0.167	2.167	0	0	0
4	12	16	"hsa-miR-3622a-5p"	"148474"	6280	12920	100	31	32	6	18	33	33	33	6	18	7	1	0	169	156	69	44	63	63	63	12	19	78	72	0	-0.019	-0.011	0.065	0.069	3.935	-0.004	0.001	80	440	100	104	92	Error	-2	106	-1	93	2562	12462	-0.167	7.750	0	0	0
4	13	16	"hsa-miR-941"	"148625"	6450	12920	100	33	33	5	15	33	33	33	6	18	10	0	0	995	861	327	37	62	62	63	13	20	90	90	0	0.000	0.000	0.005	0.008	7.471	0.001	0.002	80	450	100	933	799	Error	0	933	0	799	2629	68871	0.000	61.385	0	0	0
4	14	16	"kshv-miR-K12-10a-5p"	"147640"	6640	12920	100	33	33	5	15	33	33	33	6	18	10	0	0	105	103	37	35	61	61	62	14	22	72	61	0	0.000	0.000	0.123	0.115	3.959	-0.003	0.000	80	440	100	44	42	Error	0	44	0	42	2612	8221	0.000	2.929	0	0	0
4	15	16	""	"147599"	6810	12920	100	33	33	6	18	33	33	33	6	18	15	1	0	63	63	12	19	62	62	62	12	19	16	2	0	0.000	0.000	0.750	0.506	3.302	0.058	0.010	80	420	100	1	1	Error	0	1	0	1	2655	5061	0.000	0.083	0	0	0
4	16	16	"hsa-miR-3660"	"147318"	6990	12920	100	33	33	5	15	33	33	33	6	18	7	0	0	660	532	271	50	63	63	63	13	20	81	80	0	0.000	0.000	0.010	0.020	9.698	0.001	0.003	80	442	100	597	469	Error	0	597	0	469	2618	42590	0.000	36.077	0	0	0
4	17	16	"hsa-miR-4277"	"147666"	7170	12910	100	34	33	5	15	33	33	33	6	18	11	1	0	63	65	13	20	62	62	63	13	20	18	6	0	1.000	0.000	0.889	0.612	3.932	0.022	0.002	80	442	100	2	3	0.000	1	1	0	3	2640	5225	0.000	0.154	0	0	0
4	18	16	"Empty"	"0"	7350	12910	100	33	33	5	15	33	33	33	6	18	12	1	0	60	60	13	21	62	62	64	14	21	11	0	0	0.000	0.000	0.438	0.440	3.446	0.055	0.012	80	442	100	-2	-2	Error	0	-2	0	-2	2666	4793	0.000	-0.286	0	0	0
4	19	16	""	"148186"	7530	12910	100	34	34	5	14	33	33	33	6	18	12	0	0	56	58	12	20	62	62	63	13	20	10	1	0	-0.167	-0.250	0.464	0.507	2.685	0.077	0.022	80	461	100	-5	-3	Error	1	-6	1	-4	2713	4645	0.167	-0.385	0	0	0
4	20	16	""	"148021"	7720	12920	100	32	32	5	15	34	34	34	5	14	11	1	0	123	120	41	34	63	63	64	13	20	76	75	0	-0.033	-0.035	0.080	0.113	4.020	-0.015	0.009	80	462	100	58	55	Error	-2	60	-2	57	2596	9598	-0.400	4.308	0	0	0
4	21	16	""	"148131"	7900	12920	100	32	33	6	18	34	34	34	5	14	12	2	0	202	172	80	46	63	63	64	14	21	73	70	0	-0.014	-0.009	0.045	0.079	4.456	-0.011	0.016	80	440	100	137	108	Error	-2	139	-1	109	2610	13723	-0.200	7.714	0	0	0
4	22	16	""	"148573"	8070	12910	100	31	32	6	18	35	35	34	5	14	6	1	0	48	50	12	24	64	64	65	13	20	1	0	0	0.250	0.214	0.387	0.404	2.663	0.041	0.008	80	472	100	-20	-17	-2.000	-4	-16	-3	-14	2585	3989	-0.400	-1.154	0	0	0
4	1	17	""	"148569"	4300	13120	100	33	32	7	21	33	33	33	6	18	13	0	0	98	96	27	28	60	60	62	15	24	76	61	0	0.000	-0.028	0.127	0.154	3.645	-0.006	0.000	80	481	100	38	35	Error	0	38	-1	36	2590	7643	-0.167	2.267	0	0	0
4	2	17	""	"148137"	4470	13110	100	33	32	6	18	32	32	33	6	18	12	1	0	46	48	12	25	60	60	61	13	21	2	0	0	-0.071	0.000	0.257	0.341	3.148	0.085	0.024	80	449	100	-13	-12	Error	1	-14	0	-12	2597	3818	-0.167	-1.000	0	0	0
4	3	17	""	"148359"	4650	13110	100	32	32	5	15	32	32	32	6	18	12	0	0	823	672	312	46	60	60	60	13	21	87	85	0	0.000	0.000	0.006	0.006	3.268	-0.001	0.002	80	471	100	763	612	Error	0	763	0	612	2539	53720	0.000	47.077	0	0	0
4	4	17	""	"148315"	4840	13110	100	32	33	7	21	33	33	33	6	18	17	5	0	1739	1384	693	50	61	61	61	14	22	87	85	0	-0.001	0.000	0.004	0.007	7.609	0.000	0.000	80	450	100	1677	1323	Error	-1	1678	0	1323	2613	110698	0.000	94.500	0	0	0
4	5	17	""	"148044"	5010	13110	100	33	33	6	18	33	33	33	6	18	16	1	0	2392	1840	1017	55	61	61	62	14	22	85	82	0	0.000	0.000	0.004	0.007	9.633	0.000	0.000	80	440	100	2331	1779	Error	0	2331	0	1779	2635	147200	0.000	127.000	0	0	0
4	6	17	""	"148431"	5190	13110	100	32	32	6	18	32	32	33	6	18	16	2	0	75	77	19	24	60	60	61	14	22	51	25	0	0.000	0.000	0.282	0.246	2.657	0.035	0.007	80	462	100	15	17	Error	0	15	0	17	2586	6141	-0.167	1.143	0	0	0
4	7	17	""	"148056"	5380	13110	100	33	33	6	18	32	32	33	6	18	13	0	0	100	97	30	30	60	60	62	15	24	72	61	0	0.025	0.027	0.116	0.130	3.872	0.027	0.010	80	462	100	41	38	-5.322	1	40	1	37	2611	7773	0.000	2.333	0	0	0
4	8	17	""	"148653"	5560	13110	100	34	33	6	18	33	33	33	6	18	12	1	0	1091	977	295	30	61	61	63	16	25	98	98	0	0.001	0.000	0.005	0.004	3.751	0.001	0.006	80	448	100	1031	916	Error	1	1030	0	916	2668	78196	0.000	57.125	0	0	0
4	9	17	""	"148367"	5730	13110	100	33	33	6	18	33	33	32	6	18	8	1	0	43	44	9	20	61	61	62	13	20	0	0	0	0.000	0.000	0.236	0.240	2.069	0.043	0.007	80	449	100	-18	-17	Error	0	-18	0	-17	2607	3535	0.167	-1.385	0	0	0
4	10	17	""	"148475"	5910	13110	100	33	32	6	18	33	33	32	6	18	11	0	0	43	45	11	24	62	62	62	14	22	0	0	0	0.000	0.059	0.250	0.238	2.824	0.052	0.010	80	452	100	-19	-18	Error	0	-19	-1	-17	2595	3628	0.000	-1.214	0	0	0
4	11	17	""	"148112"	6090	13110	100	32	33	6	18	32	32	32	6	18	16	0	0	43	45	11	24	62	62	62	13	20	0	0	0	0.000	-0.059	0.200	0.189	2.402	0.066	0.020	80	452	100	-19	-16	Error	0	-19	1	-17	2615	3618	0.167	-1.308	0	0	0
4	12	17	"hsa-miR-203b-5p"	"148181"	6270	13110	100	32	32	6	18	32	32	32	6	18	12	2	0	181	167	57	34	61	61	61	12	19	86	85	0	0.000	0.000	0.037	0.066	5.168	-0.001	0.000	80	462	100	120	106	Error	0	120	0	106	2561	13368	0.000	8.833	0	0	0
4	13	17	""	"148076"	6460	13110	100	33	33	6	18	32	32	32	6	18	22	2	0	513	401	213	53	62	62	63	13	20	85	82	0	0.002	0.003	0.015	0.026	5.591	0.001	0.002	80	440	100	452	340	-8.817	1	451	1	339	2665	32105	0.167	26.000	0	0	0
4	14	17	""	"148457"	6630	13100	100	34	34	6	17	32	32	33	6	18	22	2	0	46	47	11	23	62	62	63	13	20	0	0	0	-0.125	-0.133	0.310	0.266	2.935	0.060	0.017	80	430	100	-14	-13	Error	2	-16	2	-15	2693	3797	0.167	-1.231	0	0	0
4	15	17	""	"148060"	6810	13100	100	33	33	5	15	33	33	33	6	18	11	0	0	57	59	13	22	62	62	63	13	20	16	2	0	0.000	0.000	0.343	0.462	3.462	0.038	0.005	80	451	100	-5	-3	Error	0	-5	0	-3	2628	4741	0.000	-0.308	0	0	0
4	16	17	""	"148464"	6990	13100	100	32	32	6	18	33	33	33	6	18	10	0	0	47	50	23	46	62	62	62	14	22	3	1	0	0.067	0.083	0.329	0.291	2.996	0.052	0.024	80	451	100	-16	-13	-3.907	-1	-15	-1	-12	2537	4028	-0.167	-0.857	0	0	0
4	17	17	""	"148141"	7170	13100	100	35	34	5	14	33	33	33	6	18	11	1	0	56	57	13	22	61	61	62	13	20	10	1	0	-0.400	-0.250	0.439	0.437	2.701	-0.014	0.001	80	468	100	-3	-3	Error	2	-5	1	-4	2698	4582	0.167	-0.385	0	0	0
4	18	17	""	"148194"	7350	13100	100	33	33	5	15	33	33	33	6	18	13	0	0	58	57	12	21	62	62	63	15	23	5	0	0	0.000	0.000	0.396	0.501	3.706	0.071	0.020	80	471	100	-4	-5	Error	0	-4	0	-5	2634	4597	0.000	-0.400	0	0	0
4	19	17	""	"148646"	7540	13110	100	34	34	5	14	33	33	33	6	18	13	1	0	319	276	116	42	61	61	63	13	20	88	86	0	0.004	0.005	0.016	0.024	5.378	0.007	0.016	80	471	100	259	216	-8.011	1	258	1	215	2702	22065	0.167	16.385	0	0	0
4	20	17	"hsa-miR-219b-5p"	"148386"	7720	13110	100	34	33	6	18	33	33	33	6	18	12	2	0	4807	3407	2111	61	64	64	64	13	20	88	81	0	0.000	0.000	0.001	0.003	9.326	0.000	0.000	80	442	100	4744	3343	Error	1	4743	0	3343	2678	272553	0.000	257.154	0	0	0
4	21	17	""	"148520"	7900	13110	100	34	34	5	14	33	33	34	5	14	17	1	0	493	453	136	30	63	63	64	13	20	97	96	0	0.002	0.003	0.012	0.015	3.287	0.002	0.004	80	430	100	431	391	-8.748	1	430	1	390	2704	36203	0.000	29.923	0	0	0
4	22	17	"hsa-miR-208b-3p"	"148284"	8070	13100	100	34	34	6	17	33	33	34	6	17	17	2	0	74	71	16	22	63	63	64	13	20	42	7	0	0.091	0.125	0.182	0.253	2.893	0.006	0.000	80	481	100	12	9	-3.459	1	11	1	8	2721	5683	0.000	0.538	0	0	0
4	1	18	""	"148537"	4300	13310	100	32	33	7	21	33	33	33	6	18	16	3	0	128	117	43	36	60	60	61	14	22	72	71	0	-0.015	0.000	0.091	0.099	4.436	-0.004	0.000	80	474	100	67	57	Error	-1	68	0	57	2626	9365	0.000	4.000	0	0	0
4	2	18	""	"11255"	4480	13310	100	33	32	6	18	33	33	33	6	18	11	1	0	52	53	13	24	62	62	62	16	25	3	0	0	0.000	0.111	0.350	0.351	2.168	0.088	0.044	80	461	100	-10	-10	Error	0	-10	-1	-9	2564	4262	-0.167	-0.562	0	0	0
4	3	18	""	"42962"	4660	13310	100	33	32	6	18	32	32	32	7	21	7	0	0	232	188	103	54	62	62	64	31	48	67	63	0	0.006	0.000	0.034	0.058	4.444	0.010	0.015	80	451	100	171	126	-7.409	1	170	0	126	2568	15053	0.000	4.000	0	0	0
4	4	18	""	"29650"	4840	13300	100	31	32	6	18	32	32	33	7	21	11	0	0	278	238	101	42	61	61	65	35	53	82	77	0	-0.005	0.000	0.042	0.041	4.942	-0.001	0.000	80	440	100	216	177	Error	-1	217	0	177	2554	19010	-0.143	4.943	0	0	0
4	5	18	"Empty"	"0"	5010	13300	100	32	33	6	18	32	32	33	6	18	12	3	0	57	59	12	20	61	61	65	30	46	1	0	0	0.000	-0.500	0.333	0.383	2.799	0.043	0.006	80	440	100	-4	-1	Error	0	-4	1	-2	2615	4701	0.000	-0.200	0	0	0
4	6	18	"hsa-miR-519e-3p"	"11164"	5190	13300	100	33	32	6	18	33	33	33	6	18	15	1	0	52	55	11	20	62	62	64	30	46	0	0	0	0.000	0.143	0.429	0.410	2.641	0.022	0.016	80	452	100	-10	-8	Error	0	-10	-1	-7	2591	4385	-0.167	-0.300	0	0	0
4	7	18	"hsa-miR-301b-3p"	"17886"	5370	13300	100	32	32	7	21	33	33	33	6	18	12	5	0	70	70	15	21	60	60	62	16	25	35	5	0	-0.100	-0.100	0.353	0.397	3.519	0.095	0.032	80	462	100	9	9	Error	-1	10	-1	10	2563	5597	-0.167	0.500	0	0	0
4	8	18	"hsa-miR-5010-5p"	"168684"	5560	13310	100	33	33	6	18	33	33	33	6	18	12	0	0	112	106	37	34	61	61	63	17	26	73	60	0	0.000	0.000	0.102	0.122	3.075	0.017	0.007	80	460	100	51	45	Error	0	51	0	45	2634	8494	0.000	2.529	0	0	0
4	9	18	"hsa-miR-4763-3p"	"168679"	5740	13310	100	33	34	5	14	33	33	33	6	18	15	1	0	231	204	98	48	61	61	62	14	22	82	75	0	0.000	0.007	0.032	0.050	4.634	0.004	0.003	80	451	100	170	144	Error	0	170	1	143	2681	16282	0.167	10.143	0	0	0
4	10	18	"hsa-miR-4684-3p"	"168718"	5920	13300	100	32	33	6	18	33	33	33	6	18	13	1	0	118	113	42	37	62	62	62	13	20	76	70	0	-0.018	0.000	0.102	0.083	2.909	0.007	0.001	80	452	100	55	51	Error	-1	56	0	51	2629	9069	0.000	3.923	0	0	0
4	11	18	"hsa-miR-326"	"168945"	6100	13300	100	33	33	6	18	32	32	33	6	18	17	2	0	63	63	14	22	62	62	62	13	20	21	2	0	1.000	1.000	0.400	0.382	3.514	0.035	0.004	80	452	100	2	2	0.000	1	1	1	1	2656	5046	0.000	0.077	0	0	0
4	12	18	"hsa-miR-4450"	"168964"	6280	13300	100	33	33	6	18	33	33	33	6	18	17	0	0	197	170	83	48	60	60	61	13	21	76	70	0	0.000	0.000	0.039	0.048	4.036	0.005	0.003	80	430	100	137	110	Error	0	137	0	110	2640	13624	0.000	8.385	0	0	0
4	13	18	"hsa-miR-5094"	"168932"	6450	13290	100	32	33	6	18	33	33	33	6	18	17	3	0	285	258	94	36	60	60	61	14	22	87	87	0	-0.004	0.000	0.024	0.029	4.014	0.002	0.001	80	430	100	224	198	Error	-1	225	0	198	2613	20673	0.000	14.071	0	0	0
4	14	18	"hsa-miR-4999-5p"	"168934"	6630	13290	100	33	33	6	18	33	33	33	6	18	8	1	0	60	60	12	20	61	61	63	14	22	10	1	0	0.000	0.000	0.746	0.541	3.052	0.079	0.023	80	462	100	-1	-1	Error	0	-1	0	-1	2614	4789	0.000	-0.214	0	0	0
4	15	18	""	"168600"	6820	13300	100	33	34	6	17	33	33	33	6	18	20	3	0	1590	1156	726	62	63	63	63	13	20	81	80	0	0.000	0.001	0.006	0.010	8.412	0.000	0.002	80	461	100	1527	1094	Error	0	1527	1	1093	2684	92474	0.167	84.077	0	0	0
4	16	18	""	"168726"	7000	13300	100	33	33	5	15	33	33	33	6	18	10	1	0	333	326	54	16	63	63	63	14	22	98	98	0	0.000	0.000	0.018	0.017	1.734	0.002	0.001	80	451	100	270	263	Error	0	270	0	263	2647	26050	0.000	18.786	0	0	0
4	17	18	"hsa-miR-4706"	"168795"	7180	13310	100	32	32	6	18	33	33	33	6	18	11	1	0	495	380	249	65	62	62	62	14	22	75	72	0	-0.002	-0.003	0.040	0.047	9.023	-0.004	0.018	80	458	100	432	317	Error	-1	433	-1	318	2596	30405	-0.167	22.714	0	0	0
4	18	18	"hsa-miR-4479"	"168755"	7360	13300	100	33	33	5	15	33	33	33	6	18	12	0	0	133	121	38	31	61	61	63	16	25	77	76	0	0.000	0.000	0.078	0.092	3.735	0.016	0.011	80	461	100	72	60	Error	0	72	0	60	2679	9681	0.000	3.625	0	0	0
4	19	18	""	"168577"	7540	13300	100	33	33	5	15	33	33	33	5	15	12	0	0	169	159	55	34	62	62	63	14	22	88	81	0	0.000	0.000	0.042	0.041	3.158	-0.001	0.000	80	440	100	107	97	Error	0	107	0	97	2637	12713	0.000	6.857	0	0	0
4	20	18	"hsa-miR-548ac"	"168827"	7710	13290	100	33	33	6	18	33	33	34	5	14	20	5	0	42	44	12	27	63	63	64	13	20	5	0	0	0.000	0.000	0.317	0.251	2.367	0.009	0.000	80	439	100	-21	-19	Error	0	-21	0	-19	2624	3524	-0.200	-1.538	0	0	0
4	21	18	"hsa-miR-499b-5p"	"168676"	7890	13290	100	33	33	6	18	33	33	34	5	14	20	2	0	79	81	23	28	62	62	63	13	20	56	41	0	0.000	0.000	0.315	0.296	3.753	-0.021	0.004	80	461	100	17	19	Error	0	17	0	19	2669	6480	-0.200	1.385	0	0	0
4	22	18	"hsa-miR-4764-5p"	"168852"	8080	13300	100	34	35	6	17	34	34	34	5	14	20	6	0	2583	1970	1381	70	64	64	63	13	20	78	76	0	0.000	0.001	0.002	0.007	14.629	0.000	0.006	80	503	100	2519	1907	Error	0	2519	1	1906	2807	157594	0.200	146.692	0	0	0
4	1	19	"hsa-miR-4753-3p"	"168611"	4300	13490	100	33	33	6	18	32	32	33	7	21	16	0	0	95	91	27	29	62	62	62	14	22	70	53	0	0.030	0.034	0.192	0.195	2.720	0.023	0.005	80	483	100	34	30	-5.044	1	33	1	29	2615	7292	0.000	2.071	0	0	0
4	2	19	"hsa-miR-4507"	"168572"	4480	13500	100	32	33	6	18	32	32	33	6	18	13	2	0	992	752	510	67	62	62	63	16	25	76	75	0	0.000	0.001	0.011	0.024	12.766	-0.001	0.007	80	442	100	930	691	Error	0	930	1	690	2615	60142	0.000	43.063	0	0	0
4	3	19	"hsa-miR-548ad-3p"	"168743"	4660	13490	100	32	32	7	21	33	33	33	6	18	10	2	0	1012	850	363	42	61	61	63	15	23	91	91	0	-0.001	-0.001	0.005	0.007	6.545	-0.001	0.003	80	442	100	950	788	Error	-1	951	-1	789	2545	67972	-0.167	52.467	0	0	0
4	4	19	""	"168647"	4840	13490	100	32	32	7	21	33	33	33	6	18	12	5	0	1699	1200	835	69	62	62	63	21	33	75	72	0	-0.001	-0.001	0.005	0.013	13.173	0.001	0.004	80	440	100	1636	1137	Error	-1	1637	-1	1138	2570	96032	-0.167	54.143	0	0	0
4	5	19	"hsa-miR-875-3p"	"168812"	5010	13490	100	32	32	6	18	33	33	33	6	18	11	1	0	55	55	13	23	60	60	62	13	20	7	1	0	0.200	0.200	0.345	0.462	2.729	0.114	0.035	80	440	100	-6	-6	-2.322	-1	-5	-1	-5	2591	4392	-0.167	-0.538	0	0	0
4	6	19	"hsa-miR-4520-3p"	"169186"	5190	13490	100	32	32	6	18	33	33	33	6	18	11	1	0	65	66	14	21	62	62	63	13	20	25	6	0	-0.333	-0.250	0.655	0.645	3.433	0.051	0.013	80	452	100	2	3	Error	-1	3	-1	4	2581	5314	-0.167	0.231	0	0	0
4	7	19	"hsa-miR-5009-3p"	"169118"	5370	13490	100	33	33	6	18	33	33	33	6	18	20	1	0	420	372	151	40	60	60	62	14	22	87	83	0	0.000	0.000	0.018	0.029	5.996	0.001	0.000	80	462	100	360	312	Error	0	360	0	312	2620	29739	0.000	22.143	0	0	0
4	8	19	"hsa-miR-4468"	"169320"	5560	13490	100	33	33	6	18	33	33	33	6	18	21	2	0	386	317	172	54	61	61	62	14	22	78	75	0	0.000	0.000	0.022	0.048	6.617	0.000	0.000	80	440	100	325	256	Error	0	325	0	256	2631	25344	0.000	18.214	0	0	0
4	9	19	"hsa-miR-4691-3p"	"169321"	5730	13490	100	33	33	6	18	33	33	33	6	18	10	1	0	177	159	56	35	62	62	62	13	20	83	82	0	0.000	0.000	0.035	0.047	3.493	-0.002	0.000	80	440	100	115	97	Error	0	115	0	97	2601	12711	0.000	7.462	0	0	0
4	10	19	"hsa-miR-4695-3p"	"169070"	5920	13490	100	33	33	6	18	32	32	32	6	18	16	3	0	128	118	42	35	63	63	63	13	20	72	68	0	0.015	0.018	0.111	0.131	4.358	-0.005	0.001	80	462	100	66	56	-6.022	1	65	1	55	2641	9471	0.167	4.231	0	0	0
4	11	19	"hsa-miR-4755-5p"	"169113"	6100	13490	100	32	33	6	18	32	32	32	6	18	13	3	0	369	323	129	39	62	62	63	14	22	85	83	0	0.000	0.004	0.023	0.024	3.775	-0.001	0.000	80	440	100	307	262	Error	0	307	1	261	2608	25876	0.167	18.571	0	0	0
4	12	19	"hsa-miR-4728-3p"	"169182"	6270	13480	100	31	32	6	18	32	32	33	6	18	10	2	0	177	175	35	20	61	61	62	13	20	98	96	0	-0.009	0.000	0.041	0.043	2.697	-0.005	0.002	80	430	100	115	114	Error	-1	116	0	114	2548	13997	-0.167	8.692	0	0	0
4	13	19	"hsa-miR-4745-3p"	"169036"	6450	13480	100	32	33	6	18	32	32	33	6	18	20	2	0	56	55	11	20	60	60	61	13	21	6	0	0	0.000	-0.200	0.515	0.477	3.107	0.095	0.036	80	452	100	-4	-4	Error	0	-4	1	-5	2618	4365	0.000	-0.462	0	0	0
4	14	19	"hsa-miR-4747-3p"	"169230"	6630	13480	100	32	32	5	15	33	33	33	6	18	10	0	0	87	88	20	22	61	61	61	13	21	75	48	0	-0.038	-0.037	0.173	0.172	2.569	0.015	0.002	80	452	100	25	26	Error	-1	26	-1	27	2564	7010	-0.167	2.077	0	0	0
4	15	19	"hsa-miR-4755-3p"	"169157"	6810	13480	100	33	33	6	18	33	33	33	6	18	15	1	0	51	53	11	20	63	63	63	14	22	1	0	0	0.000	0.000	0.348	0.356	2.943	0.070	0.017	80	442	100	-12	-10	Error	0	-12	0	-10	2651	4227	0.000	-0.714	0	0	0
4	16	19	"hsa-miR-5707"	"169000"	6990	13480	100	34	34	5	14	33	33	33	6	18	12	0	0	41	46	15	32	63	63	63	14	22	3	0	0	-0.045	-0.059	0.167	0.205	3.424	0.045	0.014	80	442	100	-21	-16	Error	1	-22	1	-17	2689	3680	0.167	-1.214	0	0	0
4	17	19	"hsa-miR-3136-3p"	"169319"	7170	13490	100	33	33	5	15	33	33	33	6	18	7	1	0	297	246	116	47	62	62	63	13	20	76	76	0	0.000	0.000	0.022	0.045	6.277	0.000	0.000	80	432	100	235	184	Error	0	235	0	184	2608	19675	0.000	14.077	0	0	0
4	18	19	"hsa-miR-4524a-3p"	"168996"	7350	13490	100	32	32	6	18	34	34	34	6	17	8	2	0	63	65	15	23	62	62	63	13	20	18	10	0	-2.000	-0.667	0.422	0.413	3.820	0.056	0.012	80	452	100	-1	1	Error	-2	1	-2	3	2575	5198	-0.333	0.154	0	0	0
4	19	19	"hsa-miR-4778-3p"	"169064"	7540	13490	100	34	33	6	18	33	33	34	6	17	15	0	0	105	103	26	25	63	63	63	13	20	81	70	0	0.024	0.000	0.111	0.133	3.454	0.032	0.017	80	452	100	43	40	-5.392	1	42	0	40	2659	8245	-0.167	3.077	0	0	0
4	20	19	"hsa-miR-4727-3p"	"169112"	7720	13490	100	34	34	5	14	33	33	33	5	15	21	1	0	98	97	30	30	63	63	63	13	20	71	58	0	0.029	0.029	0.110	0.141	3.834	0.015	0.004	80	451	100	36	35	-5.129	1	35	1	34	2723	7755	0.200	2.615	0	0	0
4	21	19	"hsa-miR-5684"	"169169"	7900	13490	100	34	34	5	14	33	33	33	5	15	15	3	0	280	243	98	40	63	63	63	13	20	87	83	0	0.005	0.006	0.020	0.027	4.780	0.002	0.002	80	461	100	218	181	-7.762	1	217	1	180	2709	19469	0.200	13.846	0	0	0
4	22	19	"hsa-miR-4523"	"168987"	8080	13490	100	34	35	5	14	34	34	34	6	17	16	2	0	170	153	61	39	62	62	62	13	20	78	76	0	0.000	0.011	0.062	0.066	5.348	0.010	0.009	80	484	100	108	92	Error	0	108	1	91	2768	12256	0.167	7.000	0	0	0
4	1	20	"Hy3"	"13138"	4310	13690	100	32	33	7	21	33	33	32	6	18	17	0	0	370	472	452	95	61	61	62	13	20	67	58	0	-0.003	0.000	0.020	0.055	12.488	0.001	0.002	80	503	100	308	411	Error	-1	309	0	411	2602	37781	0.167	31.538	0	0	0
4	2	20	"hsa-miR-3974"	"169365"	4480	13680	100	32	32	5	15	33	33	33	6	18	12	0	0	59	59	14	23	62	62	63	13	20	8	3	0	0.333	0.333	0.542	0.562	3.329	0.115	0.043	80	452	100	-4	-4	-1.585	-1	-3	-1	-3	2565	4731	-0.167	-0.308	0	0	0
4	3	20	"hsa-miR-4633-3p"	"169160"	4660	13680	100	32	32	6	18	33	33	33	6	18	8	0	0	50	49	12	24	61	61	62	14	22	1	0	0	0.091	0.083	0.320	0.346	3.060	0.091	0.035	80	474	100	-12	-13	-3.459	-1	-11	-1	-12	2567	3900	-0.167	-0.929	0	0	0
4	4	20	"hsa-miR-5092"	"168992"	4840	13680	100	32	32	6	18	33	33	33	6	18	16	1	0	49	50	13	26	62	62	62	14	22	3	0	0	0.077	0.083	0.313	0.356	3.028	0.048	0.007	80	474	100	-14	-13	-3.700	-1	-13	-1	-12	2561	4017	-0.167	-0.857	0	0	0
4	5	20	""	"168654"	5020	13680	100	32	33	6	18	33	33	33	6	18	13	1	0	53	53	10	18	61	61	61	13	21	2	1	0	0.125	0.000	0.440	0.451	3.003	0.092	0.023	80	474	100	-9	-8	-3.000	-1	-8	0	-8	2630	4265	0.000	-0.615	0	0	0
4	6	20	""	"168713"	5200	13680	100	34	33	6	18	33	33	33	6	18	15	2	0	70	70	16	22	62	62	62	13	20	37	10	0	0.125	0.000	0.421	0.393	3.950	0.079	0.023	80	474	100	9	8	-3.000	1	8	0	8	2676	5566	0.000	0.615	0	0	0
4	7	20	""	"168957"	5380	13680	100	34	33	6	18	33	33	33	6	18	16	2	0	50	49	11	22	61	61	62	13	20	1	0	0	-0.091	0.000	0.387	0.378	3.276	0.107	0.036	80	474	100	-10	-12	Error	1	-11	0	-12	2668	3944	0.000	-1.000	0	0	0
4	8	20	""	"168706"	5560	13680	100	33	33	7	21	33	33	33	6	18	15	5	0	1294	948	624	65	62	62	62	12	19	81	76	0	0.000	0.000	0.007	0.019	12.955	0.000	0.000	80	474	100	1232	886	Error	0	1232	0	886	2631	75872	0.000	73.833	0	0	0
4	9	20	""	"168761"	5740	13680	100	32	32	6	18	33	33	33	6	18	16	0	0	130	122	42	34	62	62	62	13	20	78	73	0	-0.015	-0.017	0.095	0.104	5.175	0.003	0.000	80	474	100	67	59	Error	-1	68	-1	60	2569	9769	-0.167	4.615	0	0	0
4	10	20	""	"168842"	5920	13680	100	32	32	6	18	32	32	33	6	18	20	1	0	166	148	66	44	62	62	64	15	23	75	73	0	0.000	0.000	0.061	0.085	4.360	0.007	0.004	80	474	100	104	86	Error	0	104	0	86	2595	11837	-0.167	5.600	0	0	0
4	11	20	""	"169268"	6100	13680	100	33	33	6	18	33	33	33	6	18	10	2	0	437	337	204	60	62	62	63	14	22	73	71	0	0.000	0.000	0.015	0.032	8.707	0.003	0.005	80	462	100	375	275	Error	0	375	0	275	2621	26933	0.000	19.571	0	0	0
4	12	20	"Empty"	"0"	6270	13670	100	33	33	6	18	33	33	33	6	18	13	1	0	61	61	12	19	64	64	64	13	20	11	1	0	0.000	0.000	0.412	0.470	3.187	0.128	0.044	80	462	100	-3	-3	Error	0	-3	0	-3	2631	4873	0.000	-0.231	0	0	0
4	13	20	""	"168936"	6450	13670	100	33	34	6	17	33	33	33	6	18	16	6	0	427	409	95	23	62	62	62	13	20	97	97	0	0.000	0.003	0.016	0.013	2.483	0.003	0.007	80	484	100	365	348	Error	0	365	1	347	2697	32683	0.167	26.692	0	0	0
4	14	20	"Empty"	"0"	6640	13670	100	32	32	6	18	33	33	33	6	18	15	0	0	63	63	12	19	61	61	62	13	20	16	5	0	-0.500	-0.500	0.500	0.665	3.043	0.068	0.027	80	484	100	1	1	Error	-1	2	-1	2	2592	5079	-0.167	0.077	0	0	0
4	15	20	"Empty"	"0"	6820	13670	100	33	33	5	15	33	33	33	6	18	11	0	0	65	64	17	26	62	62	62	14	22	17	5	0	0.000	0.000	0.348	0.385	2.891	0.089	0.037	80	474	100	3	2	Error	0	3	0	2	2635	5154	0.000	0.143	0	0	0
4	16	20	"Empty"	"0"	7000	13670	100	33	33	5	15	33	33	33	6	18	11	0	0	61	62	13	20	62	62	63	13	20	16	3	0	0.000	0.000	0.333	0.396	3.542	0.075	0.019	80	474	100	-1	0	Error	0	-1	0	0	2636	4926	0.000	-0.077	0	0	0
4	17	20	"Empty"	"0"	7180	13670	100	32	32	6	18	33	33	33	6	18	10	2	0	62	62	12	19	63	63	63	14	22	11	1	0	1.000	1.000	0.586	0.541	3.622	0.116	0.038	80	464	100	-2	-2	0.000	-1	-1	-1	-1	2569	4949	-0.167	-0.071	0	0	0
4	18	20	"Empty"	"0"	7360	13670	100	34	34	5	14	33	33	34	6	17	13	1	0	60	62	13	20	62	62	62	13	20	16	2	0	-0.500	100000.000	0.423	0.396	3.280	0.080	0.022	80	464	100	-1	1	Error	1	-2	1	0	2698	4976	0.000	0.000	0	0	0
4	19	20	"Empty"	"0"	7540	13670	100	33	33	5	15	33	33	33	5	15	17	2	0	63	65	14	21	62	62	63	12	19	21	8	0	0.000	0.000	0.500	0.369	3.367	-0.013	0.001	80	464	100	1	3	Error	0	1	0	3	2673	5166	0.000	0.167	0	0	0
4	20	20	"Empty"	"0"	7720	13670	100	33	33	6	18	33	33	33	5	15	20	1	0	63	63	13	20	63	63	63	12	19	12	6	0	0.000	0.000	0.360	0.360	3.669	0.035	0.004	80	464	100	0	0	Error	0	0	0	0	2661	5054	0.000	0.000	0	0	0
4	21	20	"Hy3"	"13138"	7900	13680	100	33	33	6	18	34	34	34	5	14	11	2	0	559	757	736	97	63	63	64	14	21	72	61	0	-0.002	-0.001	0.019	0.040	18.728	-0.001	0.003	80	484	100	495	693	Error	-1	496	-1	694	2640	60546	-0.200	49.500	0	0	0
4	22	20	"Hy3"	"13138"	8090	13680	100	33	34	6	17	34	34	34	5	14	15	6	0	395	596	568	95	62	62	63	14	22	66	61	0	-0.003	0.000	0.023	0.034	14.012	0.000	0.001	80	516	100	332	534	Error	-1	333	0	534	2698	47648	0.000	38.071	0	0	0
5	1	1	"Hy3"	"13138"	8760	10090	100	36	35	6	17	34	34	34	5	14	25	6	0	941	866	691	79	63	63	63	13	20	72	63	0	0.002	0.001	0.007	0.026	15.715	0.000	0.000	80	506	100	880	804	-8.778	2	878	1	803	2798	69263	0.200	61.769	0	0	0
5	2	1	""	"46839"	8940	10090	100	34	35	5	14	35	35	35	5	14	17	1	0	297	244	131	53	63	63	64	13	20	76	73	0	-0.004	0.000	0.020	0.040	8.153	-0.001	0.000	80	482	100	233	181	Error	-1	234	0	181	2782	19519	0.000	13.846	0	0	0
5	3	1	""	"28769"	9120	10080	100	36	36	6	16	35	35	35	6	17	16	1	0	54	54	11	20	63	63	64	13	20	0	0	0	-0.111	-0.111	0.373	0.407	3.150	0.037	0.006	80	482	100	-8	-8	Error	1	-9	1	-9	2868	4287	0.167	-0.769	0	0	0
5	4	1	""	"42664"	9300	10080	100	38	37	5	13	35	35	35	6	17	17	2	0	59	60	12	20	64	64	65	13	20	8	1	0	-0.600	-0.500	0.500	0.544	2.789	0.039	0.008	80	482	100	-2	-2	Error	3	-5	2	-4	2954	4768	0.333	-0.385	0	0	0
5	5	1	"hsa-miR-1289"	"46340"	9480	10080	100	35	35	5	14	35	35	35	6	17	8	1	0	59	57	10	17	63	63	64	12	18	1	0	0	0.000	0.000	0.500	0.583	3.512	0.006	0.000	80	471	100	-4	-6	Error	0	-4	0	-6	2825	4578	0.000	-0.583	0	0	0
5	6	1	"hsa-miR-1271-5p"	"46627"	9650	10080	100	35	35	5	14	36	36	36	5	13	11	0	0	53	56	11	19	64	64	64	12	18	6	0	0	0.091	0.125	0.345	0.319	3.064	0.081	0.029	80	470	100	-12	-9	-3.459	-1	-11	-1	-8	2778	4441	-0.200	-0.667	0	0	0
5	7	1	"hsa-miR-636"	"42750"	9830	10080	100	36	36	6	16	35	35	36	5	13	22	8	0	7814	5939	3259	54	65	65	65	13	20	91	88	0	0.000	0.000	0.001	0.003	19.838	0.000	0.000	80	500	100	7750	5875	Error	1	7749	1	5874	2917	475097	0.000	451.846	0	0	0
5	8	1	"hsa-miR-92b-5p"	"42717"	10020	10080	100	36	35	6	17	36	36	36	5	13	13	1	0	159	153	64	41	63	63	64	13	20	82	77	0	0.000	-0.011	0.048	0.064	3.945	0.000	0.000	80	500	100	96	89	Error	0	96	-1	90	2826	12255	-0.200	6.846	0	0	0
5	9	1	"hsa-miR-302c-5p"	"11045"	10200	10080	100	35	35	5	14	36	36	36	5	13	10	3	0	656	488	287	58	65	65	65	13	20	85	77	0	-0.002	-0.002	0.008	0.015	7.345	0.000	0.000	80	483	100	590	422	Error	-1	591	-1	423	2816	39027	-0.200	32.538	0	0	0
5	10	1	""	"11274"	10380	10080	100	36	36	5	13	36	36	36	5	13	15	0	0	50	53	11	20	64	64	66	14	21	2	0	0	0.000	0.000	0.317	0.320	3.164	0.015	0.001	80	483	100	-14	-11	Error	0	-14	0	-11	2878	4229	0.000	-0.929	0	0	0
5	11	1	"hsa-miR-20b-5p"	"42640"	10560	10090	100	36	36	5	13	36	36	36	6	16	10	0	0	804	589	398	67	65	65	66	18	27	76	72	0	0.000	0.000	0.010	0.024	9.863	-0.002	0.010	80	491	100	739	524	Error	0	739	0	524	2857	47080	0.000	29.056	0	0	0
5	12	1	"ebv-miR-BHRF1-2-5p"	"17562"	10740	10090	100	37	36	5	13	36	36	36	5	13	18	0	0	63	62	12	19	64	64	64	13	20	12	1	0	-1.000	0.000	0.536	0.528	3.654	-0.022	0.003	80	484	100	0	-2	Error	1	-1	0	-2	2918	4982	0.000	-0.154	0	0	0
5	13	1	""	"14189"	10930	10090	100	36	36	5	13	36	36	36	6	16	11	1	0	180	171	65	38	65	65	65	13	20	83	78	0	0.000	0.000	0.048	0.060	4.697	-0.009	0.010	80	473	100	115	106	Error	0	115	0	106	2879	13666	0.000	8.154	0	0	0
5	14	1	"hsa-miR-132-3p"	"10937"	11100	10080	100	36	36	5	13	36	36	36	5	13	15	0	0	102	101	19	18	66	66	67	14	20	86	63	0	0.000	0.000	0.078	0.085	2.834	-0.012	0.002	80	471	100	36	35	Error	0	36	0	35	2865	8091	0.000	2.429	0	0	0
5	15	1	"hsa-miR-190b"	"32731"	11280	10080	100	37	37	6	16	36	36	36	5	13	17	5	0	73	74	16	21	65	65	67	13	19	41	13	0	0.125	0.111	0.235	0.354	3.622	-0.038	0.009	80	483	100	9	10	-3.000	1	8	1	9	2922	5954	0.200	0.538	0	0	0
5	16	1	""	"46239"	11460	10080	100	36	36	6	16	36	36	36	5	13	18	6	0	135	135	27	20	64	64	65	13	20	97	93	0	0.000	0.000	0.062	0.059	2.563	0.000	0.000	80	471	100	71	71	Error	0	71	0	71	2908	10773	0.000	5.385	0	0	0
5	17	1	"ebv-miR-BART4-5p"	"17359"	11630	10070	100	36	36	5	13	36	36	37	5	13	16	2	0	60	61	13	21	64	64	65	14	21	13	1	0	0.000	0.000	0.333	0.356	3.441	-0.007	0.000	80	478	100	-4	-3	Error	0	-4	0	-3	2906	4840	-0.200	-0.286	0	0	0
5	18	1	"hsa-miR-217"	"19016"	11810	10070	100	35	35	5	14	36	36	36	6	16	13	1	0	82	81	22	27	64	64	65	14	21	56	26	0	-0.056	-0.059	0.250	0.236	3.033	-0.026	0.006	80	494	100	17	16	Error	-1	18	-1	17	2838	6463	-0.167	1.143	0	0	0
5	19	1	"hsa-miR-1225-3p"	"46684"	12000	10090	100	36	36	5	13	36	36	36	5	13	11	2	0	172	158	61	38	65	65	66	17	25	80	76	0	0.000	0.000	0.039	0.034	3.189	-0.008	0.005	80	473	100	107	93	Error	0	107	0	93	2866	12660	0.000	5.412	0	0	0
5	20	1	"hsa-miR-1231"	"46531"	12170	10080	100	36	36	5	13	36	36	36	5	13	18	0	0	76	77	17	22	64	64	65	12	18	47	30	0	0.000	0.000	0.250	0.267	2.339	-0.034	0.006	80	470	100	12	13	Error	0	12	0	13	2862	6197	0.000	1.000	0	0	0
5	21	1	"kshv-miR-K12-11-3p"	"17571"	12350	10070	100	36	36	5	13	35	35	36	5	13	15	1	0	57	59	13	22	65	65	65	12	18	8	2	0	-0.125	-0.167	0.307	0.319	3.189	-0.036	0.005	80	500	100	-7	-5	Error	1	-8	1	-6	2886	4732	0.000	-0.500	0	0	0
5	22	1	"Hy3"	"13138"	12540	10080	100	35	35	4	11	36	36	36	5	13	6	0	0	1103	1039	830	79	64	64	65	14	21	77	71	0	-0.001	-0.001	0.006	0.024	20.184	0.000	0.003	80	516	100	1038	974	Error	-1	1039	-1	975	2797	83140	-0.200	69.571	0	0	0
5	1	2	""	"11268"	8760	10280	100	33	33	5	15	35	35	35	6	17	6	0	0	126	124	37	29	64	64	64	12	18	85	81	0	-0.032	-0.033	0.079	0.109	4.725	-0.001	0.000	80	484	100	60	58	Error	-2	62	-2	60	2642	9883	-0.333	5.000	0	0	0
5	2	2	"spike_control_v2_40"	"29001"	8940	10290	100	34	33	5	15	34	34	34	5	14	10	0	0	334	278	126	45	62	62	63	14	22	81	78	0	0.000	-0.005	0.017	0.028	6.278	0.000	0.000	80	450	100	272	215	Error	0	272	-1	216	2666	22262	-0.200	15.357	0	0	0
5	3	2	""	"17691"	9120	10280	100	35	35	4	11	34	34	34	6	17	10	0	0	53	55	11	20	61	61	63	14	22	6	0	0	-0.125	-0.167	0.278	0.334	3.270	0.043	0.010	80	469	100	-7	-5	Error	1	-8	1	-6	2767	4363	0.167	-0.571	0	0	0
5	4	2	"hsa-miR-623"	"46556"	9300	10280	100	34	35	4	11	34	34	34	6	17	13	1	0	171	154	60	38	64	64	64	13	20	76	75	0	0.000	0.011	0.043	0.062	4.830	0.001	0.000	80	457	100	107	91	Error	0	107	1	90	2795	12328	0.167	6.923	0	0	0
5	5	2	"hsa-miR-302d-3p"	"27838"	9470	10280	100	34	34	5	14	34	34	34	6	17	16	1	0	52	54	12	22	62	62	63	12	19	8	1	0	0.000	0.000	0.279	0.322	2.840	0.005	0.000	80	449	100	-10	-8	Error	0	-10	0	-8	2756	4330	0.000	-0.750	0	0	0
5	6	2	"hsa-miR-631"	"42700"	9650	10280	100	34	34	5	14	36	36	36	5	13	11	1	0	62	63	12	19	63	63	64	12	18	12	2	0	2.000	100000.000	0.550	0.566	3.069	0.022	0.002	80	460	100	-3	-2	1.000	-2	-1	-2	0	2753	5068	-0.400	-0.083	0	0	0
5	7	2	""	"46879"	9830	10290	100	37	37	5	13	35	35	36	6	16	17	1	0	94	91	27	29	64	64	65	13	20	62	52	0	0.067	0.074	0.197	0.188	3.228	0.014	0.002	80	458	100	32	29	-3.907	2	30	2	27	2926	7258	0.167	2.000	0	0	0
5	8	2	"hcmv-miR-UL112-3p"	"17508"	10010	10290	100	37	37	5	13	36	36	36	5	13	11	1	0	173	154	81	52	63	63	64	13	20	65	61	0	0.009	0.011	0.040	0.062	5.371	0.001	0.000	80	469	100	111	92	-6.781	1	110	1	91	2922	12291	0.200	6.923	0	0	0
5	9	2	"hsa-let-7g-3p"	"42778"	10190	10280	100	36	36	5	13	36	36	36	5	13	15	1	0	65	68	15	22	64	64	66	13	19	20	8	0	0.000	0.000	0.463	0.410	2.988	0.000	0.000	80	470	100	1	4	Error	0	1	0	4	2880	5400	0.000	0.154	0	0	0
5	10	2	""	"42536"	10370	10280	100	36	36	5	13	36	36	36	5	13	13	1	0	52	51	12	23	66	66	67	13	19	1	0	0	0.000	0.000	0.250	0.253	3.001	0.000	0.000	80	450	100	-14	-15	Error	0	-14	0	-15	2863	4115	0.000	-1.231	0	0	0
5	11	2	""	"46835"	10540	10300	100	36	36	6	16	36	36	36	6	16	13	1	0	76	76	16	21	65	65	67	18	26	32	5	0	0.000	0.000	0.364	0.390	4.076	0.067	0.018	80	448	100	11	11	Error	0	11	0	11	2887	6119	0.000	0.500	0	0	0
5	12	2	"hsa-miR-151a-3p"	"17463"	10730	10280	100	36	36	5	13	36	36	36	5	13	15	2	0	489	411	181	44	65	65	67	17	25	88	86	0	0.000	0.000	0.013	0.019	4.821	-0.001	0.001	80	463	100	424	346	Error	0	424	0	346	2881	32896	0.000	20.235	0	0	0
5	13	2	"hsa-miR-1297"	"46944"	10910	10280	100	37	37	5	13	36	36	36	5	13	20	3	0	3512	2627	1442	54	66	66	67	13	19	91	88	0	0.000	0.000	0.002	0.002	4.400	0.000	0.000	80	470	100	3447	2562	Error	1	3446	1	2561	2936	210120	0.200	196.923	0	0	0
5	14	2	"hsa-miR-1205"	"46860"	11090	10280	100	36	36	5	13	36	36	36	5	13	17	2	0	64	66	15	22	67	67	67	12	17	13	6	0	0.000	0.000	0.572	0.593	3.198	0.004	0.000	80	461	100	-3	-1	Error	0	-3	0	-1	2906	5317	0.000	-0.083	0	0	0
5	15	2	""	"42862"	11270	10280	100	36	36	6	16	36	36	37	6	16	16	2	0	63	68	32	47	65	65	66	13	19	16	6	0	0.000	0.000	0.659	0.663	3.748	-0.013	0.002	80	470	100	-2	3	Error	0	-2	0	3	2880	5473	-0.167	0.154	0	0	0
5	16	2	""	"42822"	11450	10280	100	36	36	6	16	36	36	37	5	13	18	2	0	68	69	16	23	65	65	66	13	19	26	8	0	0.000	0.000	0.364	0.346	2.771	0.008	0.000	80	461	100	3	4	Error	0	3	0	4	2900	5534	-0.200	0.231	0	0	0
5	17	2	"hsa-miR-1294"	"46661"	11630	10280	100	37	37	5	13	36	36	37	5	13	20	2	0	64	65	13	20	65	65	66	13	19	17	3	0	-1.000	100000.000	0.600	0.509	3.251	0.033	0.004	80	456	100	0	1	Error	1	-1	1	0	2954	5236	0.000	-0.077	0	0	0
5	18	2	"hsa-miR-302a-5p"	"42541"	11800	10270	100	37	36	5	13	36	36	36	5	13	16	1	0	84	86	25	29	65	65	66	13	19	62	42	0	0.053	0.000	0.200	0.188	3.671	0.017	0.003	80	469	100	20	21	-4.248	1	19	0	21	2902	6893	0.000	1.538	0	0	0
5	19	2	""	"17749"	11990	10280	100	36	37	6	16	36	36	36	5	13	18	5	0	18701	12308	8574	69	66	66	68	17	25	85	77	0	0.000	0.000	0.000	0.002	24.518	0.000	0.003	80	462	100	18635	12243	Error	0	18635	1	12242	2920	984669	0.200	720.000	0	0	0
5	20	2	""	"46787"	12170	10280	100	37	36	5	13	36	36	36	5	13	16	0	0	57	57	10	17	65	65	66	17	25	0	0	0	-0.125	0.000	0.485	0.491	2.695	0.038	0.005	80	470	100	-7	-8	Error	1	-8	0	-8	2864	4586	0.000	-0.529	0	0	0
5	21	2	""	"27540"	12360	10280	100	36	36	5	13	35	35	35	5	14	23	2	0	3757	2774	1580	56	65	65	66	13	19	90	85	0	0.000	0.000	0.002	0.002	4.966	0.001	0.031	80	478	100	3693	2710	Error	1	3692	1	2709	2913	221892	0.200	208.308	0	0	0
5	22	2	"hsa-miR-325"	"11058"	12540	10270	100	36	35	6	17	36	36	36	5	13	18	1	0	79	78	19	24	64	64	65	15	23	47	23	0	0.000	-0.071	0.333	0.308	3.021	0.006	0.000	80	492	100	15	13	Error	0	15	-1	14	2838	6205	-0.200	0.867	0	0	0
5	1	3	""	"46422"	8770	10470	100	35	36	6	16	35	35	35	5	14	25	3	0	63	64	13	20	63	63	64	12	18	16	6	0	0.000	1.000	0.400	0.415	2.764	0.072	0.018	80	484	100	0	2	Error	0	0	1	1	2843	5084	0.200	0.000	0	0	0
5	2	3	"hsa-miR-23a-3p"	"42744"	8950	10470	100	35	34	5	14	34	34	34	6	17	11	1	0	4935	3845	1976	51	63	63	63	13	20	91	91	0	0.000	0.000	0.001	0.002	10.224	0.000	0.003	80	442	100	4873	3782	Error	1	4872	0	3782	2724	307610	0.000	290.923	0	0	0
5	3	3	"spike_control_v2_37"	"28684"	9130	10480	100	34	34	5	14	34	34	34	5	14	12	2	0	274	225	113	50	63	63	64	12	18	77	72	0	0.000	0.000	0.022	0.028	6.029	0.002	0.001	80	451	100	211	162	Error	0	211	0	162	2697	17996	0.000	13.417	0	0	0
5	4	3	""	"33163"	9310	10480	100	35	34	5	14	34	34	34	6	17	7	0	0	364	350	95	27	64	64	64	13	20	96	96	0	0.003	0.000	0.012	0.014	3.259	0.001	0.001	80	439	100	301	286	-8.229	1	300	0	286	2717	28007	0.000	22.000	0	0	0
5	5	3	"hsa-miR-539-5p"	"14271"	9480	10470	100	32	33	6	18	35	35	35	5	14	10	3	0	58	59	13	22	63	63	63	13	20	8	2	0	0.600	0.500	0.429	0.488	2.517	0.046	0.008	80	449	100	-8	-6	-0.737	-3	-5	-2	-4	2631	4686	-0.400	-0.308	0	0	0
5	6	3	"hsa-miR-96-3p"	"42971"	9660	10470	100	35	36	6	16	36	36	36	5	13	22	3	0	54	55	13	23	64	64	64	13	20	2	1	0	0.100	0.000	0.300	0.315	3.013	-0.016	0.001	80	462	100	-11	-9	-3.322	-1	-10	0	-9	2911	4389	0.000	-0.692	0	0	0
5	7	3	"hsa-miR-204-3p"	"42502"	9850	10470	100	36	36	5	13	36	36	36	5	13	13	1	0	4157	3301	1651	50	64	64	65	12	18	95	90	0	0.000	0.000	0.001	0.002	11.028	0.000	0.001	80	452	100	4093	3237	Error	0	4093	0	3237	2861	264113	0.000	269.667	0	0	0
5	8	3	"hsa-miR-340-5p"	"29872"	10030	10480	100	38	38	5	13	35	35	36	5	13	31	6	0	687	655	128	19	64	64	65	13	20	100	100	0	0.005	0.005	0.009	0.008	2.200	0.003	0.033	80	431	100	626	594	-7.698	3	623	3	591	3023	52396	0.400	45.385	0	0	0
5	9	3	"hsa-miR-526b-5p"	"46744"	10200	10480	100	35	35	5	14	36	36	36	5	13	13	2	0	248	239	68	28	65	65	66	14	21	95	95	0	-0.005	-0.006	0.015	0.019	2.249	0.000	0.000	80	439	100	182	173	Error	-1	183	-1	174	2822	19081	-0.200	12.357	0	0	0
5	10	3	""	"17540"	10380	10470	100	36	35	6	17	36	36	36	5	13	13	3	0	66	65	13	20	66	66	66	14	21	13	2	0	0.000	1.000	0.536	0.661	3.408	0.075	0.025	80	452	100	0	-2	Error	0	0	-1	-1	2813	5200	-0.200	-0.071	0	0	0
5	11	3	"hsa-miR-34c-5p"	"11074"	10560	10470	100	37	37	5	13	36	36	36	5	13	15	3	0	59	59	12	20	65	65	65	12	18	10	0	0	-0.167	-0.167	0.556	0.522	2.663	0.016	0.001	80	431	100	-5	-5	Error	1	-6	1	-6	2939	4736	0.200	-0.500	0	0	0
5	12	3	"hsa-miR-1293"	"46416"	10740	10470	100	37	37	5	13	36	36	36	6	16	12	1	0	173	155	56	36	64	64	65	12	18	82	78	0	0.009	0.011	0.038	0.046	4.719	0.007	0.004	80	463	100	110	92	-6.768	1	109	1	91	2948	12393	0.167	7.500	0	0	0
5	13	3	"hsa-miR-513b-5p"	"46789"	10930	10490	100	36	36	6	16	36	36	36	6	16	15	2	0	83	84	23	27	65	65	66	13	19	57	32	0	0.000	0.000	0.200	0.205	3.265	-0.032	0.010	80	447	100	18	19	Error	0	18	0	19	2895	6753	0.000	1.385	0	0	0
5	14	3	""	"4390"	11100	10470	100	37	37	6	16	36	36	36	5	13	20	3	0	636	493	291	59	65	65	66	12	18	80	76	0	0.002	0.002	0.010	0.021	7.295	0.001	0.002	80	441	100	572	429	-9.157	1	571	1	428	2928	39403	0.200	35.583	0	0	0
5	15	3	""	"42787"	11280	10480	100	35	36	5	13	36	36	36	6	16	10	0	0	158	149	47	31	65	65	66	12	18	88	83	0	-0.011	0.000	0.049	0.047	2.729	-0.003	0.001	80	451	100	92	84	Error	-1	93	0	84	2865	11924	0.000	6.917	0	0	0
5	16	3	""	"46331"	11460	10470	100	37	37	5	13	36	36	37	5	13	18	2	0	77	78	18	23	66	66	67	12	17	42	21	0	0.091	0.083	0.231	0.267	2.965	0.049	0.015	80	452	100	12	13	-3.459	1	11	1	12	2930	6224	0.000	0.917	0	0	0
5	17	3	"ebv-miR-BART19-3p"	"42522"	11640	10470	100	37	37	6	16	37	37	37	5	13	18	3	0	145	141	41	29	65	65	66	12	18	90	87	0	0.000	0.000	0.057	0.070	3.755	0.003	0.000	80	452	100	80	76	Error	0	80	0	76	2928	11302	0.000	6.250	0	0	0
5	18	3	""	"17528"	11820	10470	100	36	36	5	13	36	36	36	5	13	20	0	0	51	53	11	20	64	64	65	13	20	3	0	0	0.000	0.000	0.400	0.307	3.056	-0.032	0.005	80	462	100	-13	-11	Error	0	-13	0	-11	2914	4207	0.000	-0.923	0	0	0
5	19	3	"hsa-miR-518f-5p"	"46622"	12000	10470	100	36	36	5	13	36	36	36	5	13	20	2	0	319	284	123	43	65	65	66	12	18	88	86	0	0.000	0.000	0.015	0.025	5.235	0.007	0.026	80	452	100	254	219	Error	0	254	0	219	2915	22738	0.000	18.167	0	0	0
5	20	3	"hsa-miR-555"	"17612"	12180	10470	100	35	35	5	14	36	36	36	5	13	12	1	0	60	61	12	19	65	65	66	13	19	5	1	0	0.200	0.250	0.333	0.371	3.479	0.028	0.003	80	452	100	-6	-5	-2.322	-1	-5	-1	-4	2820	4856	-0.200	-0.385	0	0	0
5	21	3	""	"46616"	12360	10470	100	37	37	5	13	35	35	35	5	14	27	2	0	55	56	10	17	64	64	66	13	19	2	0	0	-0.222	-0.250	0.297	0.344	3.892	-0.020	0.001	80	452	100	-7	-6	Error	2	-9	2	-8	2963	4451	0.400	-0.769	0	0	0
5	22	3	""	"146075"	12540	10470	100	35	35	6	17	36	36	36	5	13	12	3	0	78	76	15	19	64	64	66	31	46	10	0	0	-0.071	-0.083	0.425	0.499	3.587	-0.013	0.001	80	492	100	13	11	Error	-1	14	-1	12	2785	6079	-0.200	0.323	0	0	0
5	1	4	""	"146181"	8760	10660	100	34	35	5	14	35	35	35	5	14	12	0	0	62	66	15	22	63	63	64	13	20	30	5	0	1.000	0.000	0.285	0.353	3.099	0.011	0.000	80	484	100	-2	3	0.000	-1	-1	0	3	2766	5249	0.000	0.154	0	0	0
5	2	4	""	"146145"	8940	10660	100	35	34	6	17	35	35	35	6	17	16	0	0	631	432	319	73	64	64	65	13	20	68	62	0	0.000	-0.003	0.011	0.034	10.040	-0.002	0.007	80	452	100	567	367	Error	0	567	-1	368	2746	34559	-0.167	28.231	0	0	0
5	3	4	"spike_control_v2_16"	"24226"	9120	10660	100	36	35	5	14	35	35	35	6	17	11	2	0	204	170	92	54	64	64	65	13	20	70	66	0	0.007	0.000	0.037	0.046	4.762	0.006	0.005	80	461	100	141	106	-7.129	1	140	0	106	2837	13575	0.000	8.077	0	0	0
5	4	4	"spike_control_v2_35"	"28568"	9310	10660	100	36	36	6	16	35	35	35	5	14	20	3	0	181	167	57	34	64	64	64	13	20	87	85	0	0.009	0.010	0.041	0.047	3.443	0.003	0.001	80	453	100	118	104	-6.870	1	117	1	103	2857	13390	0.200	7.923	0	0	0
[truncated: 3,067,596 more chars]
