# Supplementary material for: Analysis of microRNA expression profiles in exosomes derived from acute myeloid leukemia by p62 knockdown and effect on angiogenesis
Source: PeerJ. 2022 Jul 22;10:e13498. doi: 10.7717/peerj.13498 (PMC9310811; doi:10.7717/peerj.13498)
Supplement: Supplemental Information 104 [file peerj-10-13498-s104.zip › raw data/Cont_drug.gpr]

ATF	1.0
38	56    
"Type=GenePix Results 3"
"DateTime=2017/12/26 12:27:30"
"Settings="
"GalFile="
"PixelSize=10"
"Wavelengths=635	532"
"ImageFiles="
"NormalizationMethod=None"
"NormalizationFactors=1	1"
"JpegImage="
"StdDev=Type 1"
"RatioFormulations=W1/W2 (635/532)"
"FeatureType=Circular"
"Barcode="
"BackgroundSubtraction=LocalFeature"
"ImageOrigin=3760, 4960"
"JpegOrigin=4030, 5220"
"Creator=GenePix Pro 6.0.1.27"
"Scanner=GenePix 4000B [117241]"
"FocusPosition=0"
"Temperature=32.25"
"LinesAveraged=1"
"Comment="
"PMTGain=500	400"
"ScanPower=33	33"
"LaserPower=4.75	4.37"
"Filters=<Empty>	<Empty>"
"ScanRegion=376,496,1756,5900"
"Supplier=Exiqon A/S"
"Product=miRCURY LNA microRNA Array, 7th generation - hsa, mmu & rno"
"ProductDate=March 2012"
"ProductNumber=208500,208501,208502,208510,208520,208521,208522"
"LotNumberRange=35044-35044"
"Organism(s)=Homo sapiens, Human Epstein-barr virus, Human Human herpesvirus 5, Human Human immunodeficiency virus 1, Human Human herpesvirus 1, Human Human herpesvirus 8, Simian Simian virus 40, Human JC polyomavirus, Human BK polyomavirus, Human Merkel cell polyomavirus, Human Herpes simplex virus 2, Human Herpes B virus, Human Herpesvirus saimiri strain A11, Human Human herpesvirus 6B"
"GalFileCreationDate=2017-09-07 21:40"
"ArrayContents_DesignedFor=miRBase 18.0"
"ArrayContents_CurrentNameColumn=miRBase 21.0"
"ArrayContents_CurrentNameColumnCoverage=Homo sapiens and related vira:75.06%"
"Block"	"Column"	"Row"	"Name"	"ID"	"X"	"Y"	"Dia."	"F635 Median"	"F635 Mean"	"F635 SD"	"F635 CV"	"B635"	"B635 Median"	"B635 Mean"	"B635 SD"	"B635 CV"	"% > B635+1SD"	"% > B635+2SD"	"F635 % Sat."	"F532 Median"	"F532 Mean"	"F532 SD"	"F532 CV"	"B532"	"B532 Median"	"B532 Mean"	"B532 SD"	"B532 CV"	"% > B532+1SD"	"% > B532+2SD"	"F532 % Sat."	"Ratio of Medians (635/532)"	"Ratio of Means (635/532)"	"Median of Ratios (635/532)"	"Mean of Ratios (635/532)"	"Ratios SD (635/532)"	"Rgn Ratio (635/532)"	"Rgn R2 (635/532)"	"F Pixels"	"B Pixels"	"Circularity"	"Sum of Medians (635/532)"	"Sum of Means (635/532)"	"Log Ratio (635/532)"	"F635 Median - B635"	"F532 Median - B532"	"F635 Mean - B635"	"F532 Mean - B532"	"F635 Total Intensity"	"F532 Total Intensity"	"SNR 635"	"SNR 532"	"Flags"	"Normalize"	"Autoflag"
1	1	1	"Hy3"	"13138"	4240	5420	100	31	32	6	18	32	32	32	6	18	16	2	0	935	892	840	94	53	53	55	20	36	80	73	0	-0.001	0.000	0.009	0.014	7.891	-0.001	0.004	80	532	100	881	839	Error	-1	882	0	839	2523	71399	0.000	41.850	0	0	0
1	2	1	"hsa-miR-23a-5p"	"42638"	4430	5420	100	33	33	6	18	32	32	32	6	18	18	2	0	230	197	133	67	53	53	54	11	20	65	58	0	0.006	0.007	0.038	0.064	6.101	0.013	0.036	80	475	100	178	145	-7.468	1	177	1	144	2634	15775	0.167	13.000	0	0	0
1	3	1	""	"42888"	4590	5420	100	32	32	6	18	32	32	32	6	18	15	3	0	234	224	75	33	53	53	54	10	18	90	90	0	0.000	0.000	0.027	0.031	3.060	0.003	0.001	80	456	100	181	171	Error	0	181	0	171	2547	17897	0.000	17.000	0	0	0
1	4	1	"ebv-miR-BART1-3p"	"17519"	4770	5420	100	32	32	6	18	32	32	32	6	18	13	3	0	56	54	13	24	52	52	53	11	20	23	6	0	0.000	0.000	0.674	0.626	3.135	0.166	0.051	80	474	100	4	2	Error	0	4	0	2	2578	4352	0.000	0.091	0	0	0
1	5	1	""	"17278"	4950	5430	100	31	32	6	18	32	32	32	6	18	20	3	0	553	453	210	46	53	53	53	11	20	88	86	0	-0.002	0.000	0.015	0.025	5.769	0.002	0.005	80	474	100	499	400	Error	-1	500	0	400	2582	36252	0.000	36.364	0	0	0
1	6	1	"hsa-miR-921"	"46507"	5130	5420	100	31	31	6	19	31	31	32	6	18	12	2	0	254	195	112	57	52	52	52	11	21	73	68	0	0.000	0.000	0.041	0.063	6.921	0.000	0.000	80	483	100	202	143	Error	0	202	0	143	2495	15627	-0.167	13.000	0	0	0
1	7	1	"hsa-miR-181a-2-3p"	"17928"	5310	5420	100	32	32	5	15	32	32	32	6	18	11	0	0	139	125	53	42	53	53	53	11	20	78	70	0	0.000	0.000	0.058	0.095	4.916	0.002	0.000	80	483	100	86	72	Error	0	86	0	72	2553	9960	0.000	6.545	0	0	0
1	8	1	""	"-1"	5490	5410	100	33	32	6	18	32	32	32	6	18	15	1	0	437	347	254	73	52	52	53	11	20	68	65	0	0.003	0.000	0.017	0.037	8.262	0.001	0.001	80	493	100	386	295	-8.589	1	385	0	295	2577	27749	0.000	26.727	0	0	0
1	9	1	""	"17537"	5680	5410	100	32	32	6	18	33	33	33	6	18	13	0	0	1267	1102	932	84	54	54	54	12	22	68	63	0	-0.001	-0.001	0.005	0.017	16.231	0.000	0.000	80	482	100	1212	1047	Error	-1	1213	-1	1048	2569	88173	-0.167	87.333	0	0	0
1	10	1	""	"42722"	5850	5410	100	34	33	6	18	33	33	33	6	18	11	0	0	60	63	13	20	52	52	59	89	150	0	0	0	0.125	0.000	0.433	0.463	3.861	0.124	0.030	80	478	100	9	11	-3.000	1	8	0	11	2617	5006	0.000	0.045	0	0	0
1	11	1	""	"42645"	6030	5410	100	33	32	6	18	32	32	32	6	18	17	2	0	54	55	11	20	52	52	55	58	105	0	0	0	0.500	0.000	0.556	0.516	2.789	0.152	0.035	80	483	100	3	3	-1.000	1	2	0	3	2580	4386	0.000	0.000	0	0	0
1	12	1	""	"46636"	6210	5410	100	32	32	6	18	32	32	32	6	18	18	1	0	389	291	216	74	53	53	54	10	18	63	61	0	0.000	0.000	0.025	0.078	8.756	-0.001	0.000	80	490	100	336	238	Error	0	336	0	238	2593	23311	0.000	23.700	0	0	0
1	13	1	"hsa-miR-502-5p"	"11134"	6390	5420	100	32	32	6	18	32	32	32	6	18	15	1	0	89	88	28	31	53	53	53	11	20	76	67	0	0.000	0.000	0.121	0.139	3.438	0.000	0.000	80	483	100	36	35	Error	0	36	0	35	2583	7000	0.000	3.182	0	0	0
1	14	1	""	"17295"	6570	5410	100	32	33	5	15	32	32	32	6	18	12	1	0	480	355	221	62	53	53	54	10	18	76	75	0	0.000	0.003	0.018	0.037	7.631	-0.001	0.002	80	490	100	427	303	Error	0	427	1	302	2605	28416	0.167	30.100	0	0	0
1	15	1	""	"32825"	6750	5410	100	33	33	6	18	32	32	32	6	18	13	3	0	248	202	132	65	54	54	55	10	18	66	60	0	0.005	0.007	0.025	0.049	8.193	0.004	0.004	80	490	100	195	149	-7.600	1	194	1	148	2630	16139	0.167	14.700	0	0	0
1	16	1	""	"46276"	6930	5410	100	32	32	7	21	32	32	32	6	18	13	5	0	58	60	14	23	52	52	53	11	20	37	17	0	0.000	0.000	0.528	0.633	4.139	0.029	0.002	80	483	100	6	8	Error	0	6	0	8	2575	4827	0.000	0.636	0	0	0
1	17	1	"hsa-miR-508-5p"	"42812"	7110	5420	100	33	33	5	15	32	32	32	5	15	13	5	0	679	546	308	56	53	53	54	11	20	82	78	0	0.002	0.002	0.007	0.016	9.555	0.000	0.000	80	474	100	627	494	-9.290	1	626	1	493	2614	43708	0.200	44.727	0	0	0
1	18	1	"hsa-miR-19b-2-5p"	"42918"	7290	5420	100	32	32	5	15	32	32	33	5	15	11	5	0	50	51	10	19	53	53	54	10	18	6	3	0	0.000	0.000	0.600	0.470	3.824	0.017	0.001	80	474	100	-3	-2	Error	0	-3	0	-2	2579	4076	-0.200	-0.300	0	0	0
1	19	1	""	"46457"	7470	5420	100	32	32	6	18	32	32	33	5	15	16	3	0	337	271	129	47	53	53	53	10	18	85	81	0	0.000	0.000	0.020	0.031	5.509	-0.005	0.011	80	474	100	284	218	Error	0	284	0	218	2564	21654	-0.200	21.800	0	0	0
1	20	1	""	"42469"	7650	5410	100	33	33	5	15	33	33	33	5	15	13	0	0	99	95	41	43	53	53	53	11	20	61	55	0	0.000	0.000	0.136	0.161	4.428	0.016	0.007	80	482	100	46	42	Error	0	46	0	42	2622	7579	0.000	3.818	0	0	0
1	21	1	""	"27575"	7830	5410	100	33	33	5	15	33	33	33	5	15	15	5	0	1199	822	625	76	54	54	54	11	20	72	67	0	0.000	0.000	0.005	0.015	11.727	0.001	0.005	80	492	100	1145	768	Error	0	1145	0	768	2665	65785	0.000	69.818	0	0	0
1	22	1	"Hy3"	"13138"	8020	5410	100	33	34	5	14	33	33	33	5	15	16	5	0	105	483	578	119	55	55	55	11	20	66	55	0	0.000	0.002	0.026	0.035	10.326	0.002	0.017	80	532	100	50	429	Error	0	50	1	428	2707	38637	0.200	38.909	0	0	0
1	1	2	""	"46481"	4230	5630	100	32	32	7	21	32	32	32	7	21	17	1	0	52	53	10	18	54	54	55	20	36	1	0	0	0.000	0.000	0.646	0.669	2.937	0.114	0.019	80	490	100	-2	-1	Error	0	-2	0	-1	2551	4209	0.000	-0.100	0	0	0
1	2	2	"spike_control_v2_40"	"29001"	4410	5630	100	32	33	6	18	32	32	32	6	18	13	2	0	346	313	109	34	53	53	55	21	38	91	88	0	0.000	0.004	0.018	0.023	4.799	0.000	0.000	80	459	100	293	261	Error	0	293	1	260	2604	25017	0.167	12.286	0	0	0
1	3	2	"kshv-miR-K12-12-5p"	"42516"	4590	5620	100	33	32	7	21	32	32	33	6	18	17	2	0	52	52	12	23	53	53	53	11	20	13	5	0	-1.000	0.000	0.615	0.774	4.211	0.107	0.018	80	460	100	0	-1	Error	1	-1	0	-1	2579	4175	-0.167	-0.091	0	0	0
1	4	2	"hsa-miR-1270"	"46752"	4770	5610	100	32	32	7	21	32	32	32	6	18	10	5	0	119	116	65	56	53	53	53	11	20	60	56	0	0.000	0.000	0.084	0.148	7.266	0.022	0.022	80	461	100	66	63	Error	0	66	0	63	2564	9302	0.000	5.727	0	0	0
1	5	2	""	"46807"	4950	5620	100	31	31	7	22	32	32	32	6	18	13	3	0	702	518	347	66	53	53	53	11	20	73	73	0	-0.002	-0.002	0.014	0.032	11.404	0.000	0.000	80	440	100	648	464	Error	-1	649	-1	465	2511	41465	-0.167	42.273	0	0	0
1	6	2	"hsa-miR-1248"	"46427"	5120	5620	100	32	33	7	21	32	32	32	6	18	18	3	0	55	55	11	20	52	52	53	11	20	18	6	0	0.000	0.333	0.600	0.550	3.481	0.173	0.044	80	439	100	3	4	Error	0	3	1	3	2609	4360	0.167	0.182	0	0	0
1	7	2	""	"42821"	5300	5620	100	32	32	6	18	32	32	32	6	18	16	1	0	193	167	82	49	53	53	53	11	20	77	72	0	0.000	0.000	0.036	0.061	6.579	0.000	0.000	80	451	100	140	114	Error	0	140	0	114	2564	13342	0.000	10.364	0	0	0
1	8	2	""	"46279"	5480	5610	100	33	32	6	18	32	32	32	6	18	17	3	0	49	61	93	152	54	54	54	11	20	15	2	0	-0.200	0.000	0.400	0.391	3.488	0.012	0.008	80	461	100	-4	7	Error	1	-5	0	7	2594	4917	0.000	0.636	0	0	0
1	9	2	"hsa-miR-31-5p"	"11052"	5660	5610	100	33	33	6	18	33	33	32	6	18	13	0	0	1572	1464	1282	87	53	53	54	11	20	70	65	0	0.000	0.000	0.005	0.016	17.339	0.000	0.000	80	478	100	1519	1411	Error	0	1519	0	1411	2607	117085	0.167	128.182	0	0	0
1	10	2	"hsa-miR-943"	"42696"	5840	5620	100	32	32	6	18	32	32	32	6	18	20	0	0	10983	8902	4351	48	53	53	80	258	322	85	85	0	0.000	0.000	0.001	0.001	14.026	0.000	0.000	80	469	100	10930	8849	Error	0	10930	0	8849	2589	712185	0.000	34.194	0	0	0
1	11	2	"hsa-miR-586"	"42754"	6020	5610	100	31	32	6	18	32	32	32	6	18	12	1	0	54	54	10	18	53	53	79	257	325	0	0	0	-1.000	0.000	0.600	0.650	2.521	0.008	0.002	80	470	100	0	1	Error	-1	1	0	1	2556	4346	0.000	-0.097	0	0	0
1	12	2	""	"42632"	6200	5620	100	32	32	6	18	32	32	32	6	18	10	2	0	63	66	20	30	52	52	53	11	20	48	25	0	0.000	0.000	0.300	0.394	3.525	0.012	0.001	80	468	100	11	14	Error	0	11	0	14	2564	5244	0.000	1.182	0	0	0
1	13	2	"hsa-miR-597-5p"	"42818"	6380	5620	100	33	32	6	18	32	32	32	6	18	12	2	0	55	55	11	20	53	53	53	11	20	18	3	0	0.500	0.000	0.444	0.629	3.629	0.060	0.006	80	461	100	3	2	-1.000	1	2	0	2	2559	4383	0.000	0.182	0	0	0
1	14	2	"hsa-miR-149-5p"	"42810"	6560	5620	100	33	32	6	18	32	32	32	6	18	10	1	0	85	84	29	34	53	53	53	10	18	67	57	0	0.031	0.000	0.133	0.156	4.254	0.016	0.003	80	478	100	33	31	-5.000	1	32	0	31	2555	6691	0.000	3.100	0	0	0
1	15	2	"hsa-miR-634"	"42591"	6750	5620	100	33	33	6	18	32	32	33	6	18	15	1	0	634	465	285	61	53	53	54	10	18	90	82	0	0.002	0.002	0.013	0.014	4.162	0.001	0.000	80	466	100	582	413	-9.182	1	581	1	412	2608	37210	0.000	41.100	0	0	0
1	16	2	"ebv-miR-BART20-3p"	"17585"	6920	5610	100	32	32	5	15	32	32	33	6	18	11	0	0	77	77	28	36	53	53	54	10	18	60	53	0	0.000	0.000	0.211	0.223	4.346	0.033	0.012	80	449	100	24	24	Error	0	24	0	24	2597	6195	-0.167	2.300	0	0	0
1	17	2	"hsa-miR-1180-3p"	"42848"	7100	5610	100	33	32	5	15	32	32	32	5	15	15	1	0	53	54	9	16	53	53	54	10	18	16	3	0	100000.000	0.000	0.667	0.642	4.128	0.066	0.007	80	462	100	1	1	16.610	1	0	0	1	2588	4324	0.000	0.000	0	0	0
1	18	2	"hsa-miR-24-3p"	"17506"	7290	5610	100	33	32	6	18	33	33	33	6	18	12	0	0	5273	4273	3680	86	53	53	54	10	18	80	72	0	0.000	0.000	0.002	0.009	25.184	0.000	0.005	80	470	100	5220	4219	Error	0	5220	-1	4220	2596	341833	-0.167	421.900	0	0	0
1	19	2	""	"42919"	7470	5610	100	32	33	5	15	33	33	33	6	18	8	0	0	1161	2075	2073	99	52	52	53	10	18	75	66	0	-0.001	0.000	0.003	0.011	21.541	0.000	0.000	80	452	100	1108	2023	Error	-1	1109	0	2023	2610	165969	0.000	202.200	0	0	0
1	20	2	""	"42937"	7650	5610	100	32	33	6	18	33	33	33	5	15	17	3	0	51	52	12	23	54	54	54	10	18	12	6	0	0.333	0.000	0.500	0.479	3.249	0.000	0.000	80	469	100	-4	-2	-1.585	-1	-3	0	-2	2629	4143	0.000	-0.200	0	0	0
1	21	2	"kshv-miR-K12-3-5p"	"42795"	7830	5610	100	33	32	5	15	33	33	33	5	15	11	1	0	1191	847	630	74	54	54	54	10	18	81	77	0	0.000	-0.001	0.005	0.012	9.583	-0.001	0.005	80	470	100	1137	792	Error	0	1137	-1	793	2598	67735	-0.200	79.300	0	0	0
1	22	2	"ebv-miR-BART10-5p"	"42485"	8020	5620	100	32	32	6	18	33	33	34	5	14	12	7	0	130	120	40	33	55	55	55	11	20	83	81	0	-0.013	-0.015	0.057	0.076	4.151	-0.021	0.017	80	500	100	74	64	Error	-1	75	-1	65	2579	9598	-0.400	5.909	0	0	0
1	1	3	""	"11271"	4240	5810	100	31	31	6	19	32	32	32	6	18	12	2	0	339	296	132	44	53	53	54	14	25	83	82	0	-0.003	-0.004	0.024	0.038	6.263	-0.002	0.001	80	474	100	285	242	Error	-1	286	-1	243	2513	23650	-0.167	17.286	0	0	0
1	2	3	"hsa-miR-1267"	"46633"	4420	5810	100	31	32	7	21	32	32	32	6	18	17	2	0	979	698	495	70	52	52	52	12	23	78	73	0	-0.001	0.000	0.008	0.019	8.744	0.001	0.002	80	442	100	926	646	Error	-1	927	0	646	2533	55876	0.000	53.833	0	0	0
1	3	3	"spike_control_v2_37"	"28684"	4600	5810	100	31	32	6	18	31	31	32	6	18	21	0	0	184	160	83	51	51	51	52	10	19	77	71	0	0.000	0.009	0.076	0.099	4.907	-0.003	0.001	80	452	100	133	110	Error	0	133	1	109	2525	12807	0.000	10.800	0	0	0
1	4	3	"hsa-miR-450b-5p"	"42896"	4780	5810	100	31	32	6	18	32	32	32	6	18	15	0	0	96	91	28	30	52	52	52	11	21	78	70	0	-0.023	0.000	0.128	0.133	3.073	0.016	0.003	80	449	100	43	39	Error	-1	44	0	39	2542	7293	0.000	3.545	0	0	0
1	5	3	""	"42685"	4950	5810	100	32	32	6	18	32	32	32	6	18	17	0	0	48	49	11	22	53	53	53	11	20	8	2	0	0.000	0.000	0.528	0.593	3.332	0.140	0.039	80	440	100	-5	-4	Error	0	-5	0	-4	2556	3919	0.000	-0.364	0	0	0
1	6	3	"hsa-miR-504-5p"	"28480"	5130	5800	100	31	32	7	21	32	32	32	6	18	17	5	0	52	53	12	22	53	53	53	11	20	13	3	0	1.000	0.000	0.667	0.592	3.004	0.164	0.047	80	451	100	-2	0	0.000	-1	-1	0	0	2549	4228	0.000	0.000	0	0	0
1	7	3	"hsa-miR-1307-3p"	"42681"	5310	5800	100	32	32	6	18	32	32	32	6	18	15	1	0	53	54	13	24	53	53	53	11	20	22	3	0	0.000	0.000	0.425	0.547	2.913	0.189	0.056	80	451	100	0	1	Error	0	0	0	1	2530	4292	0.000	0.091	0	0	0
1	8	3	"hcmv-miR-UL36-3p"	"42610"	5490	5800	100	33	32	6	18	32	32	32	6	18	16	2	0	50	50	10	20	53	53	53	11	20	10	1	0	-0.333	0.000	0.732	0.800	3.324	0.088	0.012	80	461	100	-2	-3	Error	1	-3	0	-3	2552	4015	0.000	-0.273	0	0	0
1	9	3	"hsa-miR-103a-3p"	"10919"	5670	5820	100	33	33	6	18	32	32	33	6	18	15	2	0	2594	2017	1055	52	53	53	54	11	20	87	86	0	0.000	0.001	0.002	0.005	9.573	0.000	0.001	80	456	100	2542	1965	Error	1	2541	1	1964	2647	161391	0.000	178.455	0	0	0
1	10	3	""	"17388"	5860	5810	100	32	33	7	21	33	33	33	6	18	16	3	0	97	96	42	43	53	53	54	11	20	65	61	0	-0.023	0.000	0.214	0.227	6.036	0.084	0.270	80	441	100	43	43	Error	-1	44	0	43	2610	7662	0.000	3.818	0	0	0
1	11	3	""	"42767"	6030	5810	100	32	32	6	18	32	32	32	6	18	13	0	0	186	164	75	45	52	52	52	11	21	81	80	0	0.000	0.000	0.048	0.065	5.433	0.003	0.001	80	439	100	134	112	Error	0	134	0	112	2531	13154	0.000	10.182	0	0	0
1	12	3	""	"11021"	6210	5810	100	31	32	6	18	32	32	32	6	18	10	0	0	52	53	11	20	53	53	53	11	20	13	1	0	1.000	0.000	0.690	0.689	2.685	0.171	0.040	80	442	100	-2	0	0.000	-1	-1	0	0	2528	4229	0.000	0.000	0	0	0
1	13	3	"hsa-miR-1225-5p"	"46541"	6390	5810	100	32	32	6	18	32	32	32	6	18	11	1	0	65	67	17	25	53	53	53	10	18	52	37	0	0.000	0.000	0.375	0.351	3.603	0.046	0.008	80	442	100	12	14	Error	0	12	0	14	2539	5388	0.000	1.400	0	0	0
1	14	3	"hsa-miR-105-5p"	"5250"	6570	5810	100	31	32	6	18	32	32	32	6	18	12	1	0	62	61	14	22	54	54	53	11	20	37	13	0	-0.125	0.000	0.408	0.370	3.024	0.046	0.006	80	442	100	7	7	Error	-1	8	0	7	2527	4877	0.000	0.727	0	0	0
1	15	3	"hsa-miR-2110"	"42734"	6750	5810	100	33	32	6	18	32	32	32	6	18	15	2	0	608	579	501	86	54	54	54	11	20	63	60	0	0.002	0.000	0.009	0.025	15.683	-0.001	0.005	80	442	100	555	525	-9.114	1	554	0	525	2596	46283	0.000	47.727	0	0	0
1	16	3	""	"46518"	6930	5800	100	33	33	6	18	32	32	33	6	18	15	3	0	53	53	10	18	53	53	54	10	18	15	3	0	100000.000	100000.000	0.423	0.511	2.930	0.052	0.003	80	461	100	1	1	16.610	1	0	1	0	2625	4231	0.000	-0.100	0	0	0
1	17	3	""	"42665"	7110	5800	100	34	33	6	18	32	32	32	5	15	25	10	0	64	66	15	22	53	53	54	10	18	52	28	0	0.182	0.077	0.408	0.555	3.581	0.019	0.001	80	461	100	13	14	-2.459	2	11	1	13	2677	5253	0.200	1.200	0	0	0
1	18	3	""	"46923"	7290	5810	100	33	33	5	15	32	32	32	5	15	21	2	0	160	141	65	46	53	53	54	13	24	76	71	0	0.009	0.011	0.053	0.097	7.387	-0.003	0.001	80	460	100	108	89	-6.741	1	107	1	88	2628	11266	0.200	6.692	0	0	0
1	19	3	"hsa-miR-1203"	"46411"	7470	5800	100	33	33	6	18	33	33	33	6	18	12	0	0	115	105	43	40	53	53	54	10	18	71	63	0	0.000	0.000	0.091	0.116	6.255	-0.008	0.002	80	440	100	62	52	Error	0	62	0	52	2607	8401	0.000	5.100	0	0	0
1	20	3	"hsa-miR-1263"	"46747"	7640	5810	100	33	33	6	18	33	33	33	6	18	12	0	0	74	75	21	28	54	54	54	10	18	63	48	0	0.000	0.000	0.182	0.212	4.021	0.012	0.001	80	439	100	20	21	Error	0	20	0	21	2633	6037	0.000	2.100	0	0	0
1	21	3	""	"146183"	7820	5800	100	33	34	6	17	33	33	33	5	15	15	5	0	56	57	12	21	53	53	54	10	18	27	8	0	0.000	0.250	0.292	0.349	3.862	-0.025	0.001	80	462	100	3	5	Error	0	3	1	4	2688	4539	0.200	0.300	0	0	0
1	22	3	"hsa-miR-3927-3p"	"146190"	8010	5800	100	33	33	6	18	33	33	33	5	15	21	3	0	64	64	15	23	54	54	54	10	18	47	18	0	0.000	0.000	0.417	0.422	3.843	0.005	0.000	80	492	100	10	10	Error	0	10	0	10	2667	5129	0.000	1.000	0	0	0
1	1	4	""	"146013"	4240	6000	100	32	32	6	18	32	32	32	6	18	13	1	0	84	87	41	47	52	52	53	12	22	56	51	0	0.000	0.000	0.159	0.172	3.868	0.010	0.001	80	474	100	32	35	Error	0	32	0	35	2544	6950	0.000	2.833	0	0	0
1	2	4	"hsa-miR-1914-3p"	"146061"	4420	6000	100	33	32	5	15	32	32	32	6	18	16	1	0	60	61	12	19	53	53	53	11	20	30	10	0	0.143	0.000	0.474	0.421	3.027	0.130	0.030	80	442	100	8	8	-2.807	1	7	0	8	2594	4912	0.000	0.727	0	0	0
1	3	4	"spike_control_v2_17"	"25557"	4600	6000	100	31	32	6	18	32	32	32	6	18	15	2	0	1099	881	425	48	52	52	52	10	19	91	87	0	-0.001	0.000	0.006	0.010	6.901	0.000	0.001	80	442	100	1046	829	Error	-1	1047	0	829	2558	70519	0.000	82.900	0	0	0
1	4	4	"spike_control_v2_35"	"28568"	4780	6000	100	32	32	6	18	32	32	32	6	18	13	1	0	159	142	63	44	53	53	53	10	18	75	73	0	0.000	0.000	0.074	0.081	4.082	0.007	0.003	80	442	100	106	89	Error	0	106	0	89	2593	11330	0.000	8.900	0	0	0
1	5	4	""	"146060"	4960	6000	100	31	33	7	21	32	32	32	6	18	18	5	0	75	78	24	30	52	52	53	12	22	63	47	0	-0.043	0.038	0.183	0.286	4.277	0.057	0.020	80	452	100	22	27	Error	-1	23	1	26	2607	6201	0.167	2.083	0	0	0
1	6	4	""	"145658"	5140	6000	100	32	33	7	21	32	32	32	6	18	17	6	0	171	150	61	40	54	54	54	11	20	80	76	0	0.000	0.010	0.056	0.085	5.501	0.009	0.005	80	451	100	117	97	Error	0	117	1	96	2616	11982	0.167	8.727	0	0	0
1	7	4	""	"146079"	5320	6000	100	32	32	6	18	32	32	32	6	18	11	2	0	50	50	11	22	54	54	54	11	20	7	0	0	0.000	0.000	0.409	0.566	3.152	0.125	0.031	80	451	100	-4	-4	Error	0	-4	0	-4	2550	3991	0.000	-0.364	0	0	0
1	8	4	""	"146199"	5500	6000	100	31	32	6	18	32	32	33	7	21	16	1	0	5003	4426	3573	80	53	53	53	11	20	81	77	0	0.000	0.000	0.002	0.010	26.585	0.000	0.000	80	439	100	4949	4373	Error	-1	4950	0	4373	2593	354063	-0.143	397.545	0	0	0
1	9	4	"hsa-miR-1909-5p"	"146138"	5670	5990	100	33	32	6	18	33	33	33	6	18	15	0	0	55	55	10	18	52	52	53	11	20	17	2	0	0.000	-0.333	0.857	0.790	2.668	0.153	0.028	80	418	100	3	2	Error	0	3	-1	3	2596	4380	-0.167	0.182	0	0	0
1	10	4	""	"146177"	5850	5990	100	32	33	6	18	32	32	32	6	18	16	1	0	46	46	10	21	53	53	54	11	20	2	0	0	0.000	-0.143	0.369	0.425	2.952	0.130	0.028	80	452	100	-7	-6	Error	0	-7	1	-7	2607	3701	0.167	-0.727	0	0	0
1	11	4	"hsv1-miR-H6-3p"	"146117"	6040	5990	100	31	33	7	21	32	32	32	6	18	16	6	0	115	103	41	39	53	53	53	11	20	68	65	0	-0.016	0.020	0.108	0.198	4.491	0.017	0.005	80	440	100	61	51	Error	-1	62	1	50	2627	8251	0.167	4.545	0	0	0
1	12	4	""	"146028"	6210	5990	100	32	32	6	18	32	32	32	6	18	12	0	0	49	50	10	20	54	54	54	11	20	8	1	0	0.000	0.000	0.575	0.601	2.842	0.159	0.051	80	430	100	-5	-4	Error	0	-5	0	-4	2532	3990	0.000	-0.364	0	0	0
1	13	4	""	"146212"	6390	5990	100	33	33	6	18	32	32	32	6	18	20	1	0	46	48	11	22	53	53	54	10	18	10	3	0	-0.143	-0.200	0.444	0.519	3.257	0.063	0.007	80	442	100	-6	-4	Error	1	-7	1	-5	2634	3859	0.167	-0.600	0	0	0
1	14	4	""	"146209"	6570	5990	100	32	32	6	18	32	32	32	6	18	11	5	0	10466	6665	5053	75	53	53	53	11	20	87	80	0	0.000	0.000	0.001	0.002	17.151	0.000	0.002	80	442	100	10413	6612	Error	0	10413	0	6612	2568	533237	0.000	601.091	0	0	0
1	15	4	"spike_control_v2_32"	"28393"	6750	5990	100	33	32	6	18	32	32	32	6	18	11	2	0	1231	829	628	75	53	53	53	11	20	68	66	0	0.001	0.000	0.005	0.016	11.489	0.000	0.002	80	452	100	1179	776	Error	1	1178	0	776	2557	66297	0.000	70.545	0	0	0
1	16	4	""	"146220"	6940	6000	100	32	32	6	18	32	32	32	6	18	17	0	0	1553	1167	769	65	52	52	53	11	20	80	78	0	0.000	0.000	0.006	0.017	15.907	-0.001	0.007	80	461	100	1501	1115	Error	0	1501	0	1115	2545	93382	0.000	101.273	0	0	0
1	17	4	"hsa_negative_control_7"	"10902"	7120	6000	100	33	33	5	15	32	32	32	5	15	17	3	0	52	53	10	18	52	52	54	11	20	11	5	0	100000.000	1.000	0.586	0.597	3.162	0.056	0.010	80	451	100	1	2	16.610	1	0	1	1	2626	4251	0.200	-0.091	0	0	0
1	18	4	""	"146055"	7300	6000	100	32	32	5	15	32	32	32	5	15	17	0	0	585	433	258	59	52	52	53	12	22	80	76	0	0.000	0.000	0.013	0.024	7.289	-0.002	0.007	80	418	100	533	381	Error	0	533	0	381	2552	34648	0.000	31.667	0	0	0
1	19	4	"spike_control_v2_43"	"29146"	7470	5990	100	33	33	4	12	33	33	33	5	15	12	0	0	733	514	363	70	54	54	54	11	20	77	70	0	0.000	0.000	0.009	0.025	9.150	0.000	0.000	80	430	100	679	460	Error	0	679	0	460	2620	41125	0.000	41.818	0	0	0
1	20	4	"hsa-miR-625-5p"	"145831"	7650	5990	100	34	34	6	17	33	33	33	5	15	22	5	0	4701	5975	5941	99	54	54	54	10	18	78	73	0	0.000	0.000	0.001	0.007	30.301	0.000	0.004	80	450	100	4648	5922	Error	1	4647	1	5921	2702	478028	0.200	592.100	0	0	0
1	21	4	"hsa-miR-646"	"145963"	7830	5990	100	33	33	5	15	33	33	33	5	15	12	1	0	50	51	10	19	54	54	55	10	18	10	2	0	0.000	0.000	0.417	0.401	2.543	0.076	0.014	80	452	100	-4	-3	Error	0	-4	0	-3	2608	4088	0.000	-0.400	0	0	0
1	22	4	"hsa-miR-1247-5p"	"145977"	8010	6000	100	33	33	5	15	33	33	33	5	15	10	0	0	267	232	89	38	55	55	54	10	18	90	88	0	0.000	0.000	0.016	0.021	4.333	0.000	0.000	80	470	100	212	177	Error	0	212	0	177	2624	18560	0.000	17.800	0	0	0
1	1	5	"hsa-miR-501-5p"	"145675"	4230	6180	100	31	31	6	19	32	32	32	7	21	10	0	0	184	157	87	55	53	53	54	11	20	70	65	0	-0.008	-0.010	0.053	0.084	5.049	0.003	0.001	80	474	100	130	103	Error	-1	131	-1	104	2498	12566	-0.143	9.364	0	0	0
1	2	5	"hsa-miR-125b-1-3p"	"145838"	4410	6180	100	32	32	7	21	32	32	32	6	18	17	2	0	1075	1104	1044	94	53	53	53	11	20	68	58	0	0.000	0.000	0.005	0.027	19.989	0.000	0.002	80	432	100	1022	1051	Error	0	1022	0	1051	2596	88284	0.000	95.545	0	0	0
1	3	5	""	"145953"	4590	6180	100	32	32	6	18	32	32	32	7	21	11	2	0	355	322	242	75	53	53	53	11	20	63	60	0	0.000	0.000	0.034	0.063	11.028	0.001	0.000	80	432	100	302	269	Error	0	302	0	269	2570	25763	0.000	24.455	0	0	0
1	4	5	"hsa-miR-512-5p"	"145690"	4770	6180	100	31	31	6	19	32	32	32	6	18	12	3	0	82	82	31	37	54	54	54	11	20	65	55	0	-0.036	-0.036	0.181	0.173	3.643	0.014	0.002	80	452	100	27	27	Error	-1	28	-1	28	2515	6571	-0.167	2.545	0	0	0
1	5	5	""	"-1"	4960	6190	100	31	32	7	21	32	32	32	6	18	16	1	0	352	271	157	57	53	53	54	12	22	78	73	0	-0.003	0.000	0.027	0.053	8.316	0.001	0.001	80	440	100	298	218	Error	-1	299	0	218	2546	21682	0.000	18.083	0	0	0
1	6	5	"hsa-miR-150-5p"	"145678"	5130	6180	100	33	32	6	18	32	32	32	6	18	15	1	0	145	126	57	45	54	54	54	11	20	72	70	0	0.011	0.000	0.079	0.120	4.945	0.001	0.000	80	430	100	92	72	-6.508	1	91	0	72	2580	10070	0.000	6.545	0	0	0
1	7	5	""	"145884"	5310	6180	100	32	32	6	18	32	32	32	6	18	18	2	0	1581	1073	804	74	54	54	54	11	20	77	68	0	0.000	0.000	0.006	0.027	14.933	0.000	0.000	80	442	100	1527	1019	Error	0	1527	0	1019	2571	85826	0.000	92.636	0	0	0
1	8	5	"hsa-miR-648"	"145715"	5490	6180	100	32	32	6	18	33	33	33	6	18	13	0	0	59	62	16	25	53	53	53	12	22	36	17	0	-0.167	-0.111	0.319	0.439	3.382	0.103	0.029	80	442	100	5	8	Error	-1	6	-1	9	2581	4992	-0.167	0.750	0	0	0
1	9	5	"hsa-miR-27b-3p"	"147199"	5670	6180	100	32	32	6	18	32	32	32	6	18	11	0	0	1541	1710	1569	91	52	52	53	10	18	71	66	0	0.000	0.000	0.032	0.032	19.594	0.000	0.002	80	462	100	1489	1658	Error	0	1489	0	1658	2529	136793	0.000	165.700	0	0	0
1	10	5	"hsa-miR-4309"	"147535"	5860	6180	100	31	32	6	18	32	32	32	6	18	10	2	0	260	210	118	56	53	53	53	10	18	75	72	0	-0.005	0.000	0.040	0.049	6.632	-0.003	0.002	80	450	100	206	157	Error	-1	207	0	157	2545	16821	0.000	15.700	0	0	0
1	11	5	"hsa-miR-3152-3p"	"147892"	6030	6180	100	31	32	6	18	32	32	32	7	21	7	1	0	58	62	16	25	54	54	53	11	20	37	18	0	-0.250	0.000	0.500	0.508	3.044	0.046	0.006	80	440	100	3	8	Error	-1	4	0	8	2524	4945	0.000	0.818	0	0	0
1	12	5	""	"147890"	6210	6180	100	32	32	6	18	32	32	32	6	18	15	0	0	141	126	54	42	54	54	54	11	20	76	72	0	0.000	0.000	0.062	0.074	4.133	0.001	0.000	80	452	100	87	72	Error	0	87	0	72	2566	10114	0.000	6.545	0	0	0
1	13	5	"hsa-miR-4305"	"147611"	6390	6180	100	32	32	6	18	32	32	32	6	18	13	3	0	117	108	36	33	53	53	53	11	20	80	75	0	0.000	0.000	0.105	0.126	4.222	0.006	0.001	80	462	100	64	55	Error	0	64	0	55	2559	8619	0.000	5.000	0	0	0
1	14	5	""	"147934"	6580	6180	100	33	32	6	18	32	32	32	6	18	18	1	0	115	220	183	83	53	53	54	10	18	58	55	0	0.016	0.000	0.070	0.082	10.030	0.000	0.000	80	462	100	63	167	-5.954	1	62	0	167	2560	17616	0.000	16.600	0	0	0
1	15	5	"hsa-miR-4294"	"147627"	6760	6180	100	32	32	6	18	33	33	32	6	18	7	1	0	784	3376	3566	105	54	54	54	10	18	70	63	0	-0.001	0.000	0.002	0.006	22.787	0.000	0.002	80	440	100	729	3321	Error	-1	730	-1	3322	2563	270051	0.000	332.200	0	0	0
1	16	5	"hsa-miR-4276"	"147770"	6930	6180	100	32	32	5	15	33	33	32	6	18	10	0	0	47	47	10	21	53	53	53	11	20	3	1	0	0.167	0.167	0.500	0.506	3.268	0.063	0.011	80	430	100	-7	-7	-2.585	-1	-6	-1	-6	2567	3760	0.000	-0.545	0	0	0
1	17	5	"hsa-let-7b-5p"	"147165"	7110	6180	100	34	34	5	14	33	33	33	5	15	18	2	0	7106	16523	17415	105	53	53	54	11	20	82	77	0	0.000	0.000	0.000	0.001	33.113	0.000	0.021	80	432	100	7054	16471	Error	1	7053	1	16470	2688	1321859	0.200	1497.182	0	0	0
1	18	5	"hsa-miR-4320"	"147705"	7290	6170	100	32	32	6	18	32	32	33	6	18	10	0	0	49	50	9	18	53	53	53	10	18	7	0	0	0.000	0.000	0.500	0.532	3.403	0.040	0.003	80	430	100	-4	-3	Error	0	-4	0	-3	2536	3985	-0.167	-0.300	0	0	0
1	19	5	"hsa-miR-466"	"147848"	7470	6170	100	34	33	5	15	33	33	33	6	18	8	0	0	52	52	9	17	53	53	54	11	20	10	0	0	-1.000	0.000	0.533	0.496	2.372	0.068	0.011	80	450	100	0	-1	Error	1	-1	0	-1	2677	4169	0.000	-0.182	0	0	0
1	20	5	"hsv2-miR-H6-3p"	"147900"	7650	6190	100	33	33	5	15	32	32	33	6	18	16	0	0	398	321	170	52	54	54	55	11	20	85	82	0	0.003	0.004	0.017	0.025	5.760	0.003	0.004	80	460	100	345	268	-8.426	1	344	1	267	2646	25641	0.000	24.182	0	0	0
1	21	5	"hsa-miR-3175"	"147891"	7840	6180	100	34	34	6	17	33	33	33	6	18	12	2	0	466	835	801	95	55	55	55	11	20	66	60	0	0.002	0.001	0.019	0.046	25.759	0.000	0.002	80	440	100	412	781	-8.683	1	411	1	780	2707	66826	0.167	70.909	0	0	0
1	22	5	""	"147873"	8010	6170	100	34	34	5	14	32	32	33	5	15	25	3	0	58	58	11	18	53	53	54	11	20	25	8	0	0.400	0.400	0.373	0.437	2.984	-0.004	0.000	80	450	100	7	7	-1.322	2	5	2	5	2722	4609	0.200	0.364	0	0	0
1	1	6	"hsa-miR-200b-3p"	"147186"	4230	6370	100	31	32	6	18	32	32	32	6	18	11	1	0	1110	1037	919	88	53	53	54	11	20	67	63	0	-0.001	0.000	0.006	0.023	21.791	-0.001	0.002	80	492	100	1056	984	Error	-1	1057	0	984	2523	82966	0.000	89.364	0	0	0
1	2	6	""	"147844"	4410	6360	100	31	31	7	22	32	32	32	6	18	13	5	0	54	52	11	21	52	52	53	12	22	8	2	0	-0.500	100000.000	0.600	0.762	3.730	0.198	0.064	80	451	100	1	-1	Error	-1	2	-1	0	2510	4154	-0.167	-0.083	0	0	0
1	3	6	""	"147283"	4590	6360	100	33	33	6	18	31	31	32	6	18	21	5	0	620	458	333	72	53	53	53	11	20	73	70	0	0.004	0.005	0.014	0.027	8.632	0.000	0.000	80	451	100	569	407	-8.147	2	567	2	405	2628	36613	0.167	36.818	0	0	0
1	4	6	""	"-1"	4770	6370	100	33	32	6	18	32	32	32	6	18	13	2	0	2428	1658	1218	73	53	53	54	11	20	77	76	0	0.000	0.000	0.004	0.011	19.408	0.000	0.001	80	452	100	2376	1605	Error	1	2375	0	1605	2547	132655	0.000	145.818	0	0	0
1	5	6	"hsa-miR-3918"	"148231"	4960	6370	100	32	31	6	19	32	32	32	6	18	7	3	0	127	113	52	46	53	53	54	11	20	72	61	0	0.000	-0.017	0.101	0.127	6.810	0.007	0.002	80	442	100	74	59	Error	0	74	-1	60	2500	9016	-0.167	5.364	0	0	0
1	6	6	"hsa-miR-933"	"148635"	5140	6370	100	33	32	7	21	32	32	32	6	18	13	6	0	474	357	228	63	53	53	53	11	20	86	76	0	0.002	0.000	0.015	0.023	9.156	0.000	0.000	80	440	100	422	304	-8.718	1	421	0	304	2565	28538	0.000	27.636	0	0	0
1	7	6	""	"148660"	5310	6370	100	33	33	7	21	32	32	32	6	18	18	3	0	54	54	11	20	53	53	53	11	20	18	3	0	1.000	1.000	0.523	0.519	2.826	0.183	0.036	80	440	100	2	2	0.000	1	1	1	1	2642	4347	0.167	0.091	0	0	0
1	8	6	"hsa-miR-4296"	"147660"	5490	6370	100	32	32	7	21	32	32	32	6	18	17	2	0	51	52	11	21	53	53	54	12	22	10	1	0	0.000	0.000	0.500	0.540	3.091	0.122	0.041	80	452	100	-2	-1	Error	0	-2	0	-1	2598	4129	0.000	-0.167	0	0	0
1	9	6	"hsa-miR-3185"	"147709"	5670	6370	100	32	33	6	18	32	32	32	6	18	18	1	0	52	54	10	18	53	53	54	11	20	18	1	0	0.000	1.000	0.813	0.707	2.731	0.134	0.018	80	452	100	-1	2	Error	0	-1	1	1	2609	4342	0.167	0.000	0	0	0
1	10	6	"hsa-miR-3689a-5p/hsa-miR-3689b-5p/hsa-miR-3689e"	"148251"	5850	6370	100	32	32	5	15	32	32	32	6	18	12	1	0	53	52	10	19	54	54	54	11	20	6	1	0	0.000	0.000	0.643	0.608	3.399	0.164	0.035	80	462	100	-1	-2	Error	0	-1	0	-2	2571	4135	0.000	-0.182	0	0	0
1	11	6	"hsa-miR-3680-5p"	"148599"	6040	6370	100	33	33	6	18	32	32	32	6	18	17	3	0	93	97	45	46	53	53	54	11	20	61	56	0	0.025	0.023	0.111	0.124	4.508	0.016	0.006	80	462	100	41	45	-5.322	1	40	1	44	2627	7797	0.167	3.909	0	0	0
1	12	6	"hsa-miR-510-5p"	"148665"	6220	6370	100	32	32	6	18	32	32	32	6	18	8	0	0	57	59	11	18	54	54	55	12	21	21	7	0	0.000	0.000	0.343	0.467	2.884	0.045	0.003	80	452	100	3	5	Error	0	3	0	5	2548	4705	0.000	0.333	0	0	0
1	13	6	"hsa-miR-3652"	"148363"	6400	6370	100	31	32	6	18	32	32	32	6	18	16	2	0	73	81	30	37	53	53	53	11	20	61	47	0	-0.050	0.000	0.239	0.300	4.259	0.035	0.015	80	442	100	19	28	Error	-1	20	0	28	2541	6443	0.000	2.545	0	0	0
1	14	6	"hsa-miR-3181"	"147703"	6580	6370	100	33	33	7	21	32	32	32	5	15	20	5	0	54	61	58	95	53	53	54	10	18	21	5	0	1.000	0.125	0.500	0.591	2.922	0.070	0.117	80	442	100	2	9	0.000	1	1	1	8	2631	4875	0.200	0.700	0	0	0
1	15	6	"hsa-miR-3667-3p"	"148062"	6760	6370	100	33	33	5	15	32	32	32	6	18	13	1	0	76	75	21	28	53	53	54	11	20	72	50	0	0.043	0.045	0.151	0.169	3.890	0.020	0.003	80	440	100	24	23	-4.524	1	23	1	22	2606	6036	0.167	1.909	0	0	0
1	16	6	"hsa-miR-3664-5p"	"148206"	6930	6370	100	32	32	5	15	33	33	33	6	18	10	2	0	81	84	34	40	52	52	54	11	20	63	53	0	-0.034	-0.031	0.181	0.208	4.063	-0.025	0.010	80	448	100	28	31	Error	-1	29	-1	32	2546	6737	-0.167	2.727	0	0	0
1	17	6	"spike_control_v1_i"	"14257"	7110	6360	100	33	32	5	15	33	33	33	6	18	6	0	0	59	59	13	22	53	53	53	10	18	36	11	0	0.000	-0.167	0.571	0.555	3.044	0.103	0.024	80	451	100	6	5	Error	0	6	-1	6	2589	4740	-0.167	0.600	0	0	0
1	18	6	"Empty"	"0"	7290	6360	100	32	33	6	18	33	33	33	6	18	11	3	0	51	51	10	19	53	53	53	10	18	15	1	0	0.500	0.000	0.500	0.579	2.890	0.064	0.005	80	461	100	-3	-2	-1.000	-1	-2	0	-2	2605	4109	0.000	-0.200	0	0	0
1	19	6	""	"148496"	7470	6370	100	33	33	6	18	33	33	33	6	18	10	2	0	85	84	23	27	54	54	54	11	20	73	63	0	0.000	0.000	0.170	0.190	3.359	0.005	0.000	80	460	100	31	30	Error	0	31	0	30	2621	6725	0.000	2.727	0	0	0
1	20	6	""	"148322"	7650	6370	100	32	33	6	18	33	33	33	6	18	12	3	0	541	435	207	47	54	54	54	12	22	86	83	0	-0.002	0.000	0.012	0.016	5.252	-0.002	0.003	80	442	100	486	381	Error	-1	487	0	381	2636	34836	0.000	31.750	0	0	0
1	21	6	""	"148560"	7830	6360	100	33	33	5	15	33	33	33	6	18	8	1	0	60	63	15	23	54	54	54	11	20	41	21	0	0.000	0.000	0.286	0.332	3.341	0.013	0.001	80	442	100	6	9	Error	0	6	0	9	2615	5004	0.000	0.818	0	0	0
1	22	6	""	"148185"	8010	6360	100	32	32	6	18	33	33	34	5	14	12	3	0	55	56	11	19	54	54	54	10	18	22	5	0	-1.000	-0.500	0.500	0.554	3.430	-0.050	0.007	80	493	100	0	1	Error	-1	1	-1	2	2566	4471	-0.400	0.200	0	0	0
1	1	7	""	"148230"	4230	6570	100	31	31	6	19	32	32	32	6	18	10	2	0	1551	1272	589	46	53	53	54	11	20	92	91	0	-0.001	-0.001	0.003	0.005	4.934	-0.001	0.005	80	492	100	1497	1218	Error	-1	1498	-1	1219	2516	101745	-0.167	110.727	0	0	0
1	2	7	""	"148444"	4420	6560	100	33	32	7	21	31	31	32	7	21	21	1	0	654	3284	3716	113	53	53	54	12	22	68	58	0	0.003	0.000	0.012	0.014	21.145	0.000	0.000	80	471	100	603	3232	-8.231	2	601	1	3231	2557	262727	0.000	269.167	0	0	0
1	3	7	""	"148164"	4600	6560	100	31	32	6	18	32	32	32	6	18	18	1	0	76	79	28	35	53	53	54	11	20	61	50	0	-0.043	0.000	0.216	0.231	3.302	0.048	0.020	80	449	100	22	26	Error	-1	23	0	26	2559	6332	0.000	2.273	0	0	0
1	4	7	""	"148232"	4770	6550	100	31	32	7	21	31	31	32	6	18	20	2	0	52	51	10	19	53	53	56	41	73	0	0	0	0.000	-0.500	1.000	0.751	3.446	0.046	0.104	80	426	100	-1	-1	Error	0	-1	1	-2	2528	4056	0.000	-0.122	0	0	0
1	5	7	""	"148350"	4940	6550	100	32	32	5	15	32	32	32	7	21	8	0	0	65	67	16	23	53	53	57	40	70	5	0	0	0.000	0.000	0.215	0.234	2.871	0.040	0.086	80	458	100	12	14	Error	0	12	0	14	2545	5338	0.000	0.250	0	0	0
1	6	7	""	"148090"	5140	6560	100	33	32	6	18	31	31	32	6	18	17	3	0	75	74	25	33	53	53	55	15	27	58	37	0	0.091	0.048	0.209	0.256	3.401	0.072	0.029	80	459	100	24	22	-3.459	2	22	1	21	2586	5926	0.000	1.267	0	0	0
1	7	7	""	"148142"	5310	6560	100	32	32	6	18	32	32	32	6	18	13	0	0	51	51	12	23	53	53	54	11	20	17	2	0	0.000	0.000	0.515	0.492	3.286	0.108	0.027	80	440	100	-2	-2	Error	0	-2	0	-2	2546	4087	0.000	-0.273	0	0	0
1	8	7	""	"148022"	5490	6560	100	33	32	6	18	32	32	32	6	18	21	0	0	54	56	10	17	53	53	54	11	20	25	1	0	1.000	0.000	0.621	0.634	2.889	0.154	0.031	80	452	100	2	3	0.000	1	1	0	3	2579	4480	0.000	0.182	0	0	0
1	9	7	""	"148505"	5670	6560	100	32	32	6	18	32	32	32	6	18	20	0	0	50	49	12	24	53	53	54	11	20	8	2	0	0.000	0.000	0.563	0.635	4.294	0.062	0.007	80	462	100	-3	-4	Error	0	-3	0	-4	2569	3888	0.000	-0.455	0	0	0
1	10	7	""	"148152"	5860	6560	100	34	33	6	18	32	32	32	6	18	12	2	0	162	140	72	51	54	54	54	10	18	77	68	0	0.019	0.012	0.059	0.082	5.602	0.003	0.001	80	450	100	110	87	-5.755	2	108	1	86	2616	11202	0.167	8.600	0	0	0
1	11	7	""	"148161"	6030	6560	100	33	32	6	18	32	32	32	6	18	10	2	0	48	49	10	20	54	54	54	11	20	10	0	0	-0.167	0.000	0.571	0.579	3.558	0.097	0.014	80	440	100	-5	-5	Error	1	-6	0	-5	2556	3927	0.000	-0.455	0	0	0
1	12	7	""	"148513"	6210	6560	100	32	32	5	15	32	32	32	6	18	11	0	0	43	46	11	23	54	54	55	11	20	5	1	0	0.000	0.000	0.417	0.417	3.453	0.124	0.033	80	452	100	-11	-8	Error	0	-11	0	-8	2522	3645	0.000	-0.818	0	0	0
1	13	7	""	"148469"	6390	6550	100	32	32	5	15	32	32	32	6	18	13	2	0	44	46	11	23	53	53	54	10	18	7	0	0	0.000	0.000	0.333	0.445	2.921	0.148	0.054	80	451	100	-9	-7	Error	0	-9	0	-7	2582	3641	0.000	-0.800	0	0	0
1	14	7	""	"148203"	6570	6550	100	32	32	5	15	32	32	32	6	18	6	0	0	50	50	9	18	54	54	54	11	20	3	0	0	0.000	0.000	0.489	0.548	2.312	0.133	0.028	80	461	100	-4	-4	Error	0	-4	0	-4	2543	3978	0.000	-0.364	0	0	0
1	15	7	""	"148477"	6760	6560	100	31	32	6	18	32	32	32	6	18	13	1	0	117	106	46	43	53	53	54	11	20	70	63	0	-0.016	0.000	0.111	0.144	4.106	0.000	0.000	80	450	100	63	53	Error	-1	64	0	53	2541	8493	0.000	4.727	0	0	0
1	16	7	""	"148572"	6930	6570	100	32	32	5	15	33	33	32	5	15	13	3	0	288	257	101	39	53	53	54	10	18	90	85	0	-0.004	-0.005	0.025	0.026	5.046	0.000	0.000	80	458	100	234	203	Error	-1	235	-1	204	2594	20564	0.000	20.300	0	0	0
1	17	7	""	"148333"	7120	6560	100	32	32	5	15	33	33	32	5	15	8	1	0	377	308	191	62	52	52	53	10	18	77	75	0	-0.003	-0.004	0.018	0.026	6.545	-0.001	0.001	80	471	100	324	255	Error	-1	325	-1	256	2558	24651	0.000	25.500	0	0	0
1	18	7	""	"148391"	7300	6560	100	32	32	5	15	33	33	33	5	15	12	3	0	6058	4440	2810	63	53	53	53	10	18	88	85	0	0.000	0.000	0.001	0.003	18.173	0.000	0.003	80	439	100	6004	4386	Error	-1	6005	-1	4387	2577	355173	-0.200	438.700	0	0	0
1	19	7	""	"148450"	7470	6560	100	33	33	5	15	33	33	33	5	15	13	1	0	79	79	20	25	54	54	54	11	20	71	53	0	0.000	0.000	0.152	0.197	3.900	-0.001	0.000	80	440	100	25	25	Error	0	25	0	25	2654	6307	0.000	2.273	0	0	0
1	20	7	"hsa-miR-381-3p"	"148306"	7660	6560	100	33	33	5	15	33	33	33	6	18	12	1	0	83	81	25	30	52	52	53	11	20	68	55	0	0.000	0.000	0.131	0.196	4.586	0.014	0.002	80	452	100	31	29	Error	0	31	0	29	2664	6506	0.000	2.545	0	0	0
1	21	7	""	"148122"	7840	6550	100	33	34	5	14	33	33	33	5	15	17	3	0	733	555	423	76	53	53	54	10	18	75	71	0	0.000	0.002	0.010	0.021	8.708	0.001	0.007	80	460	100	680	503	Error	0	680	1	502	2720	44363	0.200	50.100	0	0	0
1	22	7	""	"148150"	8020	6560	100	35	35	5	14	33	33	33	5	15	30	0	0	138	125	47	37	53	53	53	10	18	83	73	0	0.024	0.028	0.057	0.063	3.117	0.025	0.034	80	483	100	87	74	-5.409	2	85	2	72	2774	10036	0.400	7.200	0	0	0
1	1	8	""	"148120"	4230	6750	100	31	31	6	19	32	32	32	6	18	11	0	0	47	49	15	30	53	53	54	11	20	7	3	0	0.167	0.250	0.625	0.559	3.554	0.081	0.017	80	474	100	-7	-5	-2.585	-1	-6	-1	-4	2478	3933	-0.167	-0.455	0	0	0
1	2	8	"hsa-miR-383-5p"	"146024"	4410	6750	100	32	32	6	18	32	32	32	6	18	12	0	0	56	55	11	20	53	53	54	11	20	20	5	0	0.000	0.000	0.583	0.542	3.605	0.143	0.039	80	452	100	3	2	Error	0	3	0	2	2554	4406	0.000	0.091	0	0	0
1	3	8	""	"42659"	4600	6750	100	32	32	6	18	32	32	32	6	18	18	2	0	1251	952	584	61	53	53	54	11	20	87	81	0	0.000	0.000	0.007	0.014	10.318	0.000	0.000	80	440	100	1198	899	Error	0	1198	0	899	2572	76136	0.000	81.636	0	0	0
1	4	8	""	"17287"	4770	6750	100	32	32	6	18	32	32	32	6	18	15	1	0	49	51	15	29	53	53	54	12	22	11	3	0	0.000	0.000	0.578	0.502	3.796	0.027	0.002	80	438	100	-4	-2	Error	0	-4	0	-2	2550	4058	0.000	-0.250	0	0	0
1	5	8	"Empty"	"0"	4950	6750	100	32	32	6	18	32	32	32	6	18	12	1	0	52	52	11	21	53	53	55	15	27	6	0	0	0.000	0.000	0.500	0.552	2.647	0.103	0.019	80	461	100	-1	-1	Error	0	-1	0	-1	2531	4176	0.000	-0.200	0	0	0
1	6	8	""	"11234"	5140	6750	100	31	32	7	21	32	32	32	6	18	17	5	0	81	83	22	26	53	53	54	14	25	80	48	0	-0.036	0.000	0.186	0.194	2.969	0.020	0.003	80	450	100	27	30	Error	-1	28	0	30	2567	6608	0.000	2.071	0	0	0
1	7	8	"hsa-miR-802"	"30442"	5310	6750	100	33	32	6	18	32	32	32	6	18	17	0	0	49	49	10	20	54	54	54	12	22	3	0	0	-0.200	0.000	0.857	0.818	3.119	0.065	0.010	80	430	100	-4	-5	Error	1	-5	0	-5	2574	3931	0.000	-0.417	0	0	0
1	8	8	"hsa-miR-4428"	"168574"	5490	6750	100	32	32	6	18	32	32	32	6	18	13	1	0	228	186	105	56	54	54	54	11	20	73	67	0	0.000	0.000	0.036	0.069	7.011	0.000	0.000	80	442	100	174	132	Error	0	174	0	132	2527	14871	0.000	12.000	0	0	0
1	9	8	"hsa-miR-5590-5p"	"168970"	5670	6750	100	32	32	6	18	32	32	32	6	18	10	0	0	44	44	9	20	53	53	54	11	20	1	1	0	0.000	0.000	0.357	0.450	2.963	0.124	0.023	80	442	100	-9	-9	Error	0	-9	0	-9	2523	3502	0.000	-0.909	0	0	0
1	10	8	"hsa-miR-5692a"	"168938"	5850	6750	100	32	32	5	15	32	32	32	6	18	10	1	0	44	45	12	26	53	53	54	11	20	7	1	0	0.000	0.000	0.429	0.413	2.971	0.087	0.016	80	452	100	-9	-8	Error	0	-9	0	-8	2553	3617	0.000	-0.818	0	0	0
1	11	8	"hsa-miR-4729"	"168825"	6040	6750	100	32	32	6	18	32	32	32	6	18	18	1	0	627	469	271	57	53	53	53	11	20	81	77	0	0.000	0.000	0.015	0.039	10.589	0.002	0.004	80	452	100	574	416	Error	0	574	0	416	2577	37524	0.000	37.818	0	0	0
1	12	8	"hsa-miR-4475"	"168640"	6220	6750	100	32	32	6	18	32	32	32	6	18	13	0	0	230	199	93	46	53	53	54	11	20	78	75	0	0.000	0.000	0.036	0.048	5.783	0.001	0.000	80	442	100	177	146	Error	0	177	0	146	2540	15896	0.000	13.182	0	0	0
1	13	8	"hsa-miR-4535"	"168874"	6400	6750	100	32	32	6	18	32	32	32	6	18	11	2	0	57	58	14	24	54	54	55	12	21	23	6	0	0.000	0.000	0.462	0.440	3.182	0.035	0.008	80	451	100	3	4	Error	0	3	0	4	2541	4656	0.000	0.250	0	0	0
1	14	8	"hsa-miR-5002-3p"	"168656"	6580	6750	100	32	32	6	18	32	32	32	6	18	12	1	0	275	224	119	53	53	53	53	11	20	77	76	0	0.000	0.000	0.026	0.052	7.436	0.001	0.000	80	461	100	222	171	Error	0	222	0	171	2572	17891	0.000	15.545	0	0	0
1	15	8	""	"168838"	6760	6750	100	33	33	6	18	32	32	32	6	18	18	1	0	147	129	67	51	53	53	54	11	20	70	65	0	0.011	0.013	0.080	0.100	4.750	0.004	0.001	80	452	100	95	77	-6.555	1	94	1	76	2613	10335	0.167	6.818	0	0	0
1	16	8	"hsa-miR-4754"	"168861"	6940	6760	100	31	31	6	19	32	32	32	6	18	10	2	0	70	70	19	27	53	53	54	11	20	58	40	0	-0.059	-0.059	0.220	0.227	3.178	0.027	0.004	80	418	100	16	16	Error	-1	17	-1	17	2503	5580	-0.167	1.455	0	0	0
1	17	8	"hsa-miR-4999-3p"	"168667"	7110	6750	100	31	32	6	18	32	32	32	5	15	15	5	0	57	57	10	17	52	52	53	10	18	32	6	0	-0.200	0.000	0.667	0.568	2.740	0.130	0.032	80	440	100	4	5	Error	-1	5	0	5	2546	4558	0.000	0.400	0	0	0
1	18	8	"hsa-miR-4735-5p"	"168910"	7290	6740	100	32	32	6	18	32	32	33	6	18	8	0	0	72	77	24	31	53	53	53	13	24	57	41	0	0.000	0.000	0.165	0.193	3.758	-0.017	0.003	80	442	100	19	24	Error	0	19	0	24	2541	6135	-0.167	1.846	0	0	0
1	19	8	"hsa-miR-5683"	"168664"	7470	6740	100	32	33	6	18	33	33	33	5	15	20	3	0	47	47	10	21	53	53	54	11	20	3	0	0	0.167	0.000	0.400	0.419	3.306	0.013	0.001	80	450	100	-7	-6	-2.585	-1	-6	0	-6	2666	3784	0.000	-0.636	0	0	0
1	20	8	""	"168712"	7650	6740	100	33	33	5	15	33	33	33	5	15	11	1	0	50	51	10	19	53	53	54	11	20	8	1	0	0.000	0.000	0.550	0.517	2.939	0.064	0.008	80	452	100	-3	-2	Error	0	-3	0	-2	2655	4060	0.000	-0.273	0	0	0
1	21	8	"hsa-miR-4772-5p"	"168766"	7840	6750	100	34	33	6	18	33	33	33	5	15	18	2	0	68	69	17	24	54	54	55	10	18	58	32	0	0.071	0.000	0.188	0.256	3.838	0.039	0.008	80	467	100	15	15	-3.807	1	14	0	15	2646	5507	0.000	1.400	0	0	0
1	22	8	"hsa-miR-5088-5p"	"168569"	8010	6740	100	34	33	5	15	34	34	33	5	15	12	2	0	57	58	12	20	54	54	55	12	21	22	6	0	0.000	-0.250	0.583	0.652	2.701	0.015	0.001	80	462	100	3	3	Error	0	3	-1	4	2674	4606	0.000	0.250	0	0	0
1	1	9	""	"168608"	4240	6940	100	32	32	6	18	32	32	32	7	21	10	1	0	87	111	68	61	53	53	54	11	20	62	55	0	0.000	0.000	0.129	0.136	6.015	0.010	0.005	80	472	100	34	58	Error	0	34	0	58	2530	8916	0.000	5.182	0	0	0
1	2	9	"hsa-miR-3689d"	"168883"	4410	6930	100	33	32	7	21	32	32	32	6	18	17	3	0	51	51	11	21	53	53	54	14	25	5	0	0	-0.500	0.000	0.700	0.734	3.115	0.100	0.037	80	438	100	-1	-2	Error	1	-2	0	-2	2597	4044	0.000	-0.214	0	0	0
1	3	9	"hsa-miR-5693"	"168669"	4590	6930	100	33	32	6	18	32	32	32	6	18	13	1	0	52	51	11	21	54	54	55	13	23	6	1	0	-0.500	0.000	1.000	0.775	3.808	0.185	0.036	80	451	100	-1	-3	Error	1	-2	0	-3	2566	4080	0.000	-0.308	0	0	0
1	4	9	"hsa-miR-4785"	"168791"	4770	6930	100	31	31	6	19	31	31	32	6	18	15	2	0	57	60	13	21	53	53	54	12	22	31	11	0	0.000	0.000	0.471	0.541	3.892	0.076	0.013	80	450	100	4	7	Error	0	4	0	7	2518	4771	-0.167	0.500	0	0	0
1	5	9	"hsa-miR-4761-3p"	"168804"	4950	6930	100	32	32	5	15	32	32	32	6	18	12	1	0	49	49	10	20	53	53	54	12	22	6	0	0	0.000	0.000	0.619	0.531	3.985	0.061	0.007	80	460	100	-4	-4	Error	0	-4	0	-4	2558	3922	0.000	-0.417	0	0	0
1	6	9	"hsa-miR-3529-3p"	"169368"	5140	6940	100	32	32	7	21	32	32	32	7	21	18	1	0	226	186	105	56	52	52	53	11	20	77	71	0	0.000	0.000	0.043	0.070	6.431	-0.002	0.001	80	452	100	174	134	Error	0	174	0	134	2585	14868	0.000	12.091	0	0	0
1	7	9	"hsa-miR-4665-5p"	"169178"	5320	6930	100	32	32	6	18	32	32	32	6	18	13	1	0	55	67	115	171	53	53	53	11	20	21	3	0	0.000	0.000	0.615	0.701	3.185	-0.002	0.000	80	458	100	2	14	Error	0	2	0	14	2534	5373	0.000	1.273	0	0	0
1	8	9	"hsa-miR-4748"	"169221"	5500	6930	100	32	32	7	21	32	32	32	6	18	16	2	0	80	675	755	111	53	53	53	11	20	56	52	0	0.000	0.000	0.103	0.053	14.228	0.000	0.001	80	438	100	27	622	Error	0	27	0	622	2591	53978	0.000	56.545	0	0	0
1	9	9	"hsa-miR-345-3p"	"169076"	5670	6930	100	31	32	6	18	33	33	33	6	18	11	0	0	205	165	92	55	53	53	53	12	22	73	65	0	-0.013	-0.009	0.041	0.071	5.970	0.005	0.003	80	448	100	150	111	Error	-2	152	-1	112	2544	13184	-0.167	9.333	0	0	0
1	10	9	"hsa-miR-5195-3p"	"169346"	5860	6930	100	32	32	6	18	32	32	32	6	18	12	0	0	84	81	26	32	53	53	53	11	20	67	60	0	0.000	0.000	0.141	0.186	3.348	0.071	0.047	80	449	100	31	28	Error	0	31	0	28	2522	6447	0.000	2.545	0	0	0
1	11	9	"hsa-miR-4726-5p"	"169031"	6030	6930	100	35	35	8	22	32	32	32	6	18	31	7	0	6836	4880	4073	83	53	53	54	11	20	82	76	0	0.000	0.001	0.001	0.004	12.464	0.001	0.093	80	446	100	6786	4830	Error	3	6783	3	4827	2809	390382	0.500	438.727	0	0	0
1	12	9	"hsa-miR-4474-3p"	"169276"	6210	6930	100	32	32	6	18	32	32	32	6	18	15	1	0	50	50	11	22	53	53	54	12	22	8	1	0	0.000	0.000	0.500	0.514	3.106	0.073	0.014	80	460	100	-3	-3	Error	0	-3	0	-3	2571	4005	0.000	-0.333	0	0	0
1	13	9	"hsa-miR-4472"	"169170"	6400	6930	100	34	33	6	18	32	32	32	6	18	17	0	0	405	2448	2822	115	53	53	54	12	22	63	57	0	0.006	0.000	0.017	0.022	23.847	0.000	0.000	80	449	100	354	2396	-7.459	2	352	1	2395	2620	195831	0.167	199.500	0	0	0
1	14	9	"hsa-miR-5580-3p"	"169168"	6570	6940	100	31	31	6	19	32	32	32	6	18	16	2	0	118	112	46	41	53	53	54	11	20	78	72	0	-0.015	-0.017	0.102	0.158	4.868	-0.003	0.000	80	440	100	64	58	Error	-1	65	-1	59	2518	8961	-0.167	5.273	0	0	0
1	15	9	"hsa-miR-4699-5p"	"169335"	6750	6940	100	32	32	6	18	32	32	32	6	18	12	0	0	620	453	298	65	52	52	53	11	20	77	72	0	0.000	0.000	0.010	0.020	6.615	0.000	0.000	80	452	100	568	401	Error	0	568	0	401	2541	36235	0.000	36.364	0	0	0
1	16	9	"hsa-miR-4462"	"169043"	6930	6930	100	32	32	6	18	33	33	33	6	18	13	1	0	247	275	216	78	53	53	53	11	20	63	62	0	-0.005	-0.005	0.035	0.054	8.391	0.000	0.000	80	438	100	193	221	Error	-1	194	-1	222	2597	21965	-0.167	20.182	0	0	0
1	17	9	"hsa-miR-5006-3p"	"169136"	7110	6940	100	33	33	6	18	32	32	32	6	18	16	1	0	240	202	84	41	52	52	53	13	24	88	81	0	0.005	0.007	0.031	0.041	5.074	0.002	0.001	80	452	100	189	151	-7.555	1	188	1	150	2606	16170	0.167	11.462	0	0	0
1	18	9	"hsa-miR-3682-5p"	"169243"	7290	6930	100	32	32	6	18	33	33	33	6	18	10	1	0	214	184	117	63	54	54	54	12	22	63	62	0	-0.006	-0.008	0.041	0.131	10.129	-0.002	0.001	80	460	100	159	129	Error	-1	160	-1	130	2591	14710	-0.167	10.833	0	0	0
1	19	9	"hsa-miR-4640-3p"	"169205"	7470	6940	100	33	33	5	15	33	33	33	5	15	11	3	0	610	526	226	42	52	52	53	10	18	93	91	0	0.000	0.000	0.010	0.013	5.445	0.001	0.002	80	460	100	558	474	Error	0	558	0	474	2661	42060	0.000	47.300	0	0	0
1	20	9	"hsa-miR-548ai/hsa-miR-570-5p"	"169078"	7650	6930	100	32	33	5	15	33	33	33	5	15	20	2	0	49	47	12	25	52	52	53	10	18	6	2	0	0.333	0.000	0.411	0.423	2.977	0.112	0.026	80	460	100	-4	-5	-1.585	-1	-3	0	-5	2606	3791	0.000	-0.600	0	0	0
1	21	9	"hsa-miR-4764-3p"	"169130"	7830	6950	100	34	33	5	15	33	33	33	5	15	16	2	0	533	498	169	33	53	53	54	10	18	97	97	0	0.002	0.000	0.007	0.009	3.405	0.000	0.000	80	451	100	481	445	-8.907	1	480	0	445	2660	39804	0.000	44.400	0	0	0
1	22	9	"hsa-miR-4417"	"169358"	8010	6930	100	33	34	6	17	33	33	33	5	15	22	2	0	68	68	19	27	53	53	54	11	20	53	36	0	0.000	0.067	0.271	0.321	3.005	-0.020	0.002	80	484	100	15	16	Error	0	15	1	15	2709	5468	0.200	1.273	0	0	0
1	1	10	"Empty"	"0"	4230	7130	100	31	31	6	19	32	32	32	6	18	12	2	0	54	54	11	20	53	53	54	12	22	13	1	0	-1.000	-1.000	0.500	0.480	2.285	0.110	0.025	80	484	100	0	0	Error	-1	1	-1	1	2518	4281	-0.167	0.000	0	0	0
1	2	10	"hsa-miR-4525"	"169278"	4410	7130	100	32	32	7	21	32	32	32	7	21	15	0	0	50	51	12	23	54	54	54	11	20	11	1	0	0.000	0.000	0.556	0.570	2.272	0.160	0.040	80	470	100	-4	-3	Error	0	-4	0	-3	2544	4042	0.000	-0.273	0	0	0
1	3	10	"hsa-miR-4451"	"169167"	4600	7130	100	32	32	7	21	32	32	32	7	21	12	2	0	235	204	136	66	53	53	53	11	20	70	61	0	0.000	0.000	0.052	0.058	6.195	0.000	0.000	80	459	100	182	151	Error	0	182	0	151	2570	16338	0.000	13.727	0	0	0
1	4	10	"hsa-miR-4786-5p"	"169086"	4770	7130	100	31	31	6	19	32	32	32	6	18	10	2	0	63	63	16	25	52	52	53	11	20	46	25	0	-0.091	-0.091	0.375	0.338	3.794	0.125	0.045	80	448	100	10	10	Error	-1	11	-1	11	2505	5055	-0.167	0.909	0	0	0
1	5	10	""	"168937"	4950	7130	100	31	32	6	18	32	32	32	6	18	15	0	0	54	53	11	20	53	53	54	14	25	11	0	0	-1.000	0.000	0.481	0.570	3.036	0.078	0.013	80	470	100	0	0	Error	-1	1	0	0	2522	4274	0.000	-0.071	0	0	0
1	6	10	""	"168555"	5140	7120	100	31	32	6	18	32	32	32	6	18	11	2	0	166	200	143	71	53	53	54	14	25	65	61	0	-0.009	0.000	0.051	0.064	6.832	-0.002	0.001	80	450	100	112	147	Error	-1	113	0	147	2526	16009	0.000	10.429	0	0	0
1	7	10	""	"168688"	5310	7140	100	32	32	6	18	32	32	32	6	18	11	1	0	2785	2546	655	25	53	53	53	11	20	100	100	0	0.000	0.000	0.002	0.002	2.523	0.000	0.000	80	457	100	2732	2493	Error	0	2732	0	2493	2583	203658	0.000	226.636	0	0	0
1	8	10	""	"169250"	5500	7130	100	32	32	6	18	32	32	32	6	18	17	0	0	458	361	201	55	52	52	53	11	20	87	78	0	0.000	0.000	0.018	0.027	6.001	-0.001	0.001	80	458	100	406	309	Error	0	406	0	309	2556	28845	0.000	28.000	0	0	0
1	9	10	"hsa-miR-5096"	"169398"	5670	7130	100	32	32	6	18	33	33	33	6	18	10	0	0	49	50	12	24	52	52	54	11	20	13	1	0	0.333	0.500	0.583	0.539	2.664	0.118	0.019	80	448	100	-4	-3	-1.585	-1	-3	-1	-2	2524	4022	-0.167	-0.364	0	0	0
1	10	10	"hsa-miR-4427"	"169386"	5850	7130	100	31	31	6	19	33	33	32	6	18	11	1	0	85	86	22	25	53	53	54	11	20	80	73	0	-0.062	-0.061	0.171	0.170	3.952	-0.013	0.002	80	461	100	30	31	Error	-2	32	-2	33	2511	6852	-0.167	2.909	0	0	0
1	11	10	""	"168607"	6030	7140	100	32	32	6	18	32	32	33	6	18	11	0	0	2819	2571	691	26	54	54	54	11	20	100	100	0	0.000	0.000	0.002	0.002	2.650	0.000	0.001	80	458	100	2765	2517	Error	0	2765	0	2517	2527	205647	-0.167	228.818	0	0	0
1	12	10	"Empty"	"0"	6210	7130	100	32	32	6	18	32	32	32	6	18	16	0	0	53	54	13	24	53	53	54	13	24	18	5	0	0.000	0.000	0.688	0.724	2.728	0.055	0.010	80	460	100	0	1	Error	0	0	0	1	2552	4327	0.000	0.000	0	0	0
1	13	10	""	"168813"	6390	7130	100	32	33	6	18	32	32	32	6	18	16	1	0	62	62	13	20	53	53	54	12	22	32	8	0	0.000	0.111	0.500	0.472	2.995	0.013	0.000	80	461	100	9	10	Error	0	9	1	9	2608	4948	0.167	0.667	0	0	0
1	14	10	"Empty"	"0"	6570	7130	100	32	32	6	18	32	32	32	6	18	12	1	0	53	54	10	18	53	53	54	11	20	12	3	0	0.000	0.000	0.600	0.546	2.901	0.043	0.002	80	452	100	0	1	Error	0	0	0	1	2550	4316	0.000	0.000	0	0	0
1	15	10	"Empty"	"0"	6750	7130	100	33	33	6	18	32	32	32	6	18	15	2	0	53	54	12	22	52	52	53	11	20	20	7	0	1.000	0.500	0.333	0.476	3.969	-0.032	0.002	80	452	100	2	3	0.000	1	1	1	2	2602	4333	0.167	0.091	0	0	0
1	16	10	"Empty"	"0"	6930	7130	100	32	32	6	18	32	32	32	6	18	16	0	0	53	54	11	20	52	52	53	11	20	20	1	0	0.000	0.000	0.500	0.675	3.631	0.105	0.021	80	460	100	1	2	Error	0	1	0	2	2588	4296	0.000	0.091	0	0	0
1	17	10	"Empty"	"0"	7110	7130	100	33	33	5	15	32	32	33	6	18	15	1	0	54	56	11	19	52	52	52	10	19	27	8	0	0.500	0.250	0.809	0.833	3.572	0.060	0.007	80	452	100	3	5	-1.000	1	2	1	4	2617	4452	0.000	0.400	0	0	0
1	18	10	"Empty"	"0"	7290	7130	100	33	33	5	15	33	33	33	5	15	16	2	0	53	53	10	18	53	53	53	10	18	11	5	0	0.000	0.000	0.641	0.676	3.511	0.000	0.000	80	460	100	0	0	Error	0	0	0	0	2625	4252	0.000	0.000	0	0	0
1	19	10	"Empty"	"0"	7470	7130	100	32	32	5	15	33	33	33	5	15	11	0	0	53	54	13	24	54	54	54	10	18	15	6	0	1.000	100000.000	0.444	0.462	3.328	0.087	0.022	80	460	100	-2	-1	0.000	-1	-1	-1	0	2583	4320	-0.200	0.000	0	0	0
1	20	10	"Empty"	"0"	7650	7130	100	33	32	6	18	33	33	33	5	15	12	1	0	52	53	9	16	53	53	53	11	20	12	0	0	0.000	100000.000	0.646	0.663	2.336	0.146	0.044	80	460	100	-1	-1	Error	0	-1	-1	0	2595	4260	-0.200	0.000	0	0	0
1	21	10	"Empty"	"0"	7830	7130	100	32	32	5	15	33	33	33	5	15	13	1	0	52	53	11	20	53	53	54	11	20	13	3	0	1.000	100000.000	0.571	0.521	3.399	-0.004	0.000	80	442	100	-2	-1	0.000	-1	-1	-1	0	2588	4227	-0.200	-0.091	0	0	0
1	22	10	"Empty"	"0"	8010	7120	100	33	33	6	18	33	33	33	5	15	17	2	0	53	53	10	18	53	53	54	12	22	13	0	0	0.000	0.000	0.500	0.608	3.117	0.020	0.001	80	484	100	0	0	Error	0	0	0	0	2601	4261	0.000	-0.083	0	0	0
1	1	11	"Empty"	"0"	4240	7320	100	32	32	6	18	32	32	32	6	18	17	1	0	53	54	10	18	54	54	54	11	20	11	5	0	0.000	0.000	0.929	0.853	3.150	0.076	0.008	80	500	100	-1	0	Error	0	-1	0	0	2528	4280	0.000	0.000	0	0	0
1	2	11	"hsa-miR-23a-5p"	"42638"	4420	7320	100	33	33	6	18	32	32	32	6	18	13	3	0	230	204	135	66	53	53	54	11	20	66	62	0	0.006	0.007	0.039	0.077	5.771	0.001	0.000	80	456	100	178	152	-7.468	1	177	1	151	2603	16313	0.167	13.636	0	0	0
1	3	11	""	"42888"	4590	7320	100	32	32	7	21	32	32	32	6	18	18	2	0	223	194	89	45	54	54	54	11	20	82	78	0	0.000	0.000	0.041	0.073	6.208	0.003	0.001	80	448	100	169	140	Error	0	169	0	140	2543	15504	0.000	12.727	0	0	0
1	4	11	"ebv-miR-BART1-3p"	"17519"	4770	7320	100	32	32	6	18	32	32	32	6	18	15	3	0	53	52	10	19	53	53	54	11	20	11	0	0	0.000	0.000	0.667	0.700	3.045	0.162	0.040	80	470	100	0	-1	Error	0	0	0	-1	2570	4180	0.000	-0.182	0	0	0
1	5	11	""	"17278"	4960	7320	100	32	33	6	18	32	32	32	6	18	20	1	0	658	500	359	71	53	53	53	13	24	75	73	0	0.000	0.002	0.015	0.031	9.363	-0.001	0.001	80	459	100	605	448	Error	0	605	1	447	2605	39968	0.167	34.385	0	0	0
1	6	11	"hsa-miR-921"	"46507"	5130	7320	100	33	33	6	18	32	32	32	7	21	11	0	0	297	237	158	66	53	53	54	13	24	70	65	0	0.004	0.005	0.033	0.063	7.276	0.000	0.000	80	468	100	245	185	-7.931	1	244	1	184	2613	18953	0.143	14.077	0	0	0
1	7	11	"hsa-miR-181a-2-3p"	"17928"	5320	7320	100	31	32	6	18	32	32	32	7	21	13	0	0	97	124	75	60	52	52	53	13	24	62	52	0	-0.022	0.000	0.150	0.138	5.153	0.009	0.005	80	462	100	44	72	Error	-1	45	0	72	2534	9888	0.000	5.462	0	0	0
1	8	11	""	"-1"	5500	7320	100	33	33	6	18	32	32	32	6	18	17	3	0	480	369	251	68	53	53	54	14	25	75	71	0	0.002	0.003	0.020	0.026	6.026	0.001	0.001	80	462	100	428	317	-8.738	1	427	1	316	2646	29482	0.167	22.500	0	0	0
1	9	11	""	"17537"	5680	7320	100	33	32	6	18	33	33	32	6	18	12	2	0	494	1000	1011	101	54	54	55	11	20	70	57	0	0.000	-0.001	0.036	0.026	19.357	0.000	0.001	80	450	100	440	945	Error	0	440	-1	946	2562	79962	0.000	85.909	0	0	0
1	10	11	""	"42722"	5850	7320	100	32	32	7	21	32	32	33	6	18	21	2	0	60	62	13	20	54	54	76	293	385	0	0	0	0.000	0.000	0.571	0.692	3.454	0.125	0.041	80	456	100	6	8	Error	0	6	0	8	2590	4946	-0.167	-0.048	0	0	0
1	11	11	""	"42645"	6030	7320	100	32	32	6	18	32	32	32	6	18	13	1	0	51	53	13	24	54	54	71	281	395	0	0	0	0.000	0.000	0.455	0.499	2.915	0.152	0.044	80	459	100	-3	-1	Error	0	-3	0	-1	2545	4271	0.000	-0.064	0	0	0
1	12	11	""	"46636"	6210	7320	100	32	32	6	18	32	32	32	6	18	20	1	0	394	306	185	60	54	54	53	11	20	76	72	0	0.000	0.000	0.020	0.039	5.904	-0.002	0.003	80	470	100	340	252	Error	0	340	0	252	2594	24440	0.000	23.000	0	0	0
1	13	11	"hsa-miR-502-5p"	"11134"	6390	7320	100	33	32	6	18	32	32	32	6	18	18	2	0	89	87	26	29	54	54	54	12	22	77	57	0	0.029	0.000	0.137	0.168	4.819	0.026	0.007	80	462	100	36	33	-5.129	1	35	0	33	2599	6962	0.000	2.750	0	0	0
1	14	11	""	"17295"	6570	7320	100	32	33	6	18	32	32	32	6	18	15	2	0	479	364	204	56	53	53	53	11	20	81	80	0	0.000	0.003	0.014	0.022	6.172	0.000	0.000	80	461	100	426	312	Error	0	426	1	311	2602	29083	0.167	28.273	0	0	0
1	15	11	""	"32825"	6750	7320	100	33	32	6	18	32	32	32	6	18	13	1	0	252	201	127	63	52	52	53	10	18	70	66	0	0.005	0.000	0.023	0.042	6.222	-0.001	0.000	80	468	100	201	149	-7.644	1	200	0	149	2586	16042	0.000	14.800	0	0	0
1	16	11	""	"46276"	6930	7320	100	32	32	5	15	32	32	33	6	18	11	0	0	57	55	11	20	53	53	54	11	20	20	3	0	0.000	0.000	0.600	0.555	2.487	0.104	0.029	80	461	100	4	2	Error	0	4	0	2	2576	4414	-0.167	0.091	0	0	0
1	17	11	"hsa-miR-508-5p"	"42812"	7110	7320	100	33	32	5	15	32	32	33	6	18	13	1	0	602	491	252	51	52	52	53	10	18	86	83	0	0.002	0.000	0.011	0.017	5.158	-0.001	0.003	80	452	100	551	439	-9.103	1	550	0	439	2586	39262	-0.167	43.800	0	0	0
1	18	11	"hsa-miR-19b-2-5p"	"42918"	7290	7320	100	33	32	5	15	33	33	33	6	18	6	1	0	48	49	9	18	53	53	53	10	18	7	0	0	0.000	0.250	0.500	0.598	2.956	0.100	0.014	80	452	100	-5	-5	Error	0	-5	-1	-4	2568	3915	-0.167	-0.400	0	0	0
1	19	11	""	"46457"	7470	7330	100	33	33	5	15	33	33	33	6	18	10	1	0	291	237	134	56	53	53	53	10	18	76	70	0	0.000	0.000	0.024	0.048	5.132	-0.001	0.000	80	450	100	238	184	Error	0	238	0	184	2624	18991	0.000	18.400	0	0	0
1	20	11	""	"42469"	7650	7320	100	34	34	5	14	33	33	33	6	18	16	1	0	108	101	39	38	53	53	54	13	24	73	63	0	0.018	0.021	0.077	0.108	4.759	0.022	0.013	80	452	100	56	49	-5.781	1	55	1	48	2735	8064	0.167	3.615	0	0	0
1	21	11	""	"27575"	7830	7320	100	33	34	5	14	33	33	34	6	17	21	1	0	1205	844	596	70	53	53	54	13	24	75	73	0	0.000	0.001	0.007	0.020	11.897	0.001	0.006	80	448	100	1152	792	Error	0	1152	1	791	2711	67502	0.000	60.769	0	0	0
1	22	11	"Empty"	"0"	8000	7310	100	34	34	5	14	33	33	34	6	17	12	2	0	54	54	10	18	53	53	54	10	18	15	3	0	1.000	1.000	0.600	0.605	3.573	0.054	0.005	80	489	100	2	2	0.000	1	1	1	1	2713	4329	0.000	0.000	0	0	0
1	1	12	""	"46481"	4240	7530	100	32	32	6	18	32	32	32	6	18	20	2	0	54	54	11	20	53	53	54	11	20	22	1	0	0.000	0.000	0.600	0.739	3.563	0.136	0.027	80	490	100	1	1	Error	0	1	0	1	2560	4355	0.000	0.000	0	0	0
1	2	12	"spike_control_v2_40"	"29001"	4420	7530	100	32	33	6	18	32	32	32	6	18	21	2	0	360	301	134	44	53	53	54	11	20	86	85	0	0.000	0.004	0.020	0.033	5.129	0.004	0.007	80	446	100	307	249	Error	0	307	1	248	2610	24046	0.167	22.455	0	0	0
1	3	12	"kshv-miR-K12-12-5p"	"42516"	4590	7520	100	31	31	7	22	32	32	32	6	18	15	1	0	56	55	13	23	54	54	55	11	20	23	3	0	-0.500	-1.000	0.462	0.550	3.528	0.058	0.006	80	448	100	1	0	Error	-1	2	-1	1	2504	4413	-0.167	0.000	0	0	0
1	4	12	"hsa-miR-1270"	"46752"	4770	7520	100	32	32	6	18	32	32	32	6	18	15	2	0	93	112	65	58	54	54	54	12	22	57	53	0	0.000	0.000	0.117	0.171	6.733	-0.004	0.001	80	460	100	39	58	Error	0	39	0	58	2569	8956	0.000	4.833	0	0	0
1	5	12	""	"46807"	4950	7520	100	32	31	7	22	32	32	32	6	18	16	2	0	736	535	348	65	54	54	53	10	18	78	75	0	0.000	-0.002	0.010	0.029	12.415	0.001	0.001	80	449	100	682	480	Error	0	682	-1	481	2517	42823	-0.167	48.200	0	0	0
1	6	12	"hsa-miR-1248"	"46427"	5120	7520	100	32	33	6	18	32	32	32	6	18	16	2	0	54	56	12	21	53	53	53	11	20	21	6	0	0.000	0.333	0.727	0.812	3.453	0.208	0.057	80	449	100	1	4	Error	0	1	1	3	2606	4485	0.167	0.273	0	0	0
1	7	12	""	"42821"	5300	7520	100	32	32	7	21	32	32	32	7	21	15	0	0	192	176	84	47	52	52	53	11	20	78	77	0	0.000	0.000	0.039	0.086	7.136	0.000	0.000	80	462	100	140	124	Error	0	140	0	124	2553	14050	0.000	11.182	0	0	0
1	8	12	""	"46279"	5480	7520	100	32	32	6	18	33	33	33	6	18	13	0	0	47	47	9	19	53	53	53	11	20	3	0	0	0.167	0.167	0.667	0.727	2.856	0.233	0.065	80	462	100	-7	-7	-2.585	-1	-6	-1	-6	2574	3768	-0.167	-0.545	0	0	0
1	9	12	"hsa-miR-31-5p"	"11052"	5660	7520	100	33	33	6	18	33	33	33	7	21	12	0	0	2007	1528	1336	87	53	53	53	11	20	78	73	0	0.000	0.000	0.010	0.028	21.073	0.000	0.002	80	471	100	1954	1475	Error	0	1954	0	1475	2650	122220	0.000	134.091	0	0	0
1	10	12	"hsa-miR-943"	"42696"	5840	7530	100	32	33	6	18	33	33	32	6	18	10	3	0	11439	10357	2964	28	54	54	89	380	426	97	96	0	0.000	0.000	0.000	0.000	3.556	0.000	0.000	80	446	100	11384	10303	Error	-1	11385	0	10303	2616	828594	0.167	27.021	0	0	0
1	11	12	"hsa-miR-586"	"42754"	6010	7530	100	33	33	6	18	32	32	32	6	18	12	2	0	53	54	12	22	55	55	91	385	423	0	0	0	-0.500	-1.000	0.464	0.500	2.825	0.159	0.047	80	435	100	-1	0	Error	1	-2	1	-1	2632	4286	0.167	-0.096	0	0	0
1	12	12	""	"42632"	6180	7530	100	32	32	5	15	32	32	32	6	18	10	0	0	59	61	14	22	54	54	55	10	18	37	20	0	0.000	0.000	0.293	0.393	3.267	0.013	0.000	80	458	100	5	7	Error	0	5	0	7	2562	4878	0.000	0.600	0	0	0
1	13	12	"hsa-miR-597-5p"	"42818"	6370	7520	100	34	33	7	21	32	32	32	6	18	21	5	0	54	55	12	21	54	54	55	11	20	16	3	0	100000.000	1.000	0.646	0.660	3.483	0.124	0.029	80	482	100	2	2	16.610	2	0	1	1	2674	4380	0.167	0.000	0	0	0
1	14	12	"hsa-miR-149-5p"	"42810"	6560	7520	100	32	33	6	18	32	32	33	6	18	17	1	0	90	88	35	39	54	54	55	11	20	58	55	0	0.000	0.029	0.131	0.144	3.856	0.014	0.003	80	479	100	36	35	Error	0	36	1	34	2624	7078	0.000	3.000	0	0	0
1	15	12	"hsa-miR-634"	"42591"	6740	7530	100	32	32	6	18	32	32	32	6	18	17	0	0	615	454	272	59	53	53	54	10	18	81	80	0	0.000	0.000	0.011	0.021	5.789	0.001	0.000	80	458	100	562	401	Error	0	562	0	401	2573	36353	0.000	40.000	0	0	0
1	16	12	"ebv-miR-BART20-3p"	"17585"	6920	7520	100	33	32	6	18	32	32	32	6	18	15	1	0	76	79	23	29	53	53	54	10	18	68	51	0	0.043	0.000	0.276	0.260	3.855	-0.014	0.002	80	461	100	24	26	-4.524	1	23	0	26	2596	6289	0.000	2.500	0	0	0
1	17	12	"hsa-miR-1180-3p"	"42848"	7100	7510	100	33	33	6	18	33	33	33	6	18	13	1	0	52	54	10	18	52	52	53	10	18	16	6	0	0.000	0.000	0.615	0.587	2.988	0.104	0.019	80	471	100	0	2	Error	0	0	0	2	2656	4284	0.000	0.100	0	0	0
1	18	12	"hsa-miR-24-3p"	"17506"	7290	7510	100	32	33	5	15	33	33	33	6	18	8	0	0	3070	3724	3590	96	53	53	53	10	18	72	65	0	0.000	0.000	0.004	0.017	36.221	0.000	0.000	80	470	100	3016	3671	Error	-1	3017	0	3671	2603	297901	0.000	367.100	0	0	0
1	19	12	""	"42919"	7470	7510	100	32	32	6	18	33	33	33	6	18	8	0	0	1542	2002	1907	95	53	53	54	10	18	68	61	0	-0.001	-0.001	0.003	0.015	23.472	0.000	0.001	80	442	100	1488	1948	Error	-1	1489	-1	1949	2585	160122	-0.167	194.800	0	0	0
1	20	12	""	"42937"	7650	7510	100	34	33	6	18	33	33	33	6	18	11	1	0	51	51	9	17	53	53	54	12	22	7	0	0	-0.500	0.000	0.667	0.682	2.995	0.022	0.001	80	468	100	-1	-2	Error	1	-2	0	-2	2651	4078	0.000	-0.250	0	0	0
1	21	12	"kshv-miR-K12-3-5p"	"42795"	7830	7520	100	33	33	5	15	33	33	33	6	18	8	0	0	1079	799	630	78	53	53	54	11	20	78	71	0	0.000	0.000	0.004	0.014	14.824	-0.001	0.010	80	470	100	1026	746	Error	0	1026	0	746	2625	63934	0.000	67.727	0	0	0
1	22	12	"ebv-miR-BART10-5p"	"42485"	8020	7520	100	33	33	6	18	33	33	33	5	15	18	1	0	129	119	43	36	54	54	54	10	18	80	76	0	0.000	0.000	0.077	0.089	4.077	-0.011	0.005	80	511	100	75	65	Error	0	75	0	65	2647	9546	0.000	6.500	0	0	0
1	1	13	""	"11271"	4240	7710	100	32	32	6	18	32	32	32	6	18	8	2	0	336	264	148	56	53	53	54	11	20	80	76	0	0.000	0.000	0.023	0.044	6.904	-0.003	0.003	80	474	100	283	211	Error	0	283	0	211	2525	21112	0.000	19.091	0	0	0
1	2	13	"hsa-miR-1267"	"46633"	4420	7710	100	32	32	6	18	32	32	32	7	21	11	0	0	736	648	543	83	53	53	54	11	20	68	63	0	0.000	0.000	0.008	0.017	11.078	0.001	0.008	80	442	100	683	595	Error	0	683	0	595	2553	51813	0.000	54.000	0	0	0
1	3	13	"spike_control_v2_37"	"28684"	4600	7710	100	32	32	6	18	32	32	32	6	18	16	1	0	217	175	96	54	54	54	54	11	20	71	68	0	0.000	0.000	0.039	0.062	6.628	-0.001	0.000	80	452	100	163	121	Error	0	163	0	121	2553	13994	0.000	11.000	0	0	0
1	4	13	"hsa-miR-450b-5p"	"42896"	4780	7710	100	31	31	6	19	32	32	32	6	18	8	1	0	91	86	31	36	52	52	53	11	20	68	62	0	-0.026	-0.029	0.101	0.118	3.083	0.017	0.004	80	440	100	38	33	Error	-1	39	-1	34	2489	6878	-0.167	3.000	0	0	0
1	5	13	""	"42685"	4950	7710	100	32	32	6	18	32	32	32	6	18	13	1	0	50	50	10	20	53	53	53	11	20	5	2	0	0.000	0.000	0.586	0.552	3.150	0.109	0.014	80	440	100	-3	-3	Error	0	-3	0	-3	2580	3962	0.000	-0.273	0	0	0
1	6	13	"hsa-miR-504-5p"	"28480"	5130	7710	100	32	32	7	21	32	32	32	6	18	20	1	0	52	53	12	22	53	53	53	11	20	17	5	0	0.000	0.000	0.609	0.663	3.580	0.099	0.014	80	452	100	-1	0	Error	0	-1	0	0	2527	4268	0.000	0.000	0	0	0
1	7	13	"hsa-miR-1307-3p"	"42681"	5310	7710	100	33	32	7	21	32	32	32	6	18	20	3	0	48	50	10	20	52	52	53	11	20	8	0	0	-0.250	0.000	0.615	0.727	3.925	0.147	0.028	80	452	100	-3	-2	Error	1	-4	0	-2	2593	3989	0.000	-0.273	0	0	0
1	8	13	"hcmv-miR-UL36-3p"	"42610"	5490	7710	100	33	32	6	18	33	33	32	6	18	11	1	0	49	49	10	20	52	52	53	11	20	8	1	0	0.000	0.333	0.500	0.555	2.423	0.105	0.023	80	452	100	-3	-4	Error	0	-3	-1	-3	2583	3885	0.000	-0.364	0	0	0
1	9	13	"hsa-miR-103a-3p"	"10919"	5670	7720	100	32	32	6	18	33	33	33	6	18	13	2	0	2598	1880	1123	59	53	53	53	11	20	83	83	0	0.000	-0.001	0.003	0.006	10.848	0.000	0.000	80	461	100	2544	1826	Error	-1	2545	-1	1827	2570	150410	-0.167	166.091	0	0	0
1	10	13	""	"17388"	5860	7710	100	32	32	6	18	32	32	32	6	18	12	1	0	107	105	45	42	54	54	54	11	20	76	66	0	0.000	0.000	0.096	0.112	3.695	0.012	0.004	80	440	100	53	51	Error	0	53	0	51	2559	8409	0.000	4.636	0	0	0
1	11	13	""	"42767"	6030	7710	100	31	32	6	18	32	32	32	6	18	13	2	0	190	158	77	48	54	54	54	10	18	76	72	0	-0.007	0.000	0.045	0.061	5.185	0.000	0.000	80	418	100	135	104	Error	-1	136	0	104	2534	12613	0.000	10.400	0	0	0
1	12	13	""	"11021"	6200	7710	100	31	32	6	18	32	32	32	6	18	16	3	0	54	53	11	20	53	53	54	10	18	11	2	0	-1.000	0.000	0.707	0.695	3.216	0.211	0.064	80	420	100	0	0	Error	-1	1	0	0	2585	4277	0.000	-0.100	0	0	0
1	13	13	"hsa-miR-1225-5p"	"46541"	6380	7710	100	33	32	6	18	32	32	32	6	18	13	2	0	69	67	17	25	53	53	53	10	18	56	37	0	0.063	0.000	0.200	0.223	2.831	0.060	0.013	80	442	100	17	14	-4.000	1	16	0	14	2592	5332	0.000	1.400	0	0	0
1	14	13	"hsa-miR-105-5p"	"5250"	6560	7720	100	32	32	7	21	32	32	32	6	18	13	5	0	62	61	14	22	53	53	54	11	20	46	15	0	0.000	0.000	0.407	0.450	2.645	0.134	0.045	80	460	100	9	8	Error	0	9	0	8	2596	4901	0.000	0.636	0	0	0
1	15	13	"hsa-miR-2110"	"42734"	6750	7710	100	31	32	6	18	33	33	33	6	18	11	0	0	736	582	493	84	53	53	54	12	22	68	63	0	-0.003	-0.002	0.010	0.028	16.127	0.000	0.000	80	461	100	681	528	Error	-2	683	-1	529	2538	46540	-0.167	44.000	0	0	0
1	16	13	""	"46518"	6930	7710	100	33	33	6	18	32	32	32	6	18	15	1	0	50	52	11	21	53	53	53	10	18	15	3	0	-0.333	-1.000	0.345	0.430	2.376	0.053	0.006	80	452	100	-2	0	Error	1	-3	1	-1	2622	4187	0.167	-0.100	0	0	0
1	17	13	""	"42665"	7110	7710	100	32	33	6	18	32	32	32	6	18	17	0	0	63	63	13	20	53	53	53	10	18	47	18	0	0.000	0.100	0.467	0.402	3.587	0.028	0.002	80	461	100	10	11	Error	0	10	1	10	2624	5070	0.167	1.000	0	0	0
1	18	13	""	"46923"	7290	7710	100	33	33	6	18	32	32	33	6	18	17	2	0	162	135	68	50	53	53	54	10	18	71	66	0	0.009	0.012	0.061	0.091	4.871	0.010	0.008	80	460	100	110	83	-6.768	1	109	1	82	2626	10818	0.000	8.100	0	0	0
1	19	13	"hsa-miR-1203"	"46411"	7470	7700	100	33	33	5	15	33	33	33	6	18	7	1	0	108	102	47	46	53	53	54	10	18	65	58	0	0.000	0.000	0.068	0.090	3.909	-0.015	0.007	80	452	100	55	49	Error	0	55	0	49	2600	8126	0.000	4.800	0	0	0
1	20	13	"hsa-miR-1263"	"46747"	7650	7720	100	32	33	5	15	33	33	33	5	15	16	2	0	73	70	17	24	53	53	55	12	21	61	40	0	-0.050	0.000	0.259	0.315	3.891	-0.002	0.000	80	446	100	19	17	Error	-1	20	0	17	2613	5622	0.000	1.250	0	0	0
1	21	13	""	"146183"	7830	7710	100	34	34	5	14	33	33	33	5	15	21	3	0	54	55	10	18	54	54	55	10	18	17	0	0	100000.000	1.000	0.436	0.444	2.665	0.054	0.004	80	462	100	1	2	16.610	1	0	1	1	2726	4367	0.200	0.000	0	0	0
1	22	13	"hsa-miR-3927-3p"	"146190"	8020	7710	100	33	33	5	15	33	33	33	5	15	12	5	0	64	67	18	26	54	54	55	10	18	48	36	0	0.000	0.000	0.333	0.284	3.650	-0.009	0.000	80	502	100	10	13	Error	0	10	0	13	2659	5348	0.000	1.200	0	0	0
1	1	14	""	"146013"	4240	7900	100	32	31	6	19	32	32	32	6	18	13	1	0	73	90	43	47	53	53	54	12	22	56	48	0	0.000	-0.027	0.173	0.200	4.421	0.003	0.000	80	484	100	20	36	Error	0	20	-1	37	2508	7192	-0.167	3.000	0	0	0
1	2	14	"hsa-miR-1914-3p"	"146061"	4420	7900	100	32	33	7	21	32	32	32	7	21	13	2	0	60	62	17	27	53	53	53	12	22	37	13	0	0.000	0.111	0.385	0.377	2.608	0.131	0.041	80	442	100	7	10	Error	0	7	1	9	2611	4923	0.143	0.750	0	0	0
1	3	14	"spike_control_v2_17"	"25557"	4600	7900	100	32	31	6	19	31	31	32	6	18	18	1	0	1143	828	504	60	52	52	53	12	22	81	78	0	0.001	0.000	0.009	0.020	9.532	-0.001	0.003	80	452	100	1092	776	Error	1	1091	0	776	2519	66224	-0.167	64.583	0	0	0
1	4	14	"spike_control_v2_35"	"28568"	4780	7900	100	31	32	6	18	31	31	32	6	18	21	1	0	167	148	65	43	53	53	53	11	20	77	76	0	0.000	0.011	0.080	0.086	4.049	-0.001	0.000	80	452	100	114	96	Error	0	114	1	95	2532	11811	0.000	8.636	0	0	0
1	5	14	""	"146060"	4960	7900	100	32	32	7	21	32	32	32	6	18	17	5	0	79	76	23	30	53	53	53	11	20	63	56	0	0.000	0.000	0.246	0.212	3.286	0.052	0.018	80	452	100	26	23	Error	0	26	0	23	2587	6046	0.000	2.091	0	0	0
1	6	14	""	"145658"	5140	7900	100	32	32	6	18	32	32	32	6	18	20	2	0	172	147	62	42	53	53	54	12	22	78	75	0	0.000	0.000	0.077	0.084	4.539	0.009	0.005	80	452	100	119	94	Error	0	119	0	94	2585	11759	0.000	7.750	0	0	0
1	7	14	""	"146079"	5320	7900	100	31	32	7	21	32	32	32	6	18	18	3	0	50	49	11	22	52	52	53	11	20	10	0	0	0.500	0.000	0.562	0.604	3.588	0.124	0.020	80	452	100	-3	-3	-1.000	-1	-2	0	-3	2539	3943	0.000	-0.364	0	0	0
1	8	14	""	"146199"	5500	7900	100	34	33	6	18	32	32	32	6	18	16	3	0	3079	3882	3621	93	52	52	53	11	20	78	75	0	0.001	0.000	0.003	0.008	17.557	0.000	0.001	80	442	100	3029	3831	Error	2	3027	1	3830	2632	310551	0.167	348.091	0	0	0
1	9	14	"hsa-miR-1909-5p"	"146138"	5680	7900	100	31	31	7	22	32	32	32	6	18	17	1	0	56	57	10	17	53	53	53	10	18	28	10	0	-0.333	-0.250	0.826	0.814	2.789	0.098	0.010	80	432	100	2	3	Error	-1	3	-1	4	2508	4588	-0.167	0.400	0	0	0
1	10	14	""	"146177"	5860	7900	100	31	31	6	19	32	32	32	6	18	12	1	0	48	51	20	39	52	52	53	11	20	12	2	0	0.250	1.000	0.345	0.394	2.536	0.039	0.005	80	452	100	-5	-2	-2.000	-1	-4	-1	-1	2515	4045	-0.167	-0.182	0	0	0
1	11	14	"hsv1-miR-H6-3p"	"146117"	6040	7900	100	32	32	6	18	32	32	32	6	18	13	2	0	114	107	40	37	53	53	53	10	18	76	72	0	0.000	0.000	0.109	0.137	5.174	0.010	0.003	80	418	100	61	54	Error	0	61	0	54	2552	8520	0.000	5.400	0	0	0
1	12	14	""	"146028"	6210	7890	100	32	32	6	18	32	32	32	6	18	10	0	0	48	49	10	20	53	53	53	12	22	5	0	0	0.000	0.000	0.500	0.546	2.850	0.084	0.013	80	438	100	-5	-4	Error	0	-5	0	-4	2528	3900	0.000	-0.333	0	0	0
1	13	14	""	"146212"	6390	7890	100	33	33	6	18	32	32	32	6	18	15	2	0	47	49	11	22	52	52	52	11	21	10	2	0	-0.200	-0.333	0.500	0.603	2.645	0.122	0.023	80	460	100	-4	-2	Error	1	-5	1	-3	2606	3926	0.167	-0.273	0	0	0
1	14	14	""	"146209"	6580	7900	100	32	32	6	18	32	32	32	6	18	15	1	0	7928	5981	4933	82	52	52	53	11	20	88	77	0	0.000	0.000	0.001	0.003	21.806	0.000	0.000	80	442	100	7876	5929	Error	0	7876	0	5929	2547	478493	0.000	538.909	0	0	0
1	15	14	"spike_control_v2_32"	"28393"	6760	7910	100	33	32	5	15	32	32	32	6	18	8	1	0	1288	925	582	62	52	52	53	12	22	83	83	0	0.001	0.000	0.006	0.010	7.870	0.000	0.000	80	439	100	1237	873	Error	1	1236	0	873	2585	74028	0.000	72.667	0	0	0
1	16	14	""	"146220"	6940	7900	100	33	33	6	18	32	32	32	5	15	23	5	0	1739	1312	957	72	52	52	52	10	19	78	76	0	0.001	0.001	0.004	0.013	16.280	0.000	0.000	80	442	100	1688	1261	Error	1	1687	1	1260	2621	104936	0.200	126.000	0	0	0
1	17	14	"hsa_negative_control_7"	"10902"	7120	7900	100	32	32	6	18	32	32	32	5	15	21	3	0	54	54	11	20	53	53	53	11	20	13	3	0	0.000	0.000	0.429	0.520	3.465	0.072	0.009	80	442	100	1	1	Error	0	1	0	1	2584	4296	0.000	0.091	0	0	0
1	18	14	""	"146055"	7300	7900	100	32	33	6	18	32	32	33	6	18	17	3	0	583	432	255	59	53	53	54	11	20	85	77	0	0.000	0.003	0.012	0.017	5.907	0.002	0.003	80	442	100	530	380	Error	0	530	1	379	2648	34536	0.000	34.364	0	0	0
1	19	14	"spike_control_v2_43"	"29146"	7480	7890	100	31	31	5	16	33	33	33	5	15	12	0	0	477	456	367	80	54	54	54	10	18	67	63	0	-0.005	-0.005	0.014	0.037	10.803	-0.002	0.012	80	452	100	421	400	Error	-2	423	-2	402	2511	36502	-0.400	40.200	0	0	0
1	20	14	"hsa-miR-625-5p"	"145831"	7660	7890	100	34	34	5	14	33	33	33	5	15	20	2	0	4744	5849	5808	99	53	53	54	11	20	71	61	0	0.000	0.000	0.001	0.005	38.115	0.000	0.020	80	446	100	4692	5797	Error	1	4691	1	5796	2698	467898	0.200	526.818	0	0	0
1	21	14	"hsa-miR-646"	"145963"	7840	7900	100	35	34	5	14	33	33	33	5	15	22	2	0	49	50	12	24	54	54	55	10	18	11	3	0	-0.400	-0.250	0.592	0.548	3.041	0.061	0.007	80	442	100	-3	-3	Error	2	-5	1	-4	2742	3993	0.200	-0.500	0	0	0
1	22	14	"hsa-miR-1247-5p"	"145977"	8020	7910	100	36	36	5	13	32	32	33	6	18	26	2	0	274	229	94	41	55	55	55	10	18	86	85	0	0.018	0.023	0.026	0.035	4.394	0.013	0.045	80	458	100	223	178	-5.775	4	219	4	174	2852	18356	0.500	17.400	0	0	0
1	1	15	"hsa-miR-501-5p"	"145675"	4230	8090	100	33	33	7	21	31	31	32	6	18	22	7	0	233	183	105	57	53	53	53	12	22	72	66	0	0.011	0.015	0.043	0.068	6.418	0.008	0.010	80	494	100	182	132	-6.492	2	180	2	130	2624	14607	0.167	10.833	0	0	0
1	2	15	"hsa-miR-125b-1-3p"	"145838"	4420	8080	100	33	32	6	18	32	32	32	7	21	10	2	0	1635	1261	1064	84	52	52	53	12	22	72	66	0	0.001	0.000	0.006	0.021	17.364	0.000	0.002	80	452	100	1584	1209	Error	1	1583	0	1209	2589	100915	0.000	100.667	0	0	0
1	3	15	""	"145953"	4600	8090	100	31	32	7	21	32	32	32	6	18	20	3	0	515	378	255	67	53	53	53	12	22	75	72	0	-0.002	0.000	0.018	0.045	8.568	0.001	0.001	80	442	100	461	325	Error	-1	462	0	325	2555	30272	0.000	27.083	0	0	0
1	4	15	"hsa-miR-512-5p"	"145690"	4780	8090	100	33	33	7	21	32	32	32	6	18	22	5	0	96	90	37	41	54	54	54	11	20	65	60	0	0.024	0.028	0.212	0.196	3.304	0.013	0.003	80	452	100	43	37	-5.392	1	42	1	36	2657	7193	0.167	3.273	0	0	0
1	5	15	""	"-1"	4960	8090	100	32	32	7	21	32	32	32	6	18	17	2	0	321	267	155	58	54	54	54	10	18	78	75	0	0.000	0.000	0.022	0.051	6.720	0.000	0.000	80	430	100	267	213	Error	0	267	0	213	2550	21359	0.000	21.300	0	0	0
1	6	15	"hsa-miR-150-5p"	"145678"	5130	8090	100	32	32	7	21	32	32	32	6	18	16	5	0	144	122	57	46	53	53	54	11	20	76	70	0	0.000	0.000	0.103	0.118	4.660	0.008	0.003	80	450	100	91	69	Error	0	91	0	69	2549	9765	0.000	6.182	0	0	0
1	7	15	""	"145884"	5320	8090	100	32	32	6	18	32	32	32	6	18	13	2	0	1584	1040	777	74	53	53	54	11	20	85	77	0	0.000	0.000	0.005	0.012	9.690	0.000	0.000	80	440	100	1531	987	Error	0	1531	0	987	2571	83177	0.000	89.636	0	0	0
1	8	15	"hsa-miR-648"	"145715"	5490	8080	100	33	32	6	18	32	32	32	6	18	13	1	0	58	60	13	21	52	52	53	11	20	35	11	0	0.167	0.000	0.398	0.422	2.853	0.193	0.069	80	430	100	7	8	-2.585	1	6	0	8	2565	4798	0.000	0.636	0	0	0
1	9	15	"hsa-miR-27b-3p"	"147199"	5670	8080	100	32	32	6	18	32	32	32	6	18	13	2	0	2560	1951	1664	85	52	52	53	11	20	73	71	0	0.000	0.000	0.004	0.019	24.344	0.000	0.001	80	442	100	2508	1899	Error	0	2508	0	1899	2599	156103	0.000	172.545	0	0	0
1	10	15	"hsa-miR-4309"	"147535"	5850	8090	100	32	32	6	18	32	32	33	6	18	10	1	0	261	219	117	53	53	53	54	12	22	82	76	0	0.000	0.000	0.029	0.052	5.942	-0.001	0.000	80	453	100	208	166	Error	0	208	0	166	2526	17501	-0.167	13.750	0	0	0
1	11	15	"hsa-miR-3152-3p"	"147892"	6040	8070	100	31	32	6	18	32	32	32	6	18	17	1	0	59	63	18	28	52	52	53	11	20	42	25	0	-0.143	0.000	0.433	0.513	3.272	0.043	0.006	80	439	100	6	11	Error	-1	7	0	11	2571	5021	0.000	0.909	0	0	0
1	12	15	""	"147890"	6210	8090	100	31	32	5	15	32	32	32	6	18	13	0	0	140	126	53	42	53	53	54	11	20	77	72	0	-0.011	0.000	0.071	0.090	5.045	-0.003	0.001	80	439	100	86	73	Error	-1	87	0	73	2566	10110	0.000	6.545	0	0	0
1	13	15	"hsa-miR-4305"	"147611"	6390	8090	100	34	33	6	18	32	32	32	6	18	15	1	0	121	110	39	35	53	53	54	10	18	82	75	0	0.029	0.018	0.090	0.098	4.450	0.008	0.002	80	460	100	70	58	-5.087	2	68	1	57	2609	8784	0.167	5.600	0	0	0
1	14	15	""	"147934"	6580	8080	100	31	32	5	15	32	32	32	6	18	8	1	0	211	228	178	78	52	52	54	11	20	62	57	0	-0.006	0.000	0.081	0.090	9.830	-0.001	0.000	80	452	100	158	176	Error	-1	159	0	176	2524	18258	0.000	15.818	0	0	0
1	15	15	"hsa-miR-4294"	"147627"	6760	8080	100	33	33	7	21	32	32	32	6	18	16	1	0	2168	3613	3610	99	52	52	53	10	18	72	65	0	0.000	0.000	0.008	0.017	34.058	0.000	0.000	80	439	100	2117	3562	Error	1	2116	1	3561	2604	289050	0.167	356.000	0	0	0
1	16	15	"hsa-miR-4276"	"147770"	6940	8080	100	32	32	6	18	32	32	32	6	18	15	2	0	44	46	11	23	53	53	53	10	18	5	2	0	0.000	0.000	0.300	0.337	3.494	0.099	0.016	80	451	100	-9	-7	Error	0	-9	0	-7	2581	3675	0.000	-0.700	0	0	0
1	17	15	"hsa-let-7b-5p"	"147165"	7120	8080	100	33	33	5	15	33	33	33	6	18	12	1	0	8636	16919	17694	104	52	52	52	10	19	86	77	0	0.000	0.000	0.000	0.003	51.438	0.000	0.000	80	430	100	8584	16867	Error	0	8584	0	16867	2656	1353513	0.000	1686.700	0	0	0
1	18	15	"hsa-miR-4320"	"147705"	7290	8080	100	32	32	5	15	33	33	33	5	15	17	1	0	48	48	8	16	53	53	53	11	20	3	0	0	0.200	0.200	0.600	0.618	3.191	0.124	0.030	80	430	100	-6	-6	-2.322	-1	-5	-1	-5	2589	3803	-0.200	-0.455	0	0	0
1	19	15	"hsa-miR-466"	"147848"	7470	8080	100	33	33	5	15	33	33	33	5	15	8	2	0	52	53	10	18	54	54	54	11	20	13	1	0	0.000	0.000	0.650	0.663	3.046	0.058	0.007	80	452	100	-2	-1	Error	0	-2	0	-1	2622	4257	0.000	-0.091	0	0	0
1	20	15	"hsv2-miR-H6-3p"	"147900"	7650	8100	100	33	33	5	15	33	33	33	5	15	13	1	0	426	369	152	41	53	53	54	11	20	92	90	0	0.000	0.000	0.011	0.013	3.933	0.001	0.001	80	458	100	373	316	Error	0	373	0	316	2662	29483	0.000	28.636	0	0	0
1	21	15	"hsa-miR-3175"	"147891"	7830	8080	100	33	34	5	14	33	33	33	5	15	15	2	0	692	855	774	90	53	53	55	12	21	67	60	0	0.000	0.001	0.007	0.018	12.324	0.001	0.003	80	440	100	639	803	Error	0	639	1	802	2690	68425	0.200	66.667	0	0	0
1	22	15	""	"147873"	8000	8070	100	33	33	5	15	33	33	33	6	18	16	0	0	55	57	9	15	55	55	55	10	18	20	2	0	0.000	0.000	0.750	0.637	3.903	0.006	0.000	80	448	100	0	2	Error	0	0	0	2	2662	4555	0.000	0.200	0	0	0
1	1	16	"hsa-miR-200b-3p"	"147186"	4230	8280	100	32	33	6	18	32	32	32	7	21	12	1	0	2269	1519	1084	71	52	52	53	11	20	81	75	0	0.000	0.001	0.003	0.007	11.420	0.000	0.001	80	484	100	2217	1468	Error	0	2217	1	1467	2610	121541	0.143	133.273	0	0	0
1	2	16	""	"147844"	4410	8270	100	31	32	7	21	32	32	32	7	21	13	2	0	52	53	12	22	53	53	54	11	20	18	1	0	1.000	0.000	0.667	0.662	3.224	0.190	0.060	80	452	100	-2	0	0.000	-1	-1	0	0	2559	4201	0.000	-0.091	0	0	0
1	3	16	""	"147283"	4590	8270	100	33	33	7	21	32	32	32	6	18	17	5	0	604	481	355	73	53	53	54	11	20	73	70	0	0.002	0.002	0.015	0.037	10.800	0.000	0.000	80	442	100	552	429	-9.106	1	551	1	428	2624	38451	0.167	38.818	0	0	0
1	4	16	""	"-1"	4770	8280	100	31	32	6	18	32	32	32	6	18	12	2	0	2683	1793	1234	68	53	53	54	11	20	80	78	0	0.000	0.000	0.004	0.012	14.239	0.000	0.001	80	442	100	2629	1740	Error	-1	2630	0	1740	2562	143439	0.000	158.091	0	0	0
1	5	16	"hsa-miR-3918"	"148231"	4950	8270	100	33	33	7	21	32	32	32	6	18	20	3	0	126	116	60	51	54	54	54	11	20	67	61	0	0.014	0.016	0.058	0.096	5.005	0.004	0.001	80	442	100	73	63	-6.170	1	72	1	62	2635	9264	0.167	5.636	0	0	0
1	6	16	"hsa-miR-933"	"148635"	5130	8280	100	33	32	7	21	33	33	33	6	18	15	3	0	466	346	227	65	53	53	54	11	20	76	68	0	0.000	-0.003	0.027	0.072	13.183	0.000	0.000	80	442	100	413	292	Error	0	413	-1	293	2567	27681	-0.167	26.545	0	0	0
1	7	16	""	"148660"	5310	8270	100	32	33	6	18	32	32	32	6	18	17	3	0	54	55	13	23	53	53	54	11	20	21	6	0	0.000	0.500	0.619	0.591	3.155	0.175	0.062	80	442	100	1	3	Error	0	1	1	2	2604	4373	0.167	0.091	0	0	0
1	8	16	"hsa-miR-4296"	"147660"	5490	8270	100	33	33	7	21	32	32	33	6	18	13	3	0	50	50	10	20	53	53	54	12	22	6	1	0	-0.333	-0.333	0.536	0.586	3.025	0.130	0.022	80	452	100	-2	-2	Error	1	-3	1	-3	2625	3972	0.000	-0.333	0	0	0
1	9	16	"hsa-miR-3185"	"147709"	5670	8270	100	32	33	7	21	33	33	33	6	18	18	3	0	56	57	13	22	52	52	54	14	25	22	2	0	-0.250	0.000	0.476	0.513	3.355	0.163	0.063	80	452	100	3	5	Error	-1	4	0	5	2628	4538	0.000	0.214	0	0	0
1	10	16	"hsa-miR-3689a-5p/hsa-miR-3689b-5p/hsa-miR-3689e"	"148251"	5850	8270	100	32	33	7	21	33	33	33	6	18	20	2	0	51	52	10	19	53	53	54	14	25	8	0	0	0.500	0.000	0.571	0.697	2.942	0.136	0.068	80	442	100	-3	-1	-1.000	-1	-2	0	-1	2604	4178	0.000	-0.143	0	0	0
1	11	16	"hsa-miR-3680-5p"	"148599"	6030	8270	100	33	33	6	18	32	32	33	6	18	17	2	0	116	108	49	45	53	53	53	11	20	67	62	0	0.016	0.018	0.120	0.159	6.015	0.016	0.008	80	461	100	64	56	-5.977	1	63	1	55	2630	8616	0.000	5.000	0	0	0
1	12	16	"hsa-miR-510-5p"	"148665"	6210	8270	100	32	33	6	18	32	32	33	6	18	20	3	0	60	59	12	20	53	53	53	10	18	35	8	0	0.000	0.167	0.385	0.480	3.315	0.185	0.063	80	452	100	7	7	Error	0	7	1	6	2604	4745	0.000	0.600	0	0	0
1	13	16	"hsa-miR-3652"	"148363"	6400	8270	100	33	32	6	18	33	33	33	6	18	10	1	0	77	83	30	36	54	54	55	12	21	62	48	0	0.000	-0.034	0.141	0.169	5.178	0.029	0.011	80	440	100	23	28	Error	0	23	-1	29	2566	6640	-0.167	2.333	0	0	0
1	14	16	"hsa-miR-3181"	"147703"	6570	8270	100	32	32	6	18	32	32	33	6	18	16	1	0	49	49	10	20	55	55	55	10	18	6	0	0	0.000	0.000	0.625	0.617	3.405	0.121	0.024	80	440	100	-6	-6	Error	0	-6	0	-6	2580	3951	-0.167	-0.600	0	0	0
1	15	16	"hsa-miR-3667-3p"	"148062"	6750	8280	100	32	32	5	15	32	32	32	5	15	15	1	0	77	77	20	25	53	53	53	11	20	70	52	0	0.000	0.000	0.163	0.203	3.896	0.011	0.001	80	451	100	24	24	Error	0	24	0	24	2534	6132	0.000	2.182	0	0	0
1	16	16	"hsa-miR-3664-5p"	"148206"	6930	8280	100	33	33	6	18	32	32	33	6	18	18	2	0	88	91	36	39	53	53	53	11	20	65	60	0	0.029	0.026	0.125	0.167	4.757	0.004	0.000	80	461	100	36	39	-5.129	1	35	1	38	2646	7269	0.000	3.455	0	0	0
1	17	16	"spike_control_v1_i"	"14257"	7110	8270	100	33	32	6	18	33	33	33	6	18	10	1	0	60	60	13	21	52	52	53	10	18	43	18	0	0.000	-0.125	0.406	0.369	3.512	0.046	0.004	80	452	100	8	7	Error	0	8	-1	8	2573	4790	-0.167	0.700	0	0	0
1	18	16	"Empty"	"0"	7290	8270	100	33	33	6	18	33	33	33	6	18	16	1	0	53	53	11	20	52	52	53	13	24	10	3	0	0.000	0.000	0.600	0.660	3.384	0.098	0.033	80	452	100	1	1	Error	0	1	0	1	2632	4206	0.000	0.000	0	0	0
1	19	16	""	"148496"	7470	8270	100	33	32	5	15	33	33	33	5	15	11	0	0	80	80	20	25	53	53	53	12	22	80	58	0	0.000	-0.037	0.138	0.149	3.118	0.039	0.015	80	462	100	27	26	Error	0	27	-1	27	2566	6419	-0.200	2.250	0	0	0
1	20	16	""	"148322"	7660	8280	100	34	34	7	20	34	34	33	5	15	13	2	0	554	448	209	46	53	53	54	11	20	91	88	0	0.000	0.000	0.015	0.018	6.026	0.002	0.003	80	462	100	501	395	Error	0	501	0	395	2715	35847	0.200	35.818	0	0	0
1	21	16	""	"148560"	7850	8280	100	33	33	6	18	34	34	34	6	17	11	1	0	59	63	15	23	54	54	55	11	20	43	20	0	-0.200	-0.111	0.381	0.405	4.532	0.060	0.010	80	450	100	4	8	Error	-1	5	-1	9	2649	5035	-0.167	0.727	0	0	0
1	22	16	""	"148185"	8020	8270	100	33	33	5	15	34	34	34	5	14	12	1	0	55	56	11	19	54	54	55	11	20	17	5	0	-1.000	-0.500	0.600	0.682	3.410	0.050	0.007	80	482	100	0	1	Error	-1	1	-1	2	2623	4482	-0.200	0.091	0	0	0
1	1	17	""	"148230"	4240	8470	100	33	32	6	18	32	32	32	6	18	15	3	0	1430	1031	674	65	52	52	53	11	20	85	77	0	0.001	0.000	0.004	0.010	9.503	0.001	0.006	80	474	100	1379	979	Error	1	1378	0	979	2583	82517	0.000	88.909	0	0	0
1	2	17	""	"148444"	4420	8460	100	34	32	5	15	32	32	32	6	18	10	2	0	178	3724	4248	114	53	53	53	11	20	75	66	0	0.016	0.000	0.071	0.021	26.945	0.000	0.004	80	452	100	127	3671	-5.966	2	125	0	3671	2595	297937	0.000	333.727	0	0	0
1	3	17	""	"148164"	4600	8460	100	31	32	7	21	32	32	32	6	18	20	3	0	88	86	33	38	53	53	54	11	20	62	62	0	-0.029	0.000	0.171	0.184	4.588	0.022	0.006	80	452	100	34	33	Error	-1	35	0	33	2572	6914	0.000	2.909	0	0	0
1	4	17	""	"148232"	4780	8460	100	32	32	6	18	32	32	32	6	18	12	2	0	49	49	9	18	53	53	53	11	20	6	1	0	0.000	0.000	0.644	0.609	2.977	0.071	0.007	80	442	100	-4	-4	Error	0	-4	0	-4	2536	3917	0.000	-0.364	0	0	0
1	5	17	""	"148350"	4960	8460	100	32	32	6	18	33	33	32	6	18	11	1	0	66	66	17	25	53	53	54	11	20	52	32	0	-0.077	-0.077	0.319	0.318	3.853	0.034	0.010	80	440	100	12	12	Error	-1	13	-1	13	2548	5296	0.000	1.091	0	0	0
1	6	17	""	"148090"	5130	8460	100	31	32	7	21	33	33	32	6	18	11	3	0	69	72	22	30	54	54	54	11	20	55	46	0	-0.133	-0.056	0.308	0.360	3.527	0.043	0.009	80	439	100	13	17	Error	-2	15	-1	18	2544	5725	0.000	1.636	0	0	0
1	7	17	""	"148142"	5310	8460	100	33	33	7	21	32	32	32	6	18	23	5	0	52	52	12	23	53	53	53	10	18	13	3	0	-1.000	-1.000	1.122	0.757	2.761	0.189	0.044	80	461	100	0	0	Error	1	-1	1	-1	2618	4172	0.167	-0.100	0	0	0
1	8	17	""	"148022"	5490	8460	100	32	32	6	18	33	33	33	6	18	11	2	0	56	58	16	27	53	53	53	11	20	28	7	0	-0.333	-0.200	0.667	0.576	3.067	0.109	0.029	80	461	100	2	4	Error	-1	3	-1	5	2540	4630	-0.167	0.455	0	0	0
1	9	17	""	"148505"	5670	8460	100	34	34	7	20	33	33	33	6	18	21	2	0	49	47	11	23	53	53	53	11	20	3	1	0	-0.250	-0.167	0.623	0.661	3.456	0.133	0.028	80	452	100	-3	-5	Error	1	-4	1	-6	2688	3737	0.167	-0.545	0	0	0
1	10	17	""	"148152"	5850	8460	100	32	33	7	21	33	33	33	7	21	15	0	0	172	145	74	51	53	53	55	13	23	73	68	0	-0.008	0.000	0.143	0.171	6.713	-0.003	0.001	80	452	100	118	92	Error	-1	119	0	92	2625	11630	0.000	6.923	0	0	0
1	11	17	""	"148161"	6030	8460	100	33	33	6	18	32	32	33	6	18	13	2	0	49	49	12	24	53	53	54	12	22	12	0	0	-0.250	-0.250	0.415	0.505	2.547	0.151	0.042	80	461	100	-3	-3	Error	1	-4	1	-4	2611	3941	0.000	-0.417	0	0	0
1	12	17	""	"148513"	6210	8460	100	33	33	5	15	32	32	33	6	18	12	1	0	45	45	10	22	53	53	54	13	24	2	0	0	-0.125	-0.125	0.333	0.417	3.229	0.066	0.014	80	461	100	-7	-7	Error	1	-8	1	-8	2633	3618	0.000	-0.692	0	0	0
1	13	17	""	"148469"	6390	8460	100	32	32	6	18	32	32	33	6	18	13	0	0	43	44	10	22	54	54	54	12	22	3	0	0	0.000	0.000	0.370	0.318	2.775	0.009	0.000	80	461	100	-11	-10	Error	0	-11	0	-10	2579	3548	-0.167	-0.833	0	0	0
1	14	17	""	"148203"	6570	8460	100	32	32	6	18	32	32	33	6	18	15	1	0	50	51	10	19	54	54	54	11	20	5	1	0	0.000	0.000	0.542	0.566	2.692	0.067	0.009	80	471	100	-4	-3	Error	0	-4	0	-3	2550	4041	-0.167	-0.273	0	0	0
1	15	17	""	"148477"	6760	8460	100	32	32	5	15	33	33	33	6	18	8	0	0	105	101	42	41	52	52	53	10	18	72	63	0	-0.019	-0.020	0.085	0.100	3.964	-0.004	0.000	80	452	100	52	48	Error	-1	53	-1	49	2545	8101	-0.167	4.800	0	0	0
1	16	17	""	"148572"	6940	8470	100	33	33	5	15	33	33	32	6	18	7	0	0	308	269	105	39	53	53	53	11	20	91	88	0	0.000	0.000	0.018	0.019	4.481	0.004	0.006	80	430	100	255	216	Error	0	255	0	216	2624	21516	0.167	19.636	0	0	0
1	17	17	""	"148333"	7110	8460	100	31	32	6	18	33	33	33	6	18	10	0	0	360	288	198	68	52	52	53	10	18	78	71	0	-0.006	-0.004	0.021	0.062	11.126	0.000	0.000	80	450	100	306	235	Error	-2	308	-1	236	2568	23038	-0.167	23.500	0	0	0
1	18	17	""	"148391"	7300	8460	100	33	33	6	18	33	33	33	6	18	15	1	0	6903	4491	3503	78	52	52	52	12	23	88	85	0	0.000	0.000	0.001	0.003	9.577	0.000	0.003	80	450	100	6851	4439	Error	0	6851	0	4439	2676	359276	0.000	369.917	0	0	0
1	19	17	""	"148450"	7470	8460	100	33	33	5	15	33	33	33	5	15	12	3	0	74	75	17	22	52	52	52	10	19	76	53	0	0.000	0.000	0.180	0.188	3.099	0.029	0.007	80	440	100	22	23	Error	0	22	0	23	2640	5973	0.000	2.300	0	0	0
1	20	17	"hsa-miR-381-3p"	"148306"	7650	8470	100	32	33	6	18	33	33	33	5	15	18	5	0	82	82	27	32	53	53	53	10	18	70	61	0	-0.034	0.000	0.212	0.257	3.972	-0.023	0.007	80	452	100	28	29	Error	-1	29	0	29	2643	6598	0.000	2.900	0	0	0
1	21	17	""	"148122"	7840	8460	100	33	33	6	18	34	34	34	5	14	15	2	0	611	556	445	80	54	54	54	11	20	68	63	0	-0.002	-0.002	0.046	0.054	12.154	-0.001	0.006	80	453	100	556	501	Error	-1	557	-1	502	2655	44495	-0.200	45.636	0	0	0
1	22	17	""	"148150"	8020	8460	100	32	33	5	15	34	34	34	5	14	10	1	0	139	137	79	57	54	54	55	10	18	81	76	0	-0.024	-0.012	0.050	0.087	5.377	0.003	0.001	80	486	100	83	82	Error	-2	85	-1	83	2625	10935	-0.200	8.200	0	0	0
1	1	18	""	"148120"	4230	8650	100	31	31	7	22	32	32	32	6	18	10	2	0	47	48	10	20	52	52	53	12	22	5	0	0	0.200	0.250	0.571	0.723	2.947	0.134	0.037	80	474	100	-6	-5	-2.322	-1	-5	-1	-4	2481	3805	-0.167	-0.417	0	0	0
1	2	18	"hsa-miR-383-5p"	"146024"	4410	8650	100	33	33	7	21	32	32	32	6	18	18	5	0	58	58	12	20	54	54	54	11	20	26	7	0	0.250	0.250	0.500	0.586	3.541	0.184	0.062	80	462	100	5	5	-2.000	1	4	1	4	2620	4655	0.167	0.364	0	0	0
1	3	18	""	"42659"	4600	8650	100	32	32	7	21	32	32	32	6	18	13	5	0	1242	872	616	70	54	54	54	11	20	82	75	0	0.000	0.000	0.007	0.014	10.085	0.001	0.001	80	450	100	1188	818	Error	0	1188	0	818	2523	69782	0.000	74.364	0	0	0
1	4	18	""	"17287"	4770	8650	100	33	32	6	18	32	32	32	6	18	16	0	0	53	51	11	21	53	53	53	11	20	10	3	0	100000.000	0.000	0.667	0.641	3.050	0.102	0.014	80	440	100	1	-2	16.610	1	0	0	-2	2588	4109	0.000	-0.182	0	0	0
1	5	18	"Empty"	"0"	4950	8650	100	34	33	7	21	32	32	32	6	18	20	3	0	51	51	10	19	54	54	54	11	20	8	0	0	-0.667	-0.333	0.512	0.674	3.275	0.211	0.044	80	462	100	-1	-2	Error	2	-3	1	-3	2617	4102	0.167	-0.273	0	0	0
1	6	18	""	"11234"	5140	8660	100	32	32	6	18	32	32	32	7	21	17	0	0	93	87	23	26	53	53	54	10	18	80	71	0	0.000	0.000	0.179	0.252	4.889	0.034	0.010	80	471	100	40	34	Error	0	40	0	34	2575	6985	0.000	3.300	0	0	0
1	7	18	"hsa-miR-802"	"30442"	5320	8660	100	33	33	6	18	32	32	32	6	18	18	2	0	50	50	11	22	54	54	54	11	20	6	1	0	-0.250	-0.250	0.526	0.509	3.143	0.230	0.055	80	451	100	-3	-3	Error	1	-4	1	-4	2633	4026	0.167	-0.364	0	0	0
1	8	18	"hsa-miR-4428"	"168574"	5500	8660	100	32	32	6	18	32	32	32	6	18	16	3	0	228	179	107	59	54	54	54	11	20	68	61	0	0.000	0.000	0.057	0.088	6.639	0.004	0.003	80	439	100	174	125	Error	0	174	0	125	2597	14314	0.000	11.364	0	0	0
1	9	18	"hsa-miR-5590-5p"	"168970"	5670	8650	100	32	33	6	18	33	33	33	6	18	12	5	0	45	45	11	24	53	53	53	11	20	5	1	0	0.125	0.000	0.382	0.406	2.356	0.203	0.076	80	448	100	-9	-8	-3.000	-1	-8	0	-8	2606	3639	0.000	-0.727	0	0	0
1	10	18	"hsa-miR-5692a"	"168938"	5850	8650	100	33	33	6	18	33	33	32	6	18	15	2	0	43	44	10	22	53	53	55	16	29	2	0	0	0.000	0.000	0.441	0.387	3.348	0.064	0.010	80	462	100	-10	-9	Error	0	-10	0	-9	2617	3536	0.167	-0.687	0	0	0
1	11	18	"hsa-miR-4729"	"168825"	6040	8660	100	32	32	6	18	32	32	32	6	18	7	2	0	649	475	291	61	52	52	54	11	20	80	76	0	0.000	0.000	0.010	0.025	7.513	-0.001	0.001	80	461	100	597	423	Error	0	597	0	423	2534	38035	0.000	38.273	0	0	0
1	12	18	"hsa-miR-4475"	"168640"	6220	8660	100	32	32	5	15	32	32	32	6	18	12	0	0	260	218	95	43	53	53	54	12	22	83	80	0	0.000	0.000	0.031	0.051	5.249	0.001	0.000	80	451	100	207	165	Error	0	207	0	165	2570	17414	0.000	13.667	0	0	0
1	13	18	"hsa-miR-4535"	"168874"	6400	8660	100	33	33	6	18	32	32	32	6	18	17	1	0	58	58	12	20	53	53	54	15	27	18	1	0	0.200	0.200	0.760	0.564	3.777	0.058	0.009	80	451	100	6	6	-2.322	1	5	1	5	2622	4604	0.167	0.267	0	0	0
1	14	18	"hsa-miR-5002-3p"	"168656"	6580	8660	100	33	33	5	15	32	32	32	6	18	18	1	0	267	224	125	55	53	53	54	11	20	78	75	0	0.005	0.006	0.025	0.073	8.414	0.001	0.000	80	451	100	215	172	-7.741	1	214	1	171	2639	17939	0.167	15.455	0	0	0
1	15	18	""	"168838"	6760	8650	100	32	32	5	15	32	32	32	6	18	12	1	0	151	130	61	46	53	53	54	12	22	70	67	0	0.000	0.000	0.068	0.088	4.808	0.005	0.002	80	460	100	98	77	Error	0	98	0	77	2573	10396	0.000	6.333	0	0	0
1	16	18	"hsa-miR-4754"	"168861"	6940	8650	100	32	32	5	15	32	32	33	6	18	7	0	0	74	74	21	28	53	53	54	12	22	62	42	0	0.000	0.000	0.215	0.237	4.182	-0.003	0.000	80	442	100	21	21	Error	0	21	0	21	2524	5942	-0.167	1.667	0	0	0
1	17	18	"hsa-miR-4999-3p"	"168667"	7120	8650	100	32	32	5	15	33	33	33	5	15	11	2	0	57	55	11	20	53	53	53	10	18	27	5	0	-0.250	-0.500	0.429	0.472	2.591	0.027	0.002	80	461	100	3	1	Error	-1	4	-1	2	2545	4417	-0.200	0.200	0	0	0
1	18	18	"hsa-miR-4735-5p"	"168910"	7300	8650	100	33	33	5	15	33	33	33	6	18	16	0	0	84	83	30	36	52	52	53	10	18	66	61	0	0.000	0.000	0.137	0.141	2.962	0.035	0.017	80	440	100	32	31	Error	0	32	0	31	2676	6662	0.000	3.000	0	0	0
1	19	18	"hsa-miR-5683"	"168664"	7470	8650	100	33	33	5	15	32	32	33	6	18	21	0	0	47	48	10	20	52	52	52	10	19	8	1	0	-0.200	-0.250	0.442	0.421	2.363	0.048	0.005	80	448	100	-4	-3	Error	1	-5	1	-4	2666	3875	0.000	-0.400	0	0	0
1	20	18	""	"168712"	7650	8650	100	33	34	6	17	32	32	33	5	15	26	5	0	49	49	10	20	53	53	54	11	20	5	0	0	-0.250	-0.500	0.600	0.566	4.174	0.052	0.005	80	438	100	-3	-2	Error	1	-4	2	-4	2685	3909	0.200	-0.455	0	0	0
1	21	18	"hsa-miR-4772-5p"	"168766"	7820	8650	100	34	34	5	14	33	33	33	5	15	21	3	0	61	66	17	25	54	54	55	11	20	40	27	0	0.143	0.083	0.233	0.278	3.295	0.025	0.003	80	445	100	8	13	-2.807	1	7	1	12	2734	5258	0.200	1.000	0	0	0
1	22	18	"hsa-miR-5088-5p"	"168569"	7990	8650	100	36	35	5	14	33	33	33	5	15	26	3	0	60	61	14	22	54	54	54	10	18	37	12	0	0.500	0.286	0.500	0.533	2.745	-0.004	0.000	80	476	100	9	9	-1.000	3	6	2	7	2769	4845	0.400	0.700	0	0	0
1	1	19	""	"168608"	4240	8840	100	30	31	6	19	32	32	32	6	18	8	5	0	92	130	81	62	53	53	53	11	20	61	52	0	-0.051	-0.013	0.338	0.234	6.322	-0.006	0.002	80	472	100	37	76	Error	-2	39	-1	77	2462	10431	-0.167	7.000	0	0	0
1	2	19	"hsa-miR-3689d"	"168883"	4410	8840	100	33	32	7	21	32	32	32	6	18	20	2	0	47	48	11	22	53	53	54	12	22	6	0	0	-0.167	0.000	0.471	0.538	2.867	0.110	0.023	80	440	100	-5	-5	Error	1	-6	0	-5	2583	3839	0.000	-0.500	0	0	0
1	3	19	"hsa-miR-5693"	"168669"	4590	8840	100	31	32	7	21	32	32	32	6	18	18	3	0	53	53	11	20	53	53	53	12	22	16	0	0	100000.000	0.000	0.600	0.605	2.460	0.131	0.031	80	452	100	-1	0	16.610	-1	0	0	0	2556	4242	0.000	0.000	0	0	0
1	4	19	"hsa-miR-4785"	"168791"	4770	8840	100	31	32	6	18	31	31	32	6	18	18	3	0	58	59	13	22	53	53	53	12	22	32	12	0	0.000	0.167	0.419	0.450	2.906	0.176	0.088	80	442	100	5	7	Error	0	5	1	6	2557	4722	0.000	0.500	0	0	0
1	5	19	"hsa-miR-4761-3p"	"168804"	4950	8840	100	32	32	7	21	32	32	32	6	18	18	2	0	51	49	11	22	54	54	54	12	22	3	0	0	0.000	0.000	0.652	0.728	3.258	0.104	0.024	80	452	100	-3	-5	Error	0	-3	0	-5	2526	3948	0.000	-0.417	0	0	0
1	6	19	"hsa-miR-3529-3p"	"169368"	5140	8850	100	32	32	6	18	32	32	32	6	18	13	2	0	258	210	116	55	55	55	55	11	20	78	75	0	0.000	0.000	0.039	0.048	4.801	0.002	0.000	80	452	100	203	155	Error	0	203	0	155	2562	16770	0.000	14.091	0	0	0
1	7	19	"hsa-miR-4665-5p"	"169178"	5320	8840	100	31	31	7	22	32	32	32	6	18	12	2	0	51	52	11	21	54	54	54	11	20	11	3	0	0.333	0.500	0.472	0.494	2.802	0.197	0.060	80	451	100	-4	-3	-1.585	-1	-3	-1	-2	2511	4146	-0.167	-0.182	0	0	0
1	8	19	"hsa-miR-4748"	"169221"	5500	8840	100	31	32	6	18	32	32	32	6	18	15	3	0	212	775	808	104	53	53	53	11	20	61	60	0	-0.006	0.000	0.012	0.026	12.906	0.000	0.001	80	430	100	158	722	Error	-1	159	0	722	2575	61991	0.000	65.636	0	0	0
1	9	19	"hsa-miR-345-3p"	"169076"	5670	8850	100	32	32	6	18	32	32	32	6	18	15	2	0	213	184	87	47	53	53	54	16	29	78	73	0	0.000	0.000	0.033	0.060	5.325	0.003	0.001	80	438	100	160	131	Error	0	160	0	131	2581	14690	0.000	8.125	0	0	0
1	10	19	"hsa-miR-5195-3p"	"169346"	5850	8840	100	33	33	7	21	32	32	32	6	18	22	3	0	84	84	27	32	54	54	55	16	29	67	41	0	0.033	0.033	0.200	0.188	3.256	0.022	0.005	80	452	100	31	31	-4.907	1	30	1	30	2618	6719	0.167	1.813	0	0	0
1	11	19	"hsa-miR-4726-5p"	"169031"	6030	8840	100	34	34	7	20	32	32	32	6	18	27	10	0	8314	5762	3741	64	53	53	53	11	20	96	90	0	0.000	0.000	0.001	0.003	13.732	0.000	0.041	80	458	100	8263	5711	Error	2	8261	2	5709	2757	460970	0.333	519.000	0	0	0
1	12	19	"hsa-miR-4474-3p"	"169276"	6210	8840	100	33	32	6	18	32	32	32	6	18	15	1	0	51	51	12	23	53	53	53	11	20	11	2	0	-0.500	0.000	0.462	0.440	3.478	0.096	0.029	80	452	100	-1	-2	Error	1	-2	0	-2	2545	4107	0.000	-0.182	0	0	0
1	13	19	"hsa-miR-4472"	"169170"	6400	8840	100	33	32	5	15	33	33	32	6	18	8	0	0	142	2340	2766	118	53	53	54	15	27	57	52	0	0.000	0.000	0.002	0.009	30.382	0.000	0.003	80	440	100	89	2286	Error	0	89	-1	2287	2578	187202	0.000	152.400	0	0	0
1	14	19	"hsa-miR-5580-3p"	"169168"	6570	8840	100	31	32	6	18	33	33	32	6	18	8	1	0	121	115	45	39	54	54	54	14	25	75	71	0	-0.030	-0.016	0.113	0.166	5.976	0.011	0.004	80	440	100	65	60	Error	-2	67	-1	61	2535	9227	0.000	4.357	0	0	0
1	15	19	"hsa-miR-4699-5p"	"169335"	6760	8850	100	33	32	5	15	32	32	32	6	18	7	0	0	605	463	275	59	53	53	53	10	18	78	76	0	0.002	0.000	0.008	0.018	7.982	0.001	0.001	80	448	100	553	410	-9.109	1	552	0	410	2569	37028	0.000	41.000	0	0	0
1	16	19	"hsa-miR-4462"	"169043"	6930	8840	100	31	32	5	15	32	32	32	6	18	12	1	0	335	290	213	73	53	53	54	11	20	68	66	0	-0.004	0.000	0.024	0.041	12.887	-0.001	0.001	80	440	100	281	237	Error	-1	282	0	237	2546	23163	0.000	21.455	0	0	0
1	17	19	"hsa-miR-5006-3p"	"169136"	7110	8850	100	32	32	6	18	33	33	33	6	18	11	0	0	218	190	82	43	53	53	54	12	22	83	81	0	-0.006	-0.007	0.042	0.041	4.727	-0.001	0.000	80	451	100	164	136	Error	-1	165	-1	137	2576	15171	-0.167	11.333	0	0	0
1	18	19	"hsa-miR-3682-5p"	"169243"	7290	8840	100	33	33	6	18	33	33	33	6	18	11	0	0	294	239	120	50	52	52	53	10	18	85	81	0	0.000	0.000	0.020	0.035	4.418	0.005	0.007	80	452	100	242	187	Error	0	242	0	187	2633	19126	0.000	18.600	0	0	0
1	19	19	"hsa-miR-4640-3p"	"169205"	7470	8850	100	33	33	6	18	32	32	33	5	15	17	5	0	648	587	192	32	53	53	53	10	18	96	93	0	0.002	0.002	0.007	0.008	3.578	0.000	0.000	80	450	100	596	535	-9.217	1	595	1	534	2623	46952	0.000	53.400	0	0	0
1	20	19	"hsa-miR-548ai/hsa-miR-570-5p"	"169078"	7650	8850	100	33	32	6	18	33	33	33	5	15	15	1	0	44	46	12	26	53	53	53	10	18	7	1	0	0.000	0.143	0.438	0.485	2.730	0.092	0.020	80	450	100	-9	-8	Error	0	-9	-1	-7	2587	3655	-0.200	-0.700	0	0	0
1	21	19	"hsa-miR-4764-3p"	"169130"	7830	8860	100	33	33	5	15	33	33	33	5	15	17	3	0	665	651	115	17	54	54	54	10	18	100	100	0	0.000	0.000	0.007	0.006	2.050	0.000	0.000	80	443	100	611	597	Error	0	611	0	597	2668	52083	0.000	59.700	0	0	0
1	22	19	"hsa-miR-4417"	"169358"	8020	8840	100	32	33	5	15	33	33	33	5	15	16	3	0	63	66	19	28	54	54	55	11	20	43	31	0	-0.111	0.000	0.256	0.286	2.729	0.009	0.000	80	487	100	8	12	Error	-1	9	0	12	2661	5288	0.000	1.000	0	0	0
1	1	20	"Hy3"	"13138"	4240	9030	100	33	32	7	21	32	32	32	6	18	17	5	0	920	909	781	85	53	53	53	11	20	80	72	0	0.001	0.000	0.008	0.019	11.287	0.001	0.011	80	506	100	868	856	-9.760	1	867	0	856	2575	72749	0.000	77.818	0	0	0
1	2	20	"hsa-miR-4525"	"169278"	4420	9030	100	32	32	6	18	32	32	32	6	18	13	3	0	49	50	11	22	52	52	53	11	20	15	3	0	0.000	0.000	0.625	0.666	2.834	0.217	0.068	80	474	100	-3	-2	Error	0	-3	0	-2	2563	3991	0.000	-0.273	0	0	0
1	3	20	"hsa-miR-4451"	"169167"	4600	9030	100	32	32	6	18	32	32	32	6	18	17	1	0	270	204	136	66	53	53	54	12	22	65	58	0	0.000	0.000	0.047	0.084	5.605	0.006	0.008	80	462	100	217	151	Error	0	217	0	151	2549	16311	0.000	12.500	0	0	0
1	4	20	"hsa-miR-4786-5p"	"169086"	4770	9020	100	32	32	6	18	32	32	32	6	18	11	2	0	62	63	14	22	54	54	56	37	66	2	0	0	0.000	0.000	0.333	0.392	3.493	0.154	0.073	80	452	100	8	9	Error	0	8	0	9	2593	5031	0.000	0.189	0	0	0
1	5	20	""	"168937"	4950	9020	100	31	31	6	19	31	31	32	6	18	18	3	0	53	51	10	19	54	54	56	37	66	0	0	0	0.000	0.000	0.667	0.802	3.387	0.007	0.002	80	474	100	-1	-3	Error	0	-1	0	-3	2490	4082	-0.167	-0.135	0	0	0
1	6	20	""	"168555"	5140	9030	100	32	32	7	21	32	32	32	6	18	13	5	0	74	184	154	83	53	53	54	12	22	53	47	0	0.000	0.000	0.172	0.172	8.353	0.000	0.000	80	462	100	21	131	Error	0	21	0	131	2588	14730	0.000	10.833	0	0	0
1	7	20	""	"168688"	5310	9040	100	32	33	6	18	32	32	32	6	18	23	2	0	2779	2431	838	34	52	52	53	11	20	100	100	0	0.000	0.000	0.002	0.002	3.079	0.000	0.001	80	471	100	2727	2380	Error	0	2727	1	2379	2631	194475	0.167	216.182	0	0	0
1	8	20	""	"169250"	5490	9030	100	32	32	6	18	32	32	32	6	18	15	0	0	449	331	209	63	52	52	53	11	20	81	75	0	0.000	0.000	0.025	0.038	6.627	-0.002	0.003	80	474	100	397	279	Error	0	397	0	279	2529	26498	0.000	25.273	0	0	0
1	9	20	"hsa-miR-5096"	"169398"	5670	9030	100	32	32	6	18	32	32	32	6	18	16	5	0	48	48	11	22	53	53	54	12	22	7	0	0	0.000	0.000	0.587	0.544	2.747	0.142	0.033	80	464	100	-5	-5	Error	0	-5	0	-5	2598	3879	0.000	-0.500	0	0	0
1	10	20	"hsa-miR-4427"	"169386"	5850	9030	100	32	32	6	18	32	32	32	6	18	17	1	0	88	84	25	29	54	54	53	11	20	76	62	0	0.000	0.000	0.136	0.156	3.127	0.030	0.008	80	474	100	34	30	Error	0	34	0	30	2570	6689	0.000	2.818	0	0	0
1	11	20	""	"168607"	6030	9050	100	32	32	6	18	32	32	32	6	18	20	2	0	2874	2528	838	33	52	52	53	11	20	98	98	0	0.000	0.000	0.002	0.002	3.305	0.000	0.007	80	490	100	2822	2476	Error	0	2822	0	2476	2599	202211	0.000	225.000	0	0	0
1	12	20	"Empty"	"0"	6210	9030	100	32	32	6	18	32	32	32	6	18	16	2	0	53	52	10	19	53	53	53	10	18	11	1	0	0.000	0.000	0.750	0.712	3.537	0.090	0.015	80	474	100	0	-1	Error	0	0	0	-1	2574	4138	0.000	-0.100	0	0	0
1	13	20	""	"168813"	6390	9030	100	32	32	6	18	32	32	32	6	18	12	3	0	62	60	13	21	53	53	53	11	20	42	12	0	0.000	0.000	0.423	0.454	3.349	0.084	0.019	80	474	100	9	7	Error	0	9	0	7	2575	4814	0.000	0.636	0	0	0
1	14	20	"Empty"	"0"	6570	9030	100	32	32	6	18	32	32	32	6	18	20	1	0	54	53	10	18	52	52	52	10	19	20	2	0	0.000	0.000	0.839	0.764	3.184	0.143	0.035	80	474	100	2	1	Error	0	2	0	1	2588	4229	0.000	0.100	0	0	0
1	15	20	"Empty"	"0"	6750	9030	100	34	33	6	18	32	32	32	6	18	18	6	0	53	55	14	25	52	52	52	10	19	17	7	0	2.000	0.333	0.833	0.799	3.022	0.105	0.024	80	464	100	3	4	1.000	2	1	1	3	2638	4366	0.167	0.300	0	0	0
1	16	20	"Empty"	"0"	6930	9030	100	32	33	6	18	32	32	32	6	18	15	3	0	52	53	11	20	52	52	53	12	22	13	1	0	0.000	1.000	0.667	0.644	2.967	0.067	0.017	80	474	100	0	2	Error	0	0	1	1	2619	4223	0.167	0.000	0	0	0
1	17	20	"Empty"	"0"	7110	9030	100	31	32	6	18	32	32	32	5	15	23	5	0	51	51	9	17	52	52	52	10	19	11	2	0	1.000	0.000	0.633	0.759	2.540	0.209	0.071	80	464	100	-2	-1	0.000	-1	-1	0	-1	2576	4102	0.000	-0.100	0	0	0
1	18	20	"Empty"	"0"	7290	9030	100	34	33	5	15	32	32	33	6	18	13	0	0	51	52	11	21	53	53	53	11	20	16	1	0	-1.000	-1.000	0.400	0.419	2.457	0.061	0.007	80	474	100	0	0	Error	2	-2	1	-1	2669	4173	0.000	-0.091	0	0	0
1	19	20	"Empty"	"0"	7470	9030	100	33	33	5	15	32	32	33	5	15	16	3	0	54	53	10	18	53	53	54	12	22	11	1	0	1.000	100000.000	0.472	0.514	3.008	0.098	0.013	80	464	100	2	1	0.000	1	1	1	0	2615	4277	0.000	-0.083	0	0	0
1	20	20	"Empty"	"0"	7650	9030	100	33	33	5	15	33	33	33	6	18	10	0	0	55	55	10	18	54	54	54	10	18	18	2	0	0.000	0.000	0.333	0.451	3.661	0.026	0.001	80	464	100	1	1	Error	0	1	0	1	2639	4416	0.000	0.100	0	0	0
1	21	20	"Hy3"	"13138"	7830	9020	100	33	34	5	14	33	33	33	5	15	18	5	0	826	888	807	90	53	53	53	10	18	78	67	0	0.000	0.001	0.011	0.028	10.665	0.001	0.011	80	448	100	773	836	Error	0	773	1	835	2681	71047	0.200	83.500	0	0	0
1	22	20	"Hy3"	"13138"	8020	9020	100	34	34	5	14	33	33	33	5	15	22	0	0	691	777	731	94	53	53	54	11	20	70	63	0	0.002	0.001	0.005	0.019	14.452	0.001	0.013	80	506	100	639	725	-9.317	1	638	1	724	2733	62190	0.200	65.727	0	0	0
2	1	1	"Hy3"	"13138"	8700	5450	100	35	35	5	14	34	34	34	5	14	20	1	0	160	609	592	97	54	54	55	11	20	67	56	0	0.009	0.002	0.008	0.027	13.894	0.001	0.005	80	514	100	107	556	-6.728	1	106	1	555	2763	48750	0.200	50.364	0	0	0
2	2	1	"hsa-miR-10a-3p"	"28019"	8880	5450	100	35	34	5	14	34	34	34	6	17	10	0	0	692	534	288	53	54	54	55	19	34	83	82	0	0.002	0.000	0.007	0.013	7.362	0.000	0.000	80	482	100	639	480	-9.317	1	638	0	480	2723	42689	0.000	25.211	0	0	0
2	3	1	"hsa-miR-30e-5p"	"28191"	9060	5450	100	34	34	5	14	34	34	35	5	14	16	0	0	3119	2247	1780	79	54	54	55	10	18	90	75	0	0.000	0.000	0.003	0.009	15.488	0.000	0.000	80	482	100	3065	2193	Error	0	3065	0	2193	2759	179728	-0.200	219.200	0	0	0
2	4	1	""	"42938"	9240	5450	100	35	35	6	17	35	35	35	6	17	13	2	0	103	93	35	37	54	54	55	10	18	67	62	0	0.000	0.000	0.148	0.120	3.666	0.023	0.010	80	482	100	49	39	Error	0	49	0	39	2820	7460	0.000	3.800	0	0	0
2	5	1	"hsa-miR-514a-3p"	"42959"	9420	5450	100	35	35	6	17	35	35	35	5	14	15	1	0	56	57	11	19	55	55	56	10	17	18	6	0	0.000	0.000	0.471	0.479	2.810	0.073	0.011	80	482	100	1	2	Error	0	1	0	2	2765	4523	0.000	0.100	0	0	0
2	6	1	""	"17411"	9600	5450	100	34	35	5	14	34	34	34	5	14	22	5	0	178	149	78	52	56	56	56	11	19	68	62	0	0.000	0.011	0.045	0.072	5.132	0.000	0.000	80	471	100	122	94	Error	0	122	1	93	2769	11942	0.200	8.455	0	0	0
2	7	1	""	"42678"	9770	5440	100	36	36	6	16	35	35	35	5	14	21	2	0	52	53	11	20	56	56	56	10	17	8	3	0	-0.250	-0.333	0.684	0.601	3.117	0.031	0.002	80	479	100	-3	-2	Error	1	-4	1	-3	2862	4249	0.200	-0.300	0	0	0
2	8	1	"hsa-miR-548l"	"46415"	9950	5440	100	35	36	5	13	35	35	36	6	16	15	1	0	55	56	9	16	55	55	58	44	75	0	0	0	0.000	1.000	0.571	0.534	2.989	0.129	0.029	80	479	100	0	2	Error	0	0	1	1	2850	4466	0.000	-0.045	0	0	0
2	9	1	""	"42877"	10120	5440	100	36	36	6	16	35	35	35	5	14	18	3	0	68	68	14	20	56	56	56	10	17	56	25	0	0.083	0.083	0.343	0.276	3.533	0.026	0.003	80	494	100	13	13	-3.585	1	12	1	12	2857	5478	0.200	1.200	0	0	0
2	10	1	""	"42770"	10310	5440	100	36	36	6	16	35	35	35	5	14	17	5	0	354	279	173	62	56	56	61	86	140	63	61	0	0.003	0.004	0.018	0.031	7.271	-0.001	0.000	80	501	100	299	224	-8.219	1	298	1	223	2847	22283	0.200	2.535	0	0	0
2	11	1	"hsa-miR-1268a/hsa-miR-1268b"	"46558"	10490	5440	100	36	36	5	13	36	36	36	6	16	8	1	0	58	60	11	18	57	57	62	86	138	0	0	0	0.000	0.000	0.584	0.625	3.042	0.045	0.004	80	496	100	1	3	Error	0	1	0	3	2851	4779	0.000	-0.023	0	0	0
2	12	1	"hsa-miR-548d-5p"	"42756"	10670	5440	100	36	36	5	13	36	36	36	5	13	16	2	0	53	54	9	16	57	57	58	10	17	8	1	0	0.000	0.000	0.667	0.693	3.128	0.063	0.006	80	501	100	-4	-3	Error	0	-4	0	-3	2898	4359	0.000	-0.400	0	0	0
2	13	1	""	"42539"	10860	5440	100	37	37	6	16	36	36	36	5	13	26	8	0	21919	16032	13717	85	57	57	57	10	17	88	83	0	0.000	0.000	0.000	0.002	33.799	0.000	0.012	80	476	100	21863	15976	Error	1	21862	1	15975	2994	1282586	0.200	1597.500	0	0	0
2	14	1	"kshv-miR-K12-9-3p"	"17419"	11020	5460	100	36	36	5	13	36	36	36	6	16	8	0	0	64	65	14	21	55	55	56	10	17	46	26	0	0.000	0.000	0.238	0.290	4.089	0.025	0.002	80	460	100	9	10	Error	0	9	0	10	2845	5183	0.000	0.900	0	0	0
2	15	1	"hsa-miR-151a-5p"	"11260"	11220	5440	100	36	36	5	13	36	36	36	5	13	15	0	0	1286	874	627	71	55	55	55	10	18	83	76	0	0.000	0.000	0.006	0.021	12.611	0.000	0.000	80	502	100	1231	819	Error	0	1231	0	819	2850	69920	0.000	81.900	0	0	0
2	16	1	""	"31388"	11400	5440	100	36	36	5	13	36	36	36	5	13	13	1	0	531	402	245	60	56	56	56	10	17	80	73	0	0.000	0.000	0.010	0.017	7.803	0.000	0.000	80	491	100	475	346	Error	0	475	0	346	2885	32176	0.000	34.600	0	0	0
2	17	1	""	"45985"	11580	5450	100	36	36	5	13	36	36	36	5	13	13	1	0	78	81	24	29	56	56	57	11	19	63	47	0	0.000	0.000	0.167	0.238	4.444	-0.010	0.001	80	483	100	22	25	Error	0	22	0	25	2844	6471	0.000	2.182	0	0	0
2	18	1	""	"28346"	11760	5440	100	36	36	5	13	36	36	36	5	13	13	1	0	506	375	247	65	56	56	57	10	17	75	68	0	0.000	0.000	0.012	0.026	8.574	-0.002	0.003	80	478	100	450	319	Error	0	450	0	319	2843	29999	0.000	31.800	0	0	0
2	19	1	"hsa-miR-452-3p"	"42598"	11930	5440	100	37	37	5	13	36	36	36	6	16	15	0	0	212	181	101	55	56	56	57	10	17	78	71	0	0.006	0.008	0.053	0.067	5.667	0.005	0.004	80	478	100	157	126	-7.285	1	156	1	125	2945	14494	0.167	12.400	0	0	0
2	20	1	"hsa-miR-561-3p"	"31517"	12110	5440	100	35	35	5	14	35	35	36	5	13	18	1	0	55	57	11	19	55	55	56	10	17	21	6	0	0.000	0.000	0.458	0.485	3.014	0.071	0.012	80	483	100	0	2	Error	0	0	0	2	2797	4521	-0.200	0.100	0	0	0
2	21	1	"hsa-miR-448"	"11113"	12290	5440	100	34	34	6	17	35	35	35	5	14	11	6	0	85	84	28	33	55	55	57	11	19	65	58	0	-0.033	-0.034	0.129	0.143	4.615	0.023	0.006	80	500	100	29	28	Error	-1	30	-1	29	2750	6685	-0.200	2.455	0	0	0
2	22	1	"Hy3"	"13138"	12480	5450	100	38	37	5	13	35	35	35	5	14	27	0	0	180	718	763	106	56	56	56	10	17	72	58	0	0.024	0.003	0.067	0.046	11.950	0.000	0.000	80	516	100	127	664	-5.369	3	124	2	662	2947	57407	0.400	66.200	0	0	0
2	1	2	"hsa-miR-499a-5p"	"14313"	8700	5650	100	34	34	5	14	33	33	33	6	18	17	1	0	53	53	15	28	54	54	55	11	20	12	3	0	-1.000	-1.000	0.375	0.399	3.441	0.054	0.013	80	482	100	0	0	Error	1	-1	1	-1	2744	4272	0.167	-0.182	0	0	0
2	2	2	"spike_control_v2_40"	"29001"	8880	5650	100	34	34	5	14	34	34	33	5	15	13	3	0	311	246	140	56	55	55	56	20	35	70	68	0	0.000	0.000	0.030	0.061	6.582	0.007	0.020	80	450	100	256	191	Error	0	256	0	191	2720	19703	0.200	9.500	0	0	0
2	3	2	"hsa-miR-95-3p"	"11181"	9060	5650	100	34	34	5	14	34	34	34	5	14	16	3	0	300	238	173	72	55	55	55	10	18	62	57	0	0.000	0.000	0.025	0.050	9.327	0.003	0.006	80	460	100	245	183	Error	0	245	0	183	2746	19034	0.000	18.300	0	0	0
2	4	2	""	"46510"	9240	5650	100	33	33	5	15	33	33	33	5	15	12	0	0	51	51	10	19	54	54	55	10	18	6	1	0	0.000	0.000	0.600	0.596	2.526	0.056	0.010	80	450	100	-3	-3	Error	0	-3	0	-3	2654	4093	0.000	-0.400	0	0	0
2	5	2	"kshv-miR-K12-2-5p"	"17470"	9420	5650	100	35	35	5	14	35	35	35	5	14	16	1	0	57	59	12	20	55	55	56	10	17	23	8	0	0.000	0.000	0.817	0.701	3.197	0.034	0.003	80	460	100	2	4	Error	0	2	0	4	2778	4714	0.000	0.300	0	0	0
2	6	2	"hsa-miR-542-5p"	"42811"	9610	5650	100	36	35	6	17	35	35	35	5	14	13	5	0	118	110	39	35	56	56	57	11	19	78	73	0	0.016	0.000	0.069	0.078	3.797	-0.002	0.000	80	461	100	63	54	-5.954	1	62	0	54	2826	8819	0.000	4.818	0	0	0
2	7	2	"hsa-miR-1302"	"46796"	9790	5650	100	37	36	5	13	34	34	35	5	14	27	2	0	57	58	11	18	56	56	57	10	17	22	6	0	3.000	1.000	0.667	0.737	3.542	0.027	0.002	80	469	100	4	4	1.585	3	1	2	2	2902	4673	0.200	0.100	0	0	0
2	8	2	"hsa-miR-616-5p"	"17289"	9970	5650	100	35	35	5	14	35	35	36	6	16	12	1	0	75	72	16	22	57	57	59	45	76	2	0	0	0.000	0.000	0.254	0.282	3.467	0.009	0.000	80	459	100	18	15	Error	0	18	0	15	2821	5796	-0.167	0.289	0	0	0
2	9	2	""	"42588"	10150	5660	100	36	36	5	13	35	35	35	5	14	13	2	0	199	183	117	63	56	56	56	10	17	65	61	0	0.007	0.008	0.039	0.063	6.297	-0.002	0.001	80	464	100	144	128	-7.160	1	143	1	127	2846	14627	0.200	12.700	0	0	0
2	10	2	""	"11208"	10330	5650	100	38	37	6	16	35	35	35	6	17	21	1	0	77	77	19	24	55	55	56	9	16	71	61	0	0.136	0.091	0.198	0.201	2.937	0.063	0.025	80	421	100	25	24	-2.874	3	22	2	22	2979	6193	0.333	2.333	0	0	0
2	11	2	""	"46620"	10500	5660	100	37	37	6	16	36	36	36	5	13	21	7	0	21263	18982	17610	92	57	57	57	10	17	90	86	0	0.000	0.000	0.000	0.001	22.937	0.000	0.013	80	450	100	21207	18926	Error	1	21206	1	18925	2958	1518524	0.200	1892.500	0	0	0
2	12	2	"hsa-miR-147a"	"10954"	10690	5650	100	36	36	5	13	37	37	37	5	13	10	1	0	198	170	72	42	57	57	58	10	17	85	78	0	-0.007	-0.009	0.039	0.056	5.177	0.004	0.002	80	469	100	140	112	Error	-1	141	-1	113	2881	13603	-0.200	11.200	0	0	0
2	13	2	""	"11251"	10870	5650	100	36	36	5	13	37	37	36	5	13	11	0	0	185	162	71	43	57	57	58	10	17	80	73	0	-0.008	-0.010	0.041	0.052	5.998	0.003	0.001	80	446	100	127	104	Error	-1	128	-1	105	2842	12984	0.000	10.400	0	0	0
2	14	2	""	"11227"	11040	5640	100	36	35	5	14	36	36	36	5	13	11	1	0	74	74	20	27	56	56	57	10	17	60	46	0	0.000	-0.056	0.211	0.253	4.066	0.002	0.000	80	430	100	18	17	Error	0	18	-1	18	2829	5949	-0.200	1.700	0	0	0
2	15	2	"hsa-miR-2276-3p"	"46875"	11220	5640	100	37	37	5	13	36	36	36	5	13	16	3	0	52	55	11	20	55	55	56	10	17	17	3	0	-0.333	100000.000	0.625	0.667	3.385	-0.011	0.000	80	479	100	-2	1	Error	1	-3	1	0	2924	4382	0.200	-0.100	0	0	0
2	16	2	"hsa-miR-218-5p"	"11018"	11420	5650	100	37	37	5	13	36	36	36	5	13	20	2	0	1382	997	667	66	56	56	57	10	17	81	76	0	0.001	0.001	0.005	0.014	11.676	0.001	0.016	80	466	100	1327	942	Error	1	1326	1	941	2952	79734	0.200	94.000	0	0	0
2	17	2	"hsa-miR-363-3p"	"11077"	11590	5650	100	35	35	5	14	36	36	36	5	13	10	0	0	63	63	12	19	57	57	58	11	18	32	6	0	-0.167	-0.167	0.294	0.365	3.012	-0.004	0.000	80	427	100	5	5	Error	-1	6	-1	6	2801	5011	-0.200	0.455	0	0	0
2	18	2	"hsa-miR-1252-5p"	"46924"	11760	5650	100	35	36	6	16	36	36	36	5	13	16	2	0	84	85	31	36	56	56	57	12	21	58	51	0	-0.036	0.000	0.205	0.222	4.017	-0.023	0.008	80	456	100	27	29	Error	-1	28	0	29	2859	6790	0.000	2.333	0	0	0
2	19	2	""	"11205"	11940	5650	100	36	36	6	16	35	35	35	5	14	22	5	0	1577	1057	806	76	56	56	56	11	19	77	75	0	0.001	0.001	0.006	0.018	11.977	0.000	0.002	80	468	100	1522	1002	Error	1	1521	1	1001	2870	84549	0.200	91.000	0	0	0
2	20	2	"hsa-miR-520g-3p"	"46454"	12120	5640	100	36	36	6	16	36	36	36	5	13	12	2	0	68	70	16	22	56	56	57	10	17	57	30	0	0.000	0.000	0.292	0.281	2.745	0.019	0.002	80	461	100	12	14	Error	0	12	0	14	2856	5612	0.000	1.300	0	0	0
2	21	2	""	"17422"	12300	5650	100	34	34	4	11	35	35	35	6	17	5	0	0	265	224	152	67	57	57	58	11	18	66	60	0	-0.005	-0.006	0.027	0.048	6.968	-0.005	0.010	80	458	100	207	166	Error	-1	208	-1	167	2730	17940	-0.167	15.091	0	0	0
2	22	2	""	"17517"	12480	5640	100	36	36	4	11	35	35	36	5	13	10	2	0	106	99	32	32	56	56	57	12	21	77	68	0	0.020	0.023	0.071	0.069	3.203	0.022	0.013	80	492	100	51	44	-5.644	1	50	1	43	2892	7925	0.000	3.500	0	0	0
2	1	3	""	"46453"	8700	5830	100	34	34	5	14	34	34	34	5	14	11	3	0	123	111	49	44	54	54	54	10	18	71	63	0	0.000	0.000	0.069	0.101	4.751	0.013	0.008	80	482	100	69	57	Error	0	69	0	57	2716	8907	0.000	5.700	0	0	0
2	2	3	""	"42444"	8880	5830	100	35	35	7	20	34	34	34	5	14	26	10	0	54	53	10	18	55	55	56	10	17	11	0	0	-1.000	-0.500	1.000	0.704	3.418	0.049	0.003	80	450	100	0	-1	Error	1	-1	1	-2	2777	4226	0.200	-0.300	0	0	0
2	3	3	"spike_control_v2_37"	"28684"	9060	5840	100	35	34	6	17	33	33	33	5	15	27	5	0	206	166	89	53	55	55	55	10	18	67	67	0	0.013	0.009	0.039	0.053	5.132	0.015	0.030	80	452	100	153	112	-6.238	2	151	1	111	2757	13240	0.200	11.100	0	0	0
2	4	3	"hsa-miR-136-3p"	"42686"	9240	5830	100	35	35	5	14	34	34	34	5	14	15	3	0	74	75	21	28	56	56	56	10	17	57	43	0	0.056	0.053	0.143	0.210	4.143	0.016	0.002	80	442	100	19	20	-4.170	1	18	1	19	2832	5994	0.200	1.900	0	0	0
2	5	3	""	"42558"	9420	5830	100	35	35	5	14	35	35	35	5	14	12	1	0	47	49	10	20	55	55	55	10	18	5	2	0	0.000	0.000	0.583	0.574	3.081	0.013	0.000	80	450	100	-8	-6	Error	0	-8	0	-6	2760	3928	0.000	-0.600	0	0	0
2	6	3	"hsa-miR-578"	"17302"	9600	5830	100	36	35	6	17	36	36	36	5	13	12	1	0	51	52	12	23	55	55	56	10	17	10	3	0	0.000	0.333	0.667	0.681	3.523	-0.011	0.000	80	451	100	-4	-4	Error	0	-4	-1	-3	2806	4197	-0.200	-0.400	0	0	0
2	7	3	"hsa-miR-920"	"42932"	9780	5840	100	35	34	5	14	35	35	35	5	14	6	0	0	169	312	270	86	55	55	56	10	17	60	51	0	0.000	-0.004	0.125	0.100	13.128	-0.002	0.005	80	442	100	114	256	Error	0	114	-1	257	2741	24957	-0.200	25.600	0	0	0
2	8	3	""	"17464"	9960	5830	100	36	36	5	13	35	35	35	5	14	18	1	0	101	95	33	34	56	56	56	11	19	68	65	0	0.022	0.026	0.101	0.132	4.789	0.003	0.000	80	442	100	46	40	-5.492	1	45	1	39	2848	7596	0.200	3.545	0	0	0
2	9	3	"hsa-miR-10a-5p"	"13485"	10140	5840	100	37	36	5	13	36	36	36	6	16	11	0	0	31168	21362	14022	65	57	57	57	11	19	98	97	0	0.000	0.000	0.000	0.001	19.400	0.000	0.002	80	444	100	31112	21305	Error	1	31111	0	21305	2894	1708953	0.000	1936.818	0	0	0
2	10	3	"hsa-miR-1204"	"46791"	10330	5810	100	34	35	5	14	35	35	35	5	14	16	2	0	61	63	14	22	57	57	57	10	17	32	17	0	-0.250	0.000	0.356	0.453	3.087	0.056	0.008	80	433	100	3	6	Error	-1	4	0	6	2768	5021	0.000	0.600	0	0	0
2	11	3	""	"46976"	10500	5830	100	36	35	5	14	36	36	36	5	13	11	1	0	273	216	112	51	58	58	59	13	22	77	73	0	0.000	-0.006	0.023	0.031	5.451	0.000	0.000	80	427	100	215	157	Error	0	215	-1	158	2838	17285	-0.200	12.077	0	0	0
2	12	3	""	"42679"	10680	5830	100	36	36	6	16	36	36	36	5	13	17	5	0	471	362	195	53	58	58	59	10	16	78	77	0	0.000	0.000	0.014	0.015	4.095	0.000	0.000	80	450	100	413	304	Error	0	413	0	304	2903	28977	0.000	30.300	0	0	0
2	13	3	"hsa-miR-1254"	"46750"	10860	5830	100	35	36	5	13	36	36	36	5	13	15	1	0	74	78	19	24	57	57	58	15	25	56	30	0	-0.059	0.000	0.184	0.250	3.915	-0.012	0.001	80	442	100	16	21	Error	-1	17	0	21	2869	6214	0.000	1.333	0	0	0
2	14	3	""	"42503"	11040	5830	100	35	35	5	14	36	36	36	5	13	10	2	0	60	61	12	19	56	56	57	10	17	30	7	0	-0.250	-0.200	0.417	0.495	3.466	0.009	0.000	80	460	100	3	4	Error	-1	4	-1	5	2786	4858	-0.200	0.400	0	0	0
2	15	3	"hsa-miR-1236-3p"	"46624"	11220	5830	100	36	36	5	13	35	35	36	5	13	21	1	0	485	391	194	49	56	56	57	10	17	92	85	0	0.002	0.003	0.012	0.013	3.426	0.002	0.006	80	452	100	430	336	-8.745	1	429	1	335	2880	31287	0.000	33.400	0	0	0
2	16	3	"hsa-miR-205-5p"	"46917"	11400	5830	100	35	35	5	14	35	35	36	5	13	21	3	0	792	616	387	62	57	57	57	10	17	77	76	0	0.000	0.000	0.007	0.010	7.706	0.000	0.001	80	430	100	735	559	Error	0	735	0	559	2828	49262	-0.200	55.900	0	0	0
2	17	3	"hsa-let-7b-3p"	"42769"	11570	5830	100	36	36	5	13	36	36	36	5	13	17	5	0	97	93	23	24	56	56	56	9	16	82	76	0	0.000	0.000	0.125	0.152	4.150	0.008	0.001	80	440	100	41	37	Error	0	41	0	37	2885	7432	0.000	4.111	0	0	0
2	18	3	"hsa-miR-409-3p"	"11240"	11760	5840	100	36	35	5	14	35	35	35	5	14	15	0	0	82	96	41	42	56	56	57	11	19	65	55	0	0.038	0.000	0.082	0.093	3.734	0.007	0.001	80	452	100	27	40	-4.700	1	26	0	40	2810	7684	0.000	3.545	0	0	0
2	19	3	"hsa-miR-7-2-3p"	"42964"	11940	5840	100	36	36	5	13	36	36	36	5	13	12	1	0	962	684	481	70	55	55	56	11	19	83	72	0	0.000	0.000	0.012	0.024	10.375	-0.001	0.004	80	430	100	907	629	Error	0	907	0	629	2851	54738	0.000	57.091	0	0	0
2	20	3	"hsa-miR-503-5p"	"46803"	12110	5830	100	34	35	6	17	35	35	36	5	13	13	5	0	53	53	10	18	55	55	56	10	17	10	2	0	0.500	0.000	0.500	0.458	3.165	0.051	0.005	80	440	100	-3	-2	-1.000	-1	-2	0	-2	2820	4238	-0.200	-0.300	0	0	0
2	21	3	"hsa-miR-1539"	"146105"	12290	5830	100	38	37	5	13	36	36	36	5	13	18	3	0	71	73	16	21	56	56	57	10	17	63	40	0	0.133	0.059	0.214	0.241	2.708	0.051	0.013	80	452	100	17	18	-2.907	2	15	1	17	2980	5809	0.200	1.600	0	0	0
2	22	3	"hsv2-miR-H3"	"146077"	12480	5840	100	34	34	6	17	35	35	35	5	14	17	2	0	1944	1597	1386	86	56	56	56	12	21	77	71	0	-0.001	-0.001	0.003	0.013	16.385	0.000	0.003	80	492	100	1887	1540	Error	-1	1888	-1	1541	2706	127759	-0.200	128.417	0	0	0
2	1	4	"spike_control_v2_28"	"27953"	8700	6030	100	34	33	5	15	34	34	34	5	14	10	1	0	772	534	397	74	55	55	55	9	16	75	72	0	0.000	-0.002	0.008	0.026	11.067	-0.001	0.001	80	482	100	717	478	Error	0	717	-1	479	2649	42735	-0.200	53.222	0	0	0
2	2	4	""	"146051"	8880	6030	100	34	35	5	14	34	34	34	5	14	12	1	0	52	54	10	18	55	55	55	9	16	15	2	0	0.000	-1.000	0.382	0.422	3.694	-0.007	0.000	80	450	100	-3	0	Error	0	-3	1	-1	2772	4300	0.200	-0.111	0	0	0
2	3	4	""	"146038"	9060	6030	100	34	35	5	14	34	34	33	5	15	13	6	0	325	270	134	49	54	54	55	9	16	85	80	0	0.000	0.005	0.017	0.020	4.881	0.008	0.031	80	442	100	271	217	Error	0	271	1	216	2768	21629	0.400	23.889	0	0	0
2	4	4	"spike_control_v2_35"	"28568"	9240	6020	100	36	36	5	13	34	34	35	5	14	21	3	0	161	137	64	46	56	56	56	10	17	71	67	0	0.019	0.025	0.046	0.067	4.071	0.005	0.002	80	452	100	107	83	-5.714	2	105	2	81	2851	10984	0.200	8.100	0	0	0
2	5	4	""	"146146"	9420	6030	100	35	34	6	17	34	34	34	5	14	18	2	0	869	849	708	83	56	56	56	10	17	67	66	0	0.001	0.000	0.005	0.013	13.373	0.000	0.000	80	460	100	814	793	-9.667	1	813	0	793	2716	67900	0.000	79.300	0	0	0
2	6	4	"hsa-miRPlus-C1076"	"42838"	9610	6030	100	35	36	6	16	36	36	36	5	13	17	3	0	147	136	75	55	56	56	56	10	17	66	56	0	-0.011	0.000	0.081	0.113	5.872	0.008	0.006	80	460	100	90	80	Error	-1	91	0	80	2846	10854	0.000	8.000	0	0	0
2	7	4	"spike_control_v2_49"	"30293"	9780	6020	100	35	35	5	14	35	35	35	5	14	12	1	0	316	244	152	62	55	55	56	10	17	73	68	0	0.000	0.000	0.021	0.054	8.062	-0.002	0.001	80	430	100	261	189	Error	0	261	0	189	2779	19511	0.000	18.800	0	0	0
2	8	4	"SNORD65"	"145661"	9960	6020	100	35	35	5	14	35	35	36	5	13	17	1	0	107	106	46	43	55	55	55	10	18	67	61	0	0.000	0.000	0.125	0.136	4.132	-0.001	0.000	80	452	100	52	51	Error	0	52	0	51	2814	8514	-0.200	5.100	0	0	0
2	9	4	"SNORD6"	"19605"	10140	6020	100	35	35	6	17	36	36	36	6	16	11	0	0	178	158	88	55	56	56	57	11	19	68	63	0	-0.008	-0.010	0.083	0.113	8.318	-0.005	0.003	80	442	100	121	101	Error	-1	122	-1	102	2804	12606	-0.167	9.182	0	0	0
2	10	4	""	"146097"	10320	6020	100	36	36	5	13	36	36	36	5	13	10	1	0	897	640	414	64	56	56	57	10	17	80	75	0	0.000	0.000	0.008	0.013	7.837	0.000	0.000	80	468	100	841	584	Error	0	841	0	584	2845	51233	0.000	58.300	0	0	0
2	11	4	""	"46436"	10500	6030	100	35	35	5	14	36	36	36	6	16	8	0	0	1781	4032	4139	102	58	58	59	14	23	65	60	0	-0.001	0.000	0.095	0.028	30.351	0.000	0.005	80	460	100	1722	3973	Error	-1	1723	-1	3974	2782	322595	-0.167	283.786	0	0	0
2	12	4	""	"146039"	10680	6030	100	37	36	5	13	36	36	36	6	16	7	2	0	96	103	45	43	58	58	59	16	27	57	51	0	0.026	0.000	0.141	0.140	4.261	0.011	0.004	80	450	100	39	45	-5.248	1	38	0	45	2885	8264	0.000	2.750	0	0	0
2	13	4	""	"145994"	10860	6020	100	37	37	6	16	36	36	36	6	16	16	3	0	1535	1132	683	60	56	56	57	15	26	80	78	0	0.001	0.001	0.005	0.011	13.219	0.000	0.000	80	452	100	1480	1077	Error	1	1479	1	1076	2940	90539	0.167	71.667	0	0	0
2	14	4	""	"146050"	11040	6030	100	36	36	5	13	36	36	36	6	16	5	0	0	126	223	174	78	55	55	57	12	21	58	53	0	0.000	0.000	0.071	0.077	10.413	-0.003	0.004	80	460	100	71	168	Error	0	71	0	168	2847	17802	0.000	13.833	0	0	0
2	15	4	"spike_control_v2_10"	"13430"	11220	6020	100	35	35	5	14	36	36	36	5	13	11	1	0	56	57	10	17	56	56	56	10	17	16	2	0	100000.000	-1.000	0.500	0.551	2.774	0.062	0.006	80	452	100	-1	0	16.610	-1	0	-1	1	2807	4527	-0.200	0.100	0	0	0
2	16	4	""	"42831"	11400	6020	100	35	36	6	16	36	36	36	5	13	13	2	0	2118	1478	1046	70	56	56	56	10	17	81	75	0	0.000	0.000	0.004	0.019	20.872	-0.001	0.008	80	442	100	2061	1422	Error	-1	2062	0	1422	2840	118244	0.000	142.200	0	0	0
2	17	4	""	"146124"	11580	6020	100	37	37	5	13	36	36	36	5	13	13	2	0	2743	2266	2116	93	55	55	56	9	16	78	67	0	0.000	0.000	0.002	0.006	17.466	0.001	0.031	80	442	100	2689	2212	Error	1	2688	1	2211	2937	181256	0.200	245.556	0	0	0
2	18	4	"spike_control_v2_35"	"28568"	11760	6020	100	36	36	6	16	36	36	36	5	13	18	3	0	148	133	64	48	55	55	56	10	17	70	65	0	0.000	0.000	0.099	0.124	5.525	0.004	0.001	80	442	100	93	78	Error	0	93	0	78	2891	10677	0.000	7.700	0	0	0
2	19	4	"hsa-miR-3179"	"146152"	11940	6020	100	35	35	5	14	36	36	36	5	13	8	0	0	57	57	11	19	56	56	56	10	17	18	5	0	-1.000	-1.000	0.583	0.564	2.818	0.014	0.001	80	442	100	0	0	Error	-1	1	-1	1	2801	4551	-0.200	0.100	0	0	0
2	20	4	"hsa-miR-335-3p"	"145745"	12120	6020	100	36	36	5	13	35	35	35	5	14	18	3	0	127	118	44	37	56	56	57	10	17	81	73	0	0.014	0.016	0.073	0.090	3.736	0.002	0.000	80	440	100	72	63	-6.150	1	71	1	62	2880	9415	0.200	6.100	0	0	0
2	21	4	""	"145679"	12290	6020	100	36	36	5	13	35	35	36	5	13	17	2	0	52	52	8	15	56	56	57	10	17	2	0	0	-0.250	-0.250	0.590	0.699	3.224	-0.046	0.004	80	440	100	-3	-3	Error	1	-4	1	-4	2899	4121	0.000	-0.500	0	0	0
2	22	4	"hsa-miR-367-5p"	"145697"	12470	6020	100	34	34	6	17	35	35	35	5	14	15	5	0	54	53	9	16	55	55	56	10	17	5	1	0	1.000	0.500	0.618	0.618	3.937	0.016	0.000	80	474	100	-2	-3	0.000	-1	-1	-1	-2	2738	4248	-0.200	-0.300	0	0	0
2	1	5	"hsa-miR-668-3p"	"145701"	8700	6210	100	36	35	4	11	35	35	35	5	14	12	0	0	464	353	228	64	55	55	55	10	18	75	72	0	0.002	0.000	0.013	0.021	7.794	-0.001	0.000	80	482	100	410	298	-8.676	1	409	0	298	2816	28260	0.000	29.800	0	0	0
2	2	5	"hsa-miR-330-5p"	"145843"	8880	6210	100	34	33	5	15	34	34	34	5	14	13	0	0	52	53	9	16	55	55	55	10	18	10	0	0	0.000	0.500	0.633	0.620	3.056	0.017	0.001	80	450	100	-3	-3	Error	0	-3	-1	-2	2669	4279	-0.200	-0.200	0	0	0
2	3	5	"hsa-miR-523-3p"	"145754"	9060	6210	100	34	34	4	11	35	35	35	5	14	6	1	0	76	76	19	25	55	55	56	12	21	70	41	0	-0.048	-0.048	0.167	0.173	2.595	0.009	0.001	80	442	100	20	20	Error	-1	21	-1	21	2721	6049	-0.200	1.667	0	0	0
2	4	5	"hsa-miR-655-3p"	"145696"	9240	6210	100	34	34	6	17	35	35	35	5	14	12	5	0	50	50	10	20	56	56	56	12	21	3	0	0	0.167	0.167	0.569	0.602	2.819	0.021	0.001	80	452	100	-7	-7	-2.585	-1	-6	-1	-6	2732	4037	-0.200	-0.500	0	0	0
2	5	5	"spike_control_v2_29"	"27968"	9420	6210	100	36	36	4	11	34	34	35	5	14	25	0	0	283	225	128	56	56	56	56	11	19	77	72	0	0.009	0.012	0.025	0.046	6.334	0.002	0.001	80	430	100	229	171	-6.827	2	227	2	169	2857	18004	0.200	15.364	0	0	0
2	6	5	"hsa-miR-29a-5p"	"145638"	9590	6220	100	33	33	5	15	35	35	35	5	14	11	1	0	65	66	14	21	55	55	56	12	21	43	21	0	-0.200	-0.182	0.325	0.355	3.705	0.062	0.024	80	431	100	8	9	Error	-2	10	-2	11	2659	5276	-0.400	0.833	0	0	0
2	7	5	"hsa-miR-545-3p"	"145741"	9770	6210	100	36	36	5	13	36	36	36	5	13	16	2	0	50	52	9	17	56	56	56	10	17	6	1	0	0.000	0.000	0.500	0.556	3.139	0.019	0.003	80	462	100	-6	-4	Error	0	-6	0	-4	2897	4129	0.000	-0.400	0	0	0
2	8	5	""	"146100"	9960	6210	100	37	36	5	13	35	35	36	5	13	23	0	0	668	471	329	69	56	56	56	10	17	83	73	0	0.003	0.002	0.012	0.025	8.177	0.001	0.003	80	450	100	614	416	-8.257	2	612	1	415	2876	37689	0.000	41.500	0	0	0
2	9	5	"hsa-miR-3130-3p"	"147827"	10130	6210	100	36	36	5	13	35	35	35	5	14	22	2	0	50	51	10	19	56	56	57	10	17	7	1	0	-0.167	-0.200	0.455	0.452	2.899	-0.033	0.003	80	440	100	-5	-4	Error	1	-6	1	-5	2891	4073	0.200	-0.600	0	0	0
2	10	5	"hsa-miR-3133"	"147820"	10310	6210	100	37	37	5	13	35	35	36	6	16	15	1	0	312	248	132	53	57	57	57	10	17	77	72	0	0.008	0.010	0.019	0.024	3.420	0.004	0.006	80	462	100	257	193	-6.994	2	255	2	191	2943	19848	0.167	19.100	0	0	0
2	11	5	"hsa-miR-3173-3p"	"147845"	10500	6220	100	34	35	5	14	35	35	36	6	16	13	1	0	191	357	324	90	58	58	59	16	27	53	52	0	-0.008	0.000	0.083	0.071	10.674	-0.001	0.002	80	440	100	132	299	Error	-1	133	0	299	2809	28588	-0.167	18.625	0	0	0
2	12	5	"hsa-miR-92b-3p"	"145897"	10680	6210	100	37	36	6	16	36	36	37	5	13	20	3	0	1318	902	641	71	58	58	59	15	25	73	72	0	0.001	0.000	0.005	0.011	10.455	0.001	0.008	80	420	100	1261	844	Error	1	1260	0	844	2912	72134	-0.200	56.200	0	0	0
2	13	5	"hsa-miR-18a-5p"	"147195"	10850	6210	100	36	36	6	16	36	36	36	6	16	13	1	0	71	74	18	24	56	56	58	11	18	57	42	0	0.000	0.000	0.267	0.266	3.508	0.022	0.002	80	459	100	15	18	Error	0	15	0	18	2897	5907	0.000	1.455	0	0	0
2	14	5	"hsa-miR-302a-3p"	"147203"	11050	6220	100	35	36	5	13	36	36	36	6	16	12	0	0	68	68	16	23	57	57	58	14	24	45	11	0	-0.091	0.000	0.333	0.301	3.047	-0.016	0.002	80	449	100	10	11	Error	-1	11	0	11	2848	5449	0.000	0.714	0	0	0
2	15	5	""	"148008"	11220	6210	100	37	36	5	13	36	36	36	6	16	13	0	0	2363	1652	1069	64	57	57	57	10	17	85	80	0	0.000	0.000	0.002	0.006	15.081	0.000	0.005	80	428	100	2307	1595	Error	1	2306	0	1595	2874	132185	0.000	159.500	0	0	0
2	16	5	"hsa-miR-4330"	"147865"	11390	6200	100	36	36	5	13	36	36	36	6	16	12	0	0	86	84	21	25	56	56	56	10	17	77	65	0	0.000	0.000	0.120	0.173	3.903	0.032	0.009	80	438	100	30	28	Error	0	30	0	28	2869	6703	0.000	2.800	0	0	0
2	17	5	"hsa-miR-548s"	"147870"	11570	6200	100	35	36	6	16	36	36	36	5	13	13	2	0	52	51	9	17	56	56	56	10	17	5	0	0	0.250	0.000	0.500	0.560	3.340	0.097	0.013	80	452	100	-5	-5	-2.000	-1	-4	0	-5	2853	4117	0.000	-0.500	0	0	0
2	18	5	"kshv-miR-K12-12-3p"	"147919"	11760	6210	100	34	35	6	17	36	36	36	5	13	13	3	0	689	930	886	95	55	55	56	10	17	65	62	0	-0.003	-0.001	0.056	0.044	20.487	-0.002	0.025	80	450	100	632	874	Error	-2	634	-1	875	2773	74398	-0.200	87.400	0	0	0
2	19	5	""	"147754"	11930	6210	100	35	35	5	14	36	36	37	5	13	11	2	0	97	93	30	32	55	55	56	10	17	72	67	0	-0.024	-0.026	0.175	0.216	3.676	-0.043	0.035	80	430	100	41	37	Error	-1	42	-1	38	2795	7468	-0.400	3.700	0	0	0
2	20	5	"hsa-miR-3119"	"147837"	12110	6210	100	35	35	5	14	36	36	36	6	16	5	0	0	67	66	14	21	55	55	56	10	17	51	23	0	-0.083	-0.091	0.378	0.391	3.477	0.040	0.004	80	442	100	11	10	Error	-1	12	-1	11	2769	5261	-0.167	1.000	0	0	0
2	21	5	"hsa-miR-4325"	"147981"	12290	6210	100	36	36	6	16	35	35	35	5	14	23	6	0	3152	2203	1524	69	56	56	56	10	17	81	77	0	0.000	0.000	0.002	0.003	7.950	0.001	0.021	80	442	100	3097	2148	Error	1	3096	1	2147	2905	176252	0.200	214.700	0	0	0
2	22	5	""	"147789"	12470	6210	100	34	34	6	17	35	35	35	5	14	15	3	0	152	135	54	40	56	56	56	10	17	81	77	0	-0.010	-0.013	0.060	0.107	5.922	-0.015	0.016	80	474	100	95	78	Error	-1	96	-1	79	2717	10810	-0.200	7.900	0	0	0
2	1	6	"hsa-miR-4253"	"147562"	8700	6410	100	32	32	5	15	34	34	34	5	14	7	1	0	57	59	13	22	54	54	54	11	20	22	8	0	-0.667	-0.400	0.708	0.644	2.940	-0.018	0.001	80	470	100	1	3	Error	-2	3	-2	5	2542	4726	-0.400	0.455	0	0	0
2	2	6	"hsa-miR-4313"	"147846"	8880	6410	100	32	32	6	18	34	34	34	6	17	12	1	0	340	297	136	45	54	54	54	10	18	87	83	0	-0.007	-0.008	0.024	0.036	5.679	-0.003	0.003	80	426	100	284	241	Error	-2	286	-2	243	2575	23750	-0.333	24.300	0	0	0
2	3	6	"hsv1-miR-H12"	"147748"	9050	6400	100	32	33	5	15	34	34	34	5	14	13	2	0	49	50	9	18	54	54	54	10	18	5	1	0	0.400	0.250	0.636	0.662	2.600	-0.031	0.001	80	440	100	-7	-5	-1.322	-2	-5	-1	-4	2631	4020	-0.200	-0.400	0	0	0
2	4	6	"hsa-miR-374c-5p"	"148430"	9230	6400	100	32	33	5	15	34	34	34	5	14	15	2	0	52	54	15	27	54	54	54	10	18	15	5	0	1.000	100000.000	0.464	0.501	2.944	0.064	0.010	80	462	100	-4	-1	0.000	-2	-2	-1	0	2627	4325	-0.200	0.000	0	0	0
2	5	6	"hsa-miR-3915"	"148495"	9420	6400	100	36	37	5	13	35	35	35	5	14	23	2	0	196	169	103	60	55	55	55	11	20	65	61	0	0.007	0.018	0.036	0.062	5.926	0.007	0.010	80	462	100	142	116	-7.140	1	141	2	114	2941	13510	0.400	10.364	0	0	0
2	6	6	"hsa-miR-3606-5p"	"148335"	9600	6400	100	34	34	6	17	35	35	35	6	17	12	0	0	73	73	16	21	55	55	56	12	21	63	41	0	-0.056	-0.056	0.250	0.265	3.015	-0.007	0.000	80	432	100	17	17	Error	-1	18	-1	18	2723	5824	-0.167	1.417	0	0	0
2	7	6	"hsa-miR-3610"	"148208"	9780	6400	100	36	36	5	13	35	35	35	5	14	17	3	0	480	354	214	60	55	55	55	10	18	77	71	0	0.002	0.003	0.018	0.023	5.192	0.004	0.016	80	430	100	426	300	-8.731	1	425	1	299	2903	28307	0.200	29.900	0	0	0
2	8	6	"hsa-miR-128-1-5p"	"148562"	9950	6400	100	35	35	5	14	35	35	35	5	14	18	3	0	52	52	9	17	54	54	55	10	18	10	0	0	0.000	0.000	0.500	0.665	3.811	0.054	0.007	80	430	100	-2	-2	Error	0	-2	0	-2	2839	4122	0.000	-0.300	0	0	0
2	9	6	"hsa-miR-4251"	"147715"	10130	6400	100	36	36	5	13	35	35	36	5	13	20	3	0	132	121	45	37	54	54	55	10	18	77	73	0	0.013	0.015	0.065	0.081	4.249	0.014	0.011	80	452	100	79	68	-6.285	1	78	1	67	2887	9655	0.000	6.600	0	0	0
2	10	6	"hsa-miR-3662"	"148042"	10320	6400	100	35	35	5	14	36	36	36	5	13	10	0	0	92	94	39	41	55	55	56	10	17	67	63	0	-0.027	-0.026	0.147	0.167	4.871	0.001	0.000	80	450	100	36	38	Error	-1	37	-1	39	2786	7524	-0.200	3.800	0	0	0
2	11	6	"hsa-miR-3692-5p"	"148332"	10490	6390	100	35	36	6	16	36	36	36	5	13	17	3	0	55	55	11	20	55	55	56	10	17	12	3	0	100000.000	0.000	0.667	0.585	3.319	0.030	0.002	80	418	100	-1	0	16.610	-1	0	0	0	2892	4431	0.000	-0.100	0	0	0
2	12	6	"hsa-miR-3613-5p"	"147334"	10670	6390	100	36	36	6	16	36	36	36	5	13	20	3	0	52	52	9	17	56	56	57	15	26	3	0	0	0.000	0.000	0.545	0.543	2.509	0.025	0.001	80	452	100	-4	-4	Error	0	-4	0	-4	2904	4193	0.000	-0.333	0	0	0
2	13	6	"hsa-miR-4306"	"147722"	10860	6400	100	36	36	6	16	36	36	36	5	13	15	3	0	1134	1199	1076	89	55	55	57	10	17	70	62	0	0.000	0.000	0.005	0.015	17.171	0.000	0.001	80	462	100	1079	1144	Error	0	1079	0	1144	2858	95949	0.000	114.200	0	0	0
2	14	6	"hsv1-miR-H3-5p"	"147718"	11040	6400	100	35	35	5	14	36	36	36	6	16	8	1	0	60	61	12	19	56	56	57	12	21	22	6	0	-0.250	-0.200	0.571	0.522	3.356	-0.049	0.005	80	442	100	3	4	Error	-1	4	-1	5	2839	4844	-0.167	0.333	0	0	0
2	15	6	""	"148642"	11220	6400	100	37	36	6	16	36	36	36	5	13	18	5	0	2753	2244	1852	82	56	56	56	10	17	78	72	0	0.000	0.000	0.002	0.005	12.588	0.000	0.008	80	440	100	2698	2188	Error	1	2697	0	2188	2909	179524	0.000	218.800	0	0	0
2	16	6	"hsa-miR-1247-3p"	"148040"	11390	6400	100	36	36	5	13	36	36	36	5	13	15	2	0	145	125	60	48	55	55	55	10	18	66	63	0	0.000	0.000	0.051	0.073	4.274	-0.001	0.000	80	426	100	90	70	Error	0	90	0	70	2886	9979	0.000	7.000	0	0	0
2	17	6	"hsa-miR-3178"	"147595"	11560	6390	100	35	35	5	14	35	35	36	5	13	16	0	0	63	63	13	20	54	54	55	10	18	45	20	0	0.000	0.000	0.343	0.319	2.541	-0.064	0.013	80	459	100	9	9	Error	0	9	0	9	2839	5063	-0.200	0.800	0	0	0
2	18	6	"hsv1-miR-H1-5p"	"147712"	11760	6400	100	37	37	5	13	36	36	36	5	13	18	2	0	203	332	293	88	55	55	56	10	17	58	55	0	0.007	0.004	0.011	0.025	11.739	0.003	0.011	80	449	100	149	278	-7.209	1	148	1	277	2962	26577	0.200	27.600	0	0	0
2	19	6	""	"148170"	11930	6390	100	35	36	5	13	36	36	36	5	13	16	1	0	47	49	10	20	55	55	56	10	17	6	1	0	0.125	0.000	0.294	0.343	2.401	-0.011	0.000	80	430	100	-9	-6	-3.000	-1	-8	0	-6	2860	3894	0.000	-0.700	0	0	0
2	20	6	"hsa-miR-134-3p"	"148580"	12110	6390	100	35	36	5	13	35	35	35	6	17	15	1	0	50	50	10	20	55	55	56	11	19	3	0	0	0.000	-0.200	0.500	0.426	2.946	-0.025	0.001	80	451	100	-5	-4	Error	0	-5	1	-5	2865	4006	0.167	-0.545	0	0	0
2	21	6	""	"148110"	12290	6390	100	35	35	5	14	36	36	35	5	14	10	0	0	47	48	9	18	55	55	56	11	19	0	0	0	0.125	0.143	0.500	0.489	2.751	0.018	0.001	80	452	100	-9	-8	-3.000	-1	-8	-1	-7	2817	3808	0.000	-0.727	0	0	0
2	22	6	""	"148538"	12480	6390	100	35	35	6	17	35	35	35	5	14	20	2	0	73	72	17	23	55	55	56	10	17	60	43	0	0.000	0.000	0.239	0.320	3.389	0.030	0.004	80	484	100	18	17	Error	0	18	0	17	2792	5786	0.000	1.600	0	0	0
2	1	7	""	"148091"	8700	6580	100	36	36	6	16	33	33	34	6	17	23	2	0	62	60	14	23	54	54	54	10	18	33	15	0	0.375	0.500	0.313	0.346	3.062	0.032	0.002	80	470	100	11	9	-1.415	3	8	3	6	2881	4771	0.333	0.600	0	0	0
2	2	7	""	"148016"	8880	6580	100	34	35	6	17	34	34	34	5	14	22	5	0	51	53	9	16	55	55	55	11	20	6	2	0	0.000	-0.500	0.563	0.496	2.992	0.029	0.002	80	438	100	-4	-1	Error	0	-4	1	-2	2784	4200	0.200	-0.182	0	0	0
2	3	7	""	"148459"	9060	6590	100	36	35	5	14	35	35	35	5	14	16	1	0	145	129	52	40	55	55	56	10	17	75	71	0	0.011	0.000	0.065	0.076	4.236	0.003	0.001	80	452	100	91	74	-6.492	1	90	0	74	2785	10303	0.000	7.300	0	0	0
2	4	7	""	"148612"	9240	6590	100	35	36	6	16	34	34	34	6	17	22	3	0	58	62	15	24	55	55	55	10	18	35	17	0	0.333	0.286	0.500	0.430	4.013	0.050	0.007	80	452	100	4	9	-1.585	1	3	2	7	2885	4964	0.333	0.700	0	0	0
2	5	7	""	"148511"	9420	6590	100	35	34	5	14	35	35	35	5	14	15	2	0	79	82	22	26	55	55	55	10	18	70	57	0	0.000	-0.037	0.153	0.159	3.492	-0.004	0.000	80	452	100	24	26	Error	0	24	-1	27	2757	6530	-0.200	2.700	0	0	0
2	6	7	"hsa-miR-3074-5p"	"148453"	9600	6580	100	35	35	5	14	35	35	35	6	17	11	0	0	200	166	96	57	54	54	55	11	20	67	62	0	0.000	0.000	0.038	0.080	9.298	0.002	0.001	80	450	100	146	112	Error	0	146	0	112	2788	13277	0.000	10.091	0	0	0
2	7	7	""	"148212"	9780	6580	100	34	34	5	14	35	35	35	5	14	13	2	0	163	143	75	52	54	54	56	11	19	75	62	0	-0.009	-0.011	0.057	0.072	6.092	-0.013	0.017	80	451	100	108	88	Error	-1	109	-1	89	2737	11446	-0.200	7.909	0	0	0
2	8	7	""	"148530"	9960	6580	100	35	35	5	14	35	35	35	5	14	11	2	0	131	112	48	42	53	53	54	10	18	70	62	0	0.000	0.000	0.077	0.135	5.128	-0.006	0.002	80	450	100	78	59	Error	0	78	0	59	2788	8965	0.000	5.800	0	0	0
2	9	7	""	"148517"	10140	6580	100	36	35	5	14	35	35	36	5	13	12	0	0	49	49	11	22	53	53	55	10	18	6	3	0	-0.250	0.000	0.500	0.470	2.936	0.050	0.007	80	442	100	-3	-4	Error	1	-4	0	-4	2825	3931	-0.200	-0.600	0	0	0
2	10	7	""	"148267"	10320	6590	100	35	34	5	14	36	36	36	5	13	7	1	0	2031	2904	2812	96	55	55	57	16	28	70	63	0	-0.001	-0.001	0.006	0.015	29.326	0.000	0.003	80	452	100	1975	2847	Error	-1	1976	-2	2849	2751	232313	-0.400	177.938	0	0	0
2	11	7	""	"148134"	10500	6580	100	36	36	6	16	36	36	35	5	14	12	2	0	107	102	42	41	54	54	55	10	18	71	62	0	0.000	0.000	0.076	0.090	4.027	0.015	0.007	80	468	100	53	48	Error	0	53	0	48	2856	8177	0.200	4.700	0	0	0
2	12	7	""	"148389"	10680	6580	100	35	36	5	13	35	35	35	5	14	16	5	0	1985	1422	1077	75	55	55	56	10	17	85	78	0	0.000	0.001	0.007	0.013	10.954	-0.001	0.006	80	460	100	1930	1368	Error	0	1930	1	1367	2841	113769	0.200	136.600	0	0	0
2	13	7	""	"148484"	10860	6590	100	36	37	6	16	36	36	36	5	13	20	5	0	792	610	370	60	55	55	56	12	21	83	80	0	0.000	0.002	0.007	0.017	9.555	0.001	0.006	80	462	100	737	556	Error	0	737	1	555	2935	48785	0.200	46.167	0	0	0
2	14	7	""	"148576"	11050	6590	100	36	36	6	16	36	36	36	5	13	13	2	0	74	75	22	29	55	55	56	13	23	57	37	0	0.000	0.000	0.222	0.247	4.197	0.003	0.000	80	459	100	19	20	Error	0	19	0	20	2868	6002	0.000	1.462	0	0	0
2	15	7	""	"148435"	11220	6590	100	34	35	6	17	35	35	36	5	13	21	5	0	979	745	553	74	54	54	56	11	19	80	73	0	-0.001	0.000	0.007	0.012	7.178	0.001	0.007	80	440	100	924	691	Error	-1	925	0	691	2833	59613	-0.200	62.636	0	0	0
2	16	7	""	"148329"	11400	6580	100	36	35	5	14	36	36	36	5	13	12	0	0	47	48	9	18	54	54	55	10	18	2	1	0	0.000	0.167	0.556	0.586	2.881	0.006	0.000	80	438	100	-7	-7	Error	0	-7	-1	-6	2824	3814	-0.200	-0.700	0	0	0
2	17	7	""	"148600"	11570	6580	100	35	36	5	13	35	35	35	5	14	20	6	0	62	63	13	20	55	55	56	10	17	40	17	0	0.000	0.125	0.412	0.489	2.801	0.080	0.018	80	459	100	7	9	Error	0	7	1	8	2874	5015	0.200	0.700	0	0	0
2	18	7	""	"148028"	11760	6580	100	36	36	6	16	36	36	36	6	16	12	1	0	77	74	17	22	56	56	56	10	17	66	50	0	0.000	0.000	0.173	0.202	2.973	-0.001	0.000	80	460	100	21	18	Error	0	21	0	18	2841	5917	0.000	1.800	0	0	0
2	19	7	""	"148555"	11940	6580	100	36	36	6	16	36	36	36	6	16	11	3	0	58	58	11	18	55	55	56	11	19	18	6	0	0.000	0.000	0.750	0.563	3.056	-0.004	0.000	80	460	100	3	3	Error	0	3	0	3	2885	4644	0.000	0.182	0	0	0
2	20	7	""	"148153"	12120	6590	100	34	35	6	17	35	35	36	5	13	15	6	0	1493	1123	696	61	56	56	56	11	19	82	82	0	-0.001	0.000	0.004	0.017	17.616	0.000	0.002	80	461	100	1436	1067	Error	-1	1437	0	1067	2763	89809	-0.200	97.000	0	0	0
2	21	7	""	"148392"	12300	6580	100	34	34	6	17	35	35	35	5	14	13	3	0	49	50	11	22	56	56	55	10	18	3	1	0	0.143	0.167	0.531	0.654	3.801	0.008	0.000	80	460	100	-8	-7	-2.807	-1	-7	-1	-6	2754	3974	-0.200	-0.500	0	0	0
2	22	7	""	"148636"	12480	6580	100	36	36	5	13	34	34	35	5	14	26	3	0	410	322	211	65	54	54	55	10	18	75	68	0	0.006	0.007	0.014	0.029	8.448	0.002	0.002	80	492	100	358	270	-7.476	2	356	2	268	2893	25772	0.200	26.700	0	0	0
2	1	8	""	"148301"	8700	6780	100	32	33	5	15	33	33	33	6	18	12	0	0	61	59	11	18	53	53	54	11	20	28	8	0	-0.125	0.000	0.500	0.452	2.683	0.001	0.000	80	492	100	7	6	Error	-1	8	0	6	2625	4709	0.000	0.455	0	0	0
2	2	8	"hsa-miR-1911-3p"	"146094"	8880	6780	100	35	34	6	17	34	34	34	5	14	17	0	0	82	83	25	30	54	54	54	11	20	76	60	0	0.036	0.000	0.124	0.152	2.783	0.014	0.002	80	470	100	29	29	-4.807	1	28	0	29	2719	6672	0.000	2.636	0	0	0
2	3	8	""	"11039"	9070	6780	100	36	36	5	13	34	34	34	5	14	22	3	0	1766	1675	1404	83	54	54	55	9	16	78	71	0	0.001	0.001	0.004	0.017	18.187	0.000	0.003	80	450	100	1714	1623	-9.741	2	1712	2	1621	2859	133966	0.400	180.000	0	0	0
2	4	8	"hsa-miR-548j-5p"	"46592"	9240	6780	100	35	35	5	14	34	34	34	5	14	20	2	0	49	49	10	20	54	54	54	10	18	6	0	0	-0.200	-0.200	0.633	0.644	2.764	0.058	0.007	80	449	100	-4	-4	Error	1	-5	1	-5	2777	3954	0.200	-0.500	0	0	0
2	5	8	"Empty"	"0"	9420	6780	100	33	34	6	17	35	35	35	5	14	10	1	0	57	56	11	19	55	55	56	10	17	21	2	0	-1.000	-1.000	0.497	0.502	2.953	0.006	0.000	80	452	100	0	0	Error	-2	2	-1	1	2684	4444	-0.200	0.000	0	0	0
2	6	8	"hsa-miR-423-5p"	"27565"	9600	6780	100	36	36	5	13	35	35	35	5	14	26	1	0	3777	3452	2972	86	54	54	56	10	17	81	80	0	0.000	0.000	0.002	0.008	18.580	0.000	0.016	80	460	100	3724	3399	Error	1	3723	1	3398	2901	276171	0.200	339.600	0	0	0
2	7	8	""	"146147"	9790	6780	100	33	34	5	14	35	35	35	5	14	10	1	0	610	646	577	89	56	56	56	10	17	67	60	0	-0.004	-0.002	0.085	0.049	16.549	-0.002	0.014	80	459	100	552	589	Error	-2	554	-1	590	2698	51705	-0.200	59.000	0	0	0
2	8	8	"hsa-miR-4478"	"168805"	9960	6780	100	35	35	6	17	35	35	35	5	14	16	3	0	707	611	501	81	55	55	56	11	19	67	65	0	0.000	0.000	0.015	0.033	15.952	-0.001	0.003	80	448	100	652	556	Error	0	652	0	556	2806	48883	0.000	50.455	0	0	0
2	9	8	"hsa-miR-4687-5p"	"168648"	10140	6770	100	36	36	5	13	35	35	35	5	14	17	2	0	282	234	112	47	55	55	56	11	19	83	81	0	0.004	0.006	0.018	0.025	4.312	0.003	0.002	80	460	100	228	180	-7.827	1	227	1	179	2846	18749	0.200	16.182	0	0	0
2	10	8	"hsa-miR-766-5p"	"46474"	10320	6780	100	34	35	6	17	36	36	36	5	13	12	5	0	71	70	18	25	55	55	57	18	31	41	12	0	-0.125	-0.067	0.317	0.292	3.909	-0.004	0.000	80	452	100	14	14	Error	-2	16	-1	15	2774	5574	-0.200	0.722	0	0	0
2	11	8	"hsa-miR-4710"	"168799"	10500	6790	100	35	36	5	13	36	36	36	5	13	13	2	0	121	123	65	52	55	55	56	11	19	63	58	0	-0.015	0.000	0.068	0.107	4.833	0.009	0.005	80	458	100	65	68	Error	-1	66	0	68	2869	9877	0.000	6.091	0	0	0
2	12	8	"hsa-miR-4789-3p"	"168591"	10680	6780	100	36	36	5	13	36	36	36	5	13	17	1	0	51	51	9	17	55	55	56	10	17	7	0	0	0.000	0.000	0.583	0.541	2.557	0.063	0.008	80	460	100	-4	-4	Error	0	-4	0	-4	2870	4093	0.000	-0.500	0	0	0
2	13	8	"hsa-miR-4433a-3p"	"168675"	10870	6780	100	36	36	5	13	36	36	36	6	16	13	1	0	459	687	619	90	55	55	56	10	17	71	63	0	0.000	0.000	0.010	0.024	12.743	0.001	0.003	80	440	100	404	632	Error	0	404	0	632	2890	54949	0.000	63.100	0	0	0
2	14	8	"hsa-miR-5194"	"168885"	11040	6790	100	36	35	5	14	36	36	36	5	13	10	1	0	64	68	21	30	55	55	56	11	19	45	32	0	0.000	-0.077	0.261	0.285	3.627	0.023	0.003	80	439	100	9	12	Error	0	9	-1	13	2839	5410	-0.200	1.091	0	0	0
2	15	8	"hsa-miR-4656"	"168673"	11220	6780	100	34	35	5	14	36	36	36	5	13	11	2	0	303	262	192	73	54	54	56	11	19	66	60	0	-0.008	-0.005	0.057	0.071	9.631	-0.002	0.003	80	452	100	247	207	Error	-2	249	-1	208	2781	20968	-0.200	18.727	0	0	0
2	16	8	"hsa-miR-4463"	"168814"	11400	6780	100	36	36	7	19	36	36	36	5	13	13	2	0	177	357	316	88	55	55	56	11	19	65	57	0	0.000	0.000	0.021	0.055	11.122	0.001	0.001	80	460	100	122	302	Error	0	122	0	302	2897	28541	0.000	27.364	0	0	0
2	17	8	"hsa-miR-4746-5p"	"168744"	11580	6780	100	36	36	6	16	36	36	36	5	13	15	3	0	198	167	79	47	56	56	57	10	17	80	75	0	0.000	0.000	0.032	0.062	5.824	-0.002	0.001	80	461	100	142	111	Error	0	142	0	111	2861	13347	0.000	11.000	0	0	0
2	18	8	"hsa-miR-5695"	"168628"	11760	6780	100	35	35	5	14	35	35	36	5	13	22	0	0	75	77	19	24	57	57	57	10	17	66	47	0	0.000	0.000	0.187	0.205	2.905	0.032	0.006	80	460	100	18	20	Error	0	18	0	20	2830	6184	-0.200	2.000	0	0	0
2	19	8	"hsa-miR-4722-3p"	"168742"	11940	6780	100	35	35	5	14	35	35	36	5	13	18	1	0	91	87	24	27	56	56	56	10	17	72	61	0	0.000	0.000	0.161	0.180	3.768	0.010	0.002	80	460	100	35	31	Error	0	35	0	31	2821	6959	-0.200	3.100	0	0	0
2	20	8	"hsa-miR-5581-3p"	"168933"	12120	6780	100	34	35	5	14	35	35	36	5	13	15	6	0	98	100	34	34	56	56	56	10	17	75	70	0	-0.024	0.000	0.151	0.149	4.342	0.008	0.001	80	442	100	41	44	Error	-1	42	0	44	2806	7964	-0.200	4.400	0	0	0
2	21	8	"hsa-miR-1260b"	"168619"	12300	6780	100	38	37	5	13	35	35	35	6	17	15	2	0	164	144	65	45	56	56	56	10	17	78	73	0	0.028	0.023	0.068	0.081	3.927	0.014	0.017	80	450	100	111	90	-5.170	3	108	2	88	2974	11506	0.333	8.800	0	0	0
2	22	8	"hsa-miR-1290"	"168568"	12480	6780	100	34	35	5	14	34	34	35	6	17	11	2	0	90	106	55	51	54	54	55	10	18	61	53	0	0.000	0.019	0.088	0.116	5.546	0.000	0.000	80	482	100	36	53	Error	0	36	1	52	2764	8461	0.000	5.100	0	0	0
2	1	9	"hsa-miR-548au-3p"	"168620"	8700	6970	100	33	34	5	14	33	33	33	6	18	16	1	0	49	49	10	20	54	54	54	11	20	5	1	0	0.000	-0.200	0.500	0.566	3.308	-0.007	0.000	80	484	100	-5	-4	Error	0	-5	1	-5	2691	3954	0.167	-0.455	0	0	0
2	2	9	"hsa-miR-5580-5p"	"168954"	8880	6970	100	32	33	5	15	34	34	34	5	14	8	1	0	53	53	10	18	54	54	55	11	20	11	1	0	2.000	1.000	0.500	0.547	2.288	-0.006	0.000	80	452	100	-3	-2	1.000	-2	-1	-1	-1	2652	4274	-0.200	-0.182	0	0	0
2	3	9	"hsa-miR-1255b-2-3p"	"168811"	9060	6970	100	33	34	5	14	34	34	34	5	14	13	2	0	163	143	70	48	54	54	54	10	18	73	68	0	-0.009	0.000	0.050	0.075	4.858	-0.007	0.005	80	462	100	108	89	Error	-1	109	0	89	2688	11460	0.000	8.900	0	0	0
2	4	9	"hsa-miR-4477b"	"168801"	9250	6980	100	33	33	5	15	34	34	34	5	14	8	0	0	80	77	24	31	55	55	55	10	18	66	57	0	-0.040	-0.045	0.148	0.164	3.234	0.014	0.002	80	437	100	24	21	Error	-1	25	-1	22	2621	6188	-0.200	2.200	0	0	0
2	5	9	"hsa-miR-3189-5p"	"168697"	9420	6970	100	36	36	5	13	35	35	35	6	17	13	2	0	248	208	103	49	55	55	55	10	18	80	76	0	0.005	0.007	0.027	0.047	5.740	0.007	0.012	80	418	100	194	154	-7.592	1	193	1	153	2881	16674	0.167	15.300	0	0	0
2	6	9	"hsa-miR-3194-3p"	"169333"	9590	6960	100	34	35	5	14	35	35	35	5	14	13	0	0	156	137	66	48	55	55	56	10	17	73	66	0	-0.010	0.000	0.063	0.093	8.015	-0.003	0.001	80	440	100	100	82	Error	-1	101	0	82	2779	10991	0.000	8.100	0	0	0
2	7	9	"hsa-miR-499b-3p"	"169279"	9780	6970	100	37	36	5	13	35	35	35	5	14	27	3	0	48	50	10	20	55	55	56	10	17	7	2	0	-0.286	-0.200	0.556	0.548	2.960	-0.035	0.004	80	462	100	-5	-4	Error	2	-7	1	-5	2908	4017	0.200	-0.600	0	0	0
2	8	9	"hsa-miR-4759"	"169117"	9960	6970	100	36	36	5	13	35	35	35	5	14	23	2	0	58	59	11	18	55	55	56	10	17	21	11	0	0.333	0.250	0.567	0.653	3.669	-0.004	0.000	80	452	100	4	5	-1.585	1	3	1	4	2900	4702	0.200	0.300	0	0	0
2	9	9	"hsa-miR-4798-3p"	"169195"	10140	6970	100	37	37	6	16	35	35	35	5	14	18	7	0	46	49	10	20	54	54	56	11	19	7	1	0	-0.250	-0.400	0.500	0.532	2.993	-0.016	0.001	80	450	100	-6	-3	Error	2	-8	2	-5	2961	3895	0.400	-0.636	0	0	0
2	10	9	"hsa-miR-4799-5p"	"168988"	10320	6970	100	36	36	6	16	35	35	35	5	14	20	5	0	48	50	11	22	54	54	56	14	25	8	0	0	-0.167	-0.250	0.455	0.402	3.097	0.026	0.005	80	442	100	-5	-3	Error	1	-6	1	-4	2872	4006	0.200	-0.429	0	0	0
2	11	9	"hsa-miR-4526"	"169151"	10500	6970	100	34	35	5	14	36	36	36	5	13	15	0	0	58	60	10	16	55	55	56	13	23	21	0	0	-0.667	-0.200	0.667	0.716	3.334	0.051	0.004	80	420	100	1	4	Error	-2	3	-1	5	2771	4800	-0.200	0.308	0	0	0
2	12	9	"hsa-miR-548am-5p/hsa-miR-548au-5p/hsa-miR-548c-5p/hsa-miR-548o-5p"	"169147"	10670	6960	100	37	36	6	16	36	36	36	5	13	22	1	0	51	52	13	25	56	56	56	10	17	10	3	0	-0.200	0.000	0.500	0.455	2.907	0.092	0.022	80	430	100	-4	-4	Error	1	-5	0	-4	2898	4151	0.000	-0.400	0	0	0
2	13	9	"hsa-miR-4709-5p"	"169174"	10850	6960	100	37	37	5	13	36	36	36	7	19	7	0	0	61	61	12	19	56	56	65	106	163	0	0	0	0.200	0.200	0.380	0.403	3.073	-0.024	0.002	80	452	100	6	6	-2.322	1	5	1	5	2930	4909	0.143	-0.038	0	0	0
2	14	9	"hsa-miR-5571-3p"	"169241"	11040	6970	100	36	35	5	14	36	36	36	8	22	3	0	0	271	222	133	59	55	55	64	107	167	62	51	0	0.000	-0.006	0.024	0.055	9.626	0.001	0.000	80	442	100	216	166	Error	0	216	-1	167	2819	17768	-0.125	1.477	0	0	0
2	15	9	"hsa-miR-5704"	"169211"	11220	6970	100	35	35	6	17	36	36	36	5	13	16	2	0	323	254	138	54	55	55	56	11	19	77	75	0	-0.004	-0.005	0.024	0.055	8.486	0.001	0.000	80	442	100	267	198	Error	-1	268	-1	199	2822	20322	-0.200	18.000	0	0	0
2	16	9	"hsa-miR-4443"	"169188"	11400	6970	100	36	36	5	13	35	35	36	5	13	18	5	0	614	781	684	87	56	56	56	10	17	75	63	0	0.002	0.001	0.007	0.016	11.857	0.000	0.001	80	442	100	559	726	-9.124	1	558	1	725	2890	62452	0.000	72.500	0	0	0
2	17	9	"hsa-miR-17-5p"	"169336"	11580	6970	100	36	36	5	13	36	36	36	5	13	12	2	0	4202	3175	2644	83	56	56	57	10	17	78	75	0	0.000	0.000	0.001	0.006	21.451	0.000	0.001	80	442	100	4146	3119	Error	0	4146	0	3119	2892	254010	0.000	311.800	0	0	0
2	18	9	"hsa-miR-4493"	"169354"	11760	6970	100	37	37	5	13	35	35	35	5	14	26	1	0	57	58	12	20	57	57	57	10	17	18	3	0	100000.000	2.000	0.409	0.458	2.950	0.013	0.000	80	442	100	2	3	16.610	2	0	2	1	2946	4631	0.400	0.100	0	0	0
2	19	9	"hsa-miR-5186"	"169090"	11940	6970	100	34	35	5	14	35	35	35	5	14	16	5	0	216	559	541	96	56	56	56	11	19	61	55	0	-0.006	0.000	0.010	0.032	17.096	-0.001	0.003	80	430	100	159	503	Error	-1	160	0	503	2782	44728	0.000	45.727	0	0	0
2	20	9	"hsa-miR-4760-5p"	"169222"	12110	6960	100	36	35	6	17	35	35	35	5	14	18	1	0	62	64	13	20	55	55	56	11	19	38	12	0	0.143	0.000	0.571	0.472	2.997	-0.048	0.007	80	430	100	8	9	-2.807	1	7	0	9	2817	5104	0.000	0.727	0	0	0
2	21	9	"hsa-miR-5587-5p"	"169176"	12290	6960	100	38	38	6	15	35	35	35	5	14	33	7	0	58	57	10	17	56	56	56	10	17	18	2	0	1.500	3.000	0.565	0.644	2.662	0.051	0.006	80	442	100	5	4	0.585	3	2	3	1	3027	4546	0.600	0.100	0	0	0
2	22	9	"hsa-miR-5582-3p"	"169353"	12470	6960	100	34	34	5	14	35	35	35	5	14	11	0	0	55	56	10	17	55	55	56	10	17	18	5	0	100000.000	-1.000	0.708	0.749	3.357	-0.040	0.004	80	474	100	-1	0	16.610	-1	0	-1	1	2713	4514	-0.200	0.000	0	0	0
2	1	10	"Empty"	"0"	8700	7160	100	37	36	5	13	34	34	34	5	14	22	5	0	55	56	10	17	54	54	55	11	20	16	1	0	3.000	1.000	0.600	0.610	3.410	0.050	0.004	80	484	100	4	4	1.585	3	1	2	2	2872	4453	0.400	0.091	0	0	0
2	2	10	"hsa-miR-4725-5p"	"169193"	8880	7160	100	34	34	5	14	35	35	35	5	14	10	3	0	111	105	31	29	54	54	55	11	20	86	80	0	-0.018	-0.020	0.075	0.094	4.578	-0.020	0.012	80	452	100	56	50	Error	-1	57	-1	51	2721	8414	-0.200	4.545	0	0	0
2	3	10	"hsa-miR-3614-5p"	"169317"	9060	7160	100	34	34	6	17	35	35	35	5	14	13	3	0	66	66	14	21	54	54	55	12	21	48	20	0	-0.083	-0.083	0.377	0.478	3.333	-0.058	0.013	80	452	100	11	11	Error	-1	12	-1	12	2706	5259	-0.200	0.917	0	0	0
2	4	10	"hsa-miR-4737"	"169032"	9240	7150	100	34	35	5	14	35	35	35	5	14	15	0	0	58	59	10	16	55	55	55	10	18	18	6	0	-0.333	0.000	0.600	0.597	1.833	0.005	0.000	80	438	100	2	4	Error	-1	3	0	4	2791	4680	0.000	0.400	0	0	0
2	5	10	""	"168966"	9420	7150	100	35	35	5	14	35	35	35	5	14	8	1	0	4862	3405	2137	62	55	55	55	10	18	93	90	0	0.000	0.000	0.001	0.002	10.774	0.000	0.006	80	450	100	4807	3350	Error	0	4807	0	3350	2785	272395	0.000	335.000	0	0	0
2	6	10	""	"168828"	9600	7150	100	34	35	6	17	35	35	35	5	14	16	3	0	909	632	448	70	55	55	56	10	17	77	72	0	-0.001	0.000	0.008	0.023	10.209	-0.001	0.002	80	460	100	853	577	Error	-1	854	0	577	2816	50590	0.000	57.600	0	0	0
2	7	10	""	"169190"	9780	7160	100	34	35	5	14	36	36	35	5	14	15	2	0	62	64	16	25	55	55	56	10	17	40	18	0	-0.286	-0.111	0.333	0.378	3.134	-0.006	0.000	80	442	100	5	8	Error	-2	7	-1	9	2786	5117	0.000	0.800	0	0	0
2	8	10	""	"168830"	9960	7160	100	36	36	6	16	35	35	35	5	14	17	6	0	70	73	18	24	55	55	57	14	24	50	25	0	0.067	0.056	0.274	0.273	4.873	-0.004	0.000	80	442	100	16	19	-3.907	1	15	1	18	2886	5840	0.200	1.143	0	0	0
2	9	10	""	"169175"	10140	7150	100	36	35	5	14	35	35	35	6	17	7	1	0	61	62	12	19	54	54	55	13	23	25	7	0	0.143	0.000	0.429	0.369	3.188	0.006	0.000	80	451	100	8	8	-2.807	1	7	0	8	2790	4938	0.000	0.538	0	0	0
2	10	10	""	"168845"	10320	7150	100	36	36	6	16	35	35	35	6	17	15	2	0	227	174	104	59	55	55	55	10	18	67	62	0	0.006	0.008	0.054	0.080	6.703	-0.002	0.001	80	450	100	173	120	-7.426	1	172	1	119	2867	13924	0.167	11.900	0	0	0
2	11	10	""	"168694"	10500	7150	100	36	36	6	16	36	36	36	6	16	13	0	0	461	333	229	68	55	55	56	10	17	72	71	0	0.000	0.000	0.020	0.043	9.933	0.001	0.000	80	442	100	406	278	Error	0	406	0	278	2854	26642	0.000	27.700	0	0	0
2	12	10	""	"168752"	10680	7150	100	35	36	5	13	36	36	36	5	13	16	0	0	153	134	56	41	57	57	57	10	17	78	72	0	-0.010	0.000	0.074	0.118	6.330	-0.005	0.002	80	440	100	95	77	Error	-1	96	0	77	2866	10753	0.000	7.700	0	0	0
2	13	10	"hsa-miR-1260a"	"169412"	10850	7150	100	36	36	5	13	36	36	36	7	19	11	0	0	120	116	30	25	57	57	62	101	162	3	0	0	0.000	0.000	0.066	0.084	3.489	0.004	0.000	80	449	100	63	59	Error	0	63	0	59	2901	9272	0.000	0.535	0	0	0
2	14	10	"Empty"	"0"	11030	7150	100	36	36	5	13	36	36	36	8	22	3	0	0	53	56	15	26	56	56	65	106	163	0	0	0	0.000	0.000	0.542	0.555	3.475	0.053	0.011	80	451	100	-3	0	Error	0	-3	0	0	2872	4468	0.000	-0.085	0	0	0
2	15	10	"Empty"	"0"	11210	7150	100	36	36	6	16	36	36	36	6	16	7	2	0	55	57	11	19	56	56	57	11	19	12	3	0	0.000	0.000	0.600	0.532	2.947	0.029	0.002	80	451	100	-1	1	Error	0	-1	0	1	2853	4520	0.000	0.000	0	0	0
2	16	10	"Empty"	"0"	11390	7150	100	35	35	6	17	36	36	36	5	13	15	2	0	57	57	9	15	56	56	57	10	17	12	2	0	-1.000	-1.000	0.944	0.656	2.986	-0.013	0.000	80	442	100	0	0	Error	-1	1	-1	1	2830	4571	-0.200	0.000	0	0	0
2	17	10	"Empty"	"0"	11570	7150	100	35	35	5	14	36	36	36	5	13	15	3	0	56	57	10	17	55	55	56	10	17	18	3	0	-1.000	-0.500	0.667	0.756	3.411	0.076	0.013	80	443	100	0	1	Error	-1	1	-1	2	2836	4524	-0.200	0.100	0	0	0
2	18	10	"Empty"	"0"	11750	7150	100	37	36	5	13	35	35	35	5	14	25	5	0	56	56	10	17	56	56	56	10	17	16	2	0	100000.000	100000.000	0.536	0.626	3.100	0.100	0.019	80	442	100	2	1	16.610	2	0	1	0	2908	4501	0.200	0.000	0	0	0
2	19	10	"Empty"	"0"	11930	7150	100	36	36	6	16	35	35	35	5	14	18	5	0	58	57	13	22	56	56	57	11	19	13	5	0	0.500	1.000	0.667	0.550	3.526	0.050	0.008	80	442	100	3	2	-1.000	1	2	1	1	2860	4597	0.200	0.000	0	0	0
2	20	10	"Empty"	"0"	12110	7150	100	34	34	6	17	35	35	35	6	17	11	1	0	57	57	10	17	56	56	56	14	25	10	0	0	-1.000	-1.000	0.750	0.675	3.673	-0.060	0.006	80	452	100	0	0	Error	-1	1	-1	1	2757	4538	-0.167	0.071	0	0	0
2	21	10	"Empty"	"0"	12290	7150	100	36	36	6	16	36	36	36	6	16	15	1	0	55	58	10	17	56	56	56	11	19	10	3	0	0.000	0.000	0.657	0.602	3.340	0.053	0.006	80	452	100	-1	2	Error	0	-1	0	2	2870	4607	0.000	0.182	0	0	0
2	22	10	"Empty"	"0"	12470	7150	100	33	35	5	14	35	35	35	6	17	7	1	0	54	56	9	16	55	55	56	10	17	11	2	0	2.000	0.000	0.778	0.875	3.276	0.067	0.011	80	474	100	-3	1	1.000	-2	-1	0	1	2760	4464	0.000	0.000	0	0	0
2	1	11	"Empty"	"0"	8700	7350	100	33	33	5	15	34	34	34	5	14	5	1	0	55	55	9	16	54	54	55	11	20	17	0	0	-1.000	-1.000	0.571	0.581	2.735	0.047	0.005	80	492	100	0	0	Error	-1	1	-1	1	2617	4382	-0.200	0.000	0	0	0
2	2	11	"hsa-miR-10a-3p"	"28019"	8880	7350	100	35	35	5	14	34	34	34	6	17	15	1	0	641	509	264	51	56	56	56	10	17	83	83	0	0.002	0.002	0.011	0.027	9.972	0.000	0.000	80	460	100	586	454	-9.192	1	585	1	453	2807	40713	0.167	45.300	0	0	0
2	3	11	"hsa-miR-30e-5p"	"28191"	9060	7350	100	36	36	5	13	34	34	34	6	17	22	0	0	4329	2943	2036	69	56	56	56	12	21	88	85	0	0.000	0.001	0.002	0.004	11.945	0.000	0.007	80	460	100	4275	2889	Error	2	4273	2	2887	2881	235426	0.333	240.583	0	0	0
2	4	11	""	"42938"	9240	7350	100	35	35	5	14	34	34	35	6	17	13	0	0	108	100	33	33	56	56	56	10	17	76	67	0	0.019	0.023	0.066	0.094	2.734	-0.016	0.006	80	460	100	53	45	-5.700	1	52	1	44	2783	8003	0.000	4.400	0	0	0
2	5	11	"hsa-miR-514a-3p"	"42959"	9420	7350	100	34	34	5	14	35	35	35	6	17	5	2	0	56	56	9	16	56	56	56	11	19	10	1	0	100000.000	100000.000	0.500	0.514	2.743	0.004	0.000	80	460	100	-1	-1	16.610	-1	0	-1	0	2716	4499	-0.167	0.000	0	0	0
2	6	11	""	"17411"	9600	7350	100	36	36	5	13	35	35	35	7	20	11	1	0	181	149	77	51	56	56	61	82	134	61	18	0	0.008	0.011	0.063	0.096	5.035	0.035	0.292	80	469	100	126	94	-6.966	1	125	1	93	2873	11953	0.143	1.073	0	0	0
2	7	11	""	"42678"	9780	7340	100	35	35	5	14	35	35	36	6	16	11	1	0	51	51	9	17	56	56	61	83	136	0	0	0	0.000	0.000	0.513	0.526	2.701	0.005	0.000	80	458	100	-5	-5	Error	0	-5	0	-5	2796	4046	-0.167	-0.120	0	0	0
2	8	11	"hsa-miR-548l"	"46415"	9960	7340	100	36	36	6	16	35	35	35	5	14	21	6	0	52	54	10	18	55	55	56	10	17	12	1	0	-0.333	-1.000	0.550	0.514	2.762	0.156	0.042	80	446	100	-2	0	Error	1	-3	1	-1	2844	4280	0.200	-0.200	0	0	0
2	9	11	""	"42877"	10130	7350	100	35	36	6	16	35	35	35	5	14	22	5	0	72	71	18	25	54	54	55	9	16	60	47	0	0.000	0.059	0.371	0.313	2.635	-0.001	0.000	80	469	100	18	18	Error	0	18	1	17	2877	5666	0.200	1.778	0	0	0
2	10	11	""	"42770"	10320	7350	100	35	35	5	14	35	35	35	5	14	11	2	0	293	232	124	53	56	56	57	11	19	80	71	0	0.000	0.000	0.020	0.042	7.077	0.000	0.000	80	480	100	237	176	Error	0	237	0	176	2774	18540	0.000	15.909	0	0	0
2	11	11	"hsa-miR-1268a/hsa-miR-1268b"	"46558"	10500	7340	100	35	35	5	14	36	36	36	5	13	10	3	0	57	58	11	18	56	56	57	10	17	20	5	0	-1.000	-0.500	0.750	0.563	3.016	0.071	0.011	80	456	100	0	1	Error	-1	1	-1	2	2817	4613	-0.200	0.100	0	0	0
2	12	11	"hsa-miR-548d-5p"	"42756"	10670	7340	100	35	36	5	13	36	36	36	5	13	15	5	0	54	55	15	27	57	57	58	11	18	11	10	0	0.333	0.000	0.450	0.476	2.875	0.019	0.001	80	466	100	-4	-2	-1.585	-1	-3	0	-2	2855	4431	0.000	-0.273	0	0	0
2	13	11	""	"42539"	10860	7350	100	36	37	6	16	36	36	36	5	13	22	7	0	27462	18543	14215	76	56	56	58	11	18	95	91	0	0.000	0.000	0.000	0.001	26.784	0.000	0.003	80	480	100	27406	18488	Error	0	27406	1	18487	2945	1483423	0.200	1680.455	0	0	0
2	14	11	"kshv-miR-K12-9-3p"	"17419"	11040	7350	100	35	35	5	14	36	36	36	5	13	11	0	0	57	58	8	13	56	56	57	10	17	15	5	0	-1.000	-0.500	1.000	0.816	3.387	-0.050	0.004	80	470	100	0	1	Error	-1	1	-1	2	2837	4678	-0.200	0.100	0	0	0
2	15	11	"hsa-miR-151a-5p"	"11260"	11220	7350	100	36	36	6	16	35	35	36	5	13	20	8	0	1241	840	585	69	57	57	57	11	19	83	73	0	0.001	0.001	0.006	0.015	9.482	0.000	0.001	80	470	100	1185	784	Error	1	1184	1	783	2909	67175	0.000	71.182	0	0	0
2	16	11	""	"31388"	11400	7340	100	35	35	6	17	36	36	36	5	13	10	1	0	427	364	167	45	56	56	57	10	17	88	87	0	-0.003	-0.003	0.010	0.017	4.910	-0.005	0.019	80	478	100	370	307	Error	-1	371	-1	308	2805	29152	-0.200	30.700	0	0	0
2	17	11	""	"45985"	11590	7340	100	37	36	5	13	36	36	36	5	13	13	2	0	67	68	18	26	56	56	57	10	17	51	28	0	0.091	0.000	0.348	0.315	3.488	0.036	0.006	80	467	100	12	12	-3.459	1	11	0	12	2869	5469	0.000	1.100	0	0	0
2	18	11	""	"28346"	11760	7340	100	34	36	6	16	36	36	36	5	13	13	2	0	404	313	186	59	56	56	57	10	17	73	71	0	-0.006	0.000	0.014	0.037	10.107	-0.001	0.000	80	456	100	346	257	Error	-2	348	0	257	2841	25050	0.000	25.600	0	0	0
2	19	11	"hsa-miR-452-3p"	"42598"	11940	7340	100	35	34	5	14	36	36	36	5	13	10	0	0	224	185	112	60	57	57	57	11	19	72	68	0	-0.006	-0.016	0.028	0.048	6.788	-0.006	0.007	80	461	100	166	126	Error	-1	167	-2	128	2734	14834	-0.400	11.636	0	0	0
2	20	11	"hsa-miR-561-3p"	"31517"	12120	7340	100	34	34	6	17	36	36	36	5	13	13	2	0	50	51	11	21	56	56	57	15	26	6	0	0	0.333	0.400	0.556	0.617	2.784	0.064	0.025	80	461	100	-8	-7	-1.585	-2	-6	-2	-5	2756	4113	-0.400	-0.400	0	0	0
2	21	11	"hsa-miR-448"	"11113"	12300	7340	100	38	37	5	13	35	35	35	5	14	23	3	0	70	70	19	27	56	56	57	14	24	48	25	0	0.214	0.143	0.272	0.251	2.887	0.047	0.022	80	448	100	17	16	-2.222	3	14	2	14	2957	5638	0.400	0.929	0	0	0
2	22	11	"Empty"	"0"	12470	7330	100	34	34	5	14	35	35	35	6	17	6	1	0	55	55	10	18	55	55	57	13	22	10	0	0	100000.000	100000.000	0.500	0.440	3.735	0.060	0.009	80	478	100	-1	-1	16.610	-1	0	-1	0	2719	4408	-0.167	-0.154	0	0	0
2	1	12	"hsa-miR-499a-5p"	"14313"	8700	7550	100	34	34	6	17	34	34	34	6	17	13	2	0	53	52	12	23	55	55	55	10	18	10	3	0	0.000	0.000	0.421	0.446	2.855	0.036	0.003	80	482	100	-2	-3	Error	0	-2	0	-3	2699	4166	0.000	-0.300	0	0	0
2	2	12	"spike_control_v2_40"	"29001"	8880	7550	100	36	35	6	17	34	34	34	6	17	18	3	0	320	258	135	52	55	55	55	11	20	82	78	0	0.008	0.005	0.039	0.050	4.449	0.002	0.001	80	450	100	267	204	-7.050	2	265	1	203	2815	20657	0.167	18.455	0	0	0
2	3	12	"hsa-miR-95-3p"	"11181"	9060	7550	100	36	36	6	16	34	34	34	5	14	26	8	0	275	217	133	61	55	55	55	10	18	72	66	0	0.009	0.012	0.035	0.057	6.742	0.004	0.004	80	460	100	222	164	-6.781	2	220	2	162	2862	17380	0.400	16.200	0	0	0
2	4	12	""	"46510"	9240	7540	100	34	34	7	20	34	34	34	5	14	17	6	0	48	50	10	20	55	55	56	10	17	5	0	0	0.000	0.000	0.583	0.589	2.200	0.061	0.007	80	442	100	-7	-5	Error	0	-7	0	-5	2715	3994	0.000	-0.600	0	0	0
2	5	12	"kshv-miR-K12-2-5p"	"17470"	9420	7540	100	34	34	5	14	36	36	36	5	13	3	2	0	56	56	12	21	56	56	57	12	21	12	2	0	100000.000	100000.000	0.500	0.543	3.125	-0.018	0.001	80	462	100	-2	-2	16.610	-2	0	-2	0	2707	4498	-0.400	-0.083	0	0	0
2	6	12	"hsa-miR-542-5p"	"42811"	9610	7550	100	36	36	5	13	35	35	35	5	14	21	3	0	116	110	36	32	56	56	56	10	17	85	77	0	0.017	0.019	0.074	0.084	3.604	0.030	0.030	80	461	100	61	55	-5.907	1	60	1	54	2906	8780	0.200	5.400	0	0	0
2	7	12	"hsa-miR-1302"	"46796"	9790	7550	100	36	35	6	17	35	35	35	5	14	20	3	0	55	56	10	17	56	56	56	10	17	12	2	0	-1.000	0.000	0.667	0.607	2.649	0.057	0.007	80	468	100	0	0	Error	1	-1	0	0	2834	4467	0.000	0.000	0	0	0
2	8	12	"hsa-miR-616-5p"	"17289"	9970	7550	100	34	35	6	17	35	35	35	5	14	13	5	0	75	73	15	20	56	56	57	10	17	62	43	0	-0.053	0.000	0.296	0.314	3.327	0.026	0.003	80	468	100	18	17	Error	-1	19	0	17	2762	5862	0.000	1.600	0	0	0
2	9	12	""	"42588"	10150	7550	100	34	34	5	14	35	35	35	5	14	15	0	0	235	196	110	56	56	56	56	10	17	78	72	0	-0.006	-0.007	0.056	0.092	8.135	-0.009	0.018	80	462	100	178	139	Error	-1	179	-1	140	2723	15687	-0.200	14.000	0	0	0
2	10	12	""	"11208"	10340	7550	100	36	36	5	13	36	36	36	6	16	11	1	0	71	72	18	25	57	57	56	10	17	55	37	0	0.000	0.000	0.264	0.271	3.261	0.019	0.002	80	436	100	14	15	Error	0	14	0	15	2905	5781	0.000	1.600	0	0	0
2	11	12	""	"46620"	10500	7550	100	39	38	6	15	36	36	36	5	13	25	6	0	35332	24400	15539	63	57	57	58	12	20	96	92	0	0.000	0.000	0.000	0.001	12.912	0.000	0.038	80	432	100	35278	24345	Error	3	35275	2	24343	3034	1951975	0.400	2028.500	0	0	0
2	12	12	"hsa-miR-147a"	"10954"	10680	7550	100	36	36	5	13	36	36	36	5	13	15	1	0	212	193	82	42	58	58	58	11	18	83	80	0	0.000	0.000	0.045	0.054	4.576	-0.006	0.008	80	468	100	154	135	Error	0	154	0	135	2851	15475	0.000	12.273	0	0	0
2	13	12	""	"11251"	10870	7550	100	35	36	6	16	36	36	36	5	13	18	6	0	196	168	66	39	57	57	58	11	18	87	81	0	-0.007	0.000	0.057	0.071	5.384	-0.002	0.000	80	472	100	138	111	Error	-1	139	0	111	2883	13443	0.000	10.000	0	0	0
2	14	12	""	"11227"	11050	7550	100	36	36	5	13	35	35	35	5	14	21	2	0	72	73	19	26	56	56	56	10	17	63	40	0	0.063	0.059	0.250	0.204	2.825	0.027	0.004	80	451	100	17	18	-4.000	1	16	1	17	2865	5863	0.200	1.700	0	0	0
2	15	12	"hsa-miR-2276-3p"	"46875"	11230	7550	100	35	35	5	14	35	35	36	5	13	20	1	0	49	49	9	18	58	58	58	11	18	2	0	0	0.000	0.000	0.364	0.379	3.235	0.014	0.001	80	451	100	-9	-9	Error	0	-9	0	-9	2831	3956	-0.200	-0.818	0	0	0
2	16	12	"hsa-miR-218-5p"	"11018"	11410	7550	100	36	36	5	13	35	35	36	5	13	12	0	0	1356	1033	567	54	56	56	57	11	19	85	83	0	0.001	0.001	0.004	0.005	5.426	-0.001	0.003	80	446	100	1301	978	Error	1	1300	1	977	2855	82610	0.000	88.727	0	0	0
2	17	12	"hsa-miR-363-3p"	"11077"	11580	7550	100	36	36	6	16	36	36	36	5	13	18	3	0	59	61	10	16	56	56	56	11	19	28	5	0	0.000	0.000	0.583	0.652	3.304	0.023	0.001	80	434	100	3	5	Error	0	3	0	5	2884	4883	0.000	0.455	0	0	0
2	18	12	"hsa-miR-1252-5p"	"46924"	11750	7550	100	35	36	5	13	36	36	36	6	16	7	0	0	77	79	27	34	56	56	56	11	19	57	47	0	-0.048	0.000	0.268	0.261	4.519	-0.039	0.013	80	446	100	20	23	Error	-1	21	0	23	2872	6325	0.000	2.091	0	0	0
2	19	12	""	"11205"	11930	7540	100	35	37	6	16	36	36	36	6	16	16	5	0	1513	1045	819	78	57	57	58	13	22	76	72	0	-0.001	0.001	0.007	0.018	15.882	0.001	0.004	80	461	100	1455	989	Error	-1	1456	1	988	2931	83581	0.167	75.923	0	0	0
2	20	12	"hsa-miR-520g-3p"	"46454"	12110	7540	100	36	36	5	13	35	35	36	5	13	16	1	0	63	64	14	21	57	57	58	12	20	33	7	0	0.167	0.143	0.462	0.452	3.362	0.014	0.001	80	471	100	7	8	-2.585	1	6	1	7	2844	5122	0.000	0.500	0	0	0
2	21	12	""	"17422"	12300	7540	100	35	35	5	14	35	35	36	5	13	16	0	0	254	206	132	64	56	56	57	11	19	71	62	0	0.000	0.000	0.034	0.054	5.806	0.001	0.000	80	470	100	198	150	Error	0	198	0	150	2776	16518	-0.200	13.545	0	0	0
2	22	12	""	"17517"	12480	7540	100	36	35	6	17	35	35	35	5	14	22	2	0	92	88	25	28	56	56	56	10	17	77	71	0	0.028	0.000	0.144	0.148	3.047	0.013	0.002	80	500	100	37	32	-5.170	1	36	0	32	2838	7014	0.000	3.200	0	0	0
2	1	13	""	"46453"	8700	7730	100	34	34	6	17	34	34	34	5	14	21	5	0	121	112	44	39	53	53	54	10	18	75	71	0	0.000	0.000	0.134	0.164	4.716	0.002	0.000	80	482	100	68	59	Error	0	68	0	59	2751	8981	0.000	5.800	0	0	0
2	2	13	""	"42444"	8880	7730	100	32	32	6	18	34	34	34	6	17	5	1	0	53	54	9	16	52	52	54	10	18	16	3	0	-2.000	-1.000	1.222	1.131	3.035	-0.005	0.000	80	450	100	-1	0	Error	-2	1	-2	2	2550	4329	-0.333	0.000	0	0	0
2	3	13	"spike_control_v2_37"	"28684"	9060	7740	100	32	33	5	15	35	35	35	5	14	6	0	0	198	170	94	55	53	53	54	10	18	76	70	0	-0.021	-0.017	0.040	0.053	7.075	-0.007	0.009	80	441	100	142	115	Error	-3	145	-2	117	2607	13586	-0.400	11.600	0	0	0
2	4	13	"hsa-miR-136-3p"	"42686"	9230	7720	100	33	33	5	15	35	35	35	6	17	3	2	0	70	71	14	19	55	55	55	10	18	62	36	0	-0.133	-0.125	0.200	0.213	3.204	0.001	0.000	80	447	100	13	14	Error	-2	15	-2	16	2673	5718	-0.333	1.600	0	0	0
2	5	13	""	"42558"	9410	7730	100	36	36	6	16	35	35	35	5	14	25	5	0	48	49	10	20	56	56	57	12	21	2	0	0	-0.125	-0.143	0.500	0.423	2.727	0.062	0.015	80	461	100	-7	-6	Error	1	-8	1	-7	2880	3904	0.200	-0.667	0	0	0
2	6	13	"hsa-miR-578"	"17302"	9590	7730	100	35	35	5	14	35	35	35	5	14	15	0	0	50	51	8	15	56	56	57	10	17	5	0	0	0.000	0.000	0.440	0.509	2.855	-0.041	0.004	80	471	100	-6	-5	Error	0	-6	0	-5	2809	4041	0.000	-0.600	0	0	0
2	7	13	"hsa-miR-920"	"42932"	9790	7740	100	35	36	5	13	35	35	35	5	14	16	5	0	144	288	247	85	56	56	57	10	17	65	57	0	0.000	0.004	0.091	0.072	7.644	0.000	0.000	80	449	100	88	233	Error	0	88	1	232	2845	23030	0.200	23.100	0	0	0
2	8	13	""	"17464"	9960	7740	100	37	36	5	13	35	35	36	5	13	15	1	0	87	88	33	37	55	55	56	10	17	63	58	0	0.063	0.030	0.090	0.133	3.214	0.015	0.004	80	430	100	34	34	-4.000	2	32	1	33	2853	7021	0.000	3.200	0	0	0
2	9	13	"hsa-miR-10a-5p"	"13485"	10140	7730	100	37	37	5	13	35	35	36	5	13	23	5	0	33102	24023	13510	56	56	56	57	11	19	98	95	0	0.000	0.000	0.000	0.000	12.551	0.000	0.008	80	451	100	33048	23969	Error	2	33046	2	23967	2921	1921840	0.200	2178.727	0	0	0
2	10	13	"hsa-miR-1204"	"46791"	10320	7730	100	35	36	6	16	36	36	36	5	13	15	3	0	63	65	13	20	57	57	57	11	19	36	12	0	-0.167	0.000	0.500	0.574	3.458	0.054	0.008	80	442	100	5	8	Error	-1	6	0	8	2852	5170	0.000	0.727	0	0	0
2	11	13	""	"46976"	10500	7730	100	36	36	5	13	35	35	36	6	16	16	0	0	292	236	119	50	57	57	58	12	20	80	76	0	0.004	0.006	0.026	0.038	6.122	0.000	0.000	80	450	100	236	180	-7.877	1	235	1	179	2867	18872	0.000	14.833	0	0	0
2	12	13	""	"42679"	10680	7730	100	36	36	6	16	36	36	36	5	13	17	3	0	471	371	189	50	57	57	58	11	18	83	82	0	0.000	0.000	0.014	0.021	6.956	0.002	0.002	80	430	100	414	314	Error	0	414	0	314	2897	29670	0.000	28.455	0	0	0
2	13	13	"hsa-miR-1254"	"46750"	10850	7740	100	36	36	6	16	36	36	36	6	16	13	2	0	69	70	16	22	57	57	58	11	18	51	23	0	0.000	0.000	0.400	0.472	3.767	-0.033	0.003	80	431	100	12	13	Error	0	12	0	13	2868	5626	0.000	1.091	0	0	0
2	14	13	""	"42503"	11030	7730	100	36	36	5	13	36	36	36	5	13	17	2	0	61	60	11	18	56	56	57	10	17	23	6	0	0.000	0.000	0.571	0.492	3.064	0.029	0.002	80	451	100	5	4	Error	0	5	0	4	2891	4835	0.000	0.300	0	0	0
2	15	13	"hsa-miR-1236-3p"	"46624"	11210	7730	100	36	36	5	13	36	36	36	5	13	13	2	0	488	393	193	49	57	57	58	11	18	86	81	0	0.000	0.000	0.014	0.023	7.491	0.000	0.000	80	452	100	431	336	Error	0	431	0	336	2874	31467	0.000	30.455	0	0	0
2	16	13	"hsa-miR-205-5p"	"46917"	11400	7730	100	37	36	5	13	35	35	35	5	14	20	0	0	698	504	332	65	56	56	57	10	17	82	77	0	0.003	0.002	0.010	0.021	5.892	-0.001	0.001	80	440	100	644	449	-8.326	2	642	1	448	2876	40286	0.200	44.700	0	0	0
2	17	13	"hsa-let-7b-3p"	"42769"	11570	7730	100	36	36	5	13	36	36	36	5	13	17	2	0	91	91	23	25	56	56	56	10	17	81	75	0	0.000	0.000	0.114	0.125	3.249	0.026	0.010	80	450	100	35	35	Error	0	35	0	35	2864	7257	0.000	3.500	0	0	0
2	18	13	"hsa-miR-409-3p"	"11240"	11760	7730	100	35	35	5	14	36	36	36	5	13	10	0	0	95	95	40	42	56	56	57	11	19	61	56	0	-0.026	-0.026	0.187	0.218	4.940	-0.010	0.003	80	440	100	38	38	Error	-1	39	-1	39	2811	7634	-0.200	3.455	0	0	0
2	19	13	"hsa-miR-7-2-3p"	"42964"	11930	7730	100	36	35	5	14	36	36	36	6	16	6	0	0	976	714	468	65	57	57	58	11	18	75	75	0	0.000	-0.002	0.004	0.013	13.727	-0.002	0.016	80	440	100	919	656	Error	0	919	-1	657	2771	57149	-0.167	59.636	0	0	0
2	20	13	"hsa-miR-503-5p"	"46803"	12110	7730	100	35	34	5	14	36	36	36	5	13	10	0	0	48	49	9	18	57	57	57	10	17	3	0	0	0.111	0.250	0.481	0.377	2.880	0.064	0.008	80	452	100	-10	-10	-3.170	-1	-9	-2	-8	2748	3930	-0.400	-0.800	0	0	0
2	21	13	"hsa-miR-1539"	"146105"	12290	7730	100	37	37	5	13	35	35	36	5	13	26	2	0	67	67	13	19	56	56	57	11	19	47	20	0	0.182	0.182	0.394	0.412	2.754	0.049	0.008	80	462	100	13	13	-2.459	2	11	2	11	2933	5369	0.200	0.909	0	0	0
2	22	13	"hsv2-miR-H3"	"146077"	12480	7730	100	35	35	6	17	35	35	35	5	14	13	1	0	2428	1763	1328	75	56	56	57	11	19	82	81	0	0.000	0.000	0.003	0.007	13.218	0.000	0.000	80	494	100	2372	1707	Error	0	2372	0	1707	2816	141073	0.000	155.091	0	0	0
2	1	14	"spike_control_v2_28"	"27953"	8700	7930	100	33	33	5	15	34	34	34	6	17	7	2	0	748	556	376	67	54	54	55	10	18	80	76	0	-0.001	-0.002	0.008	0.020	8.435	-0.001	0.002	80	492	100	693	501	Error	-1	694	-1	502	2646	44510	-0.167	50.100	0	0	0
2	2	14	""	"146051"	8880	7930	100	33	33	5	15	36	36	36	6	16	1	0	0	56	55	10	18	53	53	54	11	20	18	1	0	-1.000	-1.500	0.667	0.675	2.813	0.059	0.007	80	460	100	0	-1	Error	-3	3	-3	2	2623	4414	-0.500	0.091	0	0	0
2	3	14	""	"146038"	9060	7930	100	34	34	6	17	36	36	36	5	13	11	2	0	322	270	134	49	54	54	55	10	18	83	80	0	-0.007	-0.009	0.029	0.051	7.448	-0.006	0.019	80	452	100	266	214	Error	-2	268	-2	216	2732	21601	-0.400	21.500	0	0	0
2	4	14	"spike_control_v2_35"	"28568"	9240	7930	100	33	34	5	14	36	36	36	6	16	6	1	0	162	139	63	45	56	56	56	11	19	73	70	0	-0.028	-0.024	0.107	0.099	6.274	-0.011	0.009	80	458	100	103	81	Error	-3	106	-2	83	2694	11099	-0.333	7.545	0	0	0
2	5	14	""	"146146"	9420	7930	100	33	35	5	14	35	35	35	6	17	10	3	0	1374	990	769	77	56	56	57	11	19	78	72	0	-0.002	0.000	0.010	0.021	11.041	0.001	0.003	80	461	100	1316	934	Error	-2	1318	0	934	2761	79213	0.000	84.818	0	0	0
2	6	14	"hsa-miRPlus-C1076"	"42838"	9610	7930	100	36	36	5	13	35	35	35	5	14	20	2	0	155	132	71	53	54	54	56	11	19	65	61	0	0.010	0.013	0.042	0.074	5.715	0.005	0.002	80	450	100	102	79	-6.658	1	101	1	78	2890	10567	0.200	6.909	0	0	0
2	7	14	"spike_control_v2_49"	"30293"	9780	7920	100	35	35	6	17	35	35	36	5	13	13	3	0	347	254	165	64	55	55	56	10	17	70	68	0	0.000	0.000	0.032	0.051	9.051	-0.001	0.000	80	430	100	292	199	Error	0	292	0	199	2794	20309	-0.200	19.800	0	0	0
2	8	14	"SNORD65"	"145661"	9960	7920	100	36	36	5	13	36	36	36	6	16	7	1	0	105	105	42	40	55	55	56	10	17	71	62	0	0.000	0.000	0.091	0.148	5.228	-0.003	0.000	80	452	100	50	50	Error	0	50	0	50	2851	8413	0.000	4.900	0	0	0
2	9	14	"SNORD6"	"19605"	10150	7930	100	36	36	6	16	36	36	36	6	16	13	0	0	160	148	84	56	55	55	56	10	17	72	63	0	0.000	0.000	0.058	0.082	6.065	-0.003	0.001	80	449	100	105	93	Error	0	105	0	93	2844	11801	0.000	9.200	0	0	0
2	10	14	""	"146097"	10320	7920	100	35	35	5	14	36	36	36	5	13	13	0	0	900	682	405	59	56	56	57	10	17	86	82	0	-0.001	-0.002	0.008	0.020	10.956	-0.002	0.010	80	440	100	843	625	Error	-1	844	-1	626	2788	54523	-0.200	62.500	0	0	0
2	11	14	""	"46436"	10500	7930	100	36	36	5	13	35	35	36	5	13	25	6	0	3761	4747	4610	97	56	56	56	10	17	76	67	0	0.000	0.000	0.016	0.016	31.033	0.000	0.000	80	460	100	3706	4692	Error	1	3705	1	4691	2894	379786	0.000	469.100	0	0	0
2	12	14	""	"146039"	10680	7920	100	35	36	6	16	36	36	36	5	13	13	2	0	127	119	58	48	56	56	57	10	17	68	61	0	-0.014	0.000	0.064	0.108	6.610	0.005	0.002	80	440	100	70	63	Error	-1	71	0	63	2842	9517	0.000	6.200	0	0	0
2	13	14	""	"145994"	10850	7920	100	38	37	6	16	36	36	36	6	16	21	3	0	1591	1226	673	54	57	57	58	11	18	85	83	0	0.001	0.001	0.005	0.006	6.850	0.001	0.004	80	440	100	1536	1170	-9.583	2	1534	1	1169	2969	98094	0.167	106.182	0	0	0
2	14	14	""	"146050"	11040	7930	100	35	36	6	16	35	35	36	5	13	17	5	0	219	241	183	75	56	56	57	11	19	58	57	0	0.000	0.005	0.043	0.081	8.891	-0.001	0.001	80	471	100	163	186	Error	0	163	1	185	2869	19262	0.000	16.727	0	0	0
2	15	14	"spike_control_v2_10"	"13430"	11220	7920	100	36	36	5	13	36	36	36	5	13	12	1	0	55	57	12	21	57	57	57	11	19	21	6	0	0.000	0.000	0.299	0.344	3.688	0.049	0.004	80	452	100	-2	0	Error	0	-2	0	0	2863	4594	0.000	0.000	0	0	0
2	16	14	""	"42831"	11400	7920	100	35	36	5	13	36	36	36	5	13	17	2	0	2073	1481	970	65	56	56	57	10	17	82	78	0	0.000	0.000	0.004	0.006	12.040	-0.001	0.010	80	462	100	2016	1425	Error	-1	2017	0	1425	2848	118483	0.000	142.400	0	0	0
2	17	14	""	"146124"	11590	7930	100	36	36	5	13	36	36	36	5	13	13	2	0	1898	2096	1931	92	56	56	56	10	17	75	71	0	0.000	0.000	0.001	0.005	18.908	0.000	0.009	80	450	100	1842	2040	Error	0	1842	0	2040	2872	167667	0.000	204.000	0	0	0
2	18	14	"spike_control_v2_35"	"28568"	11760	7920	100	36	36	5	13	36	36	36	5	13	17	1	0	159	138	60	43	55	55	56	10	17	78	71	0	0.000	0.000	0.051	0.082	4.108	0.000	0.000	80	448	100	104	83	Error	0	104	0	83	2879	11077	0.000	8.200	0	0	0
2	19	14	"hsa-miR-3179"	"146152"	11940	7920	100	35	36	5	13	36	36	36	6	16	13	0	0	54	56	9	16	56	56	56	10	17	12	3	0	0.500	0.000	0.483	0.595	3.487	0.020	0.002	80	452	100	-3	0	-1.000	-1	-2	0	0	2863	4452	0.000	0.000	0	0	0
2	20	14	"hsa-miR-335-3p"	"145745"	12120	7920	100	36	36	5	13	35	35	36	5	13	20	2	0	127	118	41	34	56	56	57	10	17	78	75	0	0.014	0.016	0.068	0.070	3.660	0.012	0.006	80	430	100	72	63	-6.150	1	71	1	62	2909	9404	0.000	6.100	0	0	0
2	21	14	""	"145679"	12300	7920	100	37	36	6	16	35	35	35	5	14	22	1	0	50	50	10	20	56	56	56	10	17	3	2	0	-0.333	-0.167	0.412	0.464	2.765	0.075	0.013	80	452	100	-4	-5	Error	2	-6	1	-6	2856	4004	0.200	-0.600	0	0	0
2	22	14	"hsa-miR-367-5p"	"145697"	12480	7920	100	36	35	5	14	36	36	36	5	13	11	2	0	52	53	9	16	56	56	57	10	17	6	0	0	0.000	0.333	0.613	0.587	3.044	0.042	0.003	80	484	100	-4	-4	Error	0	-4	-1	-3	2830	4248	-0.200	-0.400	0	0	0
2	1	15	"hsa-miR-668-3p"	"145701"	8700	8120	100	34	34	5	14	35	35	35	6	17	7	0	0	492	389	225	57	56	56	56	11	19	82	76	0	-0.002	-0.003	0.013	0.021	6.654	-0.001	0.001	80	484	100	435	332	Error	-1	436	-1	333	2742	31145	-0.167	30.273	0	0	0
2	2	15	"hsa-miR-330-5p"	"145843"	8880	8120	100	32	33	5	15	35	35	35	6	17	5	1	0	53	53	9	16	55	55	56	11	19	7	2	0	1.500	1.000	0.778	0.746	2.265	0.056	0.005	80	452	100	-5	-4	0.585	-3	-2	-2	-2	2657	4246	-0.333	-0.273	0	0	0
2	3	15	"hsa-miR-523-3p"	"145754"	9060	8120	100	33	33	5	15	35	35	35	5	14	8	2	0	75	76	17	22	55	55	55	10	18	72	47	0	-0.100	-0.095	0.186	0.202	3.751	-0.019	0.003	80	442	100	18	19	Error	-2	20	-2	21	2653	6049	-0.400	2.100	0	0	0
2	4	15	"hsa-miR-655-3p"	"145696"	9240	8110	100	35	35	6	17	36	36	36	5	13	12	1	0	49	50	10	20	56	56	55	9	16	8	0	0	0.143	0.167	0.500	0.405	2.719	0.045	0.004	80	442	100	-8	-7	-2.807	-1	-7	-1	-6	2815	3967	-0.200	-0.556	0	0	0
2	5	15	"spike_control_v2_29"	"27968"	9420	8110	100	37	36	4	11	35	35	35	5	14	15	0	0	311	251	135	53	55	55	55	10	18	81	76	0	0.008	0.005	0.019	0.030	5.549	0.003	0.004	80	430	100	258	197	-7.000	2	256	1	196	2872	20075	0.200	19.600	0	0	0
2	6	15	"hsa-miR-29a-5p"	"145638"	9590	8110	100	33	33	5	15	35	35	35	5	14	11	1	0	62	67	22	32	55	55	57	12	21	35	20	0	-0.286	-0.167	0.467	0.427	3.096	0.036	0.009	80	420	100	5	10	Error	-2	7	-2	12	2678	5338	-0.400	0.833	0	0	0
2	7	15	"hsa-miR-545-3p"	"145741"	9770	8110	100	36	37	5	13	35	35	35	5	14	28	3	0	51	52	10	19	55	55	56	11	19	8	1	0	-0.250	-0.667	0.500	0.467	2.788	-0.010	0.000	80	462	100	-3	-1	Error	1	-4	2	-3	2938	4172	0.400	-0.364	0	0	0
2	8	15	""	"146100"	9960	8110	100	36	35	5	14	35	35	35	5	14	18	2	0	705	524	305	58	56	56	56	10	17	92	85	0	0.002	0.000	0.008	0.013	5.714	-0.001	0.001	80	462	100	650	468	-9.342	1	649	0	468	2836	41892	0.000	46.800	0	0	0
2	9	15	"hsa-miR-3130-3p"	"147827"	10140	8110	100	35	37	7	18	35	35	36	6	16	25	5	0	48	49	9	18	55	55	55	10	18	3	0	0	0.000	-0.333	0.625	0.597	3.312	0.060	0.004	80	442	100	-7	-4	Error	0	-7	2	-6	2978	3925	0.167	-0.600	0	0	0
2	10	15	"hsa-miR-3133"	"147820"	10320	8110	100	35	36	6	16	36	36	36	5	13	16	3	0	310	249	125	50	55	55	55	10	18	82	78	0	-0.004	0.000	0.022	0.066	8.050	0.001	0.000	80	452	100	254	194	Error	-1	255	0	194	2887	19954	0.000	19.400	0	0	0
2	11	15	"hsa-miR-3173-3p"	"147845"	10500	8120	100	35	35	6	17	36	36	36	5	13	16	2	0	324	355	306	86	56	56	56	10	17	62	57	0	-0.004	-0.003	0.022	0.060	12.981	-0.001	0.001	80	418	100	267	298	Error	-1	268	-1	299	2817	28410	-0.200	29.900	0	0	0
2	12	15	"hsa-miR-92b-3p"	"145897"	10670	8110	100	35	36	5	13	36	36	36	5	13	12	5	0	1550	1132	701	61	57	57	57	10	17	83	78	0	-0.001	0.000	0.004	0.008	11.701	0.000	0.002	80	430	100	1492	1075	Error	-1	1493	0	1075	2850	90584	0.000	107.500	0	0	0
2	13	15	"hsa-miR-18a-5p"	"147195"	10850	8110	100	37	36	5	13	36	36	36	6	16	12	0	0	75	74	18	24	57	57	57	11	19	62	37	0	0.056	0.000	0.257	0.245	2.957	0.020	0.002	80	452	100	19	17	-4.170	1	18	0	17	2911	5880	0.000	1.545	0	0	0
2	14	15	"hsa-miR-302a-3p"	"147203"	11030	8120	100	36	36	5	13	36	36	36	5	13	18	6	0	68	68	11	16	57	57	58	12	20	46	12	0	0.000	0.000	0.414	0.406	3.456	0.080	0.020	80	452	100	11	11	Error	0	11	0	11	2906	5444	0.000	0.833	0	0	0
2	15	15	""	"148008"	11220	8110	100	35	36	5	13	36	36	36	5	13	15	2	0	2384	1706	1072	62	57	57	58	10	17	87	82	0	0.000	0.000	0.003	0.007	10.618	0.000	0.000	80	462	100	2326	1649	Error	-1	2327	0	1649	2857	136481	0.000	164.800	0	0	0
2	16	15	"hsa-miR-4330"	"147865"	11400	8110	100	36	35	6	17	36	36	36	5	13	12	3	0	82	81	19	23	56	56	57	11	19	73	57	0	0.000	-0.040	0.200	0.223	4.053	0.027	0.005	80	452	100	26	24	Error	0	26	-1	25	2830	6489	-0.200	2.182	0	0	0
2	17	15	"hsa-miR-548s"	"147870"	11580	8110	100	37	36	6	16	36	36	36	6	16	17	0	0	47	48	7	14	55	55	56	10	17	3	0	0	-0.125	0.000	0.500	0.449	3.012	0.023	0.001	80	442	100	-7	-7	Error	1	-8	0	-7	2898	3856	0.000	-0.800	0	0	0
2	18	15	"kshv-miR-K12-12-3p"	"147919"	11760	8120	100	36	36	6	16	35	35	36	5	13	23	7	0	668	883	834	94	54	54	55	10	18	63	58	0	0.002	0.001	0.017	0.034	18.091	0.000	0.000	80	450	100	615	830	-9.262	1	614	1	829	2910	70633	0.000	82.800	0	0	0
2	19	15	""	"147754"	11940	8110	100	37	37	6	16	35	35	36	5	13	23	7	0	99	93	28	30	56	56	56	11	19	77	67	0	0.047	0.054	0.118	0.139	3.197	0.022	0.009	80	442	100	45	39	-4.426	2	43	2	37	2954	7477	0.200	3.364	0	0	0
2	20	15	"hsa-miR-3119"	"147837"	12120	8090	100	36	36	6	16	35	35	36	5	13	20	7	0	61	64	14	21	56	56	56	11	19	35	22	0	0.200	0.125	0.500	0.501	3.351	0.026	0.002	80	428	100	6	9	-2.322	1	5	1	8	2915	5147	0.000	0.727	0	0	0
2	21	15	"hsa-miR-4325"	"147981"	12290	8110	100	35	35	5	14	36	36	36	5	13	8	0	0	3322	2480	1554	62	56	56	57	11	19	83	80	0	0.000	0.000	0.002	0.005	18.272	0.000	0.002	80	431	100	3265	2423	Error	-1	3266	-1	2424	2789	198437	-0.200	220.273	0	0	0
2	22	15	""	"147789"	12470	8110	100	36	36	4	11	36	36	36	5	13	12	0	0	140	131	51	38	56	56	57	11	19	78	77	0	0.000	0.000	0.055	0.068	4.035	0.005	0.002	80	474	100	84	75	Error	0	84	0	75	2894	10514	0.000	6.727	0	0	0
2	1	16	"hsa-miR-4253"	"147562"	8690	8310	100	34	34	6	17	34	34	34	6	17	12	1	0	55	57	12	21	56	56	56	10	17	23	3	0	0.000	0.000	0.500	0.494	3.343	0.024	0.001	80	474	100	-1	1	Error	0	-1	0	1	2751	4586	0.000	0.100	0	0	0
2	2	16	"hsa-miR-4313"	"147846"	8870	8310	100	35	36	5	13	35	35	35	5	14	15	3	0	404	338	159	47	56	56	56	11	19	86	82	0	0.000	0.004	0.018	0.026	5.596	-0.001	0.001	80	442	100	348	283	Error	0	348	1	282	2842	27022	0.200	25.636	0	0	0
2	3	16	"hsv1-miR-H12"	"147748"	9050	8300	100	35	35	5	14	35	35	36	5	13	18	2	0	50	52	9	17	55	55	55	10	18	5	0	0	0.000	0.000	0.542	0.474	2.348	0.001	0.000	80	442	100	-5	-3	Error	0	-5	0	-3	2815	4153	-0.200	-0.300	0	0	0
2	4	16	"hsa-miR-374c-5p"	"148430"	9230	8300	100	35	36	5	13	36	36	36	5	13	11	2	0	54	54	10	18	55	55	56	10	17	12	1	0	1.000	0.000	0.667	0.603	3.134	0.079	0.014	80	452	100	-2	-1	0.000	-1	-1	0	-1	2851	4336	0.000	-0.200	0	0	0
2	5	16	"hsa-miR-3915"	"148495"	9420	8300	100	35	35	6	17	34	34	34	5	14	25	6	0	240	199	117	58	55	55	56	10	17	71	68	0	0.005	0.007	0.036	0.069	6.059	0.002	0.001	80	462	100	186	145	-7.531	1	185	1	144	2796	15917	0.200	14.300	0	0	0
2	6	16	"hsa-miR-3606-5p"	"148335"	9600	8290	100	36	36	6	16	35	35	35	5	14	22	3	0	70	71	18	25	55	55	56	10	17	55	40	0	0.067	0.063	0.200	0.241	3.557	0.016	0.002	80	450	100	16	17	-3.907	1	15	1	16	2860	5671	0.200	1.500	0	0	0
2	7	16	"hsa-miR-3610"	"148208"	9780	8300	100	34	34	6	17	36	36	36	5	13	10	1	0	446	339	204	60	55	55	56	10	17	76	72	0	-0.005	-0.007	0.017	0.037	9.193	-0.002	0.005	80	452	100	389	282	Error	-2	391	-2	284	2758	27132	-0.400	28.300	0	0	0
2	8	16	"hsa-miR-128-1-5p"	"148562"	9960	8300	100	35	35	6	17	36	36	36	5	13	12	2	0	50	50	9	18	55	55	56	10	17	5	0	0	0.200	0.200	0.598	0.628	3.197	0.113	0.020	80	452	100	-6	-6	-2.322	-1	-5	-1	-5	2839	3967	-0.200	-0.600	0	0	0
2	9	16	"hsa-miR-4251"	"147715"	10140	8300	100	35	35	5	14	35	35	36	6	16	10	0	0	144	132	48	36	54	54	55	10	18	85	76	0	0.000	0.000	0.052	0.059	3.664	0.002	0.000	80	452	100	90	78	Error	0	90	0	78	2802	10523	-0.167	7.700	0	0	0
2	10	16	"hsa-miR-3662"	"148042"	10320	8300	100	35	35	6	17	35	35	36	5	13	22	6	0	116	104	39	37	56	56	56	11	19	70	66	0	0.000	0.000	0.122	0.148	4.878	-0.001	0.000	80	440	100	60	48	Error	0	60	0	48	2831	8319	-0.200	4.364	0	0	0
2	11	16	"hsa-miR-3692-5p"	"148332"	10490	8290	100	36	36	5	13	36	36	36	5	13	13	2	0	54	54	10	18	57	57	57	10	17	8	1	0	0.000	0.000	0.477	0.651	2.996	0.066	0.009	80	418	100	-3	-3	Error	0	-3	0	-3	2873	4345	0.000	-0.300	0	0	0
2	12	16	"hsa-miR-3613-5p"	"147334"	10670	8290	100	36	36	6	16	35	35	36	5	13	20	10	0	51	52	10	19	57	57	58	11	18	7	1	0	-0.167	-0.200	0.500	0.539	2.649	-0.001	0.000	80	461	100	-5	-4	Error	1	-6	1	-5	2899	4188	0.000	-0.545	0	0	0
2	13	16	"hsa-miR-4306"	"147722"	10860	8300	100	35	35	6	17	36	36	36	5	13	15	1	0	1465	1301	1118	85	57	57	58	11	18	68	60	0	-0.001	-0.001	0.006	0.024	21.264	0.000	0.000	80	462	100	1407	1243	Error	-1	1408	-1	1244	2812	104067	-0.200	113.000	0	0	0
2	14	16	"hsv1-miR-H3-5p"	"147718"	11040	8300	100	36	36	6	16	36	36	36	6	16	15	1	0	60	62	11	17	57	57	58	12	20	28	5	0	0.000	0.000	0.600	0.582	3.265	0.060	0.008	80	442	100	3	5	Error	0	3	0	5	2894	4932	0.000	0.333	0	0	0
2	15	16	""	"148642"	11220	8300	100	36	36	5	13	36	36	36	5	13	11	3	0	2811	2254	1877	83	57	57	58	11	18	78	73	0	0.000	0.000	0.002	0.008	17.255	0.000	0.005	80	440	100	2754	2197	Error	0	2754	0	2197	2880	180313	0.000	199.636	0	0	0
2	16	16	"hsa-miR-1247-3p"	"148040"	11390	8300	100	36	36	5	13	35	35	36	5	13	26	3	0	153	130	64	49	56	56	56	11	19	68	62	0	0.010	0.014	0.080	0.087	4.159	0.009	0.007	80	440	100	98	75	-6.600	1	97	1	74	2917	10419	0.000	6.727	0	0	0
2	17	16	"hsa-miR-3178"	"147595"	11570	8300	100	36	36	5	13	36	36	36	6	16	13	0	0	61	62	11	17	55	55	56	10	17	36	15	0	0.000	0.000	0.708	0.735	3.127	-0.041	0.004	80	462	100	6	7	Error	0	6	0	7	2881	4954	0.000	0.600	0	0	0
2	18	16	"hsv1-miR-H1-5p"	"147712"	11760	8300	100	35	36	5	13	36	36	36	6	16	11	0	0	248	360	299	83	56	56	56	10	17	63	61	0	-0.005	0.000	0.035	0.060	12.261	0.000	0.000	80	440	100	191	304	Error	-1	192	0	304	2875	28780	0.000	30.400	0	0	0
2	19	16	""	"148170"	11930	8290	100	36	36	5	13	36	36	36	5	13	16	3	0	46	49	11	22	56	56	56	10	17	11	1	0	0.000	0.000	0.366	0.391	2.984	-0.069	0.009	80	439	100	-10	-7	Error	0	-10	0	-7	2891	3944	0.000	-0.700	0	0	0
2	20	16	"hsa-miR-134-3p"	"148580"	12110	8290	100	35	35	5	14	35	35	36	5	13	8	1	0	53	52	10	19	57	57	57	11	19	2	1	0	0.000	0.000	0.667	0.505	3.042	0.011	0.000	80	470	100	-4	-5	Error	0	-4	0	-5	2784	4125	-0.200	-0.455	0	0	0
2	21	16	""	"148110"	12290	8290	100	32	33	5	15	36	36	36	6	16	6	0	0	49	51	10	19	57	57	57	11	19	3	0	0	0.500	0.500	0.437	0.394	2.603	0.092	0.022	80	439	100	-12	-9	-1.000	-4	-8	-3	-6	2646	4045	-0.500	-0.545	0	0	0
2	22	16	""	"148538"	12460	8290	100	37	37	5	13	36	36	36	5	13	16	2	0	69	69	17	24	56	56	57	11	19	51	30	0	0.077	0.077	0.261	0.276	3.209	0.023	0.003	80	472	100	14	14	-3.700	1	13	1	13	2945	5500	0.200	1.091	0	0	0
2	1	17	""	"148091"	8700	8490	100	33	34	5	14	34	34	35	5	14	12	2	0	61	61	12	19	54	54	55	10	18	41	13	0	-0.143	0.000	0.200	0.327	3.762	0.010	0.000	80	474	100	6	7	Error	-1	7	0	7	2729	4868	-0.200	0.600	0	0	0
2	2	17	""	"148016"	8880	8490	100	33	33	7	21	34	34	34	5	14	20	3	0	51	51	8	15	54	54	55	10	18	2	0	0	0.333	0.333	1.000	0.866	2.592	0.127	0.016	80	442	100	-4	-4	-1.585	-1	-3	-1	-3	2660	4042	-0.200	-0.400	0	0	0
2	3	17	""	"148459"	9060	8490	100	34	34	6	17	35	35	35	6	17	8	1	0	139	126	44	34	54	54	55	11	20	82	78	0	-0.012	-0.014	0.063	0.087	4.056	0.000	0.000	80	462	100	84	71	Error	-1	85	-1	72	2692	10093	-0.167	6.455	0	0	0
2	4	17	""	"148612"	9250	8480	100	35	35	4	11	35	35	35	5	14	15	0	0	67	66	14	21	56	56	57	10	17	50	25	0	0.000	0.000	0.222	0.282	3.651	-0.018	0.001	80	449	100	11	10	Error	0	11	0	10	2817	5310	0.000	0.900	0	0	0
2	5	17	""	"148511"	9420	8490	100	36	36	5	13	35	35	35	5	14	26	2	0	91	88	26	29	56	56	57	10	17	70	65	0	0.029	0.031	0.162	0.144	3.159	0.036	0.017	80	440	100	36	33	-5.129	1	35	1	32	2916	7035	0.200	3.100	0	0	0
2	6	17	"hsa-miR-3074-5p"	"148453"	9600	8490	100	35	34	5	14	35	35	35	5	14	13	2	0	223	177	94	53	55	55	56	10	17	72	66	0	0.000	-0.008	0.049	0.070	5.569	-0.001	0.000	80	460	100	168	121	Error	0	168	-1	122	2748	14160	-0.200	12.100	0	0	0
2	7	17	""	"148212"	9780	8490	100	37	37	5	13	35	35	35	5	14	23	3	0	195	164	84	51	55	55	56	11	19	73	70	0	0.014	0.018	0.047	0.082	6.374	0.001	0.000	80	452	100	142	111	-6.129	2	140	2	109	2944	13158	0.400	9.818	0	0	0
2	8	17	""	"148530"	9960	8490	100	35	35	5	14	36	36	36	5	13	11	0	0	146	130	53	40	55	55	56	10	17	76	72	0	-0.011	-0.013	0.049	0.081	3.973	0.007	0.003	80	460	100	90	74	Error	-1	91	-1	75	2827	10384	-0.200	7.400	0	0	0
2	9	17	""	"148517"	10140	8490	100	36	35	5	14	35	35	36	5	13	16	2	0	47	47	9	19	56	56	57	11	19	1	0	0	-0.111	0.000	0.366	0.451	3.126	0.011	0.000	80	452	100	-8	-9	Error	1	-9	0	-9	2834	3787	-0.200	-0.909	0	0	0
2	10	17	""	"148267"	10320	8490	100	36	36	6	16	35	35	35	5	14	22	3	0	1757	3177	3190	100	56	56	57	11	19	80	67	0	0.001	0.000	0.017	0.014	22.184	0.000	0.000	80	452	100	1702	3122	Error	1	1701	1	3121	2858	254182	0.200	283.636	0	0	0
2	11	17	""	"148134"	10500	8480	100	36	36	6	16	35	35	35	5	14	21	1	0	119	110	46	41	57	57	57	10	17	73	65	0	0.016	0.019	0.080	0.096	3.992	0.001	0.000	80	452	100	63	54	-5.954	1	62	1	53	2862	8794	0.200	5.300	0	0	0
2	12	17	""	"148389"	10680	8490	100	36	36	6	16	36	36	36	5	13	20	3	0	2602	1897	1221	64	57	57	57	10	17	90	83	0	0.000	0.000	0.003	0.006	8.065	0.000	0.001	80	451	100	2545	1840	Error	0	2545	0	1840	2894	151749	0.000	184.000	0	0	0
2	13	17	""	"148484"	10860	8490	100	37	36	5	13	36	36	36	5	13	11	1	0	899	685	387	56	56	56	58	13	22	81	77	0	0.001	0.000	0.006	0.012	7.441	0.000	0.000	80	452	100	844	629	-9.719	1	843	0	629	2898	54778	0.000	48.231	0	0	0
2	14	17	""	"148576"	11040	8490	100	36	36	6	16	36	36	36	5	13	10	2	0	83	82	25	30	56	56	58	12	20	66	52	0	0.000	0.000	0.141	0.177	4.704	0.014	0.002	80	470	100	27	26	Error	0	27	0	26	2843	6577	0.000	2.000	0	0	0
2	15	17	""	"148435"	11230	8490	100	36	36	5	13	36	36	36	5	13	15	2	0	1030	746	576	77	57	57	58	11	18	72	70	0	0.000	0.000	0.022	0.041	18.119	-0.001	0.005	80	450	100	973	689	Error	0	973	0	689	2877	59683	0.000	62.545	0	0	0
2	16	17	""	"148329"	11400	8490	100	36	36	6	16	35	35	36	5	13	26	7	0	52	53	11	20	56	56	57	10	17	10	3	0	-0.250	-0.333	0.732	0.743	2.881	-0.009	0.000	80	440	100	-3	-2	Error	1	-4	1	-3	2915	4207	0.000	-0.400	0	0	0
2	17	17	""	"148600"	11580	8490	100	35	35	5	14	36	36	36	5	13	10	0	0	64	63	15	23	55	55	56	10	17	47	17	0	-0.111	-0.125	0.362	0.376	3.507	-0.009	0.000	80	462	100	8	7	Error	-1	9	-1	8	2821	5003	-0.200	0.700	0	0	0
2	18	17	""	"148028"	11770	8490	100	36	37	5	13	36	36	36	5	13	13	1	0	72	75	19	25	56	56	57	10	17	67	38	0	0.000	0.053	0.267	0.211	3.138	0.034	0.007	80	450	100	16	20	Error	0	16	1	19	2933	5961	0.200	1.800	0	0	0
2	19	17	""	"148555"	11940	8490	100	37	36	5	13	36	36	36	6	16	12	2	0	56	57	10	17	56	56	56	10	17	18	3	0	100000.000	0.000	0.800	0.821	3.210	-0.029	0.002	80	449	100	1	1	16.610	1	0	0	1	2913	4542	0.000	0.100	0	0	0
2	20	17	""	"148153"	12120	8490	100	35	35	5	14	35	35	35	6	17	10	0	0	1782	1307	820	62	57	57	56	11	19	81	78	0	0.000	0.000	0.004	0.011	11.236	0.000	0.001	80	461	100	1725	1250	Error	0	1725	0	1250	2819	104538	0.000	113.727	0	0	0
2	21	17	""	"148392"	12300	8490	100	35	36	6	16	36	36	36	5	13	17	3	0	46	49	12	24	57	57	57	10	17	8	2	0	0.091	0.000	0.400	0.389	3.169	-0.036	0.004	80	461	100	-12	-8	-3.459	-1	-11	0	-8	2869	3881	0.000	-0.800	0	0	0
2	22	17	""	"148636"	12480	8490	100	36	36	5	13	35	35	35	5	14	18	3	0	492	377	224	59	55	55	56	11	19	80	77	0	0.002	0.003	0.013	0.018	6.525	0.002	0.004	80	494	100	438	323	-8.771	1	437	1	322	2895	30165	0.200	29.182	0	0	0
2	1	18	""	"148301"	8700	8680	100	34	34	5	14	35	35	35	5	14	10	1	0	58	58	10	17	54	54	55	11	20	23	5	0	-0.250	-0.250	0.421	0.520	4.076	-0.054	0.010	80	484	100	3	3	Error	-1	4	-1	4	2736	4648	-0.200	0.273	0	0	0
2	2	18	"hsa-miR-1911-3p"	"146094"	8880	8680	100	35	35	5	14	34	34	34	5	14	18	2	0	84	87	28	32	55	55	56	10	17	73	62	0	0.034	0.031	0.101	0.116	2.865	0.016	0.004	80	452	100	30	33	-4.858	1	29	1	32	2803	6951	0.200	3.100	0	0	0
2	3	18	""	"11039"	9060	8680	100	34	34	6	17	34	34	33	5	15	17	2	0	1939	1756	1502	85	55	55	55	10	18	78	71	0	0.000	0.000	0.003	0.017	22.327	0.000	0.003	80	452	100	1884	1701	Error	0	1884	0	1701	2680	140518	0.200	170.100	0	0	0
2	4	18	"hsa-miR-548j-5p"	"46592"	9240	8680	100	35	35	5	14	34	34	34	5	14	22	2	0	50	50	10	20	55	55	55	10	18	11	0	0	-0.200	-0.200	0.408	0.537	4.101	0.049	0.005	80	469	100	-4	-4	Error	1	-5	1	-5	2823	4008	0.200	-0.500	0	0	0
2	5	18	"Empty"	"0"	9420	8680	100	35	36	5	13	35	35	35	5	14	20	1	0	55	54	11	20	55	55	56	10	17	13	3	0	0.000	-1.000	0.500	0.574	3.150	0.099	0.019	80	452	100	0	0	Error	0	0	1	-1	2860	4319	0.200	-0.200	0	0	0
2	6	18	"hsa-miR-423-5p"	"27565"	9600	8680	100	34	35	6	17	35	35	35	6	17	12	2	0	2605	3058	2806	91	55	55	56	11	19	76	67	0	0.000	0.000	0.006	0.017	35.774	0.000	0.003	80	452	100	2549	3003	Error	-1	2550	0	3003	2770	244662	0.000	272.909	0	0	0
2	7	18	""	"146147"	9780	8680	100	36	36	5	13	35	35	35	5	14	17	1	0	749	735	615	83	55	55	56	11	19	66	63	0	0.001	0.001	0.007	0.018	11.285	0.000	0.001	80	452	100	695	681	-9.439	1	694	1	680	2858	58771	0.200	61.727	0	0	0
2	8	18	"hsa-miR-4478"	"168805"	9960	8690	100	36	36	5	13	35	35	35	5	14	21	2	0	818	660	505	76	55	55	56	11	19	73	70	0	0.001	0.002	0.008	0.020	8.851	0.002	0.013	80	450	100	764	606	-9.576	1	763	1	605	2887	52777	0.200	54.909	0	0	0
2	9	18	"hsa-miR-4687-5p"	"168648"	10140	8680	100	36	37	6	16	36	36	35	5	14	18	5	0	288	236	108	45	56	56	56	10	17	88	81	0	0.000	0.006	0.035	0.044	4.908	0.009	0.021	80	462	100	232	181	Error	0	232	1	180	2925	18855	0.400	18.000	0	0	0
2	10	18	"hsa-miR-766-5p"	"46474"	10330	8680	100	35	35	5	14	35	35	35	5	14	15	1	0	67	71	19	26	56	56	57	11	19	48	32	0	0.000	0.000	0.263	0.266	3.178	0.017	0.002	80	450	100	11	15	Error	0	11	0	15	2832	5693	0.000	1.273	0	0	0
2	11	18	"hsa-miR-4710"	"168799"	10500	8670	100	36	36	5	13	36	36	36	5	13	13	2	0	156	127	65	51	56	56	57	10	17	66	61	0	0.000	0.000	0.071	0.114	7.434	0.002	0.000	80	448	100	100	71	Error	0	100	0	71	2844	10177	0.000	7.000	0	0	0
2	12	18	"hsa-miR-4789-3p"	"168591"	10680	8670	100	37	36	6	16	36	36	36	6	16	13	1	0	50	50	9	18	57	57	57	10	17	3	0	0	-0.143	0.000	0.414	0.603	3.041	0.056	0.004	80	461	100	-6	-7	Error	1	-7	0	-7	2919	3998	0.000	-0.700	0	0	0
2	13	18	"hsa-miR-4433a-3p"	"168675"	10870	8680	100	37	37	5	13	36	36	36	6	16	16	0	0	127	586	595	101	56	56	58	11	18	58	53	0	0.014	0.002	0.014	0.037	14.326	0.001	0.002	80	451	100	72	531	-6.150	1	71	1	530	2951	46891	0.167	48.000	0	0	0
2	14	18	"hsa-miR-5194"	"168885"	11040	8690	100	36	36	5	13	36	36	36	6	16	12	0	0	68	71	17	23	58	58	59	11	18	45	30	0	0.000	0.000	0.222	0.267	3.658	0.025	0.004	80	448	100	10	13	Error	0	10	0	13	2877	5690	0.000	1.091	0	0	0
2	15	18	"hsa-miR-4656"	"168673"	11230	8680	100	36	36	5	13	36	36	36	6	16	10	2	0	299	256	186	72	57	57	58	11	18	63	61	0	0.000	0.000	0.031	0.061	9.651	0.001	0.001	80	462	100	242	199	Error	0	242	0	199	2862	20515	0.000	18.000	0	0	0
2	16	18	"hsa-miR-4463"	"168814"	11410	8680	100	36	36	5	13	36	36	36	5	13	13	3	0	239	342	283	82	56	56	57	11	19	67	58	0	0.000	0.000	0.058	0.062	15.229	-0.002	0.004	80	440	100	183	286	Error	0	183	0	286	2844	27369	0.000	25.909	0	0	0
2	17	18	"hsa-miR-4746-5p"	"168744"	11580	8680	100	37	37	5	13	36	36	36	5	13	21	6	0	197	168	74	44	56	56	56	10	17	85	75	0	0.007	0.009	0.035	0.059	4.994	0.009	0.010	80	440	100	142	113	-7.140	1	141	1	112	2972	13412	0.200	11.200	0	0	0
2	18	18	"hsa-miR-5695"	"168628"	11760	8680	100	35	35	5	14	36	36	36	6	16	7	1	0	87	84	23	27	55	55	56	10	17	73	63	0	-0.031	-0.034	0.178	0.160	3.775	0.020	0.004	80	452	100	31	28	Error	-1	32	-1	29	2823	6697	-0.167	2.800	0	0	0
2	19	18	"hsa-miR-4722-3p"	"168742"	11940	8680	100	35	35	6	17	36	36	36	5	13	15	3	0	89	85	23	27	56	56	57	10	17	73	65	0	-0.030	-0.034	0.241	0.283	3.848	0.005	0.000	80	452	100	32	28	Error	-1	33	-1	29	2832	6813	-0.200	2.800	0	0	0
2	20	18	"hsa-miR-5581-3p"	"168933"	12120	8680	100	36	36	5	13	35	35	35	6	17	11	1	0	111	107	29	27	57	57	57	11	19	83	81	0	0.019	0.020	0.056	0.076	4.318	0.003	0.000	80	442	100	55	51	-5.755	1	54	1	50	2846	8520	0.167	4.545	0	0	0
2	21	18	"hsa-miR-1260b"	"168619"	12300	8680	100	36	36	6	16	36	36	36	5	13	22	5	0	170	150	69	46	56	56	56	10	17	75	71	0	0.000	0.000	0.057	0.083	6.697	0.003	0.001	80	442	100	114	94	Error	0	114	0	94	2909	11992	0.000	9.400	0	0	0
2	22	18	"hsa-miR-1290"	"168568"	12480	8680	100	35	35	6	17	34	34	35	5	14	22	5	0	117	116	59	50	55	55	56	11	19	67	58	0	0.016	0.016	0.099	0.130	4.415	0.000	0.000	80	474	100	63	62	-5.954	1	62	1	61	2792	9297	0.000	5.455	0	0	0
2	1	19	"hsa-miR-548au-3p"	"168620"	8700	8870	100	36	35	5	14	35	35	35	5	14	13	0	0	51	50	8	16	53	53	55	12	21	3	0	0	-0.500	0.000	0.750	0.760	2.507	0.061	0.012	80	484	100	-1	-3	Error	1	-2	0	-3	2764	4012	0.000	-0.417	0	0	0
2	2	19	"hsa-miR-5580-5p"	"168954"	8880	8870	100	35	35	5	14	34	34	34	5	14	20	5	0	50	51	8	15	53	53	54	11	20	6	1	0	-0.333	-0.500	0.697	0.685	2.846	0.020	0.001	80	452	100	-2	-1	Error	1	-3	1	-2	2793	4058	0.200	-0.273	0	0	0
2	3	19	"hsa-miR-1255b-2-3p"	"168811"	9060	8870	100	35	35	7	20	33	33	34	5	14	35	10	0	191	164	82	50	55	55	55	9	16	73	71	0	0.015	0.018	0.050	0.070	5.525	0.020	0.045	80	442	100	138	111	-6.087	2	136	2	109	2811	13141	0.200	12.111	0	0	0
2	4	19	"hsa-miR-4477b"	"168801"	9240	8880	100	35	35	6	17	34	34	34	5	14	18	3	0	74	75	24	32	55	55	55	10	18	63	48	0	0.053	0.050	0.190	0.202	3.029	0.013	0.001	80	438	100	20	21	-4.248	1	19	1	20	2778	6002	0.200	2.000	0	0	0
2	5	19	"hsa-miR-3189-5p"	"168697"	9420	8870	100	35	35	5	14	35	35	35	5	14	10	1	0	257	214	110	51	54	54	55	10	18	77	73	0	0.000	0.000	0.028	0.053	5.850	-0.001	0.000	80	452	100	203	160	Error	0	203	0	160	2789	17105	0.000	15.900	0	0	0
2	6	19	"hsa-miR-3194-3p"	"169333"	9600	8870	100	35	35	6	17	35	35	35	6	17	15	5	0	145	134	59	44	54	54	55	11	20	80	72	0	0.000	0.000	0.069	0.084	3.617	0.011	0.007	80	452	100	91	80	Error	0	91	0	80	2827	10758	0.000	7.182	0	0	0
2	7	19	"hsa-miR-499b-3p"	"169279"	9780	8870	100	35	35	5	14	35	35	35	6	17	12	0	0	48	49	9	18	57	57	57	12	21	2	0	0	0.000	0.000	0.422	0.416	2.714	0.020	0.001	80	442	100	-9	-8	Error	0	-9	0	-8	2806	3902	0.000	-0.667	0	0	0
2	8	19	"hsa-miR-4759"	"169117"	9960	8870	100	35	35	5	14	35	35	35	5	14	20	0	0	57	57	11	19	56	56	57	11	19	16	3	0	0.000	0.000	0.818	0.621	3.139	0.036	0.002	80	432	100	1	1	Error	0	1	0	1	2834	4573	0.000	0.000	0	0	0
2	9	19	"hsa-miR-4798-3p"	"169195"	10140	8870	100	35	35	5	14	35	35	35	5	14	18	0	0	47	48	10	20	57	57	57	10	17	3	0	0	0.000	0.000	0.456	0.421	3.426	0.002	0.000	80	442	100	-10	-9	Error	0	-10	0	-9	2822	3854	0.000	-0.900	0	0	0
2	10	19	"hsa-miR-4799-5p"	"168988"	10320	8870	100	34	34	6	17	36	36	36	5	13	12	2	0	47	47	11	23	55	55	56	11	19	5	0	0	0.250	0.250	0.375	0.407	2.998	0.052	0.007	80	452	100	-10	-10	-2.000	-2	-8	-2	-8	2757	3747	-0.400	-0.818	0	0	0
2	11	19	"hsa-miR-4526"	"169151"	10500	8870	100	36	36	5	13	36	36	36	5	13	18	1	0	61	61	12	19	56	56	57	10	17	33	10	0	0.000	0.000	0.615	0.566	3.361	0.059	0.008	80	438	100	5	5	Error	0	5	0	5	2896	4873	0.000	0.400	0	0	0
2	12	19	"hsa-miR-548am-5p/hsa-miR-548au-5p/hsa-miR-548c-5p/hsa-miR-548o-5p"	"169147"	10670	8870	100	36	36	5	13	36	36	36	6	16	10	0	0	48	49	10	20	57	57	58	10	17	2	0	0	0.000	0.000	0.333	0.343	2.428	0.107	0.029	80	449	100	-9	-8	Error	0	-9	0	-8	2899	3929	0.000	-0.900	0	0	0
2	13	19	"hsa-miR-4709-5p"	"169174"	10850	8870	100	36	36	6	16	36	36	36	6	16	16	1	0	60	61	15	24	56	56	57	10	17	25	7	0	0.000	0.000	0.667	0.614	3.175	0.004	0.000	80	463	100	4	5	Error	0	4	0	5	2886	4895	0.000	0.400	0	0	0
2	14	19	"hsa-miR-5571-3p"	"169241"	11040	8870	100	36	36	6	16	35	35	36	5	13	22	7	0	278	250	134	53	56	56	56	10	17	80	75	0	0.005	0.005	0.021	0.045	6.443	0.005	0.010	80	442	100	223	195	-7.794	1	222	1	194	2905	20015	0.000	19.400	0	0	0
2	15	19	"hsa-miR-5704"	"169211"	11220	8870	100	36	36	5	13	35	35	36	5	13	22	6	0	364	307	162	52	56	56	57	12	21	81	77	0	0.003	0.004	0.021	0.028	6.247	0.003	0.007	80	442	100	309	252	-8.267	1	308	1	251	2915	24586	0.000	20.833	0	0	0
2	16	19	"hsa-miR-4443"	"169188"	11400	8870	100	36	36	5	13	36	36	36	5	13	18	2	0	906	778	669	85	55	55	57	12	21	68	62	0	0.000	0.000	0.009	0.027	14.646	0.000	0.000	80	442	100	851	723	Error	0	851	0	723	2903	62223	0.000	60.083	0	0	0
2	17	19	"hsa-miR-17-5p"	"169336"	11580	8870	100	35	35	6	17	36	36	36	5	13	15	1	0	4321	3048	2403	78	55	55	56	10	17	81	73	0	0.000	0.000	0.002	0.014	22.004	0.000	0.011	80	442	100	4265	2992	Error	-1	4266	-1	2993	2808	243801	-0.200	299.200	0	0	0
2	18	19	"hsa-miR-4493"	"169354"	11760	8870	100	37	36	6	16	35	35	36	5	13	18	5	0	56	57	11	19	55	55	56	10	17	23	3	0	2.000	0.500	0.500	0.643	3.180	0.047	0.005	80	442	100	3	3	1.000	2	1	1	2	2895	4579	0.000	0.100	0	0	0
2	19	19	"hsa-miR-5186"	"169090"	11940	8870	100	35	35	5	14	36	36	36	5	13	12	1	0	318	562	537	95	56	56	56	10	17	65	57	0	-0.004	-0.002	0.091	0.055	15.349	0.000	0.001	80	430	100	261	505	Error	-1	262	-1	506	2826	44998	-0.200	50.600	0	0	0
2	20	19	"hsa-miR-4760-5p"	"169222"	12110	8860	100	34	34	5	14	36	36	36	5	13	6	1	0	61	61	13	21	56	56	57	10	17	37	7	0	-0.400	-0.400	0.500	0.547	3.457	0.029	0.002	80	430	100	3	3	Error	-2	5	-2	5	2750	4918	-0.400	0.400	0	0	0
2	21	19	"hsa-miR-5587-5p"	"169176"	12290	8860	100	36	35	6	17	36	36	36	5	13	12	1	0	54	55	11	20	55	55	56	11	19	15	2	0	0.000	100000.000	0.833	0.814	3.093	-0.018	0.001	80	451	100	-1	-1	Error	0	-1	-1	0	2833	4421	-0.200	-0.091	0	0	0
2	22	19	"hsa-miR-5582-3p"	"169353"	12470	8860	100	36	35	6	17	35	35	35	5	14	15	3	0	53	54	9	16	56	56	56	12	21	6	1	0	-0.333	0.000	0.592	0.660	3.215	0.040	0.005	80	474	100	-2	-2	Error	1	-3	0	-2	2799	4354	0.000	-0.167	0	0	0
2	1	20	"Hy3"	"13138"	8700	9060	100	34	33	4	12	35	35	34	6	17	6	0	0	184	654	671	102	54	54	55	11	20	67	56	0	-0.008	-0.003	0.111	0.068	19.161	0.000	0.000	80	506	100	129	598	Error	-1	130	-2	600	2679	52356	-0.167	54.455	0	0	0
2	2	20	"hsa-miR-4725-5p"	"169193"	8880	9060	100	34	34	6	17	34	34	34	5	14	21	5	0	102	97	27	27	55	55	55	10	18	81	76	0	0.000	0.000	0.129	0.125	2.327	0.004	0.000	80	462	100	47	42	Error	0	47	0	42	2720	7755	0.000	4.200	0	0	0
2	3	20	"hsa-miR-3614-5p"	"169317"	9050	9050	100	35	35	5	14	34	34	34	5	14	15	0	0	61	62	14	22	55	55	56	11	19	36	12	0	0.167	0.143	0.273	0.259	2.691	-0.020	0.001	80	452	100	7	8	-2.585	1	6	1	7	2762	4985	0.200	0.545	0	0	0
2	4	20	"hsa-miR-4737"	"169032"	9230	9050	100	34	34	6	17	34	34	35	5	14	25	3	0	58	59	11	18	55	55	56	11	19	27	3	0	0.000	0.000	0.655	0.732	2.751	0.040	0.004	80	462	100	3	4	Error	0	3	0	4	2725	4697	-0.200	0.273	0	0	0
2	5	20	""	"168966"	9420	9060	100	35	35	5	14	35	35	35	5	14	12	1	0	4370	3009	2048	68	55	55	55	10	18	91	87	0	0.000	0.000	0.001	0.003	11.111	0.000	0.001	80	484	100	4315	2954	Error	0	4315	0	2954	2824	240686	0.000	295.400	0	0	0
2	6	20	""	"168828"	9600	9060	100	35	35	5	14	35	35	35	5	14	11	5	0	817	595	380	63	55	55	55	11	20	78	75	0	0.000	0.000	0.010	0.024	13.938	-0.001	0.001	80	474	100	762	540	Error	0	762	0	540	2762	47638	0.000	49.091	0	0	0
2	7	20	""	"169190"	9780	9050	100	36	36	5	13	35	35	35	5	14	21	1	0	62	62	13	20	55	55	56	11	19	37	15	0	0.143	0.143	0.304	0.405	3.232	0.017	0.001	80	464	100	8	8	-2.807	1	7	1	7	2858	4986	0.200	0.545	0	0	0
2	8	20	""	"168830"	9960	9050	100	36	36	5	13	35	35	35	5	14	18	3	0	68	69	14	20	56	56	56	10	17	55	33	0	0.083	0.077	0.250	0.317	3.315	0.032	0.004	80	464	100	13	14	-3.585	1	12	1	13	2856	5528	0.200	1.300	0	0	0
2	9	20	""	"169175"	10140	9050	100	35	36	5	13	35	35	35	5	14	16	5	0	59	61	12	19	56	56	56	10	17	28	7	0	0.000	0.200	0.515	0.515	3.194	0.030	0.002	80	474	100	3	6	Error	0	3	1	5	2855	4872	0.200	0.500	0	0	0
2	10	20	""	"168845"	10330	9060	100	37	37	5	13	35	35	36	5	13	22	3	0	204	174	108	62	55	55	55	10	18	63	60	0	0.013	0.017	0.038	0.062	5.361	0.009	0.016	80	472	100	151	121	-6.219	2	149	2	119	2938	13936	0.200	11.900	0	0	0
2	11	20	""	"168694"	10500	9050	100	36	36	6	16	36	36	36	6	16	11	0	0	454	324	206	63	56	56	56	10	17	76	73	0	0.000	0.000	0.021	0.050	8.994	0.001	0.001	80	452	100	398	268	Error	0	398	0	268	2874	25955	0.000	26.800	0	0	0
2	12	20	""	"168752"	10680	9060	100	36	35	5	14	36	36	36	5	13	8	1	0	149	143	46	32	56	56	57	10	17	90	86	0	0.000	-0.011	0.034	0.047	4.149	-0.004	0.001	80	474	100	93	86	Error	0	93	-1	87	2812	11413	-0.200	8.600	0	0	0
2	13	20	"hsa-miR-1260a"	"169412"	10860	9060	100	36	36	5	13	36	36	36	5	13	12	0	0	106	108	26	24	55	55	56	10	17	92	90	0	0.000	0.000	0.053	0.066	3.434	-0.004	0.000	80	462	100	51	53	Error	0	51	0	53	2842	8634	0.000	5.200	0	0	0
2	14	20	"Empty"	"0"	11030	9050	100	36	36	6	16	36	36	36	5	13	17	3	0	56	58	14	24	55	55	55	9	16	25	7	0	0.000	0.000	0.750	0.756	3.586	-0.069	0.012	80	452	100	1	3	Error	0	1	0	3	2840	4601	0.000	0.333	0	0	0
2	15	20	"Empty"	"0"	11210	9050	100	35	35	5	14	36	36	36	5	13	15	1	0	53	54	12	22	55	55	55	9	16	11	2	0	0.500	1.000	0.558	0.626	2.977	-0.014	0.000	80	464	100	-3	-2	-1.000	-1	-2	-1	-1	2834	4303	-0.200	-0.111	0	0	0
2	16	20	"Empty"	"0"	11390	9050	100	36	36	5	13	36	36	36	5	13	13	1	0	53	54	9	16	55	55	55	10	18	11	2	0	0.000	0.000	0.775	0.617	2.737	-0.009	0.000	80	464	100	-2	-1	Error	0	-2	0	-1	2859	4337	0.000	-0.100	0	0	0
2	17	20	"Empty"	"0"	11570	9050	100	35	36	6	16	36	36	36	5	13	17	3	0	54	55	10	18	56	56	56	10	17	16	1	0	0.500	0.000	0.429	0.506	3.997	-0.004	0.000	80	464	100	-3	-1	-1.000	-1	-2	0	-1	2897	4363	0.000	-0.100	0	0	0
2	18	20	"Empty"	"0"	11750	9050	100	35	35	6	17	35	35	36	5	13	11	2	0	55	56	9	16	56	56	57	11	19	13	2	0	0.000	0.000	0.602	0.715	3.560	0.005	0.000	80	464	100	-1	0	Error	0	-1	0	0	2792	4482	-0.200	-0.091	0	0	0
2	19	20	"Empty"	"0"	11930	9050	100	36	35	6	17	35	35	36	5	13	20	2	0	56	57	10	17	56	56	56	10	17	15	3	0	100000.000	0.000	0.550	0.570	3.058	0.021	0.001	80	464	100	1	1	16.610	1	0	0	1	2831	4531	-0.200	0.100	0	0	0
2	20	20	"Empty"	"0"	12110	9050	100	33	35	6	17	36	36	36	5	13	11	6	0	53	54	9	16	56	56	57	11	19	7	1	0	1.000	0.500	0.789	0.771	3.062	0.008	0.000	80	484	100	-6	-3	0.000	-3	-3	-1	-2	2765	4345	-0.200	-0.273	0	0	0
2	21	20	"Hy3"	"13138"	12300	9060	100	37	36	5	13	35	35	35	5	14	17	5	0	425	913	882	96	55	55	56	11	19	72	62	0	0.005	0.001	0.014	0.031	15.953	0.000	0.001	80	493	100	372	859	-7.531	2	370	1	858	2905	73014	0.200	77.909	0	0	0
2	22	20	"Hy3"	"13138"	12480	9050	100	35	34	6	17	35	35	35	5	14	7	2	0	928	926	850	91	55	55	56	11	19	70	66	0	0.000	-0.001	0.008	0.021	17.280	0.000	0.000	80	506	100	873	870	Error	0	873	-1	871	2740	74053	-0.200	79.091	0	0	0
3	1	1	"Hy3"	"13138"	13210	5430	100	34	34	5	14	34	34	34	5	14	16	2	0	425	723	740	102	55	55	56	11	19	76	63	0	0.000	0.000	0.006	0.014	11.091	0.000	0.001	80	516	100	370	668	Error	0	370	0	668	2740	57863	0.000	60.636	0	0	0
3	2	1	"hsa-miR-425-5p"	"17608"	13400	5430	100	35	35	5	14	34	34	34	5	14	16	5	0	131	121	36	29	55	55	56	11	19	85	82	0	0.013	0.015	0.059	0.062	3.781	0.015	0.009	80	492	100	77	67	-6.248	1	76	1	66	2768	9680	0.200	5.909	0	0	0
3	3	1	"hsa-miR-125b-5p"	"30787"	13580	5420	100	34	33	6	18	34	34	34	6	17	10	0	0	1896	1605	708	44	55	55	55	11	20	92	88	0	0.000	-0.001	0.002	0.004	7.991	0.000	0.003	80	483	100	1841	1549	Error	0	1841	-1	1550	2675	128391	-0.167	140.909	0	0	0
3	4	1	"hsa-miR-518e-3p"	"11159"	13760	5420	100	33	34	6	17	34	34	34	6	17	17	0	0	398	357	147	41	55	55	55	10	18	88	87	0	-0.003	0.000	0.017	0.030	6.812	0.001	0.001	80	493	100	342	302	Error	-1	343	0	302	2712	28532	0.000	30.200	0	0	0
3	5	1	""	"11218"	13950	5420	100	33	33	6	18	34	34	34	6	17	11	2	0	76	74	17	22	55	55	55	11	20	62	46	0	-0.048	-0.053	0.246	0.239	3.726	0.036	0.007	80	482	100	20	18	Error	-1	21	-1	19	2672	5889	-0.167	1.727	0	0	0
3	6	1	""	"46572"	14120	5420	100	34	34	6	17	34	34	34	6	17	13	2	0	60	61	12	19	55	55	55	11	20	32	11	0	0.000	0.000	0.485	0.530	3.859	0.111	0.024	80	472	100	5	6	Error	0	5	0	6	2710	4898	0.000	0.545	0	0	0
3	7	1	"ebv-miR-BART19-5p"	"42613"	14300	5420	100	34	33	6	18	33	33	33	6	18	12	1	0	324	298	99	33	55	55	55	10	18	93	91	0	0.004	0.000	0.019	0.024	4.818	-0.005	0.009	80	472	100	270	243	-8.071	1	269	0	243	2620	23809	0.000	24.300	0	0	0
3	8	1	""	"42511"	14470	5410	100	34	33	5	15	33	33	33	6	18	10	0	0	64	67	17	25	54	54	55	11	20	45	28	0	0.100	0.000	0.333	0.305	3.230	0.087	0.028	80	488	100	11	13	-3.322	1	10	0	13	2655	5325	0.000	1.091	0	0	0
3	9	1	""	"11217"	14660	5420	100	33	33	6	18	32	32	33	6	18	15	2	0	541	477	212	44	55	55	55	11	20	93	92	0	0.002	0.002	0.012	0.011	2.725	0.000	0.000	80	501	100	487	423	-8.925	1	486	1	422	2615	38163	0.000	38.364	0	0	0
3	10	1	""	"46712"	14840	5420	100	33	33	6	18	32	32	32	6	18	15	0	0	57	59	12	20	54	54	54	11	20	27	10	0	0.333	0.200	0.667	0.551	3.430	0.103	0.023	80	484	100	4	6	-1.585	1	3	1	5	2608	4739	0.167	0.455	0	0	0
3	11	1	"ebv-miR-BART1-5p"	"17541"	15020	5420	100	32	32	6	18	33	33	33	6	18	6	1	0	215	189	68	35	54	54	55	10	18	93	88	0	-0.006	-0.007	0.029	0.033	3.106	0.000	0.000	80	484	100	160	134	Error	-1	161	-1	135	2573	15144	-0.167	13.400	0	0	0
3	12	1	""	"17596"	15200	5420	100	33	33	6	18	32	32	32	6	18	15	2	0	1802	1505	698	46	55	55	55	10	18	95	92	0	0.001	0.001	0.003	0.004	5.905	0.000	0.001	80	490	100	1748	1451	Error	1	1747	1	1450	2643	120435	0.167	145.000	0	0	0
3	13	1	""	"28250"	15380	5420	100	33	32	6	18	33	33	33	6	18	8	0	0	149	137	43	31	54	54	54	11	20	85	82	0	0.000	-0.012	0.055	0.075	4.557	-0.007	0.002	80	491	100	95	82	Error	0	95	-1	83	2561	10959	-0.167	7.545	0	0	0
3	14	1	"hsa-miR-372-3p"	"11084"	15560	5430	100	32	32	6	18	33	33	33	6	18	12	2	0	68	68	16	23	55	55	55	11	20	53	26	0	-0.077	-0.077	0.359	0.346	2.999	0.109	0.038	80	463	100	12	12	Error	-1	13	-1	13	2581	5444	-0.167	1.182	0	0	0
3	15	1	"ebv-miR-BART16"	"17358"	15730	5420	100	31	32	6	18	32	32	33	6	18	17	2	0	117	109	42	38	55	55	55	11	20	76	68	0	-0.016	0.000	0.143	0.189	4.392	0.023	0.015	80	471	100	61	54	Error	-1	62	0	54	2598	8704	-0.167	4.909	0	0	0
3	16	1	"hsa-miR-592"	"17312"	15910	5420	100	33	33	6	18	32	32	32	6	18	15	2	0	51	51	10	19	54	54	55	15	27	3	0	0	-0.333	-0.333	0.500	0.595	3.937	0.173	0.036	80	493	100	-2	-2	Error	1	-3	1	-3	2617	4062	0.167	-0.267	0	0	0
3	17	1	"hsa-miR-521"	"11171"	16100	5420	100	31	32	6	18	32	32	33	6	18	18	1	0	81	82	21	25	54	54	55	15	27	67	45	0	-0.037	0.000	0.229	0.240	4.178	0.044	0.016	80	482	100	26	28	Error	-1	27	0	28	2587	6554	-0.167	1.800	0	0	0
3	18	1	""	"42803"	16270	5420	100	33	32	6	18	33	33	33	6	18	12	3	0	199	166	80	48	53	53	54	11	20	77	76	0	0.000	-0.009	0.058	0.062	5.593	-0.004	0.002	80	471	100	146	112	Error	0	146	-1	113	2591	13317	-0.167	10.182	0	0	0
3	19	1	"hsa-miR-621"	"46301"	16450	5420	100	32	33	7	21	33	33	32	6	18	17	3	0	48	48	11	22	53	53	54	11	20	10	1	0	0.200	0.000	0.600	0.636	2.746	0.220	0.067	80	482	100	-6	-5	-2.322	-1	-5	0	-5	2601	3873	0.167	-0.545	0	0	0
3	20	1	""	"14289"	16630	5420	100	32	32	6	18	33	33	33	6	18	13	0	0	82	81	21	25	54	54	54	12	22	68	60	0	-0.036	-0.037	0.160	0.159	4.965	0.024	0.004	80	484	100	27	26	Error	-1	28	-1	27	2526	6501	-0.167	2.250	0	0	0
3	21	1	"hsa-miR-21-3p"	"42524"	16820	5420	100	32	32	6	18	33	33	33	6	18	11	2	0	119	125	61	48	54	54	54	12	22	83	77	0	-0.015	-0.014	0.070	0.082	4.843	-0.002	0.000	80	472	100	64	70	Error	-1	65	-1	71	2538	9988	-0.167	5.917	0	0	0
3	22	1	"Hy3"	"13138"	16990	5420	100	33	32	6	18	33	33	33	6	18	7	1	0	659	768	737	95	53	53	54	12	22	73	70	0	0.000	-0.001	0.008	0.024	14.693	0.000	0.000	80	503	100	606	714	Error	0	606	-1	715	2585	61406	-0.167	59.500	0	0	0
3	1	2	"hsa-miR-361-5p"	"14301"	13210	5620	100	36	35	5	14	34	34	34	6	17	13	0	0	1371	1019	603	59	55	55	55	10	18	91	87	0	0.002	0.001	0.005	0.011	7.002	0.000	0.001	80	494	100	1318	965	-9.362	2	1316	1	964	2772	81559	0.167	96.400	0	0	0
3	2	2	"spike_control_v2_40"	"29001"	13400	5630	100	33	33	5	15	34	34	34	6	17	12	0	0	368	322	116	36	55	55	56	11	19	96	95	0	-0.003	-0.004	0.019	0.022	3.639	-0.002	0.004	80	448	100	312	266	Error	-1	313	-1	267	2673	25730	-0.167	24.182	0	0	0
3	3	2	"hsa-miR-1229-3p"	"46689"	13570	5620	100	34	35	6	17	33	33	34	6	17	11	6	0	105	101	31	30	55	55	56	11	19	81	75	0	0.020	0.043	0.087	0.097	3.188	0.026	0.013	80	457	100	51	48	-5.644	1	50	2	46	2766	8053	0.167	4.091	0	0	0
3	4	2	"hsa-miR-1324"	"46647"	13750	5620	100	34	34	5	14	33	33	33	6	18	12	2	0	56	55	11	20	55	55	55	11	20	15	3	0	1.000	100000.000	0.250	0.326	3.088	0.102	0.017	80	461	100	2	1	0.000	1	1	1	0	2732	4412	0.167	0.000	0	0	0
3	5	2	""	"23524"	13930	5620	100	34	35	5	14	33	33	33	6	18	16	2	0	154	147	44	29	54	54	55	11	20	91	87	0	0.010	0.022	0.048	0.040	2.977	0.011	0.009	80	450	100	101	95	-6.644	1	100	2	93	2770	11796	0.333	8.364	0	0	0
3	6	2	""	"42611"	14100	5620	100	34	34	5	14	33	33	34	6	17	12	1	0	46	49	14	28	54	54	55	11	20	8	5	0	-0.125	-0.200	0.369	0.401	2.911	0.082	0.023	80	451	100	-7	-4	Error	1	-8	1	-5	2708	3928	0.000	-0.545	0	0	0
3	7	2	"hsa-miR-744-3p"	"42970"	14280	5620	100	34	33	6	18	33	33	33	6	18	11	1	0	63	63	14	22	54	54	55	11	20	41	17	0	0.111	0.000	0.421	0.355	3.105	0.107	0.032	80	463	100	10	9	-3.170	1	9	0	9	2631	5072	0.000	0.727	0	0	0
3	8	2	"hsa-miR-574-5p"	"27740"	14460	5620	100	33	33	6	18	33	33	33	6	18	10	1	0	1160	2205	2216	100	55	55	55	11	20	66	61	0	0.000	0.000	0.007	0.020	24.776	0.000	0.001	80	469	100	1105	2150	Error	0	1105	0	2150	2622	176378	0.000	195.455	0	0	0
3	9	2	""	"46228"	14640	5630	100	33	33	6	18	33	33	33	6	18	15	0	0	555	412	299	72	56	56	56	11	19	72	71	0	0.000	0.000	0.018	0.041	8.263	0.001	0.000	80	459	100	499	356	Error	0	499	0	356	2639	32924	0.000	32.364	0	0	0
3	10	2	""	"11215"	14820	5620	100	32	33	5	15	33	33	33	6	18	10	1	0	59	61	14	22	55	55	55	12	21	27	8	0	-0.250	0.000	0.547	0.482	3.190	0.043	0.005	80	462	100	3	6	Error	-1	4	0	6	2615	4855	0.000	0.500	0	0	0
3	11	2	""	"11246"	15000	5620	100	33	33	5	15	33	33	33	6	18	8	0	0	268	244	123	50	54	54	55	11	20	86	81	0	0.000	0.000	0.020	0.025	3.879	0.000	0.000	80	472	100	214	190	Error	0	214	0	190	2616	19535	0.000	17.182	0	0	0
3	12	2	""	"17904"	15190	5630	100	32	33	6	18	33	33	33	6	18	17	1	0	335	276	145	52	55	55	55	11	20	82	82	0	-0.004	0.000	0.026	0.032	5.338	0.001	0.000	80	456	100	279	221	Error	-1	280	0	221	2632	22074	0.000	20.091	0	0	0
3	13	2	""	"11273"	15360	5630	100	31	32	7	21	33	33	33	6	18	13	1	0	2543	1976	1380	69	54	54	55	12	21	83	81	0	-0.001	-0.001	0.003	0.008	14.295	0.000	0.002	80	447	100	2487	1921	Error	-2	2489	-1	1922	2586	158086	-0.167	160.083	0	0	0
3	14	2	""	"19583"	15540	5620	100	33	34	7	20	32	32	33	6	18	22	5	0	408	579	524	90	54	54	55	11	20	73	67	0	0.003	0.004	0.014	0.028	12.840	0.000	0.000	80	453	100	355	527	-8.468	1	354	2	525	2690	46296	0.167	47.636	0	0	0
3	15	2	"hsa-miR-509-3p"	"11141"	15720	5620	100	31	32	6	18	33	33	33	6	18	11	0	0	68	70	16	22	55	55	55	10	18	60	36	0	-0.154	-0.067	0.279	0.327	3.688	0.034	0.004	80	461	100	11	14	Error	-2	13	-1	15	2560	5607	-0.167	1.500	0	0	0
3	16	2	"hsa-miR-554"	"42766"	15900	5620	100	31	32	7	21	33	33	33	6	18	17	2	0	60	61	14	22	55	55	55	11	20	30	17	0	-0.400	-0.167	0.641	0.636	2.813	0.169	0.071	80	461	100	3	5	Error	-2	5	-1	6	2585	4900	-0.167	0.545	0	0	0
3	17	2	""	"17896"	16080	5620	100	33	32	6	18	32	32	32	6	18	13	3	0	622	461	344	74	54	54	54	11	20	66	63	0	0.002	0.000	0.012	0.032	11.159	0.002	0.005	80	471	100	569	407	-9.150	1	568	0	407	2593	36912	0.000	37.000	0	0	0
3	18	2	"hsa-miR-1305"	"46501"	16260	5620	100	33	33	7	21	32	32	33	6	18	25	3	0	72	73	19	26	53	53	54	10	18	65	47	0	0.053	0.050	0.304	0.308	3.241	0.089	0.031	80	461	100	20	21	-4.248	1	19	1	20	2608	5849	0.000	1.900	0	0	0
3	19	2	"hsa-miR-551a"	"17272"	16450	5620	100	33	33	6	18	33	33	33	7	21	11	1	0	136	122	50	40	53	53	54	11	20	78	72	0	0.000	0.000	0.065	0.086	3.708	0.022	0.018	80	448	100	83	69	Error	0	83	0	69	2646	9771	0.000	6.182	0	0	0
3	20	2	""	"42479"	16620	5610	100	33	33	6	18	32	32	33	6	18	20	5	0	136	126	67	53	54	54	54	11	20	66	61	0	0.012	0.014	0.091	0.116	6.147	0.013	0.009	80	450	100	83	73	-6.358	1	82	1	72	2641	10050	0.000	6.545	0	0	0
3	21	2	"hsa-miR-424-5p"	"42965"	16810	5610	100	33	32	6	18	33	33	33	6	18	10	1	0	53	54	11	20	54	54	54	11	20	13	2	0	0.000	100000.000	0.733	0.609	3.089	0.107	0.025	80	481	100	-1	-1	Error	0	-1	-1	0	2576	4305	-0.167	0.000	0	0	0
3	22	2	""	"42913"	17000	5620	100	33	33	6	18	33	33	33	6	18	15	2	0	105	103	25	24	54	54	54	11	20	93	87	0	0.000	0.000	0.096	0.082	2.926	0.006	0.001	80	503	100	51	49	Error	0	51	0	49	2615	8201	0.000	4.455	0	0	0
3	1	3	"hsa-miR-922"	"42683"	13220	5810	100	34	34	5	14	34	34	34	6	17	8	0	0	74	71	16	22	56	56	56	11	19	56	38	0	0.000	0.000	0.238	0.221	3.353	0.017	0.001	80	474	100	18	15	Error	0	18	0	15	2712	5700	0.000	1.364	0	0	0
3	2	3	""	"28450"	13400	5810	100	35	34	6	17	34	34	34	5	14	16	6	0	467	380	190	50	55	55	56	11	19	83	81	0	0.002	0.000	0.009	0.014	5.227	0.000	0.000	80	420	100	413	325	-8.687	1	412	0	325	2746	30426	0.000	29.455	0	0	0
3	3	3	"spike_control_v2_37"	"28684"	13570	5820	100	33	33	6	18	34	34	34	5	14	13	1	0	199	168	95	56	57	57	57	11	19	70	65	0	-0.007	-0.009	0.056	0.114	6.732	-0.001	0.000	80	438	100	141	110	Error	-1	142	-1	111	2671	13435	-0.200	10.091	0	0	0
3	4	3	""	"46514"	13750	5810	100	34	35	6	17	34	34	34	6	17	21	2	0	5975	4305	2583	60	56	56	57	15	26	82	82	0	0.000	0.000	0.001	0.003	14.694	0.000	0.010	80	462	100	5919	4250	Error	0	5919	1	4249	2774	344405	0.167	283.200	0	0	0
3	5	3	"hsa-miR-181a-5p"	"42865"	13940	5810	100	35	34	6	17	34	34	34	5	14	16	6	0	3448	2704	1580	58	55	55	56	13	23	91	88	0	0.000	0.000	0.002	0.004	10.782	0.000	0.001	80	462	100	3394	2649	Error	1	3393	0	2649	2724	216286	0.000	203.692	0	0	0
3	6	3	""	"42894"	14120	5810	100	33	32	6	18	34	34	34	6	17	12	0	0	166	149	66	44	55	55	56	11	19	80	75	0	-0.009	-0.021	0.059	0.081	4.556	-0.016	0.020	80	453	100	110	92	Error	-1	111	-2	94	2590	11919	-0.333	8.455	0	0	0
3	7	3	"hsa-miR-302b-5p"	"42667"	14300	5810	100	34	34	5	14	33	33	33	6	18	17	1	0	85	82	21	25	54	54	55	11	20	78	62	0	0.032	0.036	0.117	0.138	3.195	0.063	0.030	80	453	100	32	29	-4.954	1	31	1	28	2743	6586	0.167	2.455	0	0	0
3	8	3	"hsa-miR-130a-3p"	"10138"	14480	5810	100	32	32	6	18	32	32	33	6	18	18	1	0	175	163	51	31	55	55	56	14	25	90	87	0	0.000	0.000	0.048	0.060	4.269	-0.006	0.003	80	453	100	120	108	Error	0	120	0	108	2598	13022	-0.167	7.643	0	0	0
3	9	3	""	"30681"	14660	5810	100	32	33	5	15	33	33	33	6	18	10	0	0	136	126	34	26	54	54	55	12	21	91	86	0	-0.012	0.000	0.050	0.065	2.617	0.008	0.002	80	430	100	81	72	Error	-1	82	0	72	2634	10115	0.000	5.917	0	0	0
3	10	3	""	"30831"	14830	5810	100	33	33	6	18	33	33	33	6	18	7	1	0	50	49	9	18	54	54	55	11	20	3	0	0	0.000	0.000	0.667	0.564	3.472	0.132	0.034	80	440	100	-4	-5	Error	0	-4	0	-5	2621	3931	0.000	-0.545	0	0	0
3	11	3	"hsa-miR-1298-5p"	"46381"	15010	5810	100	33	33	5	15	33	33	33	6	18	13	1	0	55	54	9	16	54	54	55	11	20	10	1	0	0.000	0.000	0.625	0.657	3.055	0.064	0.005	80	452	100	1	0	Error	0	1	0	0	2648	4298	0.000	-0.091	0	0	0
3	12	3	"hsa-miR-26b-3p"	"42523"	15190	5810	100	33	33	6	18	33	33	33	6	18	13	2	0	51	53	12	22	55	55	56	12	21	12	2	0	0.000	0.000	0.478	0.486	3.350	0.087	0.021	80	442	100	-4	-2	Error	0	-4	0	-2	2676	4233	0.000	-0.250	0	0	0
3	13	3	"hsa-miR-450b-3p"	"42892"	15370	5810	100	33	33	6	18	33	33	32	6	18	13	3	0	52	51	10	19	53	53	55	12	21	6	1	0	0.000	0.000	0.598	0.549	2.972	0.094	0.017	80	459	100	-1	-2	Error	0	-1	0	-2	2614	4118	0.167	-0.333	0	0	0
3	14	3	"ebv-miR-BART9-5p"	"42824"	15550	5810	100	33	33	6	18	33	33	33	6	18	16	2	0	121	109	42	38	54	54	55	11	20	76	68	0	0.000	0.000	0.098	0.099	3.991	0.013	0.005	80	440	100	67	55	Error	0	67	0	55	2623	8688	0.000	4.909	0	0	0
3	15	3	"kshv-miR-K12-4-5p"	"17606"	15720	5810	100	32	32	6	18	32	32	33	6	18	16	1	0	47	48	11	22	55	55	55	10	18	8	1	0	0.000	0.000	0.455	0.484	2.985	0.032	0.002	80	441	100	-8	-7	Error	0	-8	0	-7	2543	3869	-0.167	-0.700	0	0	0
3	16	3	""	"42927"	15900	5810	100	33	33	6	18	32	32	32	6	18	13	2	0	2107	1388	1113	80	55	55	55	11	20	83	75	0	0.000	0.001	0.003	0.009	10.216	0.000	0.001	80	463	100	2053	1334	Error	1	2052	1	1333	2601	111065	0.167	121.182	0	0	0
3	17	3	""	"42861"	16090	5820	100	33	32	6	18	33	33	33	7	21	7	0	0	82	82	26	31	54	54	54	11	20	72	61	0	0.000	-0.036	0.095	0.125	2.985	0.055	0.025	80	461	100	28	27	Error	0	28	-1	28	2562	6550	-0.143	2.545	0	0	0
3	18	3	"hsa-miR-1277-3p"	"46925"	16270	5800	100	33	33	7	21	32	32	33	7	21	16	2	0	47	50	11	22	53	53	54	10	18	10	3	0	-0.167	-0.333	0.526	0.494	2.790	0.210	0.067	80	450	100	-5	-2	Error	1	-6	1	-3	2634	3961	0.000	-0.400	0	0	0
3	19	3	"hsa-miR-1202"	"46832"	16450	5800	100	32	32	7	21	32	32	33	6	18	17	2	0	57	57	12	21	53	53	54	11	20	25	6	0	0.000	0.000	0.500	0.526	2.391	0.226	0.070	80	450	100	4	4	Error	0	4	0	4	2594	4543	-0.167	0.273	0	0	0
3	20	3	""	"42614"	16630	5800	100	32	32	6	18	33	33	33	6	18	11	1	0	71	70	21	30	54	54	55	11	20	57	41	0	-0.059	-0.062	0.222	0.259	2.956	0.048	0.008	80	470	100	16	15	Error	-1	17	-1	16	2540	5614	-0.167	1.364	0	0	0
3	21	3	"hsa-miR-718"	"146064"	16820	5810	100	34	33	6	18	33	33	33	6	18	12	2	0	152	141	40	28	54	54	54	11	20	90	85	0	0.010	0.000	0.044	0.060	4.004	0.009	0.004	80	459	100	99	87	-6.615	1	98	0	87	2621	11242	0.000	7.909	0	0	0
3	22	3	"hsa-miR-1914-5p"	"146091"	16990	5810	100	32	32	6	18	32	32	33	6	18	15	2	0	106	100	37	37	53	53	54	11	20	72	67	0	0.000	0.000	0.116	0.176	4.755	0.021	0.009	80	472	100	53	47	Error	0	53	0	47	2582	7990	-0.167	4.182	0	0	0
3	1	4	"hsa-miR-1307-5p"	"42780"	13210	5990	100	36	36	5	13	35	35	34	5	14	18	2	0	443	457	180	39	55	55	56	14	25	100	100	0	0.003	0.002	0.012	0.011	2.573	0.001	0.002	80	474	100	389	403	-8.600	1	388	1	402	2875	36548	0.400	28.643	0	0	0
3	2	4	""	"145866"	13390	5990	100	32	34	5	14	34	34	34	5	14	20	0	0	48	49	12	24	56	56	57	12	21	5	0	0	0.250	0.000	0.364	0.401	2.775	0.071	0.013	80	460	100	-10	-7	-2.000	-2	-8	0	-7	2692	3887	0.000	-0.667	0	0	0
3	3	4	"SNORD48"	"46205"	13580	6000	100	33	34	6	17	34	34	34	5	14	13	6	0	429	365	151	41	56	56	56	11	19	91	87	0	-0.003	0.000	0.016	0.019	4.084	0.000	0.000	80	442	100	372	309	Error	-1	373	0	309	2688	29234	0.000	28.091	0	0	0
3	4	4	"spike_control_v2_35"	"28568"	13760	6000	100	31	32	6	18	34	34	34	5	14	11	1	0	172	149	72	48	55	55	57	16	28	70	66	0	-0.026	-0.021	0.044	0.095	6.552	-0.013	0.018	80	430	100	114	92	Error	-3	117	-2	94	2578	11883	-0.400	5.750	0	0	0
3	5	4	"spike_control_v2_42"	"29138"	13930	6000	100	33	33	6	18	33	33	34	6	17	17	0	0	238	203	127	62	55	55	56	15	26	67	66	0	0.000	0.000	0.034	0.055	7.001	-0.002	0.001	80	450	100	183	148	Error	0	183	0	148	2669	16252	-0.167	9.800	0	0	0
3	6	4	""	"146192"	14120	6000	100	33	34	5	14	33	33	33	5	15	17	5	0	415	352	139	39	54	54	55	12	21	92	90	0	0.000	0.003	0.015	0.016	3.242	0.005	0.014	80	463	100	361	299	Error	0	361	1	298	2694	28173	0.200	24.750	0	0	0
3	7	4	""	"42802"	14300	6000	100	33	33	6	18	33	33	33	6	18	11	1	0	157	143	44	30	53	53	55	11	20	91	87	0	0.000	0.000	0.050	0.054	3.348	-0.001	0.000	80	440	100	104	90	Error	0	104	0	90	2606	11448	0.000	8.000	0	0	0
3	8	4	""	"145872"	14470	6000	100	34	34	6	17	33	33	33	5	15	23	6	0	55	56	12	21	54	54	55	14	25	15	3	0	1.000	0.500	0.600	0.674	3.258	0.080	0.031	80	440	100	2	3	0.000	1	1	1	2	2687	4447	0.200	0.071	0	0	0
3	9	4	""	"146036"	14650	6000	100	33	33	6	18	33	33	33	6	18	13	2	0	47	48	11	22	55	55	55	11	20	6	1	0	0.000	0.000	0.375	0.384	3.298	0.086	0.020	80	442	100	-8	-7	Error	0	-8	0	-7	2663	3837	0.000	-0.636	0	0	0
3	10	4	""	"146017"	14830	6000	100	32	32	6	18	33	33	33	6	18	12	2	0	198	159	91	57	55	55	55	11	20	71	62	0	-0.007	-0.010	0.054	0.075	6.618	0.005	0.003	80	452	100	142	103	Error	-1	143	-1	104	2595	12754	-0.167	9.455	0	0	0
3	11	4	"spike_control_v2_34"	"28488"	15020	6000	100	32	32	6	18	32	32	33	6	18	11	1	0	346	271	154	56	55	55	54	11	20	78	72	0	0.000	0.000	0.017	0.043	7.834	0.001	0.000	80	462	100	291	216	Error	0	291	0	216	2552	21644	-0.167	19.727	0	0	0
3	12	4	"hsa-miRPlus-B1114"	"145934"	15200	6000	100	32	33	6	18	32	32	32	6	18	17	3	0	1179	830	548	66	54	54	55	12	21	86	80	0	0.000	0.001	0.007	0.015	9.116	0.000	0.001	80	463	100	1125	777	Error	0	1125	1	776	2610	66417	0.167	64.583	0	0	0
3	13	4	"hsa-miR-449c-3p"	"146020"	15390	6020	100	33	33	6	18	32	32	32	6	18	17	5	0	63	65	15	23	54	54	55	11	20	43	22	0	0.111	0.091	0.417	0.457	3.143	0.029	0.002	80	448	100	10	12	-3.170	1	9	1	11	2626	5172	0.167	0.909	0	0	0
3	14	4	"spike_control_v2_40"	"29001"	15560	6000	100	32	32	6	18	32	32	32	6	18	13	1	0	362	288	154	53	56	56	56	11	19	80	78	0	0.000	0.000	0.029	0.045	7.024	-0.002	0.002	80	441	100	306	232	Error	0	306	0	232	2570	23027	0.000	21.091	0	0	0
3	15	4	"spike_control_v2_31"	"28098"	15740	6000	100	34	33	7	21	33	33	33	6	18	20	2	0	207	174	78	44	55	55	55	11	20	81	78	0	0.007	0.000	0.048	0.069	5.227	0.004	0.002	80	453	100	153	119	-7.248	1	152	0	119	2659	13934	0.000	10.818	0	0	0
3	16	4	"hsa_negative_control_1"	"14258"	15920	6000	100	33	33	6	18	32	32	33	6	18	16	1	0	110	108	33	30	55	55	55	11	20	82	81	0	0.018	0.019	0.082	0.099	4.130	0.010	0.002	80	441	100	56	54	-5.781	1	55	1	53	2606	8669	0.000	4.818	0	0	0
3	17	4	""	"145660"	16090	6000	100	33	33	7	21	32	32	33	6	18	18	6	0	1034	735	533	72	54	54	55	13	23	78	75	0	0.001	0.001	0.012	0.024	9.530	0.001	0.001	80	430	100	981	682	-9.937	1	980	1	681	2642	58829	0.000	52.308	0	0	0
3	18	4	"ebv-miR-BART21-3p"	"145990"	16270	6000	100	32	33	7	21	32	32	33	6	18	21	6	0	52	51	9	17	53	53	54	12	22	7	0	0	0.000	-0.500	1.000	0.812	3.814	0.184	0.050	80	450	100	-1	-1	Error	0	-1	1	-2	2627	4099	0.000	-0.250	0	0	0
3	19	4	""	"146003"	16450	6000	100	33	33	7	21	32	32	33	6	18	23	3	0	88	84	26	30	52	52	53	11	20	73	61	0	0.028	0.031	0.178	0.174	3.462	0.053	0.023	80	460	100	37	33	-5.170	1	36	1	32	2615	6738	0.000	2.818	0	0	0
3	20	4	"hsa-miR-516a-3p/hsa-miR-516b-3p"	"145717"	16630	6000	100	32	32	6	18	32	32	33	6	18	16	6	0	64	64	12	18	53	53	55	12	21	40	11	0	0.000	0.000	0.500	0.359	3.212	0.052	0.007	80	450	100	11	11	Error	0	11	0	11	2596	5098	-0.167	0.750	0	0	0
3	21	4	""	"145944"	16810	6000	100	33	33	7	21	33	33	33	6	18	15	5	0	5311	4233	2972	70	54	54	55	12	21	86	85	0	0.000	0.000	0.001	0.003	19.851	0.000	0.002	80	440	100	5257	4179	Error	0	5257	0	4179	2622	338648	0.000	348.167	0	0	0
3	22	4	"ebv-miR-BART2-3p"	"145984"	16980	6000	100	32	33	7	21	33	33	33	6	18	16	3	0	227	183	111	60	52	52	54	15	27	67	63	0	-0.006	0.000	0.048	0.067	5.708	0.001	0.000	80	472	100	174	131	Error	-1	175	0	131	2618	14679	0.000	8.600	0	0	0
3	1	5	""	"145760"	13210	6180	100	33	33	6	18	34	34	35	6	17	11	2	0	66	67	18	26	55	55	56	13	23	48	23	0	-0.091	-0.083	0.300	0.323	3.106	0.014	0.001	80	492	100	10	11	Error	-1	11	-1	12	2653	5334	-0.333	0.846	0	0	0
3	2	5	"hsa-miR-376a-3p"	"146009"	13390	6190	100	35	35	5	14	34	34	34	6	17	13	1	0	65	67	15	22	55	55	56	11	19	47	28	0	0.100	0.083	0.278	0.253	3.518	-0.015	0.001	80	460	100	11	13	-3.322	1	10	1	12	2773	5335	0.167	1.000	0	0	0
3	3	5	"hsa-miR-526b-3p"	"145785"	13570	6180	100	35	34	6	17	34	34	34	5	14	13	2	0	58	58	10	17	55	55	55	11	20	18	2	0	0.333	0.000	0.500	0.570	2.947	0.100	0.070	80	442	100	4	3	-1.585	1	3	0	3	2730	4663	0.000	0.273	0	0	0
3	4	5	"hsa-miR-369-5p"	"145641"	13750	6180	100	34	33	6	18	34	34	34	6	17	10	1	0	51	51	11	21	55	55	56	11	19	7	1	0	0.000	0.250	0.466	0.504	3.248	-0.001	0.000	80	452	100	-4	-5	Error	0	-4	-1	-4	2648	4102	-0.167	-0.455	0	0	0
3	5	5	"spike_control_v2_29"	"27968"	13940	6190	100	34	34	6	17	34	34	33	6	18	8	2	0	337	297	140	47	54	54	55	12	21	90	87	0	0.000	0.000	0.015	0.028	5.427	0.001	0.001	80	426	100	283	243	Error	0	283	0	243	2699	23761	0.167	20.167	0	0	0
3	6	5	"hsa-miR-658"	"145842"	14100	6190	100	34	33	5	15	33	33	33	6	18	8	0	0	61	62	14	22	55	55	55	11	20	31	10	0	0.167	0.000	0.500	0.425	2.320	-0.002	0.000	80	427	100	7	7	-2.585	1	6	0	7	2666	4993	0.000	0.636	0	0	0
3	7	5	"hsa-miR-30a-5p"	"146086"	14290	6190	100	34	33	6	18	33	33	33	6	18	10	1	0	11709	8317	6384	76	56	56	56	11	19	87	83	0	0.000	0.000	0.000	0.002	16.332	0.000	0.000	80	452	100	11654	8261	Error	1	11653	0	8261	2627	665336	0.000	751.000	0	0	0
3	8	5	"hsa-miR-518a-5p/hsa-miR-527"	"145905"	14470	6190	100	33	33	5	15	33	33	33	6	18	10	0	0	259	215	106	49	56	56	56	11	19	80	77	0	0.000	0.000	0.019	0.030	5.879	-0.002	0.001	80	442	100	203	159	Error	0	203	0	159	2626	17193	0.000	14.455	0	0	0
3	9	5	"hsa-miR-548u"	"147854"	14650	6180	100	33	33	5	15	33	33	33	6	18	13	0	0	49	50	11	22	54	54	55	11	20	7	1	0	0.000	0.000	0.433	0.488	3.850	0.065	0.008	80	442	100	-5	-4	Error	0	-5	0	-4	2605	3998	0.000	-0.455	0	0	0
3	10	5	"hsa-miR-3143"	"147835"	14830	6180	100	33	33	6	18	33	33	33	5	15	15	5	0	48	49	9	18	55	55	55	11	20	2	0	0	0.000	0.000	0.500	0.514	3.278	0.072	0.009	80	450	100	-7	-6	Error	0	-7	0	-6	2653	3911	0.000	-0.545	0	0	0
3	11	5	""	"147510"	15010	6190	100	33	33	6	18	33	33	32	6	18	15	3	0	1508	1098	814	74	54	54	54	10	18	86	78	0	0.000	0.000	0.004	0.008	11.516	0.000	0.001	80	452	100	1454	1044	Error	0	1454	0	1044	2619	87871	0.167	104.400	0	0	0
3	12	5	"hsa-miR-4327"	"147796"	15190	6190	100	31	32	6	18	32	32	33	6	18	13	3	0	297	233	132	56	54	54	54	12	22	71	70	0	-0.004	0.000	0.021	0.047	8.218	0.000	0.000	80	452	100	242	179	Error	-1	243	0	179	2583	18670	-0.167	14.917	0	0	0
3	13	5	"hsa-miR-4317"	"147776"	15370	6190	100	32	32	5	15	33	33	33	6	18	8	1	0	1761	1483	1017	68	54	54	55	12	21	87	83	0	-0.001	-0.001	0.003	0.009	9.764	0.000	0.005	80	449	100	1706	1428	Error	-1	1707	-1	1429	2592	118623	-0.167	119.000	0	0	0
3	14	5	"hsv2-miR-H9-3p"	"147840"	15570	6190	100	32	33	6	18	33	33	33	6	18	12	2	0	444	431	96	22	55	55	55	11	20	100	100	0	-0.003	0.000	0.012	0.010	2.287	0.001	0.001	80	458	100	388	376	Error	-1	389	0	376	2627	34441	0.000	34.182	0	0	0
3	15	5	"kshv-miR-K12-7-5p"	"147901"	15740	6190	100	32	32	6	18	33	33	33	6	18	8	5	0	55	54	12	22	54	54	55	12	21	7	3	0	-1.000	100000.000	0.813	0.927	3.334	0.061	0.010	80	428	100	0	-1	Error	-1	1	-1	0	2569	4294	-0.167	-0.083	0	0	0
3	16	5	"hsa-miR-3160-3p"	"147941"	15910	6190	100	33	33	6	18	32	32	33	6	18	20	2	0	103	99	37	37	54	54	54	11	20	73	67	0	0.020	0.022	0.122	0.122	4.103	0.008	0.001	80	450	100	50	46	-5.615	1	49	1	45	2631	7882	0.000	4.091	0	0	0
3	17	5	"hsa-miR-4279"	"147767"	16100	6190	100	34	33	7	21	32	32	33	6	18	21	3	0	526	454	186	40	54	54	55	13	23	92	88	0	0.004	0.002	0.014	0.018	6.164	0.000	0.000	80	440	100	474	401	-7.883	2	472	1	400	2623	36286	0.000	30.692	0	0	0
3	18	5	"hsa-miR-4326"	"147832"	16270	6180	100	33	33	6	18	33	33	33	6	18	15	1	0	70	70	17	24	54	54	55	12	21	55	32	0	0.000	0.000	0.250	0.288	2.917	0.042	0.006	80	430	100	16	16	Error	0	16	0	16	2631	5563	0.000	1.250	0	0	0
3	19	5	"hsa-miR-3201"	"147851"	16450	6190	100	32	32	6	18	33	33	33	6	18	16	0	0	674	761	643	84	54	54	55	11	20	73	67	0	-0.002	-0.001	0.016	0.047	15.688	-0.001	0.005	80	442	100	619	706	Error	-1	620	-1	707	2561	60901	-0.167	64.182	0	0	0
3	20	5	"hsa-miR-4255"	"147706"	16630	6180	100	34	33	7	21	32	32	33	6	18	26	3	0	5972	4386	2731	62	54	54	55	12	21	86	82	0	0.000	0.000	0.001	0.006	20.335	0.000	0.001	80	442	100	5920	4333	Error	2	5918	1	4332	2633	350853	0.000	360.917	0	0	0
3	21	5	"hsa-miR-3169"	"147821"	16810	6190	100	34	33	6	18	33	33	33	6	18	11	0	0	319	256	169	66	54	54	54	12	22	72	68	0	0.004	0.000	0.020	0.048	9.995	0.002	0.002	80	430	100	266	202	-8.050	1	265	0	202	2613	20453	0.000	16.833	0	0	0
3	22	5	"hsa-miR-3138"	"147654"	16980	6190	100	32	32	7	21	33	33	33	6	18	17	2	0	793	818	693	84	53	53	54	19	35	65	65	0	-0.001	-0.001	0.007	0.024	11.754	-0.001	0.003	80	464	100	739	764	Error	-1	740	-1	765	2546	65478	-0.167	40.211	0	0	0
3	1	6	"hsa-miR-4304"	"147623"	13210	6380	100	33	34	5	14	35	35	35	6	17	6	1	0	57	58	11	18	54	54	54	11	20	26	6	0	-0.667	-0.250	0.436	0.460	2.809	-0.006	0.000	80	492	100	1	3	Error	-2	3	-1	4	2741	4614	-0.167	0.364	0	0	0
3	2	6	"hsv2-miR-H7-5p"	"147836"	13390	6380	100	34	34	5	14	34	34	34	6	17	6	0	0	173	144	79	54	55	55	56	12	21	65	63	0	0.000	0.000	0.073	0.084	5.838	-0.008	0.007	80	442	100	118	89	Error	0	118	0	89	2680	11495	0.000	7.333	0	0	0
3	3	6	"hsa-miR-888-3p"	"148683"	13570	6370	100	35	35	6	17	34	34	34	5	14	20	2	0	49	50	11	22	53	53	54	11	20	10	1	0	-0.250	-0.333	0.600	0.499	3.013	0.057	0.008	80	452	100	-3	-2	Error	1	-4	1	-3	2784	4005	0.200	-0.364	0	0	0
3	4	6	"hsa-miR-3939"	"148467"	13750	6370	100	36	35	6	17	34	34	34	6	17	13	5	0	55	54	9	16	53	53	54	10	18	12	0	0	1.000	1.000	0.411	0.435	2.719	0.091	0.011	80	452	100	4	2	0.000	2	2	1	1	2813	4344	0.167	0.000	0	0	0
3	5	6	"spike_control_v1_a"	"14261"	13930	6370	100	35	35	5	14	33	33	33	6	18	17	2	0	49	51	14	27	54	54	54	10	18	11	2	0	-0.400	-0.667	0.583	0.496	3.271	0.006	0.000	80	451	100	-3	-1	Error	2	-5	2	-3	2762	4094	0.333	-0.300	0	0	0
3	6	6	"hsa-miRPlus-K1303*"	"147986"	14110	6370	100	32	33	6	18	34	34	34	6	17	15	0	0	54	54	9	16	54	54	55	10	18	10	0	0	100000.000	100000.000	0.800	0.796	2.795	0.085	0.013	80	442	100	-2	-1	16.610	-2	0	-1	0	2632	4292	-0.167	-0.100	0	0	0
3	7	6	""	"148319"	14290	6370	100	34	34	6	17	33	33	33	6	18	17	2	0	50	51	10	19	54	54	54	11	20	10	0	0	-0.250	-0.333	0.500	0.521	2.853	0.178	0.054	80	442	100	-3	-2	Error	1	-4	1	-3	2690	4101	0.167	-0.273	0	0	0
3	8	6	"hsa-miR-3942-5p"	"148387"	14470	6370	100	33	33	6	18	33	33	33	5	15	15	2	0	51	49	10	20	55	55	55	11	20	2	1	0	0.000	0.000	0.500	0.509	2.906	0.160	0.068	80	442	100	-4	-6	Error	0	-4	0	-6	2635	3904	0.000	-0.545	0	0	0
3	9	6	""	"148658"	14650	6370	100	33	33	5	15	33	33	33	5	15	16	3	0	52	53	9	16	54	54	55	12	21	6	0	0	0.000	0.000	0.667	0.591	2.488	0.132	0.032	80	452	100	-2	-1	Error	0	-2	0	-1	2650	4246	0.000	-0.167	0	0	0
3	10	6	""	"148004"	14830	6380	100	33	33	6	18	33	33	33	6	18	13	1	0	73	72	16	22	54	54	54	11	20	67	37	0	0.000	0.000	0.200	0.240	3.399	0.036	0.006	80	438	100	19	18	Error	0	19	0	18	2614	5741	0.000	1.636	0	0	0
3	11	6	""	"148671"	15000	6380	100	33	33	7	21	32	32	32	6	18	21	2	0	141	121	59	48	55	55	54	10	18	67	61	0	0.012	0.015	0.100	0.154	5.513	0.003	0.000	80	440	100	87	67	-6.426	1	86	1	66	2619	9642	0.167	6.700	0	0	0
3	12	6	"hsa-miR-3941"	"148285"	15190	6380	100	33	33	6	18	33	33	33	6	18	13	1	0	194	172	89	51	54	54	54	11	20	76	73	0	0.000	0.000	0.050	0.064	5.196	0.007	0.007	80	452	100	140	118	Error	0	140	0	118	2614	13778	0.000	10.727	0	0	0
3	13	6	"hsa-miR-3937"	"148466"	15370	6380	100	32	32	6	18	33	33	33	6	18	12	1	0	54	54	12	22	54	54	54	12	22	20	0	0	100000.000	100000.000	0.571	0.682	2.860	0.116	0.025	80	452	100	-1	-1	16.610	-1	0	-1	0	2563	4339	-0.167	0.000	0	0	0
3	14	6	"hsa-miR-483-3p"	"148682"	15560	6380	100	33	33	5	15	33	33	33	6	18	8	2	0	398	334	158	47	55	55	55	11	20	87	85	0	0.000	0.000	0.014	0.025	6.328	0.000	0.000	80	440	100	343	279	Error	0	343	0	279	2650	26736	0.000	25.364	0	0	0
3	15	6	""	"-1"	15730	6380	100	32	32	6	18	33	33	33	6	18	10	3	0	62	68	23	33	55	55	56	13	23	37	20	0	-0.143	-0.077	0.429	0.461	4.441	0.033	0.007	80	430	100	6	12	Error	-1	7	-1	13	2559	5418	-0.167	0.923	0	0	0
3	16	6	"hsa-miR-34b-3p"	"148640"	15910	6380	100	32	32	6	18	33	33	33	6	18	10	1	0	73	73	20	27	55	55	56	13	23	58	38	0	-0.056	-0.056	0.221	0.254	3.088	0.042	0.009	80	452	100	17	17	Error	-1	18	-1	18	2570	5873	-0.167	1.308	0	0	0
3	17	6	"hsa-miR-3651"	"148327"	16090	6370	100	33	33	6	18	33	33	33	6	18	13	2	0	64	64	16	25	54	54	55	11	20	48	20	0	0.000	0.000	0.429	0.448	3.236	0.068	0.014	80	451	100	10	10	Error	0	10	0	10	2655	5145	0.000	0.818	0	0	0
3	18	6	"hsv2-miR-H19"	"147555"	16270	6370	100	32	32	6	18	32	32	33	6	18	20	3	0	49	49	11	22	55	55	55	11	20	5	0	0	0.000	0.000	0.385	0.449	3.329	0.220	0.094	80	452	100	-6	-6	Error	0	-6	0	-6	2580	3898	-0.167	-0.545	0	0	0
3	19	6	""	"148486"	16450	6370	100	33	33	6	18	33	33	33	7	21	10	1	0	53	53	12	22	55	55	55	11	20	16	0	0	0.000	0.000	0.538	0.497	3.528	0.234	0.063	80	442	100	-2	-2	Error	0	-2	0	-2	2621	4267	0.000	-0.182	0	0	0
3	20	6	""	"148279"	16630	6370	100	33	33	6	18	33	33	33	6	18	15	5	0	53	55	12	21	55	55	54	12	22	13	1	0	0.000	0.000	0.583	0.626	3.216	0.192	0.065	80	452	100	-2	0	Error	0	-2	0	0	2611	4369	0.000	0.083	0	0	0
3	21	6	""	"148035"	16810	6370	100	33	33	6	18	33	33	33	6	18	11	2	0	665	523	359	68	55	55	54	11	20	78	75	0	0.000	0.000	0.010	0.020	7.976	0.001	0.003	80	460	100	610	468	Error	0	610	0	468	2600	41813	0.000	42.636	0	0	0
3	22	6	""	"148158"	17010	6370	100	32	32	6	18	33	33	33	6	18	17	1	0	98	98	19	19	53	53	54	12	22	96	83	0	-0.022	-0.022	0.094	0.091	2.509	0.031	0.010	80	484	100	44	44	Error	-1	45	-1	45	2594	7844	-0.167	3.667	0	0	0
3	1	7	""	"148611"	13220	6570	100	34	34	5	14	35	35	34	5	14	11	2	0	219	186	95	51	53	53	54	10	18	85	80	0	-0.006	-0.008	0.035	0.054	6.561	-0.004	0.003	80	474	100	165	132	Error	-1	166	-1	133	2713	14882	0.000	13.200	0	0	0
3	2	7	""	"148615"	13400	6560	100	35	34	5	14	34	34	34	5	14	13	2	0	57	57	11	19	54	54	56	12	21	21	1	0	0.333	0.000	0.429	0.495	3.623	0.011	0.000	80	442	100	4	3	-1.585	1	3	0	3	2733	4551	0.000	0.083	0	0	0
3	3	7	"hsa-miR-203b-3p"	"148012"	13580	6560	100	35	35	6	17	34	34	34	6	17	16	2	0	64	64	14	21	54	54	55	12	21	45	16	0	0.100	0.100	0.348	0.347	3.779	-0.013	0.001	80	452	100	11	11	-3.322	1	10	1	10	2808	5148	0.167	0.750	0	0	0
3	4	7	""	"148070"	13760	6560	100	34	35	5	14	33	33	33	5	15	23	3	0	46	48	12	25	53	53	54	11	20	8	2	0	-0.143	-0.400	0.374	0.449	3.345	0.056	0.011	80	452	100	-6	-3	Error	1	-7	2	-5	2771	3816	0.400	-0.545	0	0	0
3	5	7	""	"148582"	13940	6570	100	34	34	5	14	33	33	33	6	18	12	1	0	81	79	18	22	53	53	54	10	18	76	62	0	0.036	0.038	0.182	0.186	2.727	0.034	0.009	80	461	100	29	27	-4.807	1	28	1	26	2700	6359	0.167	2.500	0	0	0
3	6	7	""	"148528"	14120	6560	100	33	33	6	18	33	33	33	6	18	13	1	0	221	202	72	35	54	54	56	21	37	88	83	0	0.000	0.000	0.029	0.028	3.003	0.001	0.000	80	452	100	167	148	Error	0	167	0	148	2647	16131	0.000	6.952	0	0	0
3	7	7	""	"148578"	14300	6560	100	32	32	6	18	33	33	33	6	18	12	0	0	55	57	14	24	54	54	54	11	20	25	11	0	-1.000	-0.333	0.500	0.528	3.549	0.005	0.000	80	452	100	0	2	Error	-1	1	-1	3	2558	4575	-0.167	0.273	0	0	0
3	8	7	""	"148130"	14480	6560	100	33	33	6	18	33	33	33	6	18	16	3	0	51	50	9	18	54	54	55	11	20	5	0	0	0.000	0.000	1.000	0.917	2.821	0.008	0.000	80	434	100	-3	-4	Error	0	-3	0	-4	2647	4035	0.000	-0.455	0	0	0
3	9	7	""	"148258"	14640	6560	100	32	32	6	18	32	32	32	6	18	16	0	0	416	323	215	66	53	53	54	12	22	72	70	0	0.000	0.000	0.018	0.044	8.267	-0.003	0.008	80	453	100	363	270	Error	0	363	0	270	2595	25878	0.000	22.417	0	0	0
3	10	7	""	"148283"	14840	6560	100	33	33	6	18	32	32	32	6	18	17	2	0	53	53	11	20	54	54	55	12	21	10	2	0	-1.000	-1.000	0.667	0.581	3.039	0.085	0.023	80	460	100	0	0	Error	1	-1	1	-1	2649	4258	0.167	-0.167	0	0	0
3	11	7	""	"148067"	15020	6560	100	34	33	6	18	32	32	32	6	18	15	1	0	47	48	10	20	53	53	54	10	18	10	0	0	-0.333	-0.200	0.608	0.570	3.134	0.088	0.015	80	430	100	-4	-4	Error	2	-6	1	-5	2617	3874	0.167	-0.600	0	0	0
3	12	7	"hsa-miR-216a-3p"	"148172"	15190	6560	100	33	32	6	18	33	33	33	6	18	12	1	0	826	627	383	61	53	53	54	10	18	86	81	0	0.000	-0.002	0.008	0.023	9.374	-0.001	0.001	80	448	100	773	573	Error	0	773	-1	574	2591	50137	-0.167	57.300	0	0	0
3	13	7	""	"148689"	15390	6560	100	32	32	6	18	33	33	33	6	18	15	0	0	95	93	20	21	54	54	55	12	21	90	77	0	-0.024	-0.026	0.133	0.133	3.192	0.018	0.004	80	460	100	40	38	Error	-1	41	-1	39	2582	7424	-0.167	3.167	0	0	0
3	14	7	""	"148191"	15570	6560	100	32	32	6	18	32	32	33	6	18	10	5	0	56	58	10	17	55	55	55	11	20	22	3	0	0.000	0.000	0.500	0.559	3.003	0.128	0.023	80	439	100	1	3	Error	0	1	0	3	2564	4613	-0.167	0.273	0	0	0
3	15	7	""	"148094"	15740	6560	100	32	32	6	18	32	32	33	6	18	12	2	0	933	768	344	44	56	56	56	11	19	88	83	0	0.000	0.000	0.007	0.009	7.643	0.000	0.000	80	430	100	877	712	Error	0	877	0	712	2566	61415	-0.167	64.727	0	0	0
3	16	7	""	"148419"	15920	6570	100	32	32	6	18	33	33	33	6	18	10	1	0	43	47	11	23	55	55	55	11	20	7	0	0	0.083	0.125	0.286	0.265	2.678	0.080	0.030	80	442	100	-13	-9	-3.585	-1	-12	-1	-8	2561	3725	-0.167	-0.727	0	0	0
3	17	7	""	"148503"	16100	6570	100	33	33	6	18	32	32	33	6	18	15	5	0	324	267	144	53	54	54	55	11	20	81	75	0	0.004	0.005	0.021	0.045	6.892	0.003	0.002	80	439	100	271	214	-8.077	1	270	1	213	2639	21391	0.000	19.273	0	0	0
3	18	7	""	"148605"	16270	6560	100	32	32	6	18	32	32	33	7	21	13	1	0	59	59	11	18	55	55	54	10	18	28	8	0	0.000	0.000	0.450	0.492	2.773	0.136	0.021	80	440	100	4	4	Error	0	4	0	4	2575	4719	-0.143	0.500	0	0	0
3	19	7	""	"148025"	16450	6560	100	33	33	7	21	32	32	32	6	18	21	6	0	46	47	11	23	55	55	55	11	20	5	2	0	-0.111	-0.125	0.440	0.480	3.057	0.132	0.023	80	452	100	-8	-7	Error	1	-9	1	-8	2606	3738	0.167	-0.727	0	0	0
3	20	7	"hsa-miR-486-3p"	"148661"	16630	6560	100	33	33	6	18	33	33	33	6	18	12	2	0	894	728	416	57	55	55	55	11	20	88	81	0	0.000	0.000	0.006	0.012	8.864	0.001	0.002	80	462	100	839	673	Error	0	839	0	673	2604	58203	0.000	61.182	0	0	0
3	21	7	""	"148429"	16820	6560	100	33	33	6	18	32	32	33	6	18	16	2	0	2589	2333	1123	48	55	55	54	11	20	93	92	0	0.000	0.000	0.002	0.003	8.908	0.000	0.000	80	450	100	2535	2279	Error	1	2534	1	2278	2622	186619	0.000	207.182	0	0	0
3	22	7	""	"148407"	16990	6550	100	32	33	6	18	32	32	33	6	18	26	2	0	50	51	11	21	54	54	54	12	22	6	1	0	0.000	-0.333	0.474	0.519	3.557	0.115	0.025	80	471	100	-4	-2	Error	0	-4	1	-3	2656	4102	0.000	-0.250	0	0	0
3	1	8	""	"148442"	13220	6750	100	33	33	5	15	34	34	34	6	17	11	0	0	780	664	293	44	54	54	54	10	18	88	87	0	-0.001	-0.002	0.008	0.014	7.284	-0.001	0.004	80	482	100	725	609	Error	-1	726	-1	610	2677	53148	-0.167	61.000	0	0	0
3	2	8	""	"42499"	13400	6750	100	35	35	5	14	34	34	34	5	14	22	2	0	637	628	71	11	54	54	55	11	20	100	100	0	0.002	0.002	0.009	0.007	2.262	0.003	0.014	80	460	100	584	575	-9.187	1	583	1	574	2784	50243	0.200	52.091	0	0	0
3	3	8	"hsa-miR-181c-3p"	"145759"	13580	6750	100	33	33	5	15	34	34	34	5	14	13	1	0	59	59	10	16	54	54	55	11	20	30	5	0	-0.200	-0.200	0.818	0.837	4.249	-0.008	0.000	80	460	100	4	4	Error	-1	5	-1	5	2635	4745	-0.200	0.364	0	0	0
3	4	8	"hsa-miR-450a-5p"	"17835"	13760	6750	100	33	33	6	18	34	34	34	6	17	10	0	0	79	81	26	32	54	54	55	11	20	65	56	0	-0.040	-0.037	0.203	0.229	3.553	-0.003	0.000	80	462	100	24	26	Error	-1	25	-1	27	2652	6500	-0.167	2.364	0	0	0
3	5	8	"hsa-miR-532-3p"	"42732"	13950	6760	100	33	33	5	15	34	34	33	6	18	7	2	0	106	101	33	32	53	53	54	10	18	81	72	0	-0.019	-0.021	0.086	0.192	6.337	-0.006	0.001	80	440	100	52	47	Error	-1	53	-1	48	2658	8101	0.000	4.700	0	0	0
3	6	8	"hsa-miR-33b-3p"	"145734"	14120	6750	100	32	33	6	18	33	33	33	6	18	10	1	0	53	52	9	17	53	53	55	21	38	1	0	0	100000.000	0.000	0.800	0.645	2.826	0.126	0.021	80	440	100	-1	-1	16.610	-1	0	0	-1	2616	4183	0.000	-0.143	0	0	0
3	7	8	"hsa-miR-892b"	"42493"	14300	6750	100	33	33	5	15	33	33	33	6	18	12	0	0	51	51	10	19	55	55	55	11	20	7	0	0	0.000	0.000	0.500	0.477	2.852	0.109	0.024	80	461	100	-4	-4	Error	0	-4	0	-4	2626	4062	0.000	-0.364	0	0	0
3	8	8	"hsa-miR-5100"	"168878"	14480	6760	100	34	34	6	17	33	33	33	6	18	16	1	0	359	328	110	33	54	54	55	11	20	96	92	0	0.003	0.004	0.017	0.019	3.727	0.005	0.013	80	438	100	306	275	-8.253	1	305	1	274	2716	26200	0.167	24.818	0	0	0
3	9	8	"hsa-miR-4653-3p"	"168605"	14650	6760	100	33	33	6	18	32	32	33	6	18	18	0	0	76	176	144	81	53	53	54	11	20	55	51	0	0.043	0.008	0.142	0.101	7.186	-0.003	0.003	80	439	100	24	124	-4.524	1	23	1	123	2614	14052	0.000	11.091	0	0	0
3	10	8	"hsa-miR-4494"	"168856"	14830	6750	100	32	32	6	18	32	32	32	6	18	17	1	0	46	47	9	19	53	53	54	12	22	2	0	0	0.000	0.000	0.683	0.709	2.733	0.111	0.032	80	471	100	-7	-6	Error	0	-7	0	-6	2580	3780	0.000	-0.583	0	0	0
3	11	8	"hsa-miR-5585-3p"	"168558"	15020	6750	100	32	32	6	18	32	32	32	6	18	15	1	0	89	87	23	26	53	53	54	11	20	86	71	0	0.000	0.000	0.146	0.149	3.818	0.009	0.001	80	462	100	36	34	Error	0	36	0	34	2579	6969	0.000	3.000	0	0	0
3	12	8	"hsa-miR-5696"	"168700"	15200	6750	100	33	33	6	18	32	32	33	6	18	16	2	0	116	115	19	16	52	52	53	11	20	100	97	0	0.016	0.016	0.083	0.069	2.217	0.004	0.001	80	452	100	65	64	-6.000	1	64	1	63	2603	9231	0.000	5.636	0	0	0
3	13	8	"hsa-miR-4794"	"168829"	15380	6750	100	32	32	5	15	33	33	33	6	18	10	1	0	49	50	10	20	53	53	54	11	20	5	0	0	0.250	0.333	0.387	0.456	3.152	0.060	0.007	80	452	100	-5	-4	-2.000	-1	-4	-1	-3	2560	3960	-0.167	-0.364	0	0	0
3	14	8	"hsa-miR-4666a-3p"	"168602"	15560	6760	100	33	32	6	18	32	32	33	6	18	18	1	0	175	158	66	41	54	54	54	11	20	83	80	0	0.008	0.000	0.043	0.056	5.169	-0.002	0.000	80	439	100	122	104	-6.919	1	121	0	104	2582	12666	-0.167	9.455	0	0	0
3	15	8	"hsa-miR-3978"	"168894"	15730	6750	100	32	32	6	18	32	32	32	6	18	17	1	0	42	44	10	22	54	54	55	11	20	5	0	0	0.000	0.000	0.417	0.355	2.771	0.070	0.012	80	440	100	-12	-10	Error	0	-12	0	-10	2570	3484	0.000	-1.000	0	0	0
3	16	8	"hsa-miR-4491"	"168918"	15910	6750	100	33	33	6	18	32	32	32	6	18	17	7	0	64	64	14	21	53	53	54	11	20	48	18	0	0.091	0.091	0.409	0.352	2.764	0.109	0.030	80	442	100	12	12	-3.459	1	11	1	11	2668	5120	0.167	0.909	0	0	0
3	17	8	"hsa-miR-506-5p"	"168704"	16090	6750	100	31	32	6	18	32	32	32	6	18	15	2	0	72	71	20	28	54	54	54	11	20	60	46	0	-0.056	0.000	0.214	0.262	3.637	0.064	0.024	80	452	100	17	17	Error	-1	18	0	17	2557	5678	0.000	1.545	0	0	0
3	18	8	"hsa-miR-296-5p"	"168708"	16280	6750	100	32	32	7	21	32	32	33	6	18	17	5	0	861	752	279	37	53	53	54	10	18	100	100	0	0.000	0.000	0.007	0.007	2.889	0.000	0.000	80	462	100	808	699	Error	0	808	0	699	2582	60147	-0.167	69.800	0	0	0
3	19	8	"hsa-miR-4796-5p"	"168621"	16460	6750	100	32	33	7	21	32	32	32	6	18	13	3	0	133	123	41	33	54	54	54	10	18	86	81	0	0.000	0.014	0.073	0.084	4.515	0.011	0.004	80	440	100	79	70	Error	0	79	1	69	2621	9817	0.167	6.900	0	0	0
3	20	8	"hsa-miR-4694-5p"	"168670"	16630	6750	100	32	33	7	21	32	32	33	6	18	21	6	0	58	58	11	18	55	55	55	11	20	22	5	0	0.000	0.333	0.714	0.709	3.074	0.050	0.002	80	440	100	3	4	Error	0	3	1	3	2616	4650	0.000	0.273	0	0	0
3	21	8	"hsa-miR-4681"	"168767"	16810	6750	100	32	32	7	21	32	32	33	7	21	16	3	0	53	53	12	22	55	55	54	11	20	15	2	0	0.000	0.000	0.563	0.637	3.533	0.191	0.052	80	463	100	-2	-2	Error	0	-2	0	-2	2575	4201	-0.143	-0.091	0	0	0
3	22	8	"hsa-miR-3150b-5p"	"168594"	17000	6750	100	32	32	6	18	32	32	33	6	18	17	1	0	504	472	116	24	54	54	54	11	20	98	96	0	0.000	0.000	0.011	0.011	2.510	-0.001	0.000	80	511	100	450	418	Error	0	450	0	418	2555	37792	-0.167	38.000	0	0	0
3	1	9	"hsa-miR-4532"	"168844"	13220	6950	100	34	34	6	17	34	34	34	6	17	12	2	0	6279	4516	2664	58	54	54	54	10	18	97	97	0	0.000	0.000	0.001	0.002	8.187	0.000	0.003	80	482	100	6225	4462	Error	0	6225	0	4462	2737	361254	0.000	446.200	0	0	0
3	2	9	"hsa-miR-4528"	"168975"	13400	6950	100	35	35	6	17	34	34	34	6	17	13	2	0	56	56	11	19	55	55	56	11	19	12	2	0	1.000	1.000	0.433	0.431	3.411	0.094	0.019	80	450	100	2	2	0.000	1	1	1	1	2762	4485	0.167	0.000	0	0	0
3	3	9	"hsa-miR-2682-3p"	"168570"	13580	6950	100	33	32	6	18	34	34	34	5	14	8	1	0	98	96	29	30	54	54	55	11	20	78	68	0	-0.023	-0.048	0.066	0.107	4.759	-0.018	0.006	80	438	100	43	40	Error	-1	44	-2	42	2575	7670	-0.400	3.727	0	0	0
3	4	9	"hsa-miR-3129-3p"	"168649"	13750	6940	100	33	34	5	14	34	34	34	5	14	13	2	0	46	48	11	22	55	55	55	10	18	3	2	0	0.111	0.000	0.425	0.458	3.470	0.088	0.017	80	440	100	-10	-7	-3.170	-1	-9	0	-7	2681	3801	0.000	-0.700	0	0	0
3	5	9	"hsa-miR-3618"	"168786"	13930	6940	100	34	34	5	14	33	33	33	6	18	12	0	0	58	58	10	17	55	55	55	10	18	18	3	0	0.333	0.333	0.500	0.526	4.006	0.035	0.002	80	461	100	4	4	-1.585	1	3	1	3	2690	4613	0.167	0.300	0	0	0
3	6	9	"hsa-miR-3972"	"169074"	14120	6940	100	33	33	6	18	33	33	33	5	15	11	2	0	298	273	80	29	54	54	54	10	18	97	96	0	0.000	0.000	0.014	0.017	2.334	-0.006	0.011	80	458	100	244	219	Error	0	244	0	219	2602	21830	0.000	21.900	0	0	0
3	7	9	"hsa-miR-4783-3p"	"169106"	14290	6950	100	32	33	6	18	33	33	33	6	18	16	0	0	124	114	44	38	54	54	55	13	23	76	72	0	-0.014	0.000	0.126	0.138	3.759	-0.009	0.003	80	439	100	69	60	Error	-1	70	0	60	2627	9136	0.000	4.538	0	0	0
3	8	9	"hsa-miR-4639-5p"	"169071"	14470	6940	100	33	33	5	15	33	33	33	6	18	8	0	0	71	73	17	23	54	54	55	12	21	61	36	0	0.000	0.000	0.204	0.192	3.440	0.057	0.016	80	442	100	17	19	Error	0	17	0	19	2641	5800	0.000	1.500	0	0	0
3	9	9	"hsa-miR-4637"	"168984"	14650	6940	100	31	32	6	18	33	33	33	6	18	10	1	0	43	43	10	23	54	54	54	11	20	3	0	0	0.182	0.091	0.402	0.420	2.715	0.102	0.032	80	452	100	-13	-12	-2.459	-2	-11	-1	-11	2545	3436	-0.167	-1.000	0	0	0
3	10	9	"hsa-miR-4733-3p"	"169265"	14840	6950	100	32	32	5	15	32	32	33	6	18	8	1	0	214	206	50	24	53	53	54	10	18	97	96	0	0.000	0.000	0.021	0.025	2.901	-0.009	0.012	80	459	100	161	153	Error	0	161	0	153	2531	16500	-0.167	15.200	0	0	0
3	11	9	"hsa-miR-4790-3p"	"169099"	15010	6940	100	32	33	5	15	32	32	32	6	18	12	0	0	46	45	11	24	52	52	54	11	20	1	0	0	0.000	-0.143	0.286	0.364	3.548	0.082	0.021	80	440	100	-6	-6	Error	0	-6	1	-7	2608	3575	0.167	-0.818	0	0	0
3	12	9	"hsa-miR-5047"	"169201"	15190	6940	100	33	32	5	15	32	32	33	6	18	10	0	0	53	54	10	18	53	53	54	11	20	15	2	0	100000.000	0.000	0.750	0.722	3.449	0.139	0.031	80	462	100	1	1	16.610	1	0	0	1	2592	4280	-0.167	0.000	0	0	0
3	13	9	"hsa-miR-382-3p"	"169132"	15380	6940	100	33	33	5	15	32	32	33	6	18	18	0	0	80	80	20	25	54	54	54	11	20	73	61	0	0.038	0.038	0.143	0.155	2.677	0.034	0.008	80	450	100	27	27	-4.700	1	26	1	26	2611	6388	0.000	2.364	0	0	0
3	14	9	"hsa-miR-5687"	"169122"	15550	6940	100	32	33	6	18	32	32	33	6	18	16	1	0	51	49	10	20	53	53	54	10	18	6	0	0	0.000	-0.250	0.867	0.791	3.557	0.069	0.009	80	430	100	-2	-3	Error	0	-2	1	-4	2604	3952	0.000	-0.500	0	0	0
3	15	9	"hsa-miR-3064-5p"	"169227"	15730	6940	100	33	33	6	18	32	32	33	6	18	16	1	0	56	56	10	17	53	53	54	11	20	13	3	0	0.333	0.333	0.667	0.557	3.077	0.044	0.004	80	452	100	4	4	-1.585	1	3	1	3	2620	4443	0.000	0.182	0	0	0
3	16	9	"hsa-miR-4692"	"169289"	15910	6940	100	32	32	6	18	33	33	33	6	18	11	0	0	357	301	151	50	53	53	54	11	20	82	81	0	-0.003	-0.004	0.019	0.032	7.340	-0.001	0.001	80	440	100	303	247	Error	-1	304	-1	248	2553	24114	-0.167	22.455	0	0	0
3	17	9	"hsa-miR-4503"	"169308"	16080	6940	100	32	32	6	18	33	33	33	6	18	15	3	0	83	115	70	60	53	53	55	14	25	57	51	0	-0.033	-0.016	0.134	0.145	4.774	0.005	0.001	80	458	100	29	61	Error	-1	30	-1	62	2583	9198	-0.167	4.286	0	0	0
3	18	9	""	"-1"	16280	6940	100	33	33	6	18	33	33	33	7	21	10	1	0	313	283	91	32	54	54	54	14	25	95	91	0	0.000	0.000	0.015	0.020	4.593	0.002	0.001	80	470	100	259	229	Error	0	259	0	229	2643	22661	0.000	16.357	0	0	0
3	19	9	"hsa-miR-4445-3p"	"169172"	16460	6940	100	32	32	6	18	32	32	33	7	21	12	1	0	170	159	53	33	54	54	54	11	20	91	82	0	0.000	0.000	0.055	0.068	4.026	-0.001	0.000	80	452	100	116	105	Error	0	116	0	105	2575	12689	-0.143	9.545	0	0	0
3	20	9	"hsa-miR-4518"	"169199"	16640	6940	100	32	33	6	18	32	32	33	6	18	17	2	0	59	59	13	22	54	54	54	11	20	27	11	0	0.000	0.200	0.375	0.468	2.980	0.127	0.021	80	462	100	5	6	Error	0	5	1	5	2603	4734	0.000	0.455	0	0	0
3	21	9	"hsa-miR-642b-5p"	"169034"	16830	6940	100	32	32	6	18	32	32	33	7	21	11	3	0	691	636	184	28	54	54	54	12	22	97	97	0	0.000	0.000	0.008	0.009	3.898	-0.002	0.005	80	452	100	637	582	Error	0	637	0	582	2571	50843	-0.143	48.500	0	0	0
3	22	9	"hsa-miR-5590-3p"	"169173"	17000	6950	100	34	33	6	18	33	33	33	7	21	10	0	0	79	79	22	27	53	53	54	11	20	76	57	0	0.038	0.000	0.156	0.167	3.131	0.033	0.007	80	470	100	27	26	-4.700	1	26	0	26	2649	6359	0.000	2.273	0	0	0
3	1	10	"Empty"	"0"	13210	7130	100	34	35	5	14	34	34	34	5	14	12	1	0	52	54	10	18	54	54	55	11	20	13	3	0	0.000	100000.000	0.472	0.574	2.546	0.064	0.011	80	483	100	-2	1	Error	0	-2	1	0	2772	4335	0.200	-0.091	0	0	0
3	2	10	"hsa-miR-4766-3p"	"169231"	13390	7130	100	34	34	5	14	34	34	34	5	14	11	2	0	65	65	13	20	54	54	55	11	20	48	17	0	0.000	0.000	0.250	0.281	2.866	-0.058	0.012	80	451	100	11	11	Error	0	11	0	11	2685	5192	0.000	0.909	0	0	0
3	3	10	"hsa-miR-4676-3p"	"169315"	13570	7130	100	35	35	5	14	34	34	34	6	17	11	0	0	47	48	10	20	54	54	55	11	20	6	2	0	-0.143	-0.167	0.313	0.343	2.903	0.028	0.001	80	451	100	-6	-5	Error	1	-7	1	-6	2795	3850	0.167	-0.636	0	0	0
3	4	10	"hsa-miR-520b/hsa-miR-520c-3p"	"169005"	13750	7130	100	32	33	6	18	34	34	34	5	14	11	2	0	49	50	11	22	54	54	55	11	20	8	1	0	0.400	0.250	0.477	0.452	2.893	0.083	0.024	80	462	100	-7	-5	-1.322	-2	-5	-1	-4	2627	3987	-0.200	-0.455	0	0	0
3	5	10	""	"168580"	13940	7140	100	33	33	5	15	34	34	34	6	17	7	0	0	205	178	76	42	54	54	55	11	20	81	76	0	-0.007	-0.008	0.043	0.078	5.538	0.001	0.000	80	461	100	150	123	Error	-1	151	-1	124	2663	14208	-0.167	11.182	0	0	0
3	6	10	""	"169246"	14120	7140	100	32	32	5	15	33	33	33	6	18	8	0	0	164	155	54	34	53	53	55	11	20	88	85	0	-0.009	-0.010	0.032	0.033	2.227	0.007	0.004	80	438	100	110	101	Error	-1	111	-1	102	2593	12421	-0.167	9.091	0	0	0
3	7	10	""	"169291"	14290	7130	100	31	32	5	15	33	33	33	5	15	11	1	0	353	273	148	54	54	54	55	13	23	81	75	0	-0.007	-0.005	0.020	0.043	6.893	-0.005	0.015	80	440	100	297	218	Error	-2	299	-1	219	2552	21876	-0.200	16.769	0	0	0
3	8	10	""	"168888"	14470	7130	100	33	33	5	15	33	33	33	6	18	8	1	0	47	47	11	23	54	54	55	10	18	5	5	0	0.000	0.000	0.464	0.478	2.762	-0.017	0.001	80	452	100	-7	-7	Error	0	-7	0	-7	2626	3786	0.000	-0.800	0	0	0
3	9	10	"hsa-miRPlus-A1086"	"169416"	14650	7130	100	32	32	6	18	33	33	33	6	18	11	1	0	54	54	11	20	54	54	55	11	20	12	2	0	100000.000	100000.000	0.500	0.535	3.778	0.029	0.002	80	462	100	-1	-1	16.610	-1	0	-1	0	2538	4343	-0.167	-0.091	0	0	0
3	10	10	""	"168913"	14840	7140	100	32	32	5	15	32	32	32	6	18	16	1	0	84	82	19	23	52	52	53	11	20	82	65	0	0.000	0.000	0.175	0.159	3.021	0.026	0.006	80	452	100	32	30	Error	0	32	0	30	2599	6552	0.000	2.636	0	0	0
3	11	10	""	"-1"	15020	7130	100	33	33	5	15	32	32	32	6	18	8	1	0	196	181	54	29	55	55	54	11	20	92	91	0	0.007	0.008	0.029	0.038	3.441	0.004	0.002	80	452	100	142	127	-7.140	1	141	1	126	2608	14458	0.167	11.545	0	0	0
3	12	10	""	"169051"	15200	7130	100	32	32	6	18	32	32	32	6	18	15	3	0	258	224	96	42	54	54	55	11	20	87	85	0	0.000	0.000	0.024	0.037	4.382	0.003	0.002	80	440	100	204	170	Error	0	204	0	170	2583	17927	0.000	15.364	0	0	0
3	13	10	""	"168604"	15370	7130	100	33	32	5	15	33	33	33	6	18	7	0	0	65	66	14	21	53	53	54	11	20	55	22	0	0.000	-0.077	0.269	0.305	3.602	0.099	0.033	80	440	100	12	12	Error	0	12	-1	13	2577	5300	-0.167	1.091	0	0	0
3	14	10	"Empty"	"0"	15550	7130	100	33	33	6	18	33	33	33	6	18	12	2	0	51	53	13	24	53	53	54	11	20	11	1	0	0.000	0.000	0.549	0.551	3.026	0.103	0.017	80	442	100	-2	0	Error	0	-2	0	0	2631	4251	0.000	-0.091	0	0	0
3	15	10	"Empty"	"0"	15730	7130	100	33	33	7	21	33	33	33	6	18	16	3	0	55	55	9	16	53	53	54	12	22	11	0	0	0.000	0.000	0.545	0.545	2.650	0.183	0.046	80	452	100	2	2	Error	0	2	0	2	2665	4362	0.000	0.083	0	0	0
3	16	10	"Empty"	"0"	15910	7130	100	32	32	6	18	33	33	33	6	18	10	1	0	55	54	12	22	54	54	54	11	20	17	3	0	-1.000	100000.000	0.545	0.485	3.210	0.175	0.068	80	452	100	0	-1	Error	-1	1	-1	0	2573	4322	-0.167	0.000	0	0	0
3	17	10	"Empty"	"0"	16090	7130	100	32	33	6	18	32	32	33	6	18	21	1	0	57	55	11	20	54	54	55	11	20	17	2	0	0.000	1.000	0.412	0.531	3.363	0.090	0.013	80	452	100	3	2	Error	0	3	1	1	2622	4434	0.000	0.000	0	0	0
3	18	10	"Empty"	"0"	16270	7130	100	32	32	6	18	32	32	32	6	18	13	2	0	52	52	12	23	55	55	54	11	20	8	3	0	0.000	0.000	0.714	0.684	2.508	0.148	0.032	80	452	100	-3	-3	Error	0	-3	0	-3	2531	4191	0.000	-0.182	0	0	0
3	19	10	"Empty"	"0"	16450	7130	100	32	31	7	22	32	32	33	7	21	12	0	0	52	54	12	22	54	54	54	12	22	13	2	0	0.000	100000.000	0.500	0.606	2.628	0.101	0.014	80	452	100	-2	-1	Error	0	-2	-1	0	2513	4283	-0.286	0.000	0	0	0
3	20	10	"Empty"	"0"	16630	7130	100	32	32	6	18	32	32	33	6	18	18	2	0	52	53	13	24	55	55	55	12	21	11	2	0	0.000	0.000	0.477	0.426	2.287	0.224	0.121	80	452	100	-3	-2	Error	0	-3	0	-2	2575	4270	-0.167	-0.167	0	0	0
3	21	10	"Empty"	"0"	16810	7130	100	33	34	6	17	32	32	33	7	21	13	2	0	55	56	11	19	53	53	53	12	22	20	2	0	0.500	0.667	0.608	0.519	2.741	0.152	0.045	80	453	100	3	5	-1.000	1	2	2	3	2681	4498	0.143	0.250	0	0	0
3	22	10	"Empty"	"0"	16990	7130	100	32	32	6	18	32	32	33	7	21	12	0	0	54	53	12	22	53	53	54	11	20	15	3	0	0.000	0.000	0.598	0.618	3.403	0.188	0.068	80	464	100	1	0	Error	0	1	0	0	2587	4256	-0.143	-0.091	0	0	0
3	1	11	"Empty"	"0"	13220	7330	100	34	33	6	18	34	34	34	5	14	12	1	0	55	55	10	18	54	54	55	10	18	17	6	0	0.000	-1.000	0.545	0.760	2.968	0.104	0.014	80	493	100	1	0	Error	0	1	-1	1	2635	4407	-0.200	0.000	0	0	0
3	2	11	"hsa-miR-425-5p"	"17608"	13400	7330	100	36	35	5	14	34	34	34	5	14	18	3	0	128	120	35	29	55	55	56	12	21	86	81	0	0.027	0.015	0.063	0.076	2.960	0.003	0.000	80	470	100	75	66	-5.190	2	73	1	65	2839	9600	0.200	5.333	0	0	0
3	3	11	"hsa-miR-125b-5p"	"30787"	13580	7330	100	33	33	5	15	34	34	34	6	17	10	1	0	1838	1487	834	56	55	55	56	12	21	91	88	0	-0.001	-0.001	0.003	0.006	12.308	0.000	0.001	80	461	100	1782	1431	Error	-1	1783	-1	1432	2672	118928	-0.167	119.250	0	0	0
3	4	11	"hsa-miR-518e-3p"	"11159"	13760	7320	100	32	33	5	15	34	34	34	6	17	7	0	0	293	253	108	42	54	54	55	12	21	87	81	0	-0.008	-0.005	0.021	0.033	6.317	0.001	0.000	80	448	100	237	198	Error	-2	239	-1	199	2622	20259	-0.167	16.500	0	0	0
3	5	11	""	"11218"	13930	7320	100	33	34	6	17	33	33	33	5	15	23	7	0	65	64	15	23	53	53	55	12	21	48	20	0	0.000	0.091	0.562	0.455	3.303	-0.002	0.000	80	446	100	12	12	Error	0	12	1	11	2686	5152	0.200	0.750	0	0	0
3	6	11	""	"46572"	14110	7320	100	33	33	6	18	33	33	33	5	15	20	2	0	53	54	11	20	55	55	55	12	21	10	1	0	0.000	0.000	0.656	0.649	3.608	0.021	0.001	80	470	100	-2	-1	Error	0	-2	0	-1	2623	4288	0.000	-0.083	0	0	0
3	7	11	"ebv-miR-BART19-5p"	"42613"	14310	7330	100	34	33	6	18	33	33	33	6	18	13	1	0	318	303	70	23	55	55	55	11	20	100	96	0	0.004	0.000	0.019	0.017	2.628	0.002	0.002	80	459	100	264	248	-8.039	1	263	0	248	2653	24205	0.000	22.545	0	0	0
3	8	11	""	"42511"	14480	7320	100	33	32	6	18	33	33	33	6	18	13	0	0	62	61	12	19	55	55	56	12	21	31	5	0	0.000	-0.167	0.500	0.520	4.218	0.036	0.003	80	450	100	7	5	Error	0	7	-1	6	2589	4906	-0.167	0.417	0	0	0
3	9	11	""	"11217"	14660	7320	100	32	33	6	18	33	33	33	5	15	17	2	0	483	425	209	49	54	54	55	11	20	91	87	0	-0.002	0.000	0.013	0.022	6.338	0.000	0.000	80	462	100	428	371	Error	-1	429	0	371	2646	34001	0.000	33.636	0	0	0
3	10	11	""	"46712"	14840	7320	100	33	33	5	15	32	32	33	6	18	11	1	0	55	55	12	21	53	53	54	11	20	22	3	0	0.500	0.500	0.500	0.507	2.955	0.048	0.005	80	452	100	3	3	-1.000	1	2	1	2	2614	4425	0.000	0.091	0	0	0
3	11	11	"ebv-miR-BART1-5p"	"17541"	15020	7320	100	31	32	5	15	32	32	33	6	18	12	0	0	201	180	73	40	55	55	54	12	22	82	82	0	-0.007	0.000	0.039	0.052	5.250	-0.005	0.004	80	468	100	145	125	Error	-1	146	0	125	2559	14387	-0.167	10.500	0	0	0
3	12	11	""	"17596"	15200	7320	100	32	32	6	18	32	32	33	6	18	12	1	0	1571	1275	593	46	54	54	55	13	23	91	91	0	0.000	0.000	0.004	0.004	3.932	-0.001	0.007	80	468	100	1517	1221	Error	0	1517	0	1221	2545	102011	-0.167	93.846	0	0	0
3	13	11	""	"28250"	15380	7320	100	33	32	5	15	33	33	33	6	18	5	0	0	107	103	33	32	53	53	55	12	21	81	76	0	0.000	-0.020	0.081	0.087	3.566	-0.013	0.004	80	456	100	54	49	Error	0	54	-1	50	2565	8231	-0.167	4.000	0	0	0
3	14	11	"hsa-miR-372-3p"	"11084"	15550	7310	100	33	32	6	18	33	33	33	6	18	8	1	0	66	70	21	30	54	54	55	12	21	46	25	0	0.000	-0.062	0.313	0.315	2.847	0.050	0.015	80	446	100	12	15	Error	0	12	-1	16	2581	5594	-0.167	1.250	0	0	0
3	15	11	"ebv-miR-BART16"	"17358"	15730	7320	100	31	32	7	21	32	32	33	6	18	18	3	0	115	104	37	35	55	55	55	12	21	70	63	0	-0.017	0.000	0.121	0.187	5.544	0.008	0.001	80	461	100	59	49	Error	-1	60	0	49	2586	8303	-0.167	4.083	0	0	0
3	16	11	"hsa-miR-592"	"17312"	15910	7320	100	33	33	6	18	33	33	33	6	18	10	1	0	47	47	10	21	55	55	55	12	21	1	0	0	0.000	0.000	0.500	0.510	3.045	0.046	0.006	80	461	100	-8	-8	Error	0	-8	0	-8	2634	3783	0.000	-0.667	0	0	0
3	17	11	"hsa-miR-521"	"11171"	16090	7320	100	33	33	6	18	32	32	33	6	18	17	5	0	75	77	16	20	55	55	55	11	20	75	43	0	0.050	0.045	0.176	0.178	2.928	0.034	0.006	80	461	100	21	23	-4.322	1	20	1	22	2609	6186	0.000	2.000	0	0	0
3	18	11	""	"42803"	16270	7320	100	32	33	6	18	32	32	33	6	18	17	0	0	209	169	85	50	54	54	55	11	20	77	75	0	0.000	0.009	0.041	0.041	3.220	0.006	0.004	80	461	100	155	116	Error	0	155	1	115	2606	13497	0.000	10.364	0	0	0
3	19	11	"hsa-miR-621"	"46301"	16450	7320	100	33	33	6	18	32	32	33	6	18	13	3	0	46	47	11	23	54	54	55	11	20	2	0	0	-0.125	-0.143	0.414	0.451	2.482	0.134	0.035	80	470	100	-7	-6	Error	1	-8	1	-7	2601	3737	0.000	-0.727	0	0	0
3	20	11	""	"14289"	16640	7320	100	32	32	7	21	33	33	33	7	21	7	1	0	73	73	16	21	54	54	55	12	21	63	37	0	-0.053	-0.053	0.260	0.243	3.163	0.050	0.010	80	472	100	18	18	Error	-1	19	-1	19	2543	5828	-0.143	1.500	0	0	0
3	21	11	"hsa-miR-21-3p"	"42524"	16820	7320	100	33	33	7	21	32	32	33	7	21	17	3	0	125	122	43	35	52	52	53	11	20	92	82	0	0.014	0.014	0.067	0.079	2.920	0.009	0.003	80	449	100	74	71	-6.190	1	73	1	70	2634	9738	0.000	6.273	0	0	0
3	22	11	"Empty"	"0"	16990	7310	100	33	33	6	18	33	33	33	6	18	13	3	0	52	53	11	20	53	53	54	12	22	12	2	0	0.000	0.000	0.571	0.580	4.064	0.084	0.006	80	478	100	-1	0	Error	0	-1	0	0	2640	4252	0.000	-0.083	0	0	0
3	1	12	"hsa-miR-361-5p"	"14301"	13210	7520	100	35	36	5	13	34	34	34	5	14	23	6	0	1239	897	644	71	54	54	55	11	20	77	73	0	0.001	0.002	0.006	0.016	11.908	0.001	0.007	80	513	100	1186	845	Error	1	1185	2	843	2848	71744	0.400	76.545	0	0	0
3	2	12	"spike_control_v2_40"	"29001"	13410	7530	100	33	33	6	18	34	34	34	5	14	12	6	0	365	349	92	26	54	54	55	11	20	98	96	0	-0.003	-0.003	0.012	0.014	2.875	-0.004	0.013	80	458	100	310	294	Error	-1	311	-1	295	2637	27936	-0.200	26.727	0	0	0
3	3	12	"hsa-miR-1229-3p"	"46689"	13580	7520	100	34	34	6	17	34	34	34	5	14	15	5	0	95	92	26	28	53	53	55	12	21	80	67	0	0.000	0.000	0.157	0.165	3.555	0.005	0.000	80	449	100	42	39	Error	0	42	0	39	2696	7369	0.000	3.083	0	0	0
3	4	12	"hsa-miR-1324"	"46647"	13760	7520	100	34	34	5	14	34	34	34	5	14	17	1	0	49	49	9	18	53	53	54	11	20	5	0	0	0.000	0.000	0.578	0.524	3.556	0.016	0.001	80	460	100	-4	-4	Error	0	-4	0	-4	2742	3941	0.000	-0.455	0	0	0
3	5	12	""	"23524"	13940	7530	100	35	35	6	17	33	33	33	5	15	23	6	0	117	115	29	25	53	53	54	12	22	95	90	0	0.031	0.032	0.072	0.071	2.783	0.028	0.022	80	458	100	66	64	-5.000	2	64	2	62	2777	9163	0.400	5.083	0	0	0
3	6	12	""	"42611"	14120	7520	100	33	32	6	18	33	33	33	6	18	10	1	0	46	46	10	21	54	54	55	12	21	3	1	0	0.000	0.125	0.389	0.469	3.550	0.048	0.004	80	461	100	-8	-9	Error	0	-8	-1	-8	2596	3677	-0.167	-0.750	0	0	0
3	7	12	"hsa-miR-744-3p"	"42970"	14300	7510	100	32	32	6	18	33	33	33	6	18	12	1	0	60	60	13	21	54	54	54	12	22	30	8	0	-0.167	-0.167	0.500	0.513	3.641	-0.007	0.000	80	434	100	5	5	Error	-1	6	-1	6	2582	4817	-0.167	0.500	0	0	0
3	8	12	"hsa-miR-574-5p"	"27740"	14460	7520	100	34	34	5	14	33	33	33	6	18	12	0	0	1877	2376	2300	96	54	54	55	11	20	71	65	0	0.001	0.000	0.002	0.010	21.963	0.000	0.011	80	438	100	1824	2323	Error	1	1823	1	2322	2710	190067	0.167	211.000	0	0	0
3	9	12	""	"46228"	14640	7520	100	33	33	6	18	33	33	33	5	15	20	2	0	451	374	282	75	53	53	54	12	22	71	65	0	0.000	0.000	0.018	0.026	7.021	0.000	0.000	80	463	100	398	321	Error	0	398	0	321	2621	29895	0.000	26.667	0	0	0
3	10	12	""	"11215"	14820	7520	100	32	32	5	15	32	32	32	6	18	10	1	0	55	56	13	23	54	54	54	10	18	20	6	0	0.000	0.000	0.364	0.352	2.986	0.114	0.029	80	472	100	1	2	Error	0	1	0	2	2563	4506	0.000	0.200	0	0	0
3	11	12	""	"11246"	15010	7530	100	32	33	6	18	32	32	32	6	18	18	2	0	264	227	115	50	54	54	54	11	20	85	82	0	0.000	0.006	0.028	0.039	5.145	0.000	0.000	80	468	100	210	174	Error	0	210	1	173	2622	18161	0.167	15.727	0	0	0
3	12	12	""	"17904"	15190	7530	100	33	32	6	18	32	32	32	6	18	13	1	0	336	267	139	52	54	54	55	13	23	85	77	0	0.004	0.000	0.020	0.035	5.961	0.000	0.000	80	458	100	283	213	-8.140	1	282	0	213	2579	21365	0.000	16.308	0	0	0
3	13	12	""	"11273"	15370	7530	100	33	33	6	18	32	32	32	6	18	18	2	0	2222	1721	1265	73	54	54	55	11	20	81	80	0	0.000	0.001	0.003	0.006	11.757	0.000	0.002	80	446	100	2169	1668	Error	1	2168	1	1667	2617	137693	0.167	151.455	0	0	0
3	14	12	""	"19583"	15540	7520	100	33	33	5	15	32	32	33	6	18	17	0	0	370	533	487	91	55	55	55	12	21	66	61	0	0.003	0.002	0.011	0.019	8.097	0.000	0.000	80	456	100	316	479	-8.299	1	315	1	478	2625	42665	0.000	39.833	0	0	0
3	15	12	"hsa-miR-509-3p"	"11141"	15720	7520	100	32	33	6	18	32	32	33	6	18	20	2	0	58	61	14	22	55	55	55	11	20	37	15	0	0.000	0.167	0.433	0.473	3.700	0.094	0.020	80	461	100	3	7	Error	0	3	1	6	2601	4902	0.000	0.545	0	0	0
3	16	12	"hsa-miR-554"	"42766"	15900	7520	100	32	33	6	18	33	33	33	6	18	17	2	0	58	58	13	22	54	54	55	11	20	26	8	0	-0.250	0.000	0.500	0.500	2.953	0.028	0.001	80	461	100	3	4	Error	-1	4	0	4	2617	4655	0.000	0.273	0	0	0
3	17	12	""	"17896"	16080	7520	100	33	32	6	18	32	32	32	6	18	20	0	0	611	436	330	75	54	54	54	11	20	72	66	0	0.002	0.000	0.015	0.036	9.185	0.000	0.000	80	451	100	558	382	-9.122	1	557	0	382	2584	34852	0.000	34.727	0	0	0
3	18	12	"hsa-miR-1305"	"46501"	16260	7520	100	32	32	6	18	33	33	43	110	255	0	0	0	65	65	18	27	55	55	214	1796	839	0	0	0	-0.100	-0.100	0.289	0.331	2.658	0.081	0.020	80	461	100	9	9	Error	-1	10	-1	10	2577	5195	-0.100	-0.083	0	0	0
3	19	12	"hsa-miR-551a"	"17272"	16450	7520	100	32	33	6	18	33	33	33	6	18	16	1	0	122	112	42	37	55	55	55	12	21	77	68	0	-0.015	0.000	0.098	0.127	3.623	0.023	0.013	80	448	100	66	57	Error	-1	67	0	57	2621	8953	0.000	4.750	0	0	0
3	20	12	""	"42479"	16620	7520	100	32	32	6	18	33	33	33	6	18	11	1	0	123	120	64	53	54	54	55	12	21	62	60	0	-0.014	-0.015	0.091	0.110	4.488	0.006	0.002	80	450	100	68	65	Error	-1	69	-1	66	2572	9628	-0.167	5.417	0	0	0
3	21	12	"hsa-miR-424-5p"	"42965"	16810	7520	100	33	33	7	21	33	33	33	6	18	16	2	0	53	52	12	23	54	54	54	11	20	12	5	0	0.000	0.000	0.569	0.659	3.199	0.195	0.076	80	481	100	-1	-2	Error	0	-1	0	-2	2622	4164	0.000	-0.182	0	0	0
3	22	12	""	"42913"	17000	7520	100	32	32	6	18	33	33	33	6	18	12	2	0	87	83	24	28	54	54	55	11	20	73	65	0	-0.030	-0.034	0.156	0.194	3.314	0.038	0.011	80	510	100	32	28	Error	-1	33	-1	29	2575	6617	-0.167	2.545	0	0	0
3	1	13	"hsa-miR-922"	"42683"	13230	7720	100	34	34	5	14	34	34	35	5	14	11	5	0	70	70	13	18	56	56	56	10	17	57	32	0	0.000	0.000	0.286	0.278	2.586	-0.009	0.000	80	472	100	14	14	Error	0	14	0	14	2708	5637	-0.200	1.400	0	0	0
3	2	13	""	"28450"	13400	7710	100	33	34	5	14	34	34	34	5	14	15	0	0	401	322	165	51	55	55	56	10	17	82	75	0	-0.003	0.000	0.014	0.020	4.425	0.001	0.001	80	418	100	345	267	Error	-1	346	0	267	2700	25740	0.000	26.600	0	0	0
3	3	13	"spike_control_v2_37"	"28684"	13570	7720	100	34	34	6	17	34	34	34	5	14	13	3	0	192	159	97	61	54	54	55	11	20	65	58	0	0.000	0.000	0.034	0.093	8.102	-0.006	0.005	80	439	100	138	105	Error	0	138	0	105	2692	12723	0.000	9.455	0	0	0
3	4	13	""	"46514"	13750	7710	100	34	35	6	17	34	34	34	6	17	18	6	0	5785	4134	2564	62	53	53	55	11	20	88	85	0	0.000	0.000	0.001	0.003	12.162	0.000	0.010	80	471	100	5732	4082	Error	0	5732	1	4081	2813	330747	0.167	370.818	0	0	0
3	5	13	"hsa-miR-181a-5p"	"42865"	13940	7710	100	34	35	5	14	33	33	33	6	18	17	1	0	3552	2626	1602	61	54	54	55	10	18	93	86	0	0.000	0.001	0.002	0.004	9.245	0.000	0.012	80	452	100	3499	2574	Error	1	3498	2	2572	2764	210104	0.333	257.100	0	0	0
3	6	13	""	"42894"	14120	7710	100	34	33	5	15	33	33	33	6	18	12	2	0	192	166	74	44	55	55	55	10	18	81	77	0	0.007	0.000	0.032	0.035	4.127	-0.001	0.000	80	427	100	138	111	-7.098	1	137	0	111	2676	13280	0.000	11.100	0	0	0
3	7	13	"hsa-miR-302b-5p"	"42667"	14280	7720	100	32	33	6	18	33	33	33	6	18	12	2	0	66	67	16	23	54	54	55	10	18	53	37	0	-0.083	0.000	0.308	0.384	3.950	0.024	0.002	80	453	100	11	13	Error	-1	12	0	13	2642	5339	0.000	1.200	0	0	0
3	8	13	"hsa-miR-130a-3p"	"10138"	14480	7710	100	34	34	5	14	33	33	33	5	15	17	2	0	129	122	43	35	54	54	54	11	20	81	77	0	0.013	0.015	0.069	0.085	4.247	0.018	0.015	80	472	100	76	69	-6.229	1	75	1	68	2693	9758	0.200	6.182	0	0	0
3	9	13	""	"30681"	14660	7710	100	33	32	6	18	32	32	33	6	18	15	2	0	116	111	35	31	54	54	54	11	20	85	78	0	0.016	0.000	0.072	0.104	4.398	-0.010	0.003	80	441	100	63	57	-5.954	1	62	0	57	2593	8873	-0.167	5.182	0	0	0
3	10	13	""	"30831"	14830	7710	100	33	33	5	15	33	33	33	6	18	11	0	0	49	49	9	18	53	53	54	10	18	8	0	0	0.000	0.000	0.583	0.614	3.351	0.029	0.001	80	440	100	-4	-4	Error	0	-4	0	-4	2606	3913	0.000	-0.500	0	0	0
3	11	13	"hsa-miR-1298-5p"	"46381"	15010	7710	100	32	33	6	18	32	32	33	6	18	16	3	0	50	51	10	19	54	54	54	10	18	8	2	0	0.000	-0.333	0.545	0.540	3.690	0.080	0.008	80	442	100	-4	-2	Error	0	-4	1	-3	2665	4058	0.000	-0.300	0	0	0
3	12	13	"hsa-miR-26b-3p"	"42523"	15190	7710	100	34	33	5	15	32	32	32	6	18	11	1	0	52	51	9	17	53	53	54	10	18	6	0	0	-2.000	-0.500	0.714	0.619	2.808	0.132	0.019	80	442	100	1	-1	Error	2	-1	1	-2	2621	4046	0.167	-0.300	0	0	0
3	13	13	"hsa-miR-450b-3p"	"42892"	15370	7710	100	32	32	6	18	32	32	32	6	18	16	2	0	49	49	10	20	53	53	54	11	20	7	1	0	0.000	0.000	0.556	0.575	3.474	0.096	0.012	80	443	100	-4	-4	Error	0	-4	0	-4	2563	3922	0.000	-0.455	0	0	0
3	14	13	"ebv-miR-BART9-5p"	"42824"	15550	7710	100	33	33	6	18	32	32	33	6	18	17	2	0	101	99	38	38	54	54	55	11	20	75	66	0	0.021	0.022	0.085	0.133	5.487	0.029	0.018	80	452	100	48	46	-5.555	1	47	1	45	2621	7952	0.000	4.000	0	0	0
3	15	13	"kshv-miR-K12-4-5p"	"17606"	15730	7710	100	33	32	6	18	33	33	32	6	18	8	1	0	44	45	11	24	54	54	55	12	21	2	0	0	0.000	0.111	0.462	0.516	2.517	0.147	0.051	80	452	100	-10	-10	Error	0	-10	-1	-9	2572	3586	0.000	-0.833	0	0	0
3	16	13	""	"42927"	15910	7710	100	33	34	6	17	32	32	33	6	18	16	6	0	1381	1159	938	80	55	55	54	11	20	76	70	0	0.001	0.002	0.005	0.020	14.332	0.000	0.000	80	452	100	1327	1106	Error	1	1326	2	1104	2681	92749	0.167	100.455	0	0	0
3	17	13	""	"42861"	16090	7700	100	33	32	7	21	32	32	33	6	18	21	3	0	81	95	116	122	56	56	55	11	20	70	56	0	0.040	0.000	0.148	0.175	3.826	0.007	0.005	80	451	100	26	39	-4.644	1	25	0	39	2593	7575	-0.167	3.636	0	0	0
3	18	13	"hsa-miR-1277-3p"	"46925"	16270	7700	100	32	33	6	18	33	33	43	112	260	0	0	0	44	46	11	23	56	56	218	1817	833	0	0	0	0.083	0.000	0.348	0.361	3.340	0.061	0.985	80	450	100	-13	-10	-3.585	-1	-12	0	-10	2600	3668	-0.089	-0.095	0	0	0
3	19	13	"hsa-miR-1202"	"46832"	16450	7700	100	32	33	7	21	32	32	36	70	194	0	0	0	53	54	11	20	55	55	121	1217	1005	0	0	0	0.000	-1.000	0.522	0.716	2.946	0.141	0.033	80	450	100	-2	0	Error	0	-2	1	-1	2619	4280	-0.043	-0.055	0	0	0
3	20	13	""	"42614"	16630	7700	100	32	33	6	18	33	33	33	7	21	11	1	0	67	66	14	21	53	53	55	11	20	53	23	0	-0.071	0.000	0.273	0.350	3.224	0.119	0.028	80	468	100	13	13	Error	-1	14	0	13	2614	5288	0.000	1.000	0	0	0
3	21	13	"hsa-miR-718"	"146064"	16820	7710	100	33	33	7	21	32	32	33	6	18	22	7	0	142	130	43	33	54	54	54	11	20	86	82	0	0.011	0.013	0.066	0.070	3.025	0.019	0.013	80	462	100	89	77	-6.459	1	88	1	76	2675	10393	0.000	6.909	0	0	0
3	22	13	"hsa-miR-1914-5p"	"146091"	17000	7710	100	32	32	7	21	32	32	33	6	18	15	3	0	108	101	36	35	54	54	54	11	20	73	71	0	0.000	0.000	0.102	0.123	3.828	0.009	0.001	80	484	100	54	47	Error	0	54	0	47	2569	8040	-0.167	4.273	0	0	0
3	1	14	"hsa-miR-1307-5p"	"42780"	13220	7900	100	34	34	5	14	34	34	34	5	14	11	3	0	445	472	154	32	55	55	56	11	19	97	97	0	0.000	0.000	0.009	0.008	2.034	-0.002	0.005	80	483	100	390	417	Error	0	390	0	417	2726	37730	0.000	37.818	0	0	0
3	2	14	""	"145866"	13400	7900	100	34	34	4	11	34	34	34	5	14	6	0	0	46	48	9	18	56	56	56	10	17	5	0	0	0.000	0.000	0.333	0.321	2.951	-0.022	0.001	80	452	100	-10	-8	Error	0	-10	0	-8	2710	3803	0.000	-0.800	0	0	0
3	3	14	"SNORD48"	"46205"	13590	7900	100	34	34	5	14	34	34	34	5	14	21	1	0	443	384	143	37	54	54	55	10	18	93	91	0	0.000	0.000	0.016	0.028	6.096	-0.001	0.001	80	441	100	389	330	Error	0	389	0	330	2735	30705	0.000	32.900	0	0	0
3	4	14	"spike_control_v2_35"	"28568"	13760	7910	100	34	34	5	14	34	34	34	6	17	8	1	0	175	163	55	33	53	53	54	10	18	86	83	0	0.000	0.000	0.042	0.049	4.294	0.001	0.000	80	439	100	122	110	Error	0	122	0	110	2708	13001	0.000	10.900	0	0	0
3	5	14	"spike_control_v2_42"	"29138"	13940	7900	100	33	33	6	18	34	34	34	6	17	10	0	0	259	202	120	59	54	54	55	11	20	73	68	0	-0.005	-0.007	0.031	0.069	8.284	0.000	0.000	80	452	100	204	147	Error	-1	205	-1	148	2619	16185	-0.167	13.364	0	0	0
3	6	14	""	"146192"	14120	7900	100	34	34	6	17	33	33	33	6	18	15	1	0	409	355	141	39	53	53	54	10	18	86	86	0	0.003	0.003	0.013	0.023	6.619	0.001	0.001	80	452	100	357	303	-8.476	1	356	1	302	2709	28399	0.167	30.100	0	0	0
3	7	14	""	"42802"	14300	7900	100	33	33	5	15	33	33	33	6	18	6	0	0	137	125	46	36	54	54	55	11	20	80	75	0	0.000	0.000	0.068	0.091	4.650	0.004	0.001	80	430	100	83	71	Error	0	83	0	71	2639	9971	0.000	6.364	0	0	0
3	8	14	""	"145872"	14470	7900	100	33	32	5	15	33	33	33	5	15	11	2	0	50	51	10	19	54	54	55	11	20	11	1	0	0.000	0.333	0.500	0.512	3.063	0.039	0.004	80	449	100	-4	-4	Error	0	-4	-1	-3	2595	4096	-0.200	-0.364	0	0	0
3	9	14	""	"146036"	14650	7900	100	34	34	5	14	33	33	33	6	18	11	1	0	45	46	10	21	54	54	55	11	20	5	0	0	-0.111	-0.125	0.333	0.382	2.824	0.061	0.011	80	452	100	-8	-7	Error	1	-9	1	-8	2681	3649	0.167	-0.818	0	0	0
3	10	14	""	"146017"	14830	7900	100	34	33	5	15	33	33	33	6	18	6	0	0	158	137	77	56	54	54	54	11	20	65	58	0	0.010	0.000	0.030	0.047	6.164	-0.005	0.003	80	462	100	105	83	-6.700	1	104	0	83	2606	10991	0.000	7.545	0	0	0
3	11	14	"spike_control_v2_34"	"28488"	15020	7900	100	33	33	5	15	33	33	33	6	18	12	0	0	299	247	156	63	53	53	54	10	18	71	67	0	0.000	0.000	0.026	0.050	10.086	0.000	0.000	80	462	100	246	194	Error	0	246	0	194	2613	19763	0.000	19.300	0	0	0
3	12	14	"hsa-miRPlus-B1114"	"145934"	15200	7900	100	34	33	6	18	33	33	33	6	18	10	2	0	1017	748	456	60	53	53	53	10	18	82	80	0	0.001	0.000	0.007	0.013	6.972	0.001	0.002	80	462	100	965	695	-9.913	1	964	0	695	2668	59846	0.000	69.500	0	0	0
3	13	14	"hsa-miR-449c-3p"	"146020"	15390	7900	100	33	32	5	15	33	33	33	6	18	8	1	0	64	65	14	21	53	53	54	10	18	51	30	0	0.000	-0.083	0.295	0.377	3.794	0.054	0.008	80	452	100	11	11	Error	0	11	-1	12	2581	5220	-0.167	1.100	0	0	0
3	14	14	"spike_control_v2_40"	"29001"	15560	7900	100	33	33	6	18	32	32	32	6	18	16	2	0	337	272	160	58	53	53	54	11	20	82	80	0	0.004	0.005	0.021	0.025	4.722	0.001	0.000	80	440	100	285	220	-8.150	1	284	1	219	2640	21796	0.167	19.818	0	0	0
3	15	14	"spike_control_v2_31"	"28098"	15740	7900	100	32	32	6	18	32	32	32	6	18	18	0	0	196	173	76	43	54	54	55	12	21	78	78	0	0.000	0.000	0.050	0.063	5.735	0.003	0.001	80	440	100	142	119	Error	0	142	0	119	2563	13878	0.000	9.833	0	0	0
3	16	14	"hsa_negative_control_1"	"14258"	15910	7900	100	33	33	6	18	32	32	32	6	18	16	1	0	91	92	30	32	55	55	55	11	20	80	63	0	0.028	0.027	0.118	0.115	3.751	0.034	0.017	80	450	100	37	38	-5.170	1	36	1	37	2631	7353	0.167	3.364	0	0	0
3	17	14	""	"145660"	16100	7900	100	32	32	6	18	32	32	32	6	18	15	0	0	971	705	509	72	55	55	55	11	20	81	77	0	0.000	0.000	0.008	0.021	9.745	-0.001	0.003	80	459	100	916	650	Error	0	916	0	650	2548	56365	0.000	59.091	0	0	0
3	18	14	"ebv-miR-BART21-3p"	"145990"	16270	7900	100	32	32	5	15	32	32	33	6	18	12	0	0	49	50	11	22	55	55	55	12	21	3	0	0	0.000	0.000	0.353	0.343	2.680	0.244	0.088	80	457	100	-6	-5	Error	0	-6	0	-5	2588	4000	-0.167	-0.417	0	0	0
3	19	14	""	"146003"	16450	7900	100	33	32	7	21	33	33	33	6	18	11	5	0	79	80	23	28	54	54	54	12	22	70	50	0	0.000	-0.038	0.191	0.223	4.386	0.080	0.049	80	448	100	25	25	Error	0	25	-1	26	2571	6374	-0.167	2.167	0	0	0
3	20	14	"hsa-miR-516a-3p/hsa-miR-516b-3p"	"145717"	16620	7910	100	32	32	7	21	33	33	33	6	18	13	3	0	60	60	12	20	54	54	55	11	20	35	7	0	-0.167	-0.167	0.636	0.562	3.098	0.140	0.033	80	444	100	5	5	Error	-1	6	-1	6	2570	4816	-0.167	0.455	0	0	0
3	21	14	""	"145944"	16810	7900	100	33	33	6	18	32	32	33	6	18	18	2	0	5963	4424	2904	65	54	54	55	12	21	85	83	0	0.000	0.000	0.001	0.003	14.069	0.000	0.001	80	462	100	5910	4371	Error	1	5909	1	4370	2633	353892	0.000	364.083	0	0	0
3	22	14	"ebv-miR-BART2-3p"	"145984"	16990	7900	100	33	32	6	18	32	32	33	6	18	18	3	0	196	165	91	55	56	56	56	12	21	71	65	0	0.007	0.000	0.062	0.087	6.020	0.006	0.005	80	474	100	141	109	-7.129	1	140	0	109	2592	13219	-0.167	9.083	0	0	0
3	1	15	""	"145760"	13210	8100	100	35	36	4	11	34	34	34	6	17	12	0	0	69	74	27	36	55	55	56	12	21	53	32	0	0.071	0.105	0.258	0.327	3.664	0.005	0.000	80	483	100	15	21	-3.807	1	14	2	19	2846	5925	0.333	1.500	0	0	0
3	2	15	"hsa-miR-376a-3p"	"146009"	13390	8080	100	34	33	5	15	34	34	34	6	17	6	0	0	64	68	15	22	54	54	55	11	20	47	27	0	0.000	-0.071	0.364	0.331	3.924	-0.019	0.002	80	450	100	10	13	Error	0	10	-1	14	2649	5410	-0.167	1.182	0	0	0
3	3	15	"hsa-miR-526b-3p"	"145785"	13570	8090	100	33	33	6	18	34	34	34	6	17	11	1	0	55	56	10	17	54	54	54	11	20	15	3	0	-1.000	-0.500	0.625	0.697	3.288	0.013	0.000	80	443	100	0	1	Error	-1	1	-1	2	2649	4440	-0.167	0.182	0	0	0
3	4	15	"hsa-miR-369-5p"	"145641"	13750	8090	100	34	34	4	11	33	33	33	6	18	12	0	0	50	50	10	20	54	54	54	10	18	7	0	0	-0.250	-0.250	0.422	0.448	3.546	0.065	0.008	80	442	100	-3	-3	Error	1	-4	1	-4	2747	4009	0.167	-0.400	0	0	0
3	5	15	"spike_control_v2_29"	"27968"	13940	8090	100	33	33	5	15	33	33	33	6	18	11	0	0	349	314	142	45	54	54	55	11	20	87	85	0	0.000	0.000	0.016	0.019	4.033	0.000	0.000	80	452	100	295	260	Error	0	295	0	260	2663	25141	0.000	23.545	0	0	0
3	6	15	"hsa-miR-658"	"145842"	14120	8090	100	33	32	6	18	33	33	33	5	15	15	1	0	60	60	12	20	55	55	56	11	19	26	6	0	0.000	-0.200	0.459	0.494	3.387	0.026	0.002	80	442	100	5	4	Error	0	5	-1	5	2588	4779	-0.200	0.364	0	0	0
3	7	15	"hsa-miR-30a-5p"	"146086"	14300	8090	100	34	33	6	18	33	33	33	6	18	13	1	0	13470	8735	6587	75	53	53	54	11	20	87	86	0	0.000	0.000	0.001	0.002	27.444	0.000	0.000	80	442	100	13418	8682	Error	1	13417	0	8682	2651	698786	0.000	789.182	0	0	0
3	8	15	"hsa-miR-518a-5p/hsa-miR-527"	"145905"	14480	8100	100	33	33	6	18	33	33	33	6	18	16	2	0	250	197	97	49	54	54	55	12	21	82	77	0	0.000	0.000	0.034	0.047	4.325	-0.001	0.000	80	427	100	196	143	Error	0	196	0	143	2651	15781	0.000	11.833	0	0	0
3	9	15	"hsa-miR-548u"	"147854"	14650	8090	100	33	33	5	15	33	33	33	5	15	15	1	0	47	46	9	19	54	54	55	10	18	2	0	0	0.000	0.000	0.474	0.603	3.167	0.114	0.025	80	430	100	-7	-8	Error	0	-7	0	-8	2610	3661	0.000	-0.900	0	0	0
3	10	15	"hsa-miR-3143"	"147835"	14830	8090	100	32	32	5	15	32	32	33	6	18	13	0	0	48	48	11	22	53	53	54	11	20	6	0	0	0.000	0.000	0.500	0.593	3.352	0.122	0.030	80	430	100	-5	-5	Error	0	-5	0	-5	2594	3821	-0.167	-0.545	0	0	0
3	11	15	""	"147510"	15010	8090	100	32	32	6	18	33	33	33	6	18	13	2	0	1504	1187	825	69	53	53	53	10	18	85	77	0	-0.001	-0.001	0.006	0.018	13.215	-0.001	0.004	80	452	100	1450	1133	Error	-1	1451	-1	1134	2577	94937	-0.167	113.400	0	0	0
3	12	15	"hsa-miR-4327"	"147796"	15190	8090	100	32	32	6	18	32	32	32	6	18	15	2	0	242	196	116	59	53	53	54	11	20	73	70	0	0.000	0.000	0.032	0.048	5.143	-0.004	0.003	80	452	100	189	143	Error	0	189	0	143	2576	15646	0.000	12.909	0	0	0
3	13	15	"hsa-miR-4317"	"147776"	15370	8090	100	33	33	5	15	32	32	32	6	18	20	1	0	1614	1360	961	70	53	53	54	12	22	86	82	0	0.001	0.001	0.004	0.008	7.412	0.000	0.000	80	471	100	1562	1308	Error	1	1561	1	1307	2628	108775	0.167	108.833	0	0	0
3	14	15	"hsv2-miR-H9-3p"	"147840"	15570	8090	100	32	32	6	18	33	33	33	6	18	12	3	0	455	429	93	21	54	54	54	11	20	98	98	0	-0.002	-0.003	0.011	0.011	3.663	-0.001	0.001	80	458	100	400	374	Error	-1	401	-1	375	2571	34318	-0.167	34.091	0	0	0
3	15	15	"kshv-miR-K12-7-5p"	"147901"	15740	8090	100	34	33	6	18	33	33	32	6	18	13	1	0	50	51	13	25	54	54	55	11	20	10	3	0	-0.250	0.000	0.577	0.606	3.699	0.052	0.007	80	428	100	-3	-3	Error	1	-4	0	-3	2653	4106	0.167	-0.364	0	0	0
3	16	15	"hsa-miR-3160-3p"	"147941"	15910	8090	100	33	33	6	18	32	32	32	6	18	17	2	0	92	91	36	39	54	54	54	12	22	70	58	0	0.026	0.027	0.143	0.114	4.856	0.009	0.001	80	440	100	39	38	-5.248	1	38	1	37	2649	7319	0.167	3.083	0	0	0
3	17	15	"hsa-miR-4279"	"147767"	16090	8090	100	34	33	7	21	32	32	33	6	18	17	5	0	533	432	219	50	54	54	54	11	20	87	83	0	0.004	0.003	0.011	0.017	6.809	0.001	0.002	80	452	100	481	379	-7.904	2	479	1	378	2659	34574	0.000	34.364	0	0	0
3	18	15	"hsa-miR-4326"	"147832"	16280	8100	100	33	33	6	18	33	33	33	6	18	15	2	0	65	66	15	22	54	54	55	12	21	48	23	0	0.000	0.000	0.318	0.289	3.534	0.063	0.012	80	437	100	11	12	Error	0	11	0	12	2605	5312	0.000	0.917	0	0	0
3	19	15	"hsa-miR-3201"	"147851"	16450	8090	100	33	32	7	21	33	33	33	6	18	15	1	0	769	785	635	80	54	54	54	11	20	68	67	0	0.000	-0.001	0.011	0.026	19.262	0.000	0.001	80	430	100	715	730	Error	0	715	-1	731	2581	62838	-0.167	66.455	0	0	0
3	20	15	"hsa-miR-4255"	"147706"	16630	8080	100	33	33	6	18	33	33	33	6	18	11	2	0	5475	4106	2316	56	56	56	55	11	20	85	83	0	0.000	0.000	0.001	0.003	23.422	0.000	0.000	80	430	100	5419	4050	Error	0	5419	0	4050	2612	328477	0.000	368.273	0	0	0
3	21	15	"hsa-miR-3169"	"147821"	16810	8090	100	32	32	7	21	33	33	33	6	18	15	1	0	322	257	155	60	54	54	54	11	20	76	68	0	-0.004	-0.005	0.038	0.063	6.644	0.000	0.000	80	452	100	267	202	Error	-1	268	-1	203	2543	20589	-0.167	18.455	0	0	0
3	22	15	"hsa-miR-3138"	"147654"	16990	8080	100	33	33	7	21	33	33	33	6	18	18	3	0	707	778	660	84	55	55	55	11	20	72	65	0	0.000	0.000	0.009	0.042	16.142	0.001	0.003	80	484	100	652	723	Error	0	652	0	723	2611	62230	0.000	65.727	0	0	0
3	1	16	"hsa-miR-4304"	"147623"	13210	8280	100	35	35	5	14	35	35	35	5	14	13	2	0	56	56	11	19	54	54	56	19	33	7	1	0	0.000	0.000	0.583	0.504	3.691	0.088	0.018	80	475	100	2	2	Error	0	2	0	2	2780	4469	0.000	0.000	0	0	0
3	2	16	"hsv2-miR-H7-5p"	"147836"	13390	8280	100	35	34	5	14	34	34	34	6	17	10	1	0	170	156	91	58	55	55	56	11	19	70	65	0	0.009	0.000	0.047	0.068	6.158	-0.003	0.001	80	460	100	116	101	-6.845	1	115	0	101	2738	12475	0.000	9.091	0	0	0
3	3	16	"hsa-miR-888-3p"	"148683"	13580	8270	100	31	32	6	18	34	34	35	6	17	10	1	0	46	49	14	28	54	54	55	11	20	11	5	0	0.375	0.400	0.500	0.421	2.748	0.078	0.013	80	452	100	-11	-7	-1.415	-3	-8	-2	-5	2577	3883	-0.500	-0.545	0	0	0
3	4	16	"hsa-miR-3939"	"148467"	13760	8270	100	33	33	6	18	34	34	34	6	17	8	1	0	51	53	11	20	55	55	55	10	18	11	3	0	0.250	0.500	0.667	0.640	2.919	0.028	0.001	80	442	100	-5	-3	-2.000	-1	-4	-1	-2	2612	4252	-0.167	-0.200	0	0	0
3	5	16	"spike_control_v1_a"	"14261"	13940	8270	100	32	33	6	18	33	33	33	5	15	16	2	0	50	50	9	18	55	55	55	11	20	1	0	0	0.200	0.000	0.500	0.516	3.413	0.136	0.037	80	442	100	-6	-5	-2.322	-1	-5	0	-5	2608	3980	0.000	-0.455	0	0	0
3	6	16	"hsa-miRPlus-K1303*"	"147986"	14120	8270	100	33	33	5	15	33	33	33	6	18	12	2	0	53	54	10	18	55	55	55	12	21	10	1	0	0.000	0.000	0.438	0.517	3.924	0.066	0.010	80	438	100	-2	-1	Error	0	-2	0	-1	2663	4287	0.000	-0.083	0	0	0
3	7	16	""	"148319"	14290	8270	100	33	33	6	18	33	33	33	6	18	13	1	0	51	52	10	19	55	55	55	12	21	7	0	0	0.000	0.000	0.553	0.529	3.743	0.013	0.000	80	430	100	-4	-3	Error	0	-4	0	-3	2662	4139	0.000	-0.250	0	0	0
3	8	16	"hsa-miR-3942-5p"	"148387"	14470	8270	100	33	33	6	18	33	33	33	6	18	15	2	0	47	48	10	20	54	54	55	12	21	3	0	0	0.000	0.000	0.385	0.488	3.183	0.065	0.010	80	430	100	-7	-6	Error	0	-7	0	-6	2675	3813	0.000	-0.583	0	0	0
3	9	16	""	"148658"	14650	8270	100	34	34	6	17	33	33	33	5	15	18	3	0	51	50	9	18	54	54	54	12	22	2	0	0	-0.333	-0.250	0.636	0.641	3.568	0.046	0.009	80	452	100	-2	-3	Error	1	-3	1	-4	2703	4012	0.200	-0.333	0	0	0
3	10	16	""	"148004"	14840	8260	100	33	33	7	21	33	33	33	6	18	12	3	0	67	68	17	25	53	53	54	10	18	63	36	0	0.000	0.000	0.310	0.326	3.477	-0.011	0.000	80	437	100	14	15	Error	0	14	0	15	2612	5466	0.000	1.400	0	0	0
3	11	16	""	"148671"	15010	8280	100	33	33	6	18	33	33	33	6	18	13	0	0	123	115	52	45	54	54	55	11	20	71	63	0	0.000	0.000	0.087	0.135	5.508	0.002	0.000	80	441	100	69	61	Error	0	69	0	61	2630	9226	0.000	5.455	0	0	0
3	12	16	"hsa-miR-3941"	"148285"	15200	8280	100	32	32	5	15	33	33	33	6	18	7	0	0	215	187	90	48	55	55	55	12	21	78	75	0	-0.006	-0.008	0.047	0.105	8.013	0.000	0.000	80	452	100	159	131	Error	-1	160	-1	132	2584	14943	-0.167	11.000	0	0	0
3	13	16	"hsa-miR-3937"	"148466"	15380	8280	100	33	33	6	18	33	33	33	6	18	15	3	0	49	49	11	22	55	55	55	12	21	5	1	0	0.000	0.000	0.556	0.525	2.833	0.053	0.007	80	452	100	-6	-6	Error	0	-6	0	-6	2651	3943	0.000	-0.500	0	0	0
3	14	16	"hsa-miR-483-3p"	"148682"	15560	8280	100	33	33	6	18	33	33	33	6	18	16	3	0	398	337	144	42	53	53	57	51	89	85	81	0	0.000	0.000	0.016	0.020	5.592	0.000	0.000	80	452	100	345	284	Error	0	345	0	284	2653	26938	0.000	5.490	0	0	0
3	15	16	""	"-1"	15740	8280	100	34	33	5	15	33	33	33	6	18	13	1	0	62	64	18	28	55	55	56	12	21	33	13	0	0.143	0.000	0.294	0.360	2.959	0.037	0.007	80	452	100	8	9	-2.807	1	7	0	9	2660	5109	0.000	0.667	0	0	0
3	16	16	"hsa-miR-34b-3p"	"148640"	15920	8280	100	33	33	7	21	33	33	33	6	18	13	5	0	76	76	19	25	55	55	56	12	21	63	41	0	0.000	0.000	0.202	0.227	3.091	0.075	0.027	80	440	100	21	21	Error	0	21	0	21	2629	6109	0.000	1.667	0	0	0
3	17	16	"hsa-miR-3651"	"148327"	16090	8270	100	32	32	6	18	33	33	33	6	18	13	1	0	64	63	13	20	55	55	55	11	20	40	11	0	-0.111	-0.125	0.750	0.778	3.410	0.100	0.018	80	439	100	8	7	Error	-1	9	-1	8	2591	5006	-0.167	0.727	0	0	0
3	18	16	"hsv2-miR-H19"	"147555"	16270	8270	100	32	32	7	21	33	33	33	6	18	12	1	0	47	48	12	25	53	53	53	10	18	11	2	0	0.167	0.200	0.437	0.456	3.304	0.182	0.038	80	430	100	-7	-6	-2.585	-1	-6	-1	-5	2551	3859	-0.167	-0.500	0	0	0
3	19	16	""	"148486"	16450	8270	100	31	33	7	21	32	32	33	7	21	20	3	0	51	51	8	15	54	54	54	10	18	8	0	0	0.333	-0.333	0.923	0.952	3.373	0.215	0.030	80	442	100	-4	-2	-1.585	-1	-3	1	-3	2613	4079	0.000	-0.300	0	0	0
3	20	16	""	"148279"	16630	8270	100	33	33	6	18	33	33	33	6	18	10	1	0	52	52	11	21	55	55	56	11	19	10	0	0	0.000	0.000	0.462	0.547	3.030	0.124	0.024	80	462	100	-3	-3	Error	0	-3	0	-3	2612	4169	0.000	-0.364	0	0	0
3	21	16	""	"148035"	16820	8280	100	33	34	6	17	33	33	33	6	18	21	2	0	674	593	315	53	54	54	55	11	20	88	87	0	0.000	0.002	0.012	0.019	7.610	0.002	0.008	80	462	100	620	540	Error	0	620	1	539	2694	47426	0.167	48.909	0	0	0
3	22	16	""	"148158"	17010	8280	100	34	33	6	18	33	33	33	6	18	17	1	0	85	86	17	19	54	54	54	11	20	90	70	0	0.032	0.000	0.142	0.137	2.393	0.071	0.037	80	483	100	32	32	-4.954	1	31	0	32	2666	6863	0.000	2.909	0	0	0
3	1	17	""	"148611"	13230	8470	100	35	35	5	14	35	35	35	5	14	13	1	0	298	262	99	37	55	55	56	11	19	93	90	0	0.000	0.000	0.021	0.028	5.568	0.002	0.001	80	473	100	243	207	Error	0	243	0	207	2782	20976	0.000	18.727	0	0	0
3	2	17	""	"148615"	13400	8460	100	34	33	5	15	34	34	34	6	17	5	0	0	56	57	10	17	55	55	56	11	19	17	3	0	0.000	-0.500	0.636	0.590	3.156	0.020	0.002	80	430	100	1	1	Error	0	1	-1	2	2635	4593	-0.167	0.091	0	0	0
3	3	17	"hsa-miR-203b-3p"	"148012"	13580	8460	100	33	34	6	17	34	34	34	6	17	12	1	0	61	62	13	20	54	54	55	13	23	26	11	0	-0.143	0.000	0.600	0.549	3.983	0.044	0.009	80	452	100	6	8	Error	-1	7	0	8	2684	4924	0.000	0.538	0	0	0
3	4	17	""	"148070"	13760	8460	100	34	34	7	20	34	34	34	5	14	16	3	0	44	46	11	23	54	54	54	13	24	5	0	0	0.000	0.000	0.500	0.436	3.288	0.043	0.003	80	460	100	-10	-8	Error	0	-10	0	-8	2683	3707	0.000	-0.615	0	0	0
3	5	17	""	"148582"	13940	8460	100	35	34	6	17	33	33	33	5	15	20	3	0	79	80	18	22	54	54	55	12	21	77	56	0	0.080	0.038	0.200	0.208	2.854	0.002	0.000	80	460	100	27	27	-3.644	2	25	1	26	2715	6378	0.200	2.083	0	0	0
3	6	17	""	"148528"	14120	8470	100	33	33	5	15	33	33	33	6	18	16	1	0	236	212	77	36	54	54	55	11	20	91	87	0	0.000	0.000	0.034	0.057	5.382	-0.001	0.000	80	450	100	182	158	Error	0	182	0	158	2675	16932	0.000	14.273	0	0	0
3	7	17	""	"148578"	14300	8460	100	33	33	6	18	33	33	33	6	18	11	3	0	56	56	10	17	53	53	55	11	20	20	1	0	0.000	0.000	0.655	0.686	2.582	0.083	0.010	80	452	100	3	3	Error	0	3	0	3	2652	4448	0.000	0.091	0	0	0
3	8	17	""	"148130"	14480	8460	100	34	34	6	17	33	33	33	6	18	18	3	0	48	50	9	18	53	53	55	11	20	7	0	0	-0.200	-0.333	0.592	0.548	3.261	0.073	0.016	80	448	100	-4	-2	Error	1	-5	1	-3	2719	3972	0.167	-0.455	0	0	0
3	9	17	""	"148258"	14650	8460	100	32	33	6	18	33	33	33	5	15	13	2	0	437	360	174	48	54	54	55	13	23	86	82	0	-0.003	0.000	0.018	0.029	6.587	0.001	0.000	80	458	100	382	306	Error	-1	383	0	306	2609	28834	0.000	23.462	0	0	0
3	10	17	""	"148283"	14840	8460	100	32	32	6	18	33	33	33	5	15	17	3	0	51	51	11	21	54	54	55	12	21	10	0	0	0.333	0.333	0.583	0.736	3.437	0.090	0.026	80	479	100	-4	-4	-1.585	-1	-3	-1	-3	2592	4050	-0.200	-0.333	0	0	0
3	11	17	""	"148067"	15020	8460	100	32	33	6	18	33	33	33	5	15	21	3	0	43	46	13	28	55	55	55	11	20	5	2	0	0.083	0.000	0.412	0.427	3.022	0.053	0.010	80	438	100	-13	-9	-3.585	-1	-12	0	-9	2601	3693	0.000	-0.818	0	0	0
3	12	17	"hsa-miR-216a-3p"	"148172"	15190	8460	100	31	32	6	18	33	33	33	6	18	13	0	0	803	639	364	56	54	54	55	13	23	86	81	0	-0.003	-0.002	0.011	0.027	7.825	-0.001	0.001	80	449	100	747	584	Error	-2	749	-1	585	2558	51084	-0.167	44.923	0	0	0
3	13	17	""	"148689"	15390	8470	100	32	33	6	18	33	33	33	6	18	12	1	0	88	88	20	22	54	54	55	13	23	82	66	0	-0.029	0.000	0.185	0.173	2.814	0.019	0.004	80	449	100	33	34	Error	-1	34	0	34	2613	7030	0.000	2.538	0	0	0
3	14	17	""	"148191"	15560	8470	100	33	32	6	18	32	32	33	6	18	18	2	0	56	57	12	21	53	53	57	51	89	1	0	0	0.333	0.000	0.500	0.582	3.340	0.077	0.014	80	440	100	4	4	-1.585	1	3	0	4	2594	4563	-0.167	0.000	0	0	0
3	15	17	""	"148094"	15740	8470	100	33	33	6	18	33	33	33	6	18	16	1	0	884	723	345	47	55	55	54	11	20	91	88	0	0.000	0.000	0.004	0.010	8.477	0.000	0.000	80	442	100	829	668	Error	0	829	0	668	2659	57839	0.000	60.818	0	0	0
3	16	17	""	"148419"	15920	8470	100	34	33	6	18	33	33	33	6	18	10	1	0	45	47	9	19	55	55	55	11	20	2	0	0	-0.100	0.000	0.443	0.458	3.492	0.096	0.016	80	442	100	-9	-8	Error	1	-10	0	-8	2609	3729	0.000	-0.727	0	0	0
3	17	17	""	"148503"	16100	8470	100	32	33	6	18	33	33	33	6	18	17	0	0	326	282	109	38	54	54	55	14	25	90	86	0	-0.004	0.000	0.019	0.021	2.544	0.001	0.001	80	427	100	271	228	Error	-1	272	0	228	2619	22549	0.000	16.214	0	0	0
3	18	17	""	"148605"	16270	8460	100	33	33	6	18	33	33	33	6	18	13	3	0	55	57	11	19	54	54	55	14	25	16	0	0	0.000	0.000	0.775	0.621	3.823	0.059	0.005	80	450	100	1	3	Error	0	1	0	3	2634	4556	0.000	0.143	0	0	0
3	19	17	""	"148025"	16450	8460	100	33	32	7	21	32	32	33	6	18	16	2	0	46	46	10	21	54	54	55	10	18	3	0	0	-0.125	0.000	0.643	0.587	2.894	0.161	0.035	80	471	100	-7	-8	Error	1	-8	0	-8	2581	3692	-0.167	-0.900	0	0	0
3	20	17	"hsa-miR-486-3p"	"148661"	16640	8460	100	33	32	7	21	33	33	33	6	18	15	2	0	918	721	408	56	54	54	55	11	20	88	83	0	0.000	-0.001	0.010	0.022	11.938	-0.001	0.002	80	462	100	864	666	Error	0	864	-1	667	2592	57712	-0.167	60.545	0	0	0
3	21	17	""	"148429"	16820	8460	100	34	33	6	18	33	33	33	6	18	16	1	0	2722	2363	1093	46	54	54	55	10	18	93	88	0	0.000	0.000	0.002	0.003	8.636	0.000	0.002	80	430	100	2669	2309	Error	1	2668	0	2309	2643	189056	0.000	230.800	0	0	0
3	22	17	""	"148407"	16990	8450	100	34	33	6	18	33	33	33	7	21	10	0	0	49	51	10	19	53	53	54	13	24	6	1	0	-0.250	0.000	0.536	0.514	3.131	0.059	0.011	80	451	100	-3	-2	Error	1	-4	0	-2	2619	4066	0.000	-0.231	0	0	0
3	1	18	""	"148442"	13220	8660	100	35	35	5	14	34	34	34	5	14	15	2	0	769	636	287	45	55	55	56	11	19	87	85	0	0.001	0.002	0.005	0.006	3.366	-0.001	0.001	80	484	100	715	582	-9.480	1	714	1	581	2777	50893	0.200	52.727	0	0	0
3	2	18	""	"42499"	13400	8650	100	34	34	6	17	35	35	35	5	14	17	2	0	632	618	76	12	55	55	57	12	21	100	100	0	-0.002	-0.002	0.007	0.008	2.052	-0.002	0.009	80	460	100	576	562	Error	-1	577	-1	563	2726	49432	-0.200	46.750	0	0	0
3	3	18	"hsa-miR-181c-3p"	"145759"	13580	8650	100	35	35	6	17	34	34	34	6	17	20	1	0	55	56	11	19	55	55	56	11	19	18	5	0	100000.000	1.000	0.625	0.467	3.408	0.065	0.009	80	460	100	1	2	16.610	1	0	1	1	2813	4470	0.167	0.000	0	0	0
3	4	18	"hsa-miR-450a-5p"	"17835"	13760	8660	100	34	35	5	14	34	34	34	6	17	13	1	0	90	86	23	26	55	55	55	11	20	78	60	0	0.000	0.032	0.128	0.221	4.494	0.045	0.022	80	450	100	35	32	Error	0	35	1	31	2791	6888	0.167	2.818	0	0	0
3	5	18	"hsa-miR-532-3p"	"42732"	13940	8660	100	34	34	6	17	33	33	33	6	18	17	2	0	114	107	30	28	54	54	56	16	28	81	75	0	0.017	0.019	0.073	0.084	4.010	0.014	0.005	80	450	100	61	54	-5.907	1	60	1	53	2728	8543	0.167	3.188	0	0	0
3	6	18	"hsa-miR-33b-3p"	"145734"	14120	8650	100	33	33	6	18	33	33	33	6	18	12	1	0	49	49	10	20	54	54	55	13	23	3	1	0	0.000	0.000	0.429	0.449	2.563	0.134	0.034	80	430	100	-5	-5	Error	0	-5	0	-5	2655	3938	0.000	-0.462	0	0	0
3	7	18	"hsa-miR-892b"	"42493"	14290	8650	100	33	33	6	18	34	34	34	6	17	13	3	0	47	49	11	22	53	53	55	14	25	5	1	0	0.167	0.250	0.515	0.524	3.040	0.018	0.001	80	458	100	-7	-5	-2.585	-1	-6	-1	-4	2666	3909	-0.167	-0.429	0	0	0
3	8	18	"hsa-miR-5100"	"168878"	14480	8660	100	34	34	6	17	33	33	33	6	18	15	1	0	363	320	114	35	53	53	54	11	20	93	92	0	0.003	0.004	0.017	0.017	3.826	0.001	0.001	80	458	100	311	268	-8.276	1	310	1	267	2689	25590	0.167	24.182	0	0	0
3	9	18	"hsa-miR-4653-3p"	"168605"	14650	8660	100	34	33	6	18	33	33	33	6	18	12	0	0	66	162	139	85	55	55	55	13	23	47	42	0	0.091	0.000	0.182	0.145	6.620	0.006	0.008	80	448	100	12	107	-3.459	1	11	0	107	2667	12977	0.000	8.231	0	0	0
3	10	18	"hsa-miR-4494"	"168856"	14830	8660	100	32	33	6	18	33	33	33	6	18	13	1	0	45	45	11	24	54	54	55	13	23	3	1	0	0.111	0.000	0.442	0.451	2.884	0.021	0.001	80	472	100	-10	-9	-3.170	-1	-9	0	-9	2602	3632	0.000	-0.769	0	0	0
3	11	18	"hsa-miR-5585-3p"	"168558"	15020	8660	100	32	32	6	18	33	33	33	6	18	12	0	0	86	85	22	25	55	55	55	11	20	76	66	0	-0.032	-0.033	0.129	0.133	3.732	0.020	0.004	80	460	100	30	29	Error	-1	31	-1	30	2581	6801	-0.167	2.727	0	0	0
3	12	18	"hsa-miR-5696"	"168700"	15200	8650	100	32	32	7	21	33	33	33	6	18	12	3	0	106	108	19	17	53	53	54	11	20	100	97	0	-0.019	-0.018	0.087	0.079	2.451	0.010	0.002	80	452	100	52	54	Error	-1	53	-1	55	2587	8675	-0.167	4.909	0	0	0
3	13	18	"hsa-miR-4794"	"168829"	15380	8650	100	33	33	6	18	33	33	33	6	18	17	0	0	47	49	13	26	53	53	53	10	18	12	5	0	0.000	0.000	0.461	0.438	2.396	0.126	0.037	80	442	100	-6	-4	Error	0	-6	0	-4	2636	3891	0.000	-0.400	0	0	0
3	14	18	"hsa-miR-4666a-3p"	"168602"	15560	8660	100	33	33	5	15	33	33	33	6	18	11	0	0	175	158	59	37	54	54	53	11	20	85	83	0	0.000	0.000	0.041	0.058	4.108	0.007	0.004	80	430	100	121	104	Error	0	121	0	104	2629	12656	0.000	9.545	0	0	0
3	15	18	"hsa-miR-3978"	"168894"	15730	8650	100	33	32	6	18	33	33	33	6	18	12	0	0	43	44	11	25	53	53	54	11	20	5	0	0	0.000	0.111	0.455	0.443	3.019	0.087	0.020	80	430	100	-10	-10	Error	0	-10	-1	-9	2586	3547	-0.167	-0.909	0	0	0
3	16	18	"hsa-miR-4491"	"168918"	15910	8650	100	33	33	6	18	33	33	33	6	18	22	1	0	64	65	15	23	54	54	55	11	20	45	20	0	0.000	0.000	0.511	0.418	3.178	0.066	0.011	80	461	100	10	11	Error	0	10	0	11	2657	5218	0.000	0.909	0	0	0
3	17	18	"hsa-miR-506-5p"	"168704"	16100	8640	100	33	33	6	18	33	33	33	6	18	18	0	0	68	68	16	23	54	54	55	14	25	46	16	0	0.000	0.000	0.366	0.430	3.390	0.101	0.037	80	460	100	14	14	Error	0	14	0	14	2650	5465	0.000	0.929	0	0	0
3	18	18	"hsa-miR-296-5p"	"168708"	16290	8660	100	33	32	6	18	32	32	33	6	18	16	5	0	852	811	169	20	54	54	55	15	27	100	100	0	0.001	0.000	0.005	0.006	3.047	-0.001	0.002	80	461	100	799	757	-9.640	1	798	0	757	2584	64886	-0.167	50.400	0	0	0
3	19	18	"hsa-miR-4796-5p"	"168621"	16460	8660	100	32	33	8	24	33	33	33	6	18	13	5	0	136	125	38	30	53	53	55	11	20	87	85	0	-0.012	0.000	0.081	0.100	3.557	0.012	0.004	80	437	100	82	72	Error	-1	83	0	72	2615	9970	0.000	6.364	0	0	0
3	20	18	"hsa-miR-4694-5p"	"168670"	16630	8650	100	32	32	7	21	33	33	33	6	18	15	1	0	58	58	11	18	54	54	55	11	20	28	3	0	-0.250	-0.250	0.917	0.722	3.280	0.154	0.030	80	449	100	3	3	Error	-1	4	-1	4	2574	4627	-0.167	0.273	0	0	0
3	21	18	"hsa-miR-4681"	"168767"	16810	8650	100	33	33	6	18	33	33	33	6	18	12	3	0	49	49	11	22	54	54	54	11	20	7	1	0	0.000	0.000	0.300	0.326	3.282	0.053	0.004	80	471	100	-5	-5	Error	0	-5	0	-5	2651	3932	0.000	-0.455	0	0	0
3	22	18	"hsa-miR-3150b-5p"	"168594"	17000	8640	100	33	33	7	21	33	33	33	6	18	20	5	0	493	433	166	38	54	54	55	13	23	95	87	0	0.000	0.000	0.014	0.018	5.817	-0.001	0.000	80	502	100	439	379	Error	0	439	0	379	2638	34657	0.000	29.077	0	0	0
3	1	19	"hsa-miR-4532"	"168844"	13220	8850	100	35	35	6	17	34	34	34	5	14	23	8	0	6011	4557	2414	52	55	55	56	11	19	95	92	0	0.000	0.000	0.001	0.002	11.922	0.000	0.036	80	484	100	5957	4503	Error	1	5956	1	4502	2829	364540	0.200	409.182	0	0	0
3	2	19	"hsa-miR-4528"	"168975"	13400	8850	100	34	35	5	14	34	34	34	5	14	13	2	0	54	53	9	16	55	55	56	10	17	8	1	0	0.000	-0.500	0.817	0.629	2.788	0.064	0.009	80	450	100	-1	-1	Error	0	-1	1	-2	2764	4265	0.200	-0.300	0	0	0
3	3	19	"hsa-miR-2682-3p"	"168570"	13580	8850	100	34	34	6	17	34	34	34	5	14	21	5	0	108	102	33	32	54	54	55	11	20	77	72	0	0.000	0.000	0.092	0.154	4.951	0.007	0.001	80	438	100	54	48	Error	0	54	0	48	2726	8153	0.000	4.273	0	0	0
3	4	19	"hsa-miR-3129-3p"	"168649"	13750	8840	100	34	33	5	15	34	34	34	6	17	7	1	0	45	49	14	28	54	54	55	11	20	12	3	0	0.000	0.200	0.402	0.496	2.433	0.020	0.001	80	430	100	-9	-6	Error	0	-9	-1	-5	2661	3905	-0.167	-0.545	0	0	0
3	5	19	"hsa-miR-3618"	"168786"	13930	8840	100	33	33	5	15	34	34	34	6	17	10	0	0	53	55	11	20	53	53	57	41	71	0	0	0	100000.000	-0.500	0.500	0.636	3.141	0.003	0.000	80	452	100	-1	1	16.610	-1	0	-1	2	2677	4393	-0.167	-0.049	0	0	0
3	6	19	"hsa-miR-3972"	"169074"	14120	8840	100	34	33	6	18	33	33	34	6	17	13	1	0	304	274	90	32	54	54	55	12	21	92	92	0	0.004	0.000	0.017	0.020	3.778	0.001	0.001	80	459	100	251	220	-7.966	1	250	0	220	2650	21891	-0.167	18.250	0	0	0
3	7	19	"hsa-miR-4783-3p"	"169106"	14290	8850	100	32	32	5	15	33	33	33	6	18	11	0	0	119	112	40	35	53	53	55	14	25	78	73	0	-0.015	-0.017	0.076	0.083	5.432	-0.007	0.002	80	438	100	65	58	Error	-1	66	-1	59	2575	8978	-0.167	4.071	0	0	0
3	8	19	"hsa-miR-4639-5p"	"169071"	14470	8850	100	34	34	5	14	33	33	33	5	15	20	1	0	67	69	16	23	53	53	54	13	24	53	27	0	0.071	0.063	0.238	0.226	3.310	0.080	0.030	80	452	100	15	17	-3.807	1	14	1	16	2690	5498	0.200	1.154	0	0	0
3	9	19	"hsa-miR-4637"	"168984"	14660	8850	100	32	33	6	18	33	33	33	6	18	12	2	0	41	42	8	19	54	54	56	15	26	0	0	0	0.077	0.000	0.297	0.339	3.003	0.057	0.015	80	462	100	-14	-12	-3.700	-1	-13	0	-12	2634	3327	0.000	-0.933	0	0	0
3	10	19	"hsa-miR-4733-3p"	"169265"	14850	8850	100	32	32	6	18	33	33	33	6	18	12	0	0	204	201	47	23	54	54	55	11	20	96	96	0	-0.007	-0.007	0.028	0.033	2.962	-0.005	0.003	80	428	100	149	146	Error	-1	150	-1	147	2565	16047	-0.167	13.273	0	0	0
3	11	19	"hsa-miR-4790-3p"	"169099"	15010	8840	100	32	32	6	18	32	32	33	6	18	10	2	0	43	44	10	22	54	54	55	12	21	2	0	0	0.000	0.000	0.500	0.528	3.648	0.074	0.017	80	417	100	-11	-10	Error	0	-11	0	-10	2580	3500	-0.167	-0.917	0	0	0
3	12	19	"hsa-miR-5047"	"169201"	15190	8840	100	32	32	6	18	33	33	33	6	18	12	1	0	52	53	12	22	54	54	54	11	20	15	3	0	0.500	1.000	0.690	0.638	3.096	0.062	0.008	80	471	100	-3	-2	-1.000	-1	-2	-1	-1	2578	4227	-0.167	-0.091	0	0	0
3	13	19	"hsa-miR-382-3p"	"169132"	15380	8840	100	33	33	6	18	32	32	33	6	18	21	1	0	81	80	18	22	54	54	54	11	20	76	61	0	0.037	0.038	0.228	0.205	2.848	0.069	0.033	80	450	100	28	27	-4.755	1	27	1	26	2620	6377	0.000	2.364	0	0	0
3	14	19	"hsa-miR-5687"	"169122"	15550	8840	100	33	32	6	18	32	32	32	6	18	10	3	0	51	50	11	22	54	54	55	11	20	10	1	0	-0.333	0.000	0.476	0.514	3.348	0.150	0.045	80	430	100	-2	-4	Error	1	-3	0	-4	2584	3992	0.000	-0.455	0	0	0
3	15	19	"hsa-miR-3064-5p"	"169227"	15730	8840	100	32	32	6	18	33	33	33	6	18	8	3	0	57	56	11	19	54	54	55	12	21	20	1	0	-0.333	-0.500	0.500	0.545	3.995	0.236	0.097	80	462	100	2	1	Error	-1	3	-1	2	2574	4443	-0.167	0.083	0	0	0
3	16	19	"hsa-miR-4692"	"169289"	15920	8850	100	33	33	6	18	33	33	33	6	18	15	3	0	330	287	125	43	53	53	54	11	20	85	83	0	0.000	0.000	0.026	0.038	6.345	0.001	0.000	80	449	100	277	234	Error	0	277	0	234	2631	22933	0.000	21.182	0	0	0
3	17	19	"hsa-miR-4503"	"169308"	16090	8840	100	33	33	6	18	33	33	33	6	18	11	1	0	78	108	63	58	53	53	54	11	20	55	50	0	0.000	0.000	0.250	0.218	5.781	0.008	0.002	80	459	100	25	55	Error	0	25	0	55	2619	8641	0.000	4.909	0	0	0
3	18	19	""	"-1"	16280	8850	100	33	33	6	18	33	33	33	6	18	12	1	0	293	258	97	37	55	55	56	11	19	95	92	0	0.000	0.000	0.022	0.025	3.567	0.002	0.001	80	452	100	238	203	Error	0	238	0	203	2624	20606	0.000	18.364	0	0	0
3	19	19	"hsa-miR-4445-3p"	"169172"	16460	8850	100	32	32	6	18	33	33	33	6	18	13	2	0	170	159	52	32	53	53	54	12	22	90	88	0	-0.009	-0.009	0.055	0.057	4.587	-0.005	0.002	80	442	100	116	105	Error	-1	117	-1	106	2575	12752	-0.167	8.750	0	0	0
3	20	19	"hsa-miR-4518"	"169199"	16640	8850	100	32	32	6	18	33	33	33	6	18	8	2	0	61	61	12	19	54	54	53	11	20	35	12	0	-0.143	-0.143	0.611	0.450	3.003	0.153	0.044	80	451	100	6	6	Error	-1	7	-1	7	2566	4863	-0.167	0.727	0	0	0
3	21	19	"hsa-miR-642b-5p"	"169034"	16820	8850	100	34	34	7	20	33	33	33	6	18	21	3	0	691	649	170	26	54	54	54	11	20	97	97	0	0.002	0.002	0.009	0.010	3.314	0.001	0.003	80	451	100	638	596	-9.315	1	637	1	595	2707	51913	0.167	54.091	0	0	0
3	22	19	"hsa-miR-5590-3p"	"169173"	17000	8840	100	32	32	6	18	33	33	33	6	18	11	2	0	75	77	21	27	54	54	54	11	20	73	46	0	-0.048	-0.043	0.225	0.243	2.621	0.020	0.002	80	492	100	20	22	Error	-1	21	-1	23	2584	6131	-0.167	2.091	0	0	0
3	1	20	"Hy3"	"13138"	13220	9040	100	33	33	6	18	34	34	34	5	14	12	3	0	694	960	878	91	54	54	55	12	21	80	66	0	-0.002	-0.001	0.030	0.030	11.095	-0.001	0.023	80	494	100	639	905	Error	-1	640	-1	906	2625	76828	-0.200	75.417	0	0	0
3	2	20	"hsa-miR-4766-3p"	"169231"	13390	9030	100	35	35	5	14	34	34	34	5	14	16	3	0	61	63	17	26	54	54	56	15	26	26	2	0	0.143	0.111	0.487	0.517	3.785	-0.010	0.001	80	452	100	8	10	-2.807	1	7	1	9	2803	5043	0.200	0.467	0	0	0
3	3	20	"hsa-miR-4676-3p"	"169315"	13570	9030	100	31	33	6	18	34	34	34	5	14	12	2	0	48	50	11	22	53	53	55	11	20	8	5	0	0.600	0.333	0.600	0.575	2.283	0.040	0.004	80	464	100	-8	-4	-0.737	-3	-5	-1	-3	2603	3997	-0.200	-0.455	0	0	0
3	4	20	"hsa-miR-520b/hsa-miR-520c-3p"	"169005"	13750	9030	100	34	34	6	17	34	34	34	5	14	15	3	0	51	52	11	21	54	54	55	12	21	7	0	0	0.000	0.000	0.333	0.410	2.748	0.025	0.002	80	484	100	-3	-2	Error	0	-3	0	-2	2690	4134	0.000	-0.250	0	0	0
3	5	20	""	"168580"	13940	9030	100	31	33	6	18	33	33	34	5	14	21	5	0	189	162	69	42	54	54	57	38	66	75	66	0	-0.015	0.000	0.050	0.088	5.673	-0.007	0.005	80	494	100	133	108	Error	-2	135	0	108	2622	12981	-0.200	2.763	0	0	0
3	6	20	""	"169246"	14130	9040	100	33	32	5	15	33	33	33	6	18	12	0	0	166	156	49	31	56	56	56	12	21	90	88	0	0.000	-0.010	0.050	0.042	3.891	-0.006	0.003	80	468	100	110	99	Error	0	110	-1	100	2581	12515	-0.167	8.333	0	0	0
3	7	20	""	"169291"	14290	9030	100	33	33	5	15	33	33	33	6	18	10	0	0	305	247	138	55	54	54	55	11	20	77	75	0	0.000	0.000	0.024	0.048	6.727	-0.003	0.004	80	439	100	251	193	Error	0	251	0	193	2613	19781	0.000	17.455	0	0	0
3	8	20	""	"168888"	14470	9030	100	33	33	5	15	33	33	33	6	18	7	0	0	46	48	11	22	53	53	54	11	20	11	1	0	0.000	0.000	0.437	0.424	2.557	0.025	0.002	80	464	100	-7	-5	Error	0	-7	0	-5	2662	3806	0.000	-0.545	0	0	0
3	9	20	"hsa-miRPlus-A1086"	"169416"	14650	9030	100	32	32	6	18	33	33	33	6	18	16	0	0	53	54	11	20	53	53	54	11	20	18	2	0	100000.000	-1.000	0.500	0.592	3.456	0.002	0.000	80	474	100	-1	0	16.610	-1	0	-1	1	2593	4314	-0.167	0.000	0	0	0
3	10	20	""	"168913"	14840	9030	100	32	33	6	18	33	33	33	6	18	13	1	0	82	82	21	25	53	53	55	11	20	78	61	0	-0.034	0.000	0.171	0.180	3.956	0.012	0.001	80	474	100	28	29	Error	-1	29	0	29	2613	6569	0.000	2.455	0	0	0
3	11	20	""	"-1"	15020	9030	100	32	32	6	18	33	33	33	6	18	12	0	0	189	177	51	28	54	54	54	11	20	92	88	0	-0.007	-0.008	0.036	0.032	3.474	0.001	0.000	80	474	100	134	122	Error	-1	135	-1	123	2580	14196	-0.167	11.182	0	0	0
3	12	20	""	"169051"	15200	9040	100	32	33	6	18	33	33	33	6	18	12	2	0	247	213	93	43	54	54	54	10	18	86	82	0	-0.005	0.000	0.030	0.038	4.245	0.003	0.002	80	471	100	192	159	Error	-1	193	0	159	2604	17042	0.000	15.900	0	0	0
3	13	20	""	"168604"	15370	9030	100	32	32	6	18	32	32	32	6	18	13	1	0	63	64	13	20	54	54	54	10	18	42	22	0	0.000	0.000	0.333	0.427	3.472	0.095	0.024	80	462	100	9	10	Error	0	9	0	10	2540	5083	0.000	1.000	0	0	0
3	14	20	"Empty"	"0"	15550	9030	100	33	33	7	21	33	33	33	6	18	11	3	0	54	54	11	20	55	55	55	12	21	8	2	0	0.000	0.000	0.817	0.799	3.248	0.122	0.022	80	474	100	-1	-1	Error	0	-1	0	-1	2628	4347	0.000	-0.083	0	0	0
3	15	20	"Empty"	"0"	15730	9030	100	32	32	6	18	33	33	33	6	18	12	0	0	53	54	11	20	54	54	55	11	20	17	3	0	1.000	100000.000	0.750	0.619	2.743	0.067	0.007	80	474	100	-2	-1	0.000	-1	-1	-1	0	2585	4330	-0.167	-0.091	0	0	0
3	16	20	"Empty"	"0"	15910	9030	100	34	33	6	18	33	33	33	6	18	10	2	0	53	54	14	25	53	53	54	11	20	13	7	0	100000.000	0.000	0.333	0.498	2.896	0.177	0.068	80	464	100	1	1	16.610	1	0	0	1	2630	4317	0.000	0.000	0	0	0
3	17	20	"Empty"	"0"	16090	9030	100	33	32	6	18	33	33	33	6	18	8	1	0	54	53	9	16	54	54	54	11	20	8	0	0	0.000	1.000	0.604	0.627	3.369	0.162	0.049	80	474	100	0	-2	Error	0	0	-1	-1	2581	4278	-0.167	-0.091	0	0	0
3	18	20	"Empty"	"0"	16270	9030	100	33	33	6	18	33	33	33	6	18	11	1	0	55	54	10	18	55	55	55	12	21	6	0	0	0.000	0.000	0.667	0.759	2.599	0.128	0.037	80	464	100	0	-1	Error	0	0	0	-1	2620	4333	0.000	-0.083	0	0	0
3	19	20	"Empty"	"0"	16450	9030	100	31	32	7	21	32	32	33	6	18	13	2	0	55	56	14	25	54	54	54	11	20	18	8	0	-1.000	0.000	0.477	0.510	3.219	0.110	0.022	80	464	100	0	2	Error	-1	1	0	2	2545	4463	-0.167	0.182	0	0	0
3	20	20	"Empty"	"0"	16630	9030	100	33	33	7	21	32	32	32	6	18	21	3	0	54	54	12	22	54	54	54	11	20	15	2	0	100000.000	100000.000	0.750	0.890	4.170	0.136	0.021	80	464	100	1	1	16.610	1	0	1	0	2642	4311	0.167	0.000	0	0	0
3	21	20	"Hy3"	"13138"	16810	9030	100	32	33	6	18	33	33	33	6	18	12	1	0	386	785	748	95	54	54	55	11	20	72	65	0	-0.003	0.000	0.018	0.032	16.371	0.000	0.002	80	464	100	331	731	Error	-1	332	0	731	2608	62829	0.000	66.364	0	0	0
3	22	20	"Hy3"	"13138"	16990	9030	100	34	33	6	18	33	33	33	6	18	15	2	0	659	931	842	90	54	54	55	11	20	77	72	0	0.002	0.000	0.005	0.012	11.255	0.001	0.003	80	506	100	606	877	-9.241	1	605	0	877	2658	74460	0.000	79.636	0	0	0
4	1	1	"Hy3"	"13138"	4250	9940	100	31	31	7	22	32	32	32	6	18	18	3	0	518	637	602	94	53	53	53	11	20	70	66	0	-0.002	-0.002	0.008	0.030	11.459	0.001	0.004	80	482	100	464	583	Error	-1	465	-1	584	2516	50928	-0.167	53.091	0	0	0
4	2	1	""	"28161"	4410	9920	100	31	32	7	21	32	32	32	6	18	21	3	0	57	59	13	22	52	52	54	12	22	28	10	0	-0.200	0.000	0.571	0.701	2.787	0.168	0.070	80	477	100	4	7	Error	-1	5	0	7	2596	4711	0.000	0.417	0	0	0
4	3	1	"hsa-miR-380-5p"	"13170"	4600	9910	100	33	32	6	18	32	32	32	6	18	18	2	0	47	48	11	22	53	53	54	12	22	5	1	0	-0.167	0.000	0.515	0.556	3.132	0.171	0.047	80	517	100	-5	-5	Error	1	-6	0	-5	2568	3826	0.000	-0.500	0	0	0
4	4	1	""	"42958"	4790	9930	100	31	32	6	18	32	32	32	6	18	13	1	0	629	497	255	51	53	53	54	11	20	87	83	0	-0.002	0.000	0.012	0.022	7.763	0.001	0.001	80	482	100	575	444	Error	-1	576	0	444	2543	39747	0.000	40.273	0	0	0
4	5	1	"hsa-miR-320b"	"46324"	4960	9930	100	32	32	6	18	31	31	32	6	18	15	3	0	2548	1760	1266	71	53	53	54	21	38	75	72	0	0.000	0.001	0.003	0.010	18.187	0.000	0.000	80	480	100	2496	1708	Error	1	2495	1	1707	2530	140789	0.000	81.238	0	0	0
4	6	1	""	"17433"	5150	9930	100	33	32	7	21	31	31	32	6	18	17	3	0	110	103	43	41	53	53	54	11	20	70	67	0	0.035	0.020	0.102	0.138	4.682	0.019	0.009	80	493	100	59	51	-4.833	2	57	1	50	2555	8214	0.000	4.455	0	0	0
4	7	1	""	"11202"	5330	9920	100	32	32	6	18	32	32	32	6	18	16	3	0	70	73	21	28	54	54	54	11	20	53	41	0	0.000	0.000	0.217	0.239	3.424	0.067	0.022	80	478	100	16	19	Error	0	16	0	19	2593	5800	0.000	1.727	0	0	0
4	8	1	""	"42939"	5500	9930	100	32	32	6	18	32	32	32	6	18	16	2	0	1985	1484	836	56	53	53	54	11	20	85	83	0	0.000	0.000	0.004	0.007	10.228	0.000	0.001	80	470	100	1932	1431	Error	0	1932	0	1431	2562	118749	0.000	130.000	0	0	0
4	9	1	"hsa-miR-152-3p"	"17676"	5680	9930	100	31	32	6	18	32	32	32	6	18	16	1	0	471	351	218	62	53	53	54	13	24	73	71	0	-0.002	0.000	0.015	0.044	11.287	0.001	0.001	80	478	100	417	298	Error	-1	418	0	298	2552	28097	0.000	22.846	0	0	0
4	10	1	"hsa-miR-650"	"17593"	5850	9920	100	31	32	6	18	32	32	32	6	18	12	1	0	68	69	16	23	52	52	53	12	22	56	25	0	-0.062	0.000	0.286	0.284	2.698	0.032	0.004	80	488	100	15	17	Error	-1	16	0	17	2536	5492	0.000	1.333	0	0	0
4	11	1	"hsa-miR-27a-3p"	"46483"	6040	9930	100	33	33	6	18	32	32	32	6	18	20	0	0	2212	1603	1044	65	52	52	53	11	20	87	82	0	0.000	0.001	0.004	0.010	9.751	0.000	0.003	80	502	100	2161	1552	Error	1	2160	1	1551	2614	128229	0.167	140.909	0	0	0
4	12	1	"hsa-let-7g-5p"	"46438"	6230	9930	100	32	33	6	18	32	32	32	6	18	13	6	0	21023	14802	12230	82	53	53	53	11	20	82	81	0	0.000	0.000	0.000	0.001	18.984	0.000	0.000	80	500	100	20970	14750	Error	0	20970	1	14749	2608	1184148	0.167	1340.818	0	0	0
4	13	1	"hsa-miR-490-3p"	"42703"	6410	9930	100	32	32	6	18	32	32	32	6	18	15	1	0	310	246	130	52	53	53	53	11	20	80	73	0	0.000	0.000	0.034	0.060	7.175	-0.001	0.001	80	494	100	257	193	Error	0	257	0	193	2528	19717	0.000	17.545	0	0	0
4	14	1	""	"28054"	6600	9910	100	32	33	6	18	32	32	32	6	18	16	1	0	60	61	13	21	53	53	53	11	20	35	15	0	0.000	0.125	0.500	0.502	2.985	0.081	0.019	80	507	100	7	9	Error	0	7	1	8	2605	4908	0.167	0.727	0	0	0
4	15	1	""	"14302"	6780	9920	100	33	33	5	15	32	32	32	6	18	11	0	0	49	48	10	20	53	53	53	12	22	3	1	0	-0.250	-0.200	0.462	0.508	3.205	-0.006	0.000	80	496	100	-3	-4	Error	1	-4	1	-5	2602	3861	0.167	-0.417	0	0	0
4	16	1	"hsa-miR-627-5p"	"17625"	6960	9930	100	32	32	5	15	32	32	32	6	18	10	1	0	114	104	49	47	53	53	53	11	20	65	57	0	0.000	0.000	0.100	0.158	4.868	-0.006	0.001	80	479	100	61	51	Error	0	61	0	51	2551	8359	0.000	4.636	0	0	0
4	17	1	"hsa-miR-744-5p"	"27568"	7130	9930	100	33	33	5	15	32	32	32	6	18	11	1	0	908	845	708	83	52	52	53	10	18	67	65	0	0.001	0.001	0.008	0.027	17.479	0.000	0.000	80	466	100	857	794	-9.741	1	856	1	793	2626	67631	0.167	79.200	0	0	0
4	18	1	"hsa-miR-593-5p"	"42478"	7300	9920	100	33	34	6	17	32	32	32	6	18	20	2	0	54	54	10	18	52	52	52	10	19	17	3	0	0.500	1.000	0.563	0.664	3.641	0.177	0.048	80	478	100	3	4	-1.000	1	2	2	2	2694	4356	0.333	0.200	0	0	0
4	19	1	"hsa-miR-323a-5p"	"42457"	7480	9920	100	32	33	5	15	32	32	33	5	15	15	3	0	51	51	11	21	53	53	54	10	18	11	3	0	0.000	-0.500	0.382	0.380	3.457	0.085	0.016	80	496	100	-2	-1	Error	0	-2	1	-2	2609	4079	0.000	-0.300	0	0	0
4	20	1	"ebv-miR-BART3-3p"	"17589"	7660	9920	100	33	33	5	15	33	33	33	5	15	12	1	0	48	48	10	20	52	52	53	11	20	7	0	0	0.000	0.000	0.667	0.626	3.021	0.073	0.013	80	490	100	-4	-4	Error	0	-4	0	-4	2623	3870	0.000	-0.455	0	0	0
4	21	1	"hsa-miR-638"	"42832"	7840	9930	100	34	33	5	15	33	33	33	5	15	11	1	0	381	315	156	49	53	53	54	10	18	83	78	0	0.003	0.000	0.015	0.024	5.267	0.001	0.000	80	492	100	329	262	-8.358	1	328	0	262	2646	25196	0.000	26.100	0	0	0
4	22	1	"Hy3"	"13138"	8030	9930	100	33	33	5	15	33	33	33	5	15	17	0	0	918	866	735	84	53	53	54	11	20	73	63	0	0.000	0.000	0.005	0.012	11.905	0.000	0.001	80	525	100	865	813	Error	0	865	0	813	2663	69292	0.000	73.818	0	0	0
4	1	2	""	"42712"	4260	10130	100	33	33	6	18	32	32	32	6	18	16	2	0	47	48	10	20	52	52	54	12	22	6	0	0	-0.200	-0.250	0.500	0.526	3.249	0.189	0.048	80	472	100	-4	-3	Error	1	-5	1	-4	2635	3824	0.167	-0.500	0	0	0
4	2	2	"spike_control_v2_40"	"29001"	4430	10130	100	31	32	7	21	32	32	32	6	18	20	2	0	346	303	108	35	53	53	54	11	20	91	87	0	-0.003	0.000	0.022	0.030	5.964	0.000	0.000	80	465	100	292	250	Error	-1	293	0	250	2573	24278	0.000	22.636	0	0	0
4	3	2	""	"42748"	4610	10130	100	33	32	6	18	31	31	32	6	18	22	2	0	50	49	10	20	53	53	54	11	20	7	0	0	-0.667	-0.250	0.375	0.549	4.071	0.191	0.057	80	470	100	-1	-3	Error	2	-3	1	-4	2589	3893	0.000	-0.455	0	0	0
4	4	2	""	"42807"	4780	10130	100	32	32	6	18	32	32	32	6	18	13	2	0	83	83	27	32	53	53	54	11	20	72	58	0	0.000	0.000	0.136	0.151	3.433	0.009	0.001	80	458	100	30	30	Error	0	30	0	30	2552	6611	0.000	2.636	0	0	0
4	5	2	"hsa-miR-1224-5p"	"46462"	4960	10130	100	33	32	6	18	32	32	32	6	18	13	0	0	58	60	13	21	53	53	53	11	20	26	11	0	0.200	0.000	0.500	0.436	3.682	0.131	0.036	80	460	100	6	7	-2.322	1	5	0	7	2589	4763	0.000	0.636	0	0	0
4	6	2	"hsa-miR-1178-3p"	"46822"	5140	10130	100	32	31	6	19	32	32	32	6	18	13	0	0	88	88	22	25	53	53	53	11	20	85	72	0	0.000	-0.029	0.128	0.148	2.782	-0.008	0.001	80	471	100	35	34	Error	0	35	-1	35	2498	7037	-0.167	3.182	0	0	0
4	7	2	"hsa-miR-758-3p"	"28759"	5320	10130	100	33	33	7	21	32	32	32	6	18	20	5	0	47	47	10	21	53	53	54	12	22	2	0	0	-0.167	-0.167	0.643	0.636	2.988	0.102	0.019	80	477	100	-5	-5	Error	1	-6	1	-6	2641	3764	0.167	-0.583	0	0	0
4	8	2	""	"17527"	5500	10130	100	32	32	6	18	32	32	32	6	18	13	2	0	66	67	15	22	54	54	55	11	20	56	26	0	0.000	0.000	0.350	0.352	3.327	0.115	0.033	80	460	100	12	13	Error	0	12	0	13	2539	5320	0.000	1.091	0	0	0
4	9	2	"hsa-miR-181c-5p"	"42496"	5680	10140	100	32	32	6	18	32	32	32	6	18	18	2	0	79	79	24	30	53	53	54	10	18	71	61	0	0.000	0.000	0.222	0.174	3.582	0.018	0.003	80	458	100	26	26	Error	0	26	0	26	2582	6334	0.000	2.500	0	0	0
4	10	2	"hsa-miR-146b-5p"	"10306"	5860	10130	100	34	33	6	18	32	32	32	6	18	17	2	0	13554	10278	5434	52	53	53	54	10	18	95	95	0	0.000	0.000	0.000	0.001	5.581	0.000	0.006	80	468	100	13503	10226	Error	2	13501	1	10225	2643	822263	0.167	1022.400	0	0	0
4	11	2	""	"46982"	6040	10130	100	32	32	6	18	32	32	32	6	18	13	0	0	55	55	11	20	53	53	53	11	20	18	1	0	0.000	0.000	0.688	0.684	2.818	0.153	0.039	80	469	100	2	2	Error	0	2	0	2	2568	4363	0.000	0.182	0	0	0
4	12	2	""	"46538"	6220	10140	100	32	32	6	18	32	32	32	6	18	15	2	0	242	192	104	54	52	52	53	12	22	72	71	0	0.000	0.000	0.027	0.058	6.406	-0.002	0.000	80	458	100	190	140	Error	0	190	0	140	2570	15332	0.000	11.583	0	0	0
4	13	2	"hsa-miR-20b-3p"	"17882"	6400	10130	100	32	32	6	18	33	33	33	6	18	10	0	0	148	134	36	26	52	52	53	10	18	92	88	0	-0.010	-0.012	0.068	0.052	3.752	-0.008	0.003	80	462	100	95	81	Error	-1	96	-1	82	2535	10756	-0.167	8.100	0	0	0
4	14	2	""	"42765"	6580	10140	100	34	33	6	18	32	32	32	6	18	20	1	0	225	203	120	59	54	54	54	12	22	72	66	0	0.012	0.007	0.032	0.075	6.305	0.006	0.007	80	464	100	173	150	-6.418	2	171	1	149	2612	16232	0.167	12.417	0	0	0
4	15	2	""	"46921"	6760	10140	100	32	32	5	15	32	32	32	6	18	12	2	0	891	733	504	68	55	55	55	12	21	78	77	0	0.000	0.000	0.006	0.013	10.165	0.001	0.003	80	474	100	836	678	Error	0	836	0	678	2587	58650	0.000	56.500	0	0	0
4	16	2	"hsa-miR-612"	"27551"	6940	10140	100	33	33	5	15	32	32	32	6	18	18	0	0	91	90	32	35	54	54	54	10	18	71	63	0	0.027	0.028	0.111	0.112	2.465	0.024	0.010	80	459	100	38	37	-5.209	1	37	1	36	2637	7218	0.167	3.600	0	0	0
4	17	2	""	"42481"	7120	10140	100	32	32	6	18	32	32	32	6	18	12	1	0	99	94	33	35	53	53	53	12	22	72	66	0	0.000	0.000	0.094	0.128	4.116	-0.017	0.005	80	468	100	46	41	Error	0	46	0	41	2522	7498	0.000	3.417	0	0	0
4	18	2	""	"42864"	7300	10130	100	33	33	5	15	32	32	32	6	18	13	0	0	164	147	61	41	53	53	53	11	20	83	77	0	0.009	0.011	0.044	0.051	4.320	0.009	0.006	80	468	100	112	95	-6.794	1	111	1	94	2645	11765	0.167	8.545	0	0	0
4	19	2	"hsa-miR-593-3p"	"42504"	7480	10140	100	33	33	6	18	33	33	33	5	15	15	3	0	289	234	124	52	53	53	53	9	16	82	75	0	0.000	0.000	0.020	0.033	5.417	-0.006	0.011	80	464	100	236	181	Error	0	236	0	181	2612	18690	0.000	20.111	0	0	0
4	20	2	"ebv-miR-BART15"	"42897"	7660	10130	100	33	33	6	18	33	33	33	5	15	16	1	0	106	101	35	34	53	53	54	12	22	77	70	0	0.000	0.000	0.082	0.123	4.508	-0.012	0.004	80	477	100	53	48	Error	0	53	0	48	2624	8060	0.000	3.917	0	0	0
4	21	2	"hsa-miR-16-2-3p"	"42874"	7840	10130	100	34	33	5	15	33	33	33	5	15	16	0	0	49	50	9	18	53	53	54	12	22	2	0	0	-0.250	0.000	0.857	0.741	3.590	0.019	0.001	80	470	100	-3	-3	Error	1	-4	0	-3	2674	3967	0.000	-0.333	0	0	0
4	22	2	""	"42742"	8020	10130	100	34	33	5	15	34	34	33	6	18	7	1	0	54	54	11	20	54	54	54	10	18	16	3	0	0.000	100000.000	0.500	0.534	3.043	-0.025	0.002	80	502	100	0	-1	Error	0	0	-1	0	2672	4321	0.000	0.000	0	0	0
4	1	3	"hsa-miR-571"	"17490"	4250	10320	100	33	32	6	18	32	32	32	7	21	11	1	0	56	56	10	17	52	52	54	12	22	22	1	0	0.250	0.000	0.600	0.573	3.029	0.129	0.028	80	484	100	5	4	-2.000	1	4	0	4	2567	4470	0.000	0.167	0	0	0
4	2	3	"hsa-miR-1207-5p"	"46565"	4430	10330	100	31	31	6	19	32	32	32	6	18	10	1	0	209	175	88	50	53	53	54	12	22	75	71	0	-0.006	-0.008	0.031	0.056	5.575	-0.001	0.000	80	450	100	155	121	Error	-1	156	-1	122	2496	14024	-0.167	10.083	0	0	0
4	3	3	"spike_control_v2_37"	"28684"	4610	10330	100	31	32	7	21	32	32	32	6	18	15	3	0	220	204	75	36	53	53	54	12	22	90	88	0	-0.006	0.000	0.031	0.038	3.186	0.005	0.005	80	450	100	166	151	Error	-1	167	0	151	2552	16356	0.000	12.500	0	0	0
4	4	3	"hsa-miR-649"	"15619"	4790	10330	100	33	33	6	18	32	32	32	6	18	15	5	0	80	78	21	26	53	53	53	11	20	73	58	0	0.037	0.040	0.250	0.216	2.912	0.065	0.024	80	451	100	28	26	-4.755	1	27	1	25	2600	6279	0.167	2.273	0	0	0
4	5	3	"hsa-miR-136-5p"	"10943"	4970	10320	100	33	33	6	18	32	32	32	6	18	16	2	0	70	68	15	22	54	54	54	11	20	56	26	0	0.063	0.071	0.500	0.435	4.184	0.045	0.007	80	462	100	17	15	-4.000	1	16	1	14	2602	5413	0.167	1.273	0	0	0
4	6	3	""	"42706"	5160	10330	100	34	33	7	21	33	33	32	6	18	22	3	0	268	237	96	40	53	53	54	11	20	86	85	0	0.005	0.000	0.024	0.024	3.460	0.006	0.008	80	450	100	216	184	-7.748	1	215	0	184	2646	18952	0.167	16.636	0	0	0
4	7	3	"hsa-miR-183-5p"	"10977"	5330	10330	100	34	33	6	18	33	33	33	6	18	16	0	0	19244	15363	7133	46	54	54	55	11	20	98	97	0	0.000	0.000	0.000	0.000	9.098	0.000	0.000	80	449	100	19191	15309	Error	1	19190	0	15309	2655	1229035	0.000	1391.636	0	0	0
4	8	3	"hsa-let-7a-2-3p"	"42530"	5510	10320	100	31	32	6	18	32	32	32	6	18	15	1	0	61	61	13	21	54	54	54	11	20	38	11	0	-0.143	0.000	0.500	0.539	3.222	0.124	0.029	80	460	100	6	7	Error	-1	7	0	7	2563	4889	0.000	0.636	0	0	0
4	9	3	""	"42569"	5690	10320	100	32	32	6	18	32	32	32	6	18	18	2	0	62	60	13	21	54	54	54	10	18	32	13	0	0.000	0.000	0.500	0.454	2.894	0.048	0.004	80	442	100	8	6	Error	0	8	0	6	2584	4784	0.000	0.600	0	0	0
4	10	3	""	"46639"	5870	10320	100	33	32	6	18	32	32	32	6	18	18	1	0	529	446	177	39	54	54	54	11	20	92	91	0	0.002	0.000	0.013	0.016	4.268	0.001	0.001	80	460	100	476	392	-8.892	1	475	0	392	2580	35700	0.000	35.636	0	0	0
4	11	3	"hsa-miR-196a-5p"	"10990"	6050	10330	100	33	32	6	18	32	32	32	6	18	12	2	0	2628	1948	1277	65	53	53	53	11	20	91	87	0	0.000	0.000	0.003	0.008	11.630	0.000	0.000	80	461	100	2576	1895	Error	1	2575	0	1895	2599	155855	0.000	172.273	0	0	0
4	12	3	"hsa-miR-487b-3p"	"14285"	6230	10320	100	32	32	5	15	32	32	32	6	18	15	0	0	80	79	17	21	53	53	53	11	20	78	56	0	0.000	0.000	0.125	0.138	3.318	0.048	0.016	80	452	100	27	26	Error	0	27	0	26	2577	6334	0.000	2.364	0	0	0
4	13	3	"hsa-miR-380-3p"	"27546"	6420	10320	100	33	33	6	18	32	32	32	6	18	16	3	0	75	75	19	25	53	53	53	10	18	70	53	0	0.045	0.045	0.205	0.232	3.115	0.035	0.006	80	460	100	23	23	-4.459	1	22	1	22	2639	5995	0.167	2.200	0	0	0
4	14	3	"hsa-miR-101-3p"	"31026"	6590	10320	100	33	32	6	18	32	32	32	6	18	17	0	0	1614	1382	558	40	53	53	54	12	22	93	92	0	0.001	0.000	0.003	0.004	3.669	0.000	0.000	80	438	100	1562	1329	Error	1	1561	0	1329	2592	110570	0.000	110.667	0	0	0
4	15	3	"hsa-miR-29b-3p"	"11040"	6770	10330	100	33	33	6	18	32	32	32	6	18	17	0	0	452	377	183	48	53	53	54	10	18	91	86	0	0.003	0.003	0.016	0.025	7.541	0.001	0.001	80	416	100	400	325	-8.640	1	399	1	324	2608	30197	0.167	32.300	0	0	0
4	16	3	"hsa-miR-517-5p"	"13130"	6950	10320	100	32	32	6	18	32	32	33	6	18	12	1	0	240	237	57	24	53	53	54	12	22	97	97	0	0.000	0.000	0.025	0.023	3.274	0.001	0.000	80	430	100	187	184	Error	0	187	0	184	2582	18974	-0.167	15.250	0	0	0
4	17	3	""	"46461"	7120	10330	100	32	32	6	18	32	32	32	5	15	17	5	0	93	92	32	34	53	53	54	13	24	70	62	0	0.000	0.000	0.129	0.160	3.070	0.024	0.013	80	440	100	40	39	Error	0	40	0	39	2570	7390	0.000	2.923	0	0	0
4	18	3	"hsa-miR-506-3p"	"11138"	7300	10320	100	33	34	5	14	33	33	33	5	15	16	0	0	93	92	28	30	54	54	55	12	21	80	71	0	0.000	0.026	0.100	0.120	2.515	0.013	0.003	80	452	100	39	39	Error	0	39	1	38	2681	7369	0.200	3.083	0	0	0
4	19	3	""	"46293"	7480	10320	100	32	32	5	15	32	32	33	5	15	16	2	0	54	56	13	23	53	53	55	13	23	20	5	0	0.000	0.000	0.483	0.462	3.058	-0.008	0.000	80	452	100	1	3	Error	0	1	0	3	2588	4456	-0.200	0.077	0	0	0
4	20	3	""	"28547"	7670	10330	100	32	32	6	18	33	33	33	5	15	11	3	0	202	185	82	44	53	53	54	13	24	85	81	0	-0.007	-0.008	0.036	0.051	5.010	-0.013	0.028	80	471	100	148	131	Error	-1	149	-1	132	2556	14810	-0.200	10.077	0	0	0
4	21	3	""	"146101"	7860	10330	100	33	33	5	15	34	34	33	6	18	8	1	0	174	168	95	56	54	54	55	12	21	72	70	0	-0.008	-0.009	0.066	0.074	5.229	-0.003	0.001	80	439	100	119	113	Error	-1	120	-1	114	2639	13420	0.000	9.417	0	0	0
4	22	3	""	"145998"	8030	10330	100	32	35	14	40	33	33	34	5	14	15	2	0	57	96	261	271	54	54	55	10	18	25	11	0	-0.333	0.048	0.667	0.559	3.294	0.049	0.525	80	459	100	2	44	Error	-1	3	2	42	2764	7686	0.200	4.100	0	0	0
4	1	4	""	"146118"	4250	10510	100	34	33	7	21	32	32	32	6	18	17	3	0	216	203	53	26	53	53	54	11	20	95	92	0	0.012	0.007	0.022	0.028	2.755	0.012	0.017	80	502	100	165	151	-6.349	2	163	1	150	2645	16218	0.167	13.545	0	0	0
4	2	4	"hsv2-miR-H4-5p"	"146045"	4450	10510	100	31	32	6	18	32	32	32	6	18	15	1	0	68	72	22	30	53	53	53	11	20	55	36	0	-0.067	0.000	0.327	0.328	3.817	0.075	0.027	80	440	100	14	19	Error	-1	15	0	19	2554	5772	0.000	1.727	0	0	0
4	3	4	""	"13146"	4620	10510	100	32	33	6	18	32	32	32	6	18	22	2	0	54	55	12	21	53	53	55	12	21	18	2	0	0.000	0.500	0.708	0.699	2.800	0.118	0.024	80	419	100	1	3	Error	0	1	1	2	2608	4376	0.167	0.000	0	0	0
4	4	4	"spike_control_v2_35"	"28568"	4790	10510	100	31	32	6	18	33	33	32	6	18	15	1	0	194	184	55	29	53	53	54	10	18	93	92	0	-0.014	-0.008	0.042	0.050	4.061	-0.001	0.000	80	430	100	139	130	Error	-2	141	-1	131	2579	14712	0.000	13.000	0	0	0
4	5	4	"hsa-miR-2054"	"145987"	4970	10510	100	31	32	6	18	33	33	33	6	18	13	0	0	44	44	10	22	53	53	53	11	20	5	0	0	0.222	0.111	0.333	0.325	2.541	0.111	0.026	80	452	100	-11	-10	-2.170	-2	-9	-1	-9	2574	3497	-0.167	-0.818	0	0	0
4	6	4	"hsa-miR-767-5p"	"146111"	5150	10510	100	33	33	6	18	33	33	33	6	18	13	2	0	262	243	76	31	54	54	55	11	20	91	91	0	0.000	0.000	0.027	0.030	3.908	0.001	0.000	80	442	100	208	189	Error	0	208	0	189	2624	19427	0.000	17.091	0	0	0
4	7	4	"hsa-miR-652-5p"	"145933"	5330	10520	100	32	32	6	18	33	33	32	6	18	12	3	0	183	159	59	37	55	55	55	11	20	83	80	0	-0.008	-0.010	0.060	0.074	5.577	0.000	0.000	80	442	100	127	103	Error	-1	128	-1	104	2582	12742	0.000	9.455	0	0	0
4	8	4	"hsv1-miR-H3-3p"	"146058"	5510	10520	100	33	32	6	18	32	32	33	6	18	12	2	0	1785	1418	715	50	54	54	54	11	20	92	90	0	0.001	0.000	0.003	0.005	5.235	0.000	0.000	80	450	100	1732	1364	Error	1	1731	0	1364	2574	113413	-0.167	124.000	0	0	0
4	9	4	"SNORD110"	"145666"	5690	10510	100	31	32	6	18	32	32	33	6	18	13	0	0	456	399	141	35	53	53	54	11	20	96	95	0	-0.002	0.000	0.017	0.021	4.328	-0.002	0.003	80	442	100	402	346	Error	-1	403	0	346	2534	31954	-0.167	31.364	0	0	0
4	10	4	""	"146206"	5870	10520	100	32	33	6	18	32	32	32	6	18	18	3	0	2226	1719	961	55	53	53	54	13	24	86	83	0	0.000	0.001	0.003	0.007	10.276	0.000	0.002	80	438	100	2173	1667	Error	0	2173	1	1666	2636	137508	0.167	128.077	0	0	0
4	11	4	""	"146026"	6050	10520	100	32	32	7	21	32	32	32	6	18	12	2	0	88	84	24	28	54	54	54	13	24	71	57	0	0.000	0.000	0.194	0.238	4.163	-0.008	0.001	80	427	100	34	30	Error	0	34	0	30	2546	6723	0.000	2.308	0	0	0
4	12	4	"hsv1-miR-H5-3p"	"146098"	6240	10510	100	32	33	6	18	33	33	33	6	18	18	3	0	1188	1014	452	44	53	53	54	11	20	91	90	0	-0.001	0.000	0.006	0.009	8.736	0.000	0.000	80	440	100	1134	961	Error	-1	1135	0	961	2609	81101	0.000	87.273	0	0	0
4	13	4	""	"146004"	6410	10520	100	33	33	5	15	32	32	32	6	18	20	0	0	385	305	171	56	52	52	53	11	20	82	77	0	0.003	0.004	0.018	0.037	7.601	0.004	0.009	80	427	100	334	254	-8.379	1	333	1	253	2646	24439	0.167	22.909	0	0	0
4	14	4	"hsa-miR-2115-3p"	"146161"	6590	10520	100	33	33	6	18	33	33	33	6	18	13	2	0	3273	2607	1592	61	53	53	54	11	20	86	83	0	0.000	0.000	0.002	0.004	11.653	0.000	0.002	80	452	100	3220	2554	Error	0	3220	0	2554	2660	208583	0.000	232.091	0	0	0
4	15	4	"hsa-miR-1912"	"146168"	6770	10490	100	33	32	6	18	32	32	32	6	18	16	1	0	66	68	16	23	53	53	54	10	18	61	31	0	0.077	0.000	0.298	0.335	3.441	0.041	0.006	80	445	100	14	15	-3.700	1	13	0	15	2560	5400	0.000	1.400	0	0	0
4	16	4	""	"146133"	6960	10510	100	32	32	6	18	33	33	33	6	18	10	1	0	125	119	33	27	54	54	54	10	18	88	86	0	-0.014	-0.015	0.056	0.067	3.443	-0.008	0.002	80	441	100	70	64	Error	-1	71	-1	65	2545	9485	-0.167	6.500	0	0	0
4	17	4	"hsv1-miR-H7-3p"	"146090"	7130	10520	100	34	34	7	20	33	33	33	5	15	26	7	0	373	313	148	47	52	52	53	11	20	83	81	0	0.003	0.004	0.020	0.031	5.663	0.005	0.011	80	418	100	322	262	-8.326	1	321	1	261	2729	25078	0.200	23.636	0	0	0
4	18	4	"spike_control_v2_46"	"29837"	7310	10510	100	33	33	6	18	33	33	33	5	15	17	2	0	112	107	28	26	53	53	54	11	20	88	83	0	0.000	0.000	0.073	0.090	3.037	-0.006	0.001	80	442	100	59	54	Error	0	59	0	54	2637	8535	0.000	4.818	0	0	0
4	19	4	""	"145870"	7490	10510	100	32	32	6	18	33	33	33	5	15	15	2	0	41	44	10	22	53	53	54	11	20	1	0	0	0.083	0.111	0.344	0.371	2.718	0.082	0.018	80	452	100	-13	-10	-3.585	-1	-12	-1	-9	2553	3491	-0.200	-0.909	0	0	0
4	20	4	"hsa-miR-605-5p"	"145736"	7670	10510	100	34	34	6	17	33	33	33	5	15	20	6	0	80	76	21	27	53	53	54	10	18	66	57	0	0.037	0.043	0.158	0.177	2.683	0.012	0.001	80	420	100	28	24	-4.755	1	27	1	23	2685	6072	0.200	2.200	0	0	0
4	21	4	"hsa-miR-875-5p"	"145721"	7840	10500	100	34	34	5	14	34	34	33	6	18	7	1	0	48	48	8	16	54	54	54	10	18	2	0	0	0.000	0.000	0.400	0.491	3.751	0.116	0.021	80	419	100	-6	-6	Error	0	-6	0	-6	2688	3806	0.167	-0.600	0	0	0
4	22	4	"hsa-miR-92a-3p"	"145693"	8020	10500	100	32	33	5	15	34	34	34	5	14	7	0	0	5149	4055	2220	54	54	54	55	11	20	95	91	0	0.000	0.000	0.001	0.003	13.947	0.000	0.013	80	452	100	5093	4000	Error	-2	5095	-1	4001	2604	324406	-0.200	363.636	0	0	0
4	1	5	"hsa-miR-639"	"145962"	4240	10700	100	32	32	6	18	32	32	32	6	18	12	1	0	190	167	88	52	53	53	54	12	22	72	71	0	0.000	0.000	0.049	0.067	4.315	0.000	0.000	80	484	100	137	114	Error	0	137	0	114	2581	13352	0.000	9.417	0	0	0
4	2	5	"hsa-miR-431-5p"	"145705"	4420	10690	100	33	33	6	18	32	32	32	6	18	20	2	0	5417	4565	1866	40	54	54	55	11	20	98	98	0	0.000	0.000	0.001	0.002	4.901	0.000	0.000	80	444	100	5364	4512	Error	1	5363	1	4511	2604	365225	0.167	410.000	0	0	0
4	3	5	""	"145878"	4600	10700	100	32	33	6	18	32	32	32	6	18	16	5	0	105	97	39	40	53	53	53	10	18	75	67	0	0.000	0.023	0.105	0.109	3.533	0.044	0.039	80	443	100	52	45	Error	0	52	1	44	2631	7754	0.167	4.400	0	0	0
4	4	5	"hsa-miR-501-3p"	"145727"	4780	10700	100	31	32	6	18	32	32	32	6	18	15	1	0	62	64	16	25	52	52	53	11	20	42	25	0	-0.100	0.000	0.333	0.380	3.238	0.086	0.017	80	452	100	9	12	Error	-1	10	0	12	2536	5094	0.000	1.000	0	0	0
4	5	5	"spike_control_v2_29"	"27968"	4970	10700	100	32	32	6	18	32	32	32	6	18	18	1	0	332	295	110	37	53	53	54	11	20	90	90	0	0.000	0.000	0.023	0.024	4.550	0.002	0.002	80	452	100	279	242	Error	0	279	0	242	2595	23576	0.000	21.909	0	0	0
4	6	5	"hsa-miR-187-3p"	"145637"	5150	10700	100	34	34	6	17	32	32	32	6	18	23	2	0	402	299	197	65	54	54	54	11	20	73	67	0	0.006	0.008	0.018	0.042	8.018	-0.001	0.000	80	442	100	350	247	-7.443	2	348	2	245	2681	23913	0.333	22.273	0	0	0
4	7	5	"hsa-miR-518f-3p"	"145748"	5330	10700	100	31	32	6	18	32	32	32	6	18	15	1	0	51	51	11	21	54	54	54	11	20	8	2	0	0.333	0.000	0.500	0.518	3.407	0.178	0.038	80	432	100	-4	-3	-1.585	-1	-3	0	-3	2538	4087	0.000	-0.273	0	0	0
4	8	5	""	"145917"	5510	10700	100	33	33	6	18	32	32	33	6	18	13	1	0	5330	3738	2427	64	53	53	53	11	20	90	86	0	0.000	0.000	0.001	0.003	14.827	0.000	0.000	80	420	100	5278	3686	Error	1	5277	1	3685	2605	299000	0.000	335.000	0	0	0
4	9	5	"hsa-miR-572"	"147193"	5680	10690	100	33	32	6	18	32	32	33	6	18	12	1	0	45	47	11	23	54	54	54	11	20	7	1	0	-0.111	0.000	0.364	0.390	2.776	0.099	0.018	80	430	100	-8	-7	Error	1	-9	0	-7	2595	3734	-0.167	-0.636	0	0	0
4	10	5	"hsa-miR-4307"	"147608"	5860	10690	100	33	33	6	18	32	32	32	6	18	17	5	0	152	141	43	30	53	53	53	11	20	90	88	0	0.010	0.011	0.050	0.060	3.496	0.015	0.012	80	430	100	100	89	-6.629	1	99	1	88	2621	11260	0.167	8.000	0	0	0
4	11	5	"hsv2-miR-H13"	"147872"	6040	10680	100	32	32	6	18	32	32	32	6	18	13	0	0	67	69	18	26	53	53	54	13	24	52	26	0	0.000	0.000	0.257	0.319	2.635	0.062	0.018	80	425	100	14	16	Error	0	14	0	16	2584	5520	0.000	1.154	0	0	0
4	12	5	"hsa-miR-4287"	"147938"	6220	10690	100	32	33	6	18	32	32	32	6	18	11	5	0	103	99	30	30	54	54	54	11	20	83	75	0	0.000	0.022	0.088	0.098	2.515	0.007	0.001	80	442	100	49	46	Error	0	49	1	45	2602	7943	0.167	4.091	0	0	0
4	13	5	"hsa-miR-3159"	"147814"	6400	10690	100	32	32	6	18	32	32	32	6	18	18	2	0	43	44	9	20	52	52	53	10	18	3	0	0	0.000	0.000	0.414	0.399	3.046	0.021	0.001	80	420	100	-9	-8	Error	0	-9	0	-8	2583	3521	0.000	-0.900	0	0	0
4	14	5	""	"147807"	6580	10700	100	32	32	6	18	32	32	32	6	18	15	1	0	2065	2021	1811	89	53	53	53	11	20	81	72	0	0.000	0.000	0.002	0.010	18.683	0.000	0.000	80	442	100	2012	1968	Error	0	2012	0	1968	2590	161675	0.000	178.909	0	0	0
4	15	5	""	"147924"	6770	10700	100	32	32	5	15	32	32	33	6	18	13	1	0	81	80	21	26	53	53	54	11	20	75	57	0	0.000	0.000	0.176	0.182	3.383	0.024	0.005	80	456	100	28	27	Error	0	28	0	27	2568	6421	-0.167	2.364	0	0	0
4	16	5	"hsa-miR-4316"	"147760"	6940	10690	100	32	32	5	15	33	33	33	5	15	13	2	0	44	45	12	26	53	53	54	12	22	6	1	0	0.111	0.125	0.333	0.337	3.296	0.073	0.016	80	430	100	-10	-9	-3.170	-1	-9	-1	-8	2586	3565	-0.200	-0.750	0	0	0
4	17	5	"hsa-miR-4314"	"147544"	7120	10690	100	32	33	6	18	32	32	33	6	18	16	5	0	163	144	60	41	53	53	53	11	20	82	76	0	0.000	0.011	0.052	0.071	4.123	0.011	0.009	80	430	100	110	92	Error	0	110	1	91	2606	11496	0.000	8.273	0	0	0
4	18	5	""	"147791"	7310	10690	100	33	33	5	15	33	33	33	5	15	13	2	0	205	198	203	102	53	53	54	12	22	83	78	0	0.000	0.000	0.030	0.036	3.881	0.004	0.007	80	430	100	152	145	Error	0	152	0	145	2664	15818	0.000	12.000	0	0	0
4	19	5	""	"147810"	7480	10700	100	34	33	6	18	33	33	33	5	15	12	6	0	69	73	18	24	53	53	54	11	20	68	40	0	0.063	0.000	0.167	0.212	3.475	0.032	0.006	80	418	100	17	20	-4.000	1	16	0	20	2670	5816	0.000	1.727	0	0	0
4	20	5	""	"147737"	7660	10690	100	33	33	5	15	33	33	33	6	18	11	0	0	629	468	293	62	53	53	54	11	20	80	71	0	0.000	0.000	0.008	0.016	7.334	0.000	0.000	80	442	100	576	415	Error	0	576	0	415	2626	37433	0.000	37.636	0	0	0
4	21	5	"hsv1-miR-H18"	"147830"	7840	10690	100	33	33	6	18	34	34	34	6	17	11	1	0	121	113	48	42	54	54	55	10	18	78	71	0	-0.015	-0.017	0.080	0.110	3.795	0.008	0.003	80	452	100	66	58	Error	-1	67	-1	59	2665	9067	-0.167	5.800	0	0	0
4	22	5	"hsa-miR-4323"	"147671"	8020	10680	100	34	34	6	17	34	34	34	5	14	17	1	0	373	324	125	38	54	54	55	11	20	95	91	0	0.000	0.000	0.015	0.020	4.456	0.002	0.003	80	474	100	319	270	Error	0	319	0	270	2724	25920	0.000	24.455	0	0	0
4	1	6	""	"147802"	4240	10890	100	33	32	7	21	32	32	32	6	18	17	3	0	12297	9046	6017	66	53	53	54	12	22	93	90	0	0.000	0.000	0.001	0.002	20.039	0.000	0.001	80	474	100	12245	8993	Error	1	12244	0	8993	2567	723656	0.000	749.333	0	0	0
4	2	6	"hsa-miR-3136-5p"	"147897"	4420	10880	100	33	32	6	18	32	32	32	6	18	15	0	0	49	48	11	22	53	53	54	12	22	7	2	0	-0.250	0.000	0.655	0.592	3.234	0.131	0.040	80	452	100	-3	-5	Error	1	-4	0	-5	2579	3838	0.000	-0.500	0	0	0
4	3	6	"hsv2-miR-H22"	"147698"	4600	10880	100	32	32	7	21	32	32	32	6	18	16	5	0	50	51	11	21	53	53	53	12	22	7	2	0	0.000	0.000	0.650	0.689	3.152	0.141	0.026	80	442	100	-3	-2	Error	0	-3	0	-2	2583	4081	0.000	-0.167	0	0	0
4	4	6	"hsa-miR-615-5p"	"148627"	4780	10880	100	32	32	7	21	32	32	32	6	18	20	5	0	105	97	31	31	53	53	53	11	20	77	72	0	0.000	0.000	0.141	0.161	3.914	0.012	0.002	80	442	100	52	44	Error	0	52	0	44	2590	7726	0.000	4.000	0	0	0
4	5	6	"hsa-miR-185-3p"	"148669"	4960	10880	100	31	32	6	18	32	32	32	9	28	6	0	0	64	62	13	20	53	53	57	69	121	0	0	0	-0.091	0.000	0.417	0.400	3.090	0.100	0.654	80	442	100	10	9	Error	-1	11	0	9	2580	4978	0.000	0.072	0	0	0
4	6	6	"hsa-miR-1908-5p"	"148687"	5140	10880	100	32	32	6	18	32	32	32	6	18	12	5	0	1596	1115	764	68	52	52	53	11	20	81	77	0	0.000	0.000	0.005	0.010	13.023	0.001	0.004	80	450	100	1544	1063	Error	0	1544	0	1063	2556	89163	0.000	96.545	0	0	0
4	7	6	"spike_control_v1_g"	"10905"	5320	10880	100	32	32	6	18	32	32	32	6	18	16	1	0	43	44	12	27	53	53	54	11	20	5	0	0	0.000	0.000	0.366	0.434	2.404	0.107	0.027	80	442	100	-10	-9	Error	0	-10	0	-9	2546	3530	0.000	-0.909	0	0	0
4	8	6	"hsa-miR-3667-5p"	"148234"	5500	10880	100	31	32	7	21	31	31	32	6	18	18	5	0	151	140	55	39	53	53	53	11	20	82	76	0	0.000	0.011	0.066	0.078	4.533	0.004	0.001	80	442	100	98	88	Error	0	98	1	87	2563	11189	0.000	7.909	0	0	0
4	9	6	"hsa-miR-637"	"148677"	5680	10880	100	32	32	6	18	32	32	32	6	18	13	1	0	88	88	23	26	53	53	53	11	20	85	73	0	0.000	0.000	0.145	0.159	2.763	0.010	0.001	80	452	100	35	35	Error	0	35	0	35	2575	7061	0.000	3.182	0	0	0
4	10	6	"hsa-miR-184"	"148654"	5860	10880	100	32	32	5	15	32	32	32	6	18	11	0	0	92	96	33	34	53	53	54	13	24	78	62	0	0.000	0.000	0.103	0.117	3.975	0.008	0.001	80	442	100	39	43	Error	0	39	0	43	2551	7648	0.000	3.231	0	0	0
4	11	6	""	"148079"	6040	10880	100	32	32	6	18	33	33	32	6	18	6	1	0	119	111	36	32	53	53	54	13	24	81	76	0	-0.015	-0.017	0.056	0.073	3.211	0.002	0.000	80	450	100	65	57	Error	-1	66	-1	58	2571	8918	0.000	4.385	0	0	0
4	12	6	"hsa-miR-3622a-5p"	"148474"	6220	10880	100	32	32	6	18	33	33	32	6	18	16	0	0	106	98	35	35	53	53	53	11	20	71	67	0	-0.019	-0.022	0.095	0.130	3.619	0.012	0.003	80	442	100	52	44	Error	-1	53	-1	45	2573	7801	0.000	4.091	0	0	0
4	13	6	"hsa-miR-941"	"148625"	6400	10870	100	32	32	6	18	32	32	32	6	18	15	3	0	1456	1271	474	37	53	53	53	10	18	93	93	0	0.000	0.000	0.003	0.005	7.425	0.000	0.000	80	451	100	1403	1218	Error	0	1403	0	1218	2565	101692	0.000	121.800	0	0	0
4	14	6	"kshv-miR-K12-10a-5p"	"147640"	6580	10880	100	32	33	6	18	32	32	32	6	18	15	2	0	102	97	35	36	53	53	54	11	20	75	68	0	0.000	0.023	0.109	0.169	4.402	-0.015	0.004	80	432	100	49	45	Error	0	49	1	44	2605	7723	0.167	3.909	0	0	0
4	15	6	""	"147599"	6760	10880	100	32	32	6	18	32	32	32	6	18	12	2	0	56	56	11	19	52	52	54	11	20	23	5	0	0.000	0.000	0.500	0.606	3.793	0.083	0.018	80	432	100	4	4	Error	0	4	0	4	2562	4506	0.000	0.182	0	0	0
4	16	6	"hsa-miR-3660"	"147318"	6940	10880	100	32	32	6	18	32	32	32	6	18	12	2	0	584	473	228	48	53	53	54	12	22	88	81	0	0.000	0.000	0.010	0.014	4.265	0.001	0.001	80	442	100	531	420	Error	0	531	0	420	2568	37808	0.000	34.917	0	0	0
4	17	6	"hsa-miR-4277"	"147666"	7120	10870	100	32	32	6	18	32	32	33	6	18	20	2	0	57	59	12	20	53	53	54	11	20	28	7	0	0.000	0.000	0.500	0.519	2.929	0.042	0.004	80	442	100	4	6	Error	0	4	0	6	2580	4690	-0.167	0.455	0	0	0
4	18	6	"Empty"	"0"	7300	10870	100	34	33	6	18	33	33	33	5	15	15	2	0	51	54	15	27	53	53	54	11	20	18	6	0	-0.500	0.000	0.500	0.501	2.693	0.020	0.001	80	442	100	-1	1	Error	1	-2	0	1	2623	4280	0.000	0.000	0	0	0
4	19	6	""	"148186"	7480	10870	100	34	34	5	14	32	32	33	5	15	26	2	0	53	53	9	16	53	53	54	24	44	0	0	0	100000.000	100000.000	0.833	0.662	2.642	0.077	0.010	80	449	100	2	2	16.610	2	0	2	0	2712	4210	0.200	-0.042	0	0	0
4	20	6	""	"148021"	7670	10880	100	32	32	6	18	33	33	33	5	15	13	2	0	151	140	51	36	54	54	54	13	24	86	81	0	-0.010	-0.012	0.053	0.071	6.379	-0.005	0.002	80	450	100	96	85	Error	-1	97	-1	86	2532	11191	-0.200	6.615	0	0	0
4	21	6	""	"148131"	7840	10880	100	31	32	5	15	33	33	33	5	15	12	1	0	215	194	80	41	54	54	54	11	20	87	83	0	-0.012	-0.007	0.029	0.050	4.404	-0.010	0.020	80	428	100	159	139	Error	-2	161	-1	140	2563	15533	-0.200	12.727	0	0	0
4	22	6	""	"148573"	8010	10870	100	34	34	5	14	33	33	33	5	15	13	2	0	48	49	10	20	53	53	54	10	18	8	2	0	-0.200	-0.250	0.500	0.507	3.070	0.095	0.021	80	472	100	-4	-3	Error	1	-5	1	-4	2689	3901	0.200	-0.500	0	0	0
4	1	7	""	"148569"	4250	11070	100	31	32	6	18	32	32	32	6	18	13	2	0	108	103	33	32	53	53	54	11	20	82	76	0	-0.018	0.000	0.126	0.130	3.475	0.011	0.002	80	474	100	54	50	Error	-1	55	0	50	2535	8239	0.000	4.455	0	0	0
4	2	7	""	"148137"	4430	11070	100	33	33	7	21	32	32	32	6	18	26	3	0	45	45	11	24	53	53	54	11	20	7	0	0	-0.125	-0.125	0.462	0.491	3.398	0.044	0.004	80	452	100	-7	-7	Error	1	-8	1	-8	2651	3598	0.167	-0.818	0	0	0
4	3	7	""	"148359"	4610	11070	100	31	32	6	18	32	32	32	6	18	12	0	0	964	721	430	59	53	53	54	12	22	86	83	0	-0.001	0.000	0.006	0.014	9.213	0.000	0.000	80	448	100	910	668	Error	-1	911	0	668	2541	57648	0.000	55.583	0	0	0
4	4	7	""	"148315"	4780	11070	100	31	32	6	18	32	32	32	6	18	13	3	0	1841	1474	733	49	52	52	53	11	20	92	88	0	-0.001	0.000	0.004	0.006	7.452	-0.001	0.005	80	459	100	1788	1422	Error	-1	1789	0	1422	2539	117901	0.000	129.182	0	0	0
4	5	7	""	"148044"	4970	11070	100	31	32	7	21	32	32	32	9	28	10	1	0	4134	3130	1941	62	52	52	56	69	123	85	83	0	0.000	0.000	0.002	0.002	8.520	0.000	0.000	80	450	100	4081	3078	Error	-1	4082	0	3078	2556	250395	0.000	44.551	0	0	0
4	6	7	""	"148431"	5140	11080	100	31	32	7	21	32	32	32	6	18	15	3	0	71	72	21	29	53	53	54	12	22	63	35	0	-0.056	0.000	0.281	0.332	4.097	0.076	0.029	80	438	100	17	19	Error	-1	18	0	19	2542	5777	0.000	1.500	0	0	0
4	7	7	""	"148056"	5320	11070	100	31	32	7	21	32	32	32	6	18	16	7	0	113	104	38	36	53	53	54	12	22	78	67	0	-0.017	0.000	0.085	0.113	4.079	0.016	0.005	80	452	100	59	51	Error	-1	60	0	51	2582	8290	0.000	4.167	0	0	0
4	8	7	""	"148653"	5500	11070	100	34	33	6	18	32	32	32	7	21	12	0	0	1310	1053	514	48	53	53	55	13	23	87	85	0	0.002	0.001	0.004	0.006	5.330	0.001	0.002	80	461	100	1259	1001	-9.296	2	1257	1	1000	2639	84217	0.143	76.769	0	0	0
4	9	7	""	"148367"	5680	11070	100	32	32	6	18	32	32	32	6	18	15	1	0	43	43	10	23	54	54	54	12	22	1	0	0	0.000	0.000	0.444	0.338	3.426	0.095	0.018	80	461	100	-11	-11	Error	0	-11	0	-11	2590	3473	0.000	-0.917	0	0	0
4	10	7	""	"148475"	5860	11060	100	32	32	6	18	32	32	32	6	18	20	2	0	42	43	10	23	52	52	53	12	22	3	0	0	0.000	0.000	0.421	0.425	2.690	0.124	0.037	80	452	100	-10	-9	Error	0	-10	0	-9	2587	3438	0.000	-0.833	0	0	0
4	11	7	""	"148112"	6040	11060	100	33	33	5	15	33	33	32	6	18	10	0	0	41	44	11	25	53	53	54	13	24	5	0	0	0.000	0.000	0.354	0.383	3.792	0.091	0.019	80	451	100	-12	-9	Error	0	-12	0	-9	2638	3501	0.167	-0.769	0	0	0
4	12	7	"hsa-miR-203b-5p"	"148181"	6220	11060	100	32	32	5	15	32	32	32	6	18	12	1	0	209	198	58	29	51	51	52	11	21	93	91	0	0.000	0.000	0.026	0.027	3.242	-0.002	0.001	80	468	100	158	147	Error	0	158	0	147	2541	15828	0.000	13.273	0	0	0
4	13	7	""	"148076"	6410	11070	100	32	32	6	18	32	32	32	6	18	16	0	0	321	269	128	47	53	53	53	10	18	87	86	0	0.000	0.000	0.020	0.033	6.400	-0.001	0.000	80	459	100	268	216	Error	0	268	0	216	2564	21551	0.000	21.600	0	0	0
4	14	7	""	"148457"	6580	11060	100	32	33	7	21	32	32	32	6	18	16	3	0	44	45	9	20	53	53	54	10	18	2	1	0	0.000	-0.125	0.453	0.470	3.011	0.078	0.009	80	439	100	-9	-7	Error	0	-9	1	-8	2602	3566	0.167	-0.900	0	0	0
4	15	7	""	"148060"	6760	11060	100	32	32	6	18	32	32	32	6	18	13	1	0	61	62	13	20	54	54	55	11	20	38	16	0	0.000	0.000	0.423	0.457	3.313	0.041	0.004	80	458	100	7	8	Error	0	7	0	8	2556	4974	0.000	0.636	0	0	0
4	16	7	""	"148464"	6940	11060	100	33	33	5	15	32	32	32	6	18	11	2	0	41	44	11	25	54	54	55	12	21	3	0	0	-0.077	-0.100	0.323	0.297	3.057	0.071	0.012	80	451	100	-12	-9	Error	1	-13	1	-10	2635	3521	0.167	-0.917	0	0	0
4	17	7	""	"148141"	7120	11060	100	33	32	5	15	33	33	32	5	15	11	2	0	49	50	11	22	53	53	54	10	18	8	3	0	0.000	0.333	0.571	0.573	2.546	0.047	0.005	80	461	100	-4	-4	Error	0	-4	-1	-3	2575	3965	0.000	-0.400	0	0	0
4	18	7	""	"148194"	7300	11060	100	33	33	6	18	33	33	33	5	15	17	1	0	51	51	10	19	53	53	54	11	20	10	0	0	0.000	0.000	0.615	0.644	3.281	0.024	0.001	80	471	100	-2	-2	Error	0	-2	0	-2	2635	4070	0.000	-0.273	0	0	0
4	19	7	""	"148646"	7490	11070	100	34	33	5	15	33	33	33	6	18	11	0	0	351	299	133	44	54	54	55	23	41	86	81	0	0.003	0.000	0.013	0.018	4.670	0.009	0.040	80	471	100	298	245	-8.214	1	297	0	245	2646	23884	0.000	10.609	0	0	0
4	20	7	"hsa-miR-219b-5p"	"148386"	7670	11070	100	33	33	5	15	32	32	33	6	18	16	0	0	5771	4071	2595	63	54	54	55	13	23	87	83	0	0.000	0.000	0.001	0.002	10.520	0.000	0.005	80	452	100	5718	4018	Error	1	5717	1	4017	2611	325717	0.000	308.923	0	0	0
4	21	7	""	"148520"	7850	11070	100	33	33	6	18	32	32	33	5	15	15	5	0	1102	989	397	40	53	53	54	11	20	97	93	0	0.001	0.001	0.004	0.007	6.290	-0.002	0.022	80	440	100	1050	937	Error	1	1049	1	936	2600	79113	0.000	85.000	0	0	0
4	22	7	"hsa-miR-208b-3p"	"148284"	8020	11060	100	33	33	5	15	33	33	33	5	15	16	2	0	67	67	15	22	53	53	54	9	16	57	37	0	0.000	0.000	0.267	0.267	3.151	-0.040	0.007	80	481	100	14	14	Error	0	14	0	14	2655	5390	0.000	1.444	0	0	0
4	1	8	""	"148537"	4250	11260	100	32	32	6	18	32	32	32	7	21	13	2	0	92	89	31	34	53	53	54	11	20	71	65	0	0.000	0.000	0.138	0.175	3.898	0.023	0.006	80	484	100	39	36	Error	0	39	0	36	2584	7136	0.000	3.182	0	0	0
4	2	8	""	"11255"	4430	11260	100	31	31	7	22	33	33	33	6	18	16	2	0	50	50	11	22	53	53	54	11	20	6	2	0	0.667	0.667	0.686	0.604	2.594	0.145	0.044	80	460	100	-5	-5	-0.585	-2	-3	-2	-3	2509	3964	-0.333	-0.364	0	0	0
4	3	8	""	"42962"	4610	11270	100	33	33	6	18	32	32	32	6	18	22	0	0	189	166	83	50	53	53	53	11	20	77	75	0	0.007	0.009	0.040	0.059	6.896	0.008	0.007	80	450	100	137	114	-7.087	1	136	1	113	2606	13257	0.167	10.273	0	0	0
4	4	8	""	"29650"	4790	11270	100	32	32	6	18	32	32	32	6	18	12	1	0	164	139	59	42	52	52	53	11	20	78	75	0	0.000	0.000	0.056	0.077	4.353	0.005	0.002	80	451	100	112	87	Error	0	112	0	87	2553	11150	0.000	7.818	0	0	0
4	5	8	"Empty"	"0"	4970	11260	100	33	33	7	21	32	32	32	6	18	18	6	0	52	51	10	19	52	52	53	11	20	11	0	0	100000.000	-1.000	0.533	0.504	3.464	0.197	0.042	80	452	100	1	0	16.610	1	0	1	-1	2618	4070	0.167	-0.182	0	0	0
4	6	8	"hsa-miR-519e-3p"	"11164"	5150	11260	100	32	32	6	18	32	32	32	6	18	16	1	0	49	48	11	22	53	53	53	12	22	6	0	0	0.000	0.000	0.750	0.634	2.544	0.196	0.068	80	432	100	-4	-5	Error	0	-4	0	-5	2584	3874	0.000	-0.417	0	0	0
4	7	8	"hsa-miR-301b-3p"	"17886"	5330	11260	100	31	32	7	21	32	32	33	6	18	18	3	0	114	105	36	34	53	53	54	12	22	81	73	0	-0.016	0.000	0.105	0.112	3.923	0.014	0.004	80	442	100	60	52	Error	-1	61	0	52	2576	8399	-0.167	4.250	0	0	0
4	8	8	"hsa-miR-5010-5p"	"168684"	5510	11270	100	32	32	6	18	33	33	33	6	18	12	1	0	88	84	28	33	54	54	55	12	21	63	60	0	-0.029	-0.033	0.150	0.208	3.719	0.030	0.009	80	451	100	33	29	Error	-1	34	-1	30	2585	6747	-0.167	2.417	0	0	0
4	9	8	"hsa-miR-4763-3p"	"168679"	5690	11270	100	33	32	6	18	32	32	32	6	18	15	1	0	130	118	54	45	53	53	54	11	20	77	68	0	0.013	0.000	0.048	0.074	4.479	0.010	0.004	80	461	100	78	65	-6.267	1	77	0	65	2571	9459	0.000	5.818	0	0	0
4	10	8	"hsa-miR-4684-3p"	"168718"	5880	11260	100	32	32	7	21	32	32	32	6	18	15	3	0	80	78	23	29	53	53	54	11	20	67	58	0	0.000	0.000	0.196	0.337	4.624	-0.015	0.002	80	461	100	27	25	Error	0	27	0	25	2592	6276	0.000	2.182	0	0	0
4	11	8	"hsa-miR-326"	"168945"	6050	11260	100	35	34	6	17	32	32	33	6	18	18	2	0	60	60	10	16	53	53	54	12	22	30	5	0	0.429	0.286	0.613	0.585	2.747	0.038	0.002	80	449	100	10	9	-1.222	3	7	2	7	2689	4772	0.167	0.500	0	0	0
4	12	8	"hsa-miR-4450"	"168964"	6230	11270	100	32	32	6	18	32	32	32	6	18	15	1	0	153	144	86	59	53	53	53	13	24	62	57	0	0.000	0.000	0.066	0.126	6.152	0.000	0.000	80	446	100	100	91	Error	0	100	0	91	2588	11535	0.000	7.000	0	0	0
4	13	8	"hsa-miR-5094"	"168932"	6410	11260	100	33	33	6	18	32	32	32	6	18	15	2	0	211	182	75	41	54	54	54	11	20	86	81	0	0.006	0.008	0.029	0.038	3.640	0.007	0.007	80	442	100	158	129	-7.295	1	157	1	128	2624	14521	0.167	11.636	0	0	0
4	14	8	"hsa-miR-4999-5p"	"168934"	6590	11260	100	32	32	5	15	32	32	32	6	18	11	1	0	58	59	10	16	53	53	54	10	18	28	8	0	0.000	0.000	0.500	0.560	3.734	0.125	0.023	80	461	100	5	6	Error	0	5	0	6	2570	4681	0.000	0.500	0	0	0
4	15	8	""	"168600"	6770	11270	100	33	33	6	18	32	32	32	6	18	12	1	0	2112	1558	1064	68	54	54	55	10	18	85	78	0	0.000	0.001	0.003	0.009	13.264	0.000	0.001	80	446	100	2059	1505	Error	1	2058	1	1504	2614	124671	0.167	150.300	0	0	0
4	16	8	""	"168726"	6950	11260	100	33	32	6	18	32	32	32	6	18	6	2	0	355	311	115	36	53	53	55	11	20	93	91	0	0.003	0.000	0.014	0.018	4.487	-0.002	0.001	80	451	100	303	258	-8.238	1	302	0	258	2561	24906	0.000	23.273	0	0	0
4	17	8	"hsa-miR-4706"	"168795"	7130	11260	100	33	33	5	15	33	33	33	6	18	8	0	0	656	506	357	70	52	52	54	10	18	78	75	0	0.000	0.000	0.013	0.024	9.263	-0.001	0.001	80	461	100	604	454	Error	0	604	0	454	2621	40461	0.000	45.200	0	0	0
4	18	8	"hsa-miR-4479"	"168755"	7310	11260	100	32	33	5	15	33	33	33	5	15	13	3	0	89	89	20	22	53	53	54	11	20	87	80	0	-0.028	0.000	0.125	0.129	3.138	-0.011	0.001	80	449	100	35	36	Error	-1	36	0	36	2611	7121	0.000	3.182	0	0	0
4	19	8	""	"168577"	7480	11260	100	33	33	5	15	33	33	33	6	18	16	0	0	139	129	47	36	53	53	55	11	20	81	80	0	0.000	0.000	0.063	0.092	4.011	-0.002	0.000	80	440	100	86	76	Error	0	86	0	76	2651	10330	0.000	6.727	0	0	0
4	20	8	"hsa-miR-548ac"	"168827"	7660	11260	100	34	34	5	14	32	32	33	5	15	17	1	0	38	39	9	23	53	53	54	11	20	2	0	0	-0.133	-0.143	0.194	0.234	2.879	-0.057	0.011	80	462	100	-13	-12	Error	2	-15	2	-14	2683	3120	0.200	-1.364	0	0	0
4	21	8	"hsa-miR-499b-5p"	"168676"	7850	11260	100	34	33	6	18	33	33	33	5	15	17	2	0	102	101	43	42	54	54	55	10	18	70	63	0	0.021	0.000	0.112	0.125	4.704	0.010	0.003	80	462	100	49	47	-5.585	1	48	0	47	2668	8070	0.000	4.600	0	0	0
4	22	8	"hsa-miR-4764-5p"	"168852"	8030	11260	100	33	33	5	15	33	33	33	5	15	17	2	0	4384	3371	2596	77	53	53	54	10	18	88	80	0	0.000	0.000	0.001	0.007	26.058	0.000	0.000	80	493	100	4331	3318	Error	0	4331	0	3318	2664	269703	0.000	331.700	0	0	0
4	1	9	"hsa-miR-4753-3p"	"168611"	4250	11450	100	32	32	6	18	32	32	32	6	18	17	3	0	97	93	28	30	54	54	55	24	43	67	41	0	0.000	0.000	0.164	0.168	3.490	0.004	0.001	80	484	100	43	39	Error	0	43	0	39	2561	7439	0.000	1.583	0	0	0
4	2	9	"hsa-miR-4507"	"168572"	4430	11460	100	33	33	6	18	33	33	32	6	18	17	1	0	489	385	252	65	53	53	54	12	22	77	73	0	0.000	0.000	0.014	0.028	8.909	0.001	0.001	80	450	100	436	332	Error	0	436	0	332	2618	30835	0.167	27.583	0	0	0
4	3	9	"hsa-miR-548ad-3p"	"168743"	4610	11450	100	31	32	7	21	33	33	33	7	21	6	2	0	1258	1130	562	49	53	53	53	12	22	90	90	0	-0.002	-0.001	0.004	0.006	8.492	-0.001	0.003	80	442	100	1203	1076	Error	-2	1205	-1	1077	2545	90384	-0.143	89.750	0	0	0
4	4	9	""	"168647"	4790	11450	100	31	31	7	22	32	32	32	6	18	12	3	0	2740	2041	1399	68	53	53	54	12	22	83	80	0	0.000	-0.001	0.004	0.009	15.535	0.000	0.005	80	430	100	2686	1987	Error	-1	2687	-1	1988	2483	163266	-0.167	165.583	0	0	0
4	5	9	"hsa-miR-875-3p"	"168812"	4960	11450	100	32	32	6	18	32	32	32	6	18	17	2	0	48	48	10	20	52	52	54	11	20	6	0	0	0.000	0.000	0.697	0.651	2.725	0.155	0.036	80	440	100	-4	-4	Error	0	-4	0	-4	2558	3845	0.000	-0.545	0	0	0
4	6	9	"hsa-miR-4520-3p"	"169186"	5140	11440	100	33	32	6	18	32	32	32	6	18	16	1	0	62	63	14	22	53	53	54	12	22	40	13	0	0.111	0.000	0.310	0.300	3.561	0.155	0.070	80	460	100	10	10	-3.170	1	9	0	10	2566	5020	0.000	0.750	0	0	0
4	7	9	"hsa-miR-5009-3p"	"169118"	5330	11440	100	32	32	6	18	33	33	33	6	18	10	1	0	258	214	123	57	52	52	53	11	20	72	70	0	-0.005	-0.006	0.039	0.065	7.176	0.004	0.003	80	461	100	205	161	Error	-1	206	-1	162	2579	17091	-0.167	14.636	0	0	0
4	8	9	"hsa-miR-4468"	"169320"	5510	11450	100	32	33	6	18	33	33	33	6	18	15	1	0	637	447	313	70	54	54	54	12	22	76	68	0	-0.002	0.000	0.012	0.032	11.818	0.000	0.000	80	430	100	582	393	Error	-1	583	0	393	2604	35738	0.000	32.750	0	0	0
4	9	9	"hsa-miR-4691-3p"	"169321"	5680	11450	100	32	32	6	18	33	33	33	6	18	11	2	0	140	123	51	41	54	54	55	11	20	73	70	0	-0.012	-0.014	0.087	0.102	4.664	0.011	0.006	80	430	100	85	68	Error	-1	86	-1	69	2588	9853	-0.167	6.182	0	0	0
4	10	9	"hsa-miR-4695-3p"	"169070"	5860	11450	100	33	32	6	18	33	33	33	6	18	8	0	0	191	176	54	30	54	54	55	11	20	93	91	0	0.000	-0.008	0.028	0.030	2.965	0.002	0.000	80	453	100	137	121	Error	0	137	-1	122	2566	14082	-0.167	11.000	0	0	0
4	11	9	"hsa-miR-4755-5p"	"169113"	6040	11450	100	32	32	5	15	32	32	33	6	18	11	0	0	399	331	149	45	54	54	54	11	20	86	86	0	0.000	0.000	0.018	0.025	5.465	0.000	0.000	80	452	100	345	277	Error	0	345	0	277	2550	26458	-0.167	25.182	0	0	0
4	12	9	"hsa-miR-4728-3p"	"169182"	6220	11440	100	32	33	6	18	33	33	33	6	18	15	3	0	170	162	41	25	54	54	54	11	20	96	93	0	-0.009	0.000	0.052	0.048	2.930	0.005	0.002	80	439	100	115	108	Error	-1	116	0	108	2637	12987	0.000	9.818	0	0	0
4	13	9	"hsa-miR-4745-3p"	"169036"	6400	11440	100	32	33	6	18	32	32	32	6	18	17	2	0	49	50	9	18	53	53	55	13	23	5	0	0	0.000	-0.333	0.477	0.504	3.009	0.037	0.002	80	461	100	-4	-2	Error	0	-4	1	-3	2629	3960	0.167	-0.385	0	0	0
4	14	9	"hsa-miR-4747-3p"	"169230"	6590	11450	100	32	33	5	15	33	33	33	6	18	10	1	0	98	96	27	28	53	53	54	11	20	86	75	0	-0.022	0.000	0.096	0.139	3.502	0.018	0.005	80	440	100	44	43	Error	-1	45	0	43	2633	7692	0.000	3.818	0	0	0
4	15	9	"hsa-miR-4755-3p"	"169157"	6760	11440	100	33	33	5	15	33	33	33	6	18	6	1	0	47	47	9	19	54	54	55	13	23	2	0	0	0.000	0.000	0.440	0.482	3.403	0.079	0.026	80	418	100	-7	-7	Error	0	-7	0	-7	2611	3740	0.000	-0.615	0	0	0
4	16	9	"hsa-miR-5707"	"169000"	6940	11440	100	34	33	6	18	33	33	32	6	18	10	0	0	40	43	11	25	54	54	55	12	21	2	0	0	-0.071	0.000	0.353	0.433	3.230	0.024	0.002	80	442	100	-13	-11	Error	1	-14	0	-11	2612	3429	0.167	-1.000	0	0	0
4	17	9	"hsa-miR-3136-3p"	"169319"	7120	11450	100	32	33	5	15	33	33	33	5	15	11	3	0	312	265	122	46	54	54	54	10	18	86	82	0	-0.004	0.000	0.024	0.034	5.894	0.000	0.000	80	442	100	257	211	Error	-1	258	0	211	2617	21221	0.000	21.100	0	0	0
4	18	9	"hsa-miR-4524a-3p"	"168996"	7300	11450	100	33	33	6	18	33	33	33	5	15	18	3	0	60	62	13	20	53	53	54	10	18	41	18	0	0.000	0.000	0.425	0.402	3.087	0.047	0.005	80	452	100	7	9	Error	0	7	0	9	2643	4923	0.000	0.800	0	0	0
4	19	9	"hsa-miR-4778-3p"	"169064"	7490	11450	100	34	34	5	14	33	33	33	6	18	15	0	0	95	92	33	35	53	53	54	11	20	71	63	0	0.024	0.026	0.092	0.098	3.626	0.012	0.003	80	452	100	43	40	-5.392	1	42	1	39	2717	7355	0.167	3.455	0	0	0
4	20	9	"hsa-miR-4727-3p"	"169112"	7670	11450	100	33	33	6	18	33	33	34	5	14	18	1	0	71	71	19	26	52	52	54	11	20	63	38	0	0.000	0.000	0.257	0.225	3.132	-0.008	0.000	80	430	100	19	19	Error	0	19	0	19	2635	5650	-0.200	1.545	0	0	0
4	21	9	"hsa-miR-5684"	"169169"	7840	11450	100	33	33	6	18	34	34	34	5	14	11	1	0	229	189	98	51	53	53	55	12	21	75	70	0	-0.006	-0.007	0.035	0.064	7.816	-0.003	0.001	80	430	100	175	135	Error	-1	176	-1	136	2628	15102	-0.200	11.167	0	0	0
4	22	9	"hsa-miR-4523"	"168987"	8020	11450	100	34	33	5	15	34	34	34	5	14	11	0	0	124	114	48	42	54	54	55	11	20	72	67	0	0.000	-0.017	0.050	0.070	4.010	-0.006	0.002	80	474	100	70	59	Error	0	70	-1	60	2668	9107	-0.200	5.364	0	0	0
4	1	10	"Empty"	"0"	4240	11640	100	33	32	6	18	32	32	32	6	18	12	1	0	51	52	10	19	53	53	55	24	43	1	0	0	-0.500	0.000	0.809	0.712	3.577	0.048	0.005	80	484	100	-1	-1	Error	1	-2	0	-1	2551	4190	0.000	-0.125	0	0	0
4	2	10	"hsa-miR-3974"	"169365"	4420	11640	100	31	31	6	19	32	32	32	6	18	16	0	0	58	57	13	22	53	53	53	12	22	18	7	0	-0.200	-0.250	0.467	0.526	3.600	0.110	0.028	80	442	100	4	3	Error	-1	5	-1	4	2510	4569	-0.167	0.333	0	0	0
4	3	10	"hsa-miR-4633-3p"	"169160"	4600	11640	100	32	32	6	18	32	32	32	6	18	15	0	0	43	44	10	22	53	53	54	11	20	5	0	0	0.000	0.000	0.366	0.392	2.655	0.130	0.023	80	452	100	-10	-9	Error	0	-10	0	-9	2571	3556	0.000	-0.909	0	0	0
4	4	10	"hsa-miR-5092"	"168992"	4780	11640	100	32	31	6	19	32	32	32	6	18	12	2	0	41	43	11	25	53	53	54	11	20	2	1	0	0.000	0.100	0.458	0.387	3.332	0.129	0.033	80	452	100	-12	-11	Error	0	-12	-1	-10	2519	3423	-0.167	-1.000	0	0	0
4	5	10	""	"168654"	4960	11640	100	32	32	6	18	32	32	32	6	18	17	2	0	47	48	11	22	53	53	54	11	20	7	2	0	0.000	0.000	0.458	0.577	3.073	0.154	0.037	80	461	100	-6	-5	Error	0	-6	0	-5	2576	3874	0.000	-0.545	0	0	0
4	6	10	""	"168713"	5140	11640	100	32	32	6	18	32	32	32	6	18	16	2	0	82	81	26	32	53	53	54	13	24	71	52	0	0.000	0.000	0.173	0.201	3.521	0.021	0.004	80	460	100	29	28	Error	0	29	0	28	2575	6487	0.000	2.077	0	0	0
4	7	10	""	"168957"	5320	11640	100	32	32	7	21	33	33	33	6	18	12	2	0	48	48	10	20	52	52	53	13	24	6	0	0	0.250	0.250	0.563	0.711	3.207	0.187	0.040	80	451	100	-5	-5	-2.000	-1	-4	-1	-4	2541	3812	-0.167	-0.385	0	0	0
4	8	10	""	"168706"	5500	11640	100	32	32	6	18	32	32	33	6	18	17	1	0	2548	2162	1591	73	54	54	54	11	20	80	75	0	0.000	0.000	0.006	0.026	20.506	0.000	0.002	80	442	100	2494	2108	Error	0	2494	0	2108	2594	172991	-0.167	191.636	0	0	0
4	9	10	""	"168761"	5680	11640	100	33	32	6	18	32	32	32	6	18	10	1	0	169	159	61	38	54	54	55	12	21	85	82	0	0.009	0.000	0.045	0.046	3.103	0.001	0.000	80	462	100	116	105	-6.845	1	115	0	105	2577	12698	0.000	8.667	0	0	0
4	10	10	""	"168842"	5870	11640	100	32	31	6	19	32	32	32	6	18	12	1	0	123	106	46	43	53	53	54	11	20	67	63	0	0.000	-0.019	0.121	0.155	4.897	0.002	0.000	80	462	100	70	52	Error	0	70	-1	53	2511	8496	-0.167	4.727	0	0	0
4	11	10	""	"169268"	6050	11640	100	31	32	6	18	32	32	32	6	18	13	2	0	373	268	177	66	54	54	54	11	20	72	66	0	-0.003	0.000	0.022	0.047	7.721	0.000	0.000	80	452	100	318	214	Error	-1	319	0	214	2551	21447	0.000	19.455	0	0	0
4	12	10	"Empty"	"0"	6230	11640	100	32	32	6	18	32	32	33	6	18	17	3	0	50	52	11	21	54	54	57	42	73	0	0	0	0.000	0.000	0.500	0.514	2.623	0.125	0.025	80	461	100	-4	-2	Error	0	-4	0	-2	2570	4127	-0.167	-0.119	0	0	0
4	13	10	""	"168936"	6410	11640	100	32	32	6	18	33	33	33	6	18	10	0	0	455	395	167	42	53	53	53	13	24	90	86	0	-0.002	-0.003	0.013	0.017	5.202	-0.002	0.003	80	449	100	401	341	Error	-1	402	-1	342	2539	31591	-0.167	26.308	0	0	0
4	14	10	"Empty"	"0"	6580	11630	100	31	31	6	19	32	32	32	6	18	13	0	0	53	53	10	18	53	53	53	12	22	11	0	0	100000.000	100000.000	0.586	0.574	3.366	0.103	0.020	80	438	100	-1	-1	16.610	-1	0	-1	0	2515	4233	-0.167	0.000	0	0	0
4	15	10	"Empty"	"0"	6760	11630	100	33	32	6	18	32	32	32	6	18	15	2	0	51	52	9	17	54	54	54	11	20	7	0	0	-0.333	0.000	0.589	0.689	3.050	0.110	0.019	80	460	100	-2	-2	Error	1	-3	0	-2	2598	4168	0.000	-0.182	0	0	0
4	16	10	"Empty"	"0"	6940	11630	100	33	33	6	18	32	32	32	5	15	17	5	0	50	51	9	17	53	53	54	11	20	7	0	0	-0.333	-0.500	0.955	0.965	3.117	0.002	0.000	80	461	100	-2	-1	Error	1	-3	1	-2	2620	4102	0.200	-0.273	0	0	0
4	17	10	"Empty"	"0"	7120	11630	100	33	32	6	18	33	33	33	5	15	17	6	0	52	52	10	19	54	54	54	10	18	11	1	0	0.000	0.500	1.095	0.859	3.293	0.058	0.004	80	450	100	-2	-3	Error	0	-2	-1	-2	2593	4174	-0.200	-0.200	0	0	0
4	18	10	"Empty"	"0"	7300	11630	100	32	33	6	18	33	33	33	6	18	12	1	0	52	55	11	20	53	53	53	10	18	21	8	0	1.000	0.000	0.523	0.711	3.045	0.084	0.015	80	442	100	-2	2	0.000	-1	-1	0	2	2616	4390	0.000	0.200	0	0	0
4	19	10	"Empty"	"0"	7480	11630	100	34	33	5	15	33	33	33	5	15	15	1	0	55	55	10	18	53	53	53	11	20	20	1	0	0.500	0.000	0.600	0.605	3.092	0.030	0.002	80	442	100	3	2	-1.000	1	2	0	2	2650	4403	0.000	0.182	0	0	0
4	20	10	"Empty"	"0"	7660	11630	100	32	32	5	15	33	33	33	6	18	8	0	0	54	54	10	18	52	52	53	10	18	13	5	0	-0.500	-0.500	0.533	0.493	2.821	0.037	0.003	80	442	100	1	1	Error	-1	2	-1	2	2591	4293	-0.167	0.100	0	0	0
4	21	10	"Empty"	"0"	7840	11630	100	32	33	6	18	33	33	33	6	18	13	1	0	54	54	9	16	53	53	54	12	22	7	2	0	-1.000	0.000	1.000	0.761	3.705	0.032	0.004	80	450	100	0	1	Error	-1	1	0	1	2606	4331	0.000	0.000	0	0	0
4	22	10	"Empty"	"0"	8020	11630	100	31	32	6	18	34	34	34	5	14	12	2	0	54	56	13	23	54	54	54	11	20	18	3	0	100000.000	-1.000	0.664	0.763	3.706	0.008	0.000	80	474	100	-3	0	16.610	-3	0	-2	2	2595	4444	-0.400	0.182	0	0	0
4	1	11	"Empty"	"0"	4240	11830	100	31	31	5	16	32	32	32	6	18	7	1	0	53	52	12	23	53	53	54	12	22	15	1	0	100000.000	1.000	0.500	0.523	3.059	0.152	0.040	80	493	100	-1	-2	16.610	-1	0	-1	-1	2450	4193	-0.167	-0.167	0	0	0
4	2	11	""	"28161"	4420	11830	100	33	33	6	18	32	32	32	6	18	25	2	0	56	57	11	19	53	53	54	13	24	17	1	0	0.333	0.250	0.800	0.683	3.348	0.221	0.064	80	461	100	4	5	-1.585	1	3	1	4	2644	4550	0.167	0.231	0	0	0
4	3	11	"hsa-miR-380-5p"	"13170"	4600	11830	100	31	31	6	19	31	31	32	6	18	18	3	0	41	43	10	23	52	52	53	11	20	1	0	0	0.000	0.000	0.364	0.358	3.166	0.172	0.053	80	461	100	-11	-9	Error	0	-11	0	-9	2511	3457	-0.167	-0.909	0	0	0
4	4	11	""	"42958"	4780	11830	100	33	32	5	15	31	31	32	6	18	17	1	0	598	484	253	52	52	52	53	11	20	81	77	0	0.004	0.002	0.010	0.018	8.900	0.001	0.001	80	471	100	548	433	-8.093	2	546	1	432	2593	38704	0.000	39.182	0	0	0
4	5	11	"hsa-miR-320b"	"46324"	4970	11840	100	32	32	7	21	32	32	32	6	18	21	2	0	2066	1501	1269	84	53	53	53	11	20	73	70	0	0.000	0.000	0.005	0.020	19.193	0.000	0.000	80	471	100	2013	1448	Error	0	2013	0	1448	2591	120095	0.000	131.636	0	0	0
4	6	11	""	"17433"	5150	11830	100	33	33	7	21	32	32	32	7	21	17	3	0	95	89	30	33	53	53	55	49	89	37	0	0	0.024	0.028	0.125	0.163	3.285	0.015	0.002	80	456	100	43	37	-5.392	1	42	1	36	2639	7139	0.143	0.694	0	0	0
4	7	11	""	"11202"	5320	11820	100	32	32	7	21	32	32	32	7	21	15	0	0	65	66	17	25	53	53	57	49	85	3	0	0	0.000	0.000	0.351	0.383	4.125	0.076	0.337	80	446	100	12	13	Error	0	12	0	13	2528	5318	0.000	0.184	0	0	0
4	8	11	""	"42939"	5500	11820	100	32	32	6	18	32	32	32	6	18	11	0	0	2058	1631	776	47	55	55	54	11	20	90	88	0	0.000	0.000	0.003	0.007	12.982	0.000	0.001	80	458	100	2003	1576	Error	0	2003	0	1576	2532	130504	0.000	143.364	0	0	0
4	9	11	"hsa-miR-152-3p"	"17676"	5680	11830	100	34	33	7	21	32	32	33	6	18	22	5	0	514	419	209	49	53	53	54	12	22	90	87	0	0.004	0.003	0.014	0.020	6.428	0.003	0.006	80	460	100	463	367	-7.849	2	461	1	366	2654	33497	0.000	30.417	0	0	0
4	10	11	"hsa-miR-650"	"17593"	5860	11830	100	32	33	6	18	32	32	33	6	18	18	1	0	66	65	13	20	53	53	54	12	22	51	17	0	0.000	0.083	0.421	0.470	3.094	0.106	0.052	80	460	100	13	13	Error	0	13	1	12	2643	5228	0.000	0.917	0	0	0
4	11	11	"hsa-miR-27a-3p"	"46483"	6040	11830	100	31	32	6	18	32	32	32	6	18	13	3	0	2513	1864	1179	63	53	53	53	12	22	82	78	0	0.000	0.000	0.002	0.012	21.546	0.000	0.000	80	460	100	2459	1811	Error	-1	2460	0	1811	2579	149130	0.000	150.917	0	0	0
4	12	11	"hsa-let-7g-5p"	"46438"	6220	11830	100	34	33	6	18	32	32	33	6	18	13	0	0	25819	18821	11989	63	53	53	56	41	73	86	82	0	0.000	0.000	0.000	0.001	14.522	0.000	0.004	80	468	100	25768	18769	Error	2	25766	1	18768	2640	1505670	0.000	457.683	0	0	0
4	13	11	"hsa-miR-490-3p"	"42703"	6400	11830	100	32	32	6	18	32	32	32	6	18	16	1	0	248	209	120	57	53	53	53	10	18	73	70	0	0.000	0.000	0.027	0.045	5.424	-0.001	0.000	80	460	100	195	156	Error	0	195	0	156	2569	16683	0.000	15.600	0	0	0
4	14	11	""	"28054"	6580	11830	100	32	32	6	18	32	32	32	6	18	12	1	0	60	62	15	24	53	53	54	12	22	35	15	0	0.000	0.000	0.348	0.410	3.146	0.120	0.040	80	476	100	7	9	Error	0	7	0	9	2529	4962	0.000	0.667	0	0	0
4	15	11	""	"14302"	6760	11830	100	31	31	6	19	32	32	32	6	18	8	0	0	50	51	10	19	52	52	53	11	20	12	0	0	0.500	1.000	0.500	0.475	2.875	0.031	0.003	80	486	100	-3	-2	-1.000	-1	-2	-1	-1	2518	4072	-0.167	-0.182	0	0	0
4	16	11	"hsa-miR-627-5p"	"17625"	6950	11830	100	32	33	6	18	33	33	33	6	18	16	0	0	110	101	41	40	53	53	53	11	20	67	60	0	-0.018	0.000	0.110	0.159	4.740	0.006	0.001	80	475	100	56	48	Error	-1	57	0	48	2631	8074	0.000	4.364	0	0	0
4	17	11	"hsa-miR-744-5p"	"27568"	7120	11830	100	33	33	5	15	32	32	33	6	18	13	0	0	1499	1138	687	60	54	54	54	11	20	85	81	0	0.001	0.001	0.004	0.008	10.007	0.000	0.000	80	464	100	1446	1085	Error	1	1445	1	1084	2612	91011	0.000	98.545	0	0	0
4	18	11	"hsa-miR-593-5p"	"42478"	7300	11820	100	33	33	6	18	33	33	33	5	15	16	3	0	52	54	12	22	53	53	53	10	18	18	10	0	0.000	0.000	0.798	0.611	3.077	0.012	0.000	80	468	100	-1	1	Error	0	-1	0	1	2632	4288	0.000	0.100	0	0	0
4	19	11	"hsa-miR-323a-5p"	"42457"	7480	11820	100	34	34	6	17	32	32	33	5	15	25	6	0	44	45	11	24	53	53	53	10	18	5	1	0	-0.222	-0.250	0.571	0.468	3.851	-0.052	0.005	80	468	100	-7	-6	Error	2	-9	2	-8	2691	3626	0.200	-0.800	0	0	0
4	20	11	"ebv-miR-BART3-3p"	"17589"	7660	11820	100	32	32	5	15	33	33	33	6	18	8	0	0	45	46	9	19	53	53	54	10	18	2	0	0	0.125	0.143	0.750	0.664	3.630	0.084	0.015	80	468	100	-9	-8	-3.000	-1	-8	-1	-7	2552	3686	-0.167	-0.800	0	0	0
4	21	11	"hsa-miR-638"	"42832"	7840	11830	100	31	32	5	15	32	32	33	6	18	11	2	0	379	298	150	50	52	52	55	24	43	78	76	0	-0.003	0.000	0.021	0.040	8.026	-0.006	0.018	80	457	100	326	246	Error	-1	327	0	246	2568	23869	-0.167	10.125	0	0	0
4	22	11	"Empty"	"0"	8010	11820	100	33	33	6	18	34	34	34	5	14	11	3	0	52	53	10	18	54	54	55	22	40	0	0	0	0.500	1.000	0.667	0.621	2.973	0.108	0.018	80	488	100	-3	-2	-1.000	-1	-2	-1	-1	2619	4226	-0.200	-0.091	0	0	0
4	1	12	""	"42712"	4250	12030	100	33	32	6	18	32	32	32	6	18	13	3	0	46	46	11	23	51	51	52	11	21	7	1	0	-0.200	0.000	0.600	0.553	2.678	0.161	0.056	80	501	100	-4	-5	Error	1	-5	0	-5	2596	3700	0.000	-0.545	0	0	0
4	2	12	"spike_control_v2_40"	"29001"	4430	12030	100	32	32	7	21	32	32	33	7	21	15	1	0	342	299	112	37	52	52	57	46	80	86	83	0	0.000	0.000	0.024	0.032	5.017	0.002	0.001	80	469	100	290	247	Error	0	290	0	247	2559	23924	-0.143	5.261	0	0	0
4	3	12	""	"42748"	4610	12030	100	32	33	6	18	32	32	32	6	18	20	1	0	48	49	11	22	53	53	54	12	22	6	0	0	0.000	-0.250	0.500	0.512	2.534	0.122	0.024	80	469	100	-5	-3	Error	0	-5	1	-4	2614	3880	0.167	-0.417	0	0	0
4	4	12	""	"42807"	4790	12030	100	32	32	6	18	32	32	32	6	18	12	0	0	78	75	21	28	52	52	53	11	20	68	53	0	0.000	0.000	0.240	0.236	3.634	0.034	0.006	80	449	100	26	23	Error	0	26	0	23	2537	5961	0.000	2.000	0	0	0
4	5	12	"hsa-miR-1224-5p"	"46462"	4960	12030	100	32	32	6	18	32	32	32	7	21	13	1	0	56	56	12	21	53	53	53	11	20	22	7	0	0.000	0.000	0.600	0.591	2.607	0.121	0.030	80	441	100	3	3	Error	0	3	0	3	2570	4487	0.000	0.273	0	0	0
4	6	12	"hsa-miR-1178-3p"	"46822"	5140	12040	100	34	33	6	18	32	32	32	6	18	20	2	0	86	84	26	30	54	54	54	11	20	72	65	0	0.063	0.033	0.151	0.166	3.516	0.036	0.012	80	468	100	34	31	-4.000	2	32	1	30	2615	6688	0.167	2.727	0	0	0
4	7	12	"hsa-miR-758-3p"	"28759"	5320	12030	100	32	32	7	21	32	32	33	7	21	12	2	0	47	45	10	22	53	53	55	48	87	0	0	0	0.000	0.000	0.435	0.443	2.889	0.112	0.021	80	477	100	-6	-8	Error	0	-6	0	-8	2575	3632	-0.143	-0.208	0	0	0
4	8	12	""	"17527"	5500	12030	100	33	32	7	21	32	32	32	6	18	15	1	0	65	67	14	20	53	53	54	11	20	50	26	0	0.083	0.000	0.282	0.336	2.959	0.057	0.009	80	468	100	13	14	-3.585	1	12	0	14	2574	5325	0.000	1.182	0	0	0
4	9	12	"hsa-miR-181c-5p"	"42496"	5680	12030	100	33	33	6	18	32	32	32	6	18	13	2	0	80	80	26	32	53	53	54	11	20	66	53	0	0.037	0.037	0.160	0.171	3.683	0.028	0.006	80	460	100	28	28	-4.755	1	27	1	27	2629	6374	0.167	2.364	0	0	0
4	10	12	"hsa-miR-146b-5p"	"10306"	5860	12030	100	32	32	7	21	32	32	32	6	18	15	2	0	13615	10280	5738	55	52	52	53	11	20	96	91	0	0.000	0.000	0.001	0.001	7.597	0.000	0.000	80	469	100	13563	10228	Error	0	13563	0	10228	2562	822421	0.000	929.727	0	0	0
4	11	12	""	"46982"	6040	12030	100	32	32	6	18	33	33	33	6	18	10	1	0	56	56	11	19	54	54	53	10	18	23	3	0	-0.500	-0.500	0.500	0.541	3.414	0.133	0.025	80	469	100	1	1	Error	-1	2	-1	2	2580	4467	-0.167	0.300	0	0	0
4	12	12	""	"46538"	6220	12040	100	33	32	5	15	33	33	33	6	18	5	1	0	232	189	103	54	53	53	54	12	22	77	71	0	0.000	-0.007	0.032	0.061	6.228	0.002	0.001	80	458	100	179	135	Error	0	179	-1	136	2580	15145	-0.167	11.250	0	0	0
4	13	12	"hsa-miR-20b-3p"	"17882"	6400	12030	100	32	32	6	18	33	33	33	6	18	8	2	0	122	120	30	25	53	53	53	11	20	93	91	0	-0.014	-0.015	0.051	0.077	4.041	0.009	0.002	80	460	100	68	66	Error	-1	69	-1	67	2597	9561	-0.167	6.091	0	0	0
4	14	12	""	"42765"	6580	12040	100	33	33	6	18	32	32	33	6	18	17	2	0	274	223	123	55	53	53	54	11	20	83	76	0	0.005	0.006	0.031	0.043	5.539	0.005	0.006	80	468	100	222	171	-7.788	1	221	1	170	2614	17846	0.000	15.364	0	0	0
4	15	12	""	"46921"	6760	12040	100	34	33	6	18	32	32	32	5	15	16	3	0	762	654	501	76	52	52	53	11	20	72	70	0	0.003	0.002	0.008	0.024	10.150	0.000	0.000	80	468	100	712	603	-8.472	2	710	1	602	2627	52341	0.200	54.636	0	0	0
4	16	12	"hsa-miR-612"	"27551"	6940	12040	100	34	33	6	18	32	32	32	6	18	17	2	0	84	84	26	30	54	54	54	11	20	72	63	0	0.067	0.033	0.189	0.164	3.521	0.031	0.011	80	458	100	32	31	-3.907	2	30	1	30	2655	6727	0.167	2.727	0	0	0
4	17	12	""	"42481"	7120	12040	100	32	32	5	15	32	32	32	6	18	8	0	0	91	89	32	35	53	53	54	12	22	65	62	0	0.000	0.000	0.125	0.153	3.857	0.005	0.001	80	468	100	38	36	Error	0	38	0	36	2572	7082	0.000	2.917	0	0	0
4	18	12	""	"42864"	7300	12030	100	33	33	5	15	32	32	32	5	15	15	5	0	160	150	56	37	53	53	54	12	22	87	83	0	0.009	0.010	0.055	0.064	4.869	0.002	0.000	80	468	100	108	98	-6.741	1	107	1	97	2626	12031	0.200	8.000	0	0	0
4	19	12	"hsa-miR-593-3p"	"42504"	7480	12030	100	32	33	5	15	33	33	33	5	15	13	2	0	303	259	111	42	55	55	55	11	20	85	82	0	-0.004	0.000	0.026	0.044	6.284	0.000	0.000	80	468	100	247	204	Error	-1	248	0	204	2617	20697	0.000	18.545	0	0	0
4	20	12	"ebv-miR-BART15"	"42897"	7660	12030	100	32	32	6	18	33	33	33	5	15	16	1	0	103	98	35	35	54	54	54	11	20	73	65	0	-0.020	-0.023	0.057	0.079	4.470	0.007	0.001	80	465	100	48	43	Error	-1	49	-1	44	2589	7828	-0.200	4.000	0	0	0
4	21	12	"hsa-miR-16-2-3p"	"42874"	7830	12030	100	33	33	5	15	33	33	33	5	15	15	1	0	50	50	10	20	53	53	54	12	22	11	1	0	0.000	0.000	0.500	0.516	2.753	0.059	0.015	80	451	100	-3	-3	Error	0	-3	0	-3	2619	4025	0.000	-0.333	0	0	0
4	22	12	""	"42742"	8010	12030	100	32	33	6	18	34	34	34	5	14	7	5	0	50	52	9	17	53	53	54	12	22	10	1	0	0.667	1.000	0.636	0.693	3.140	0.000	0.000	80	490	100	-5	-2	-0.585	-2	-3	-1	-1	2600	4186	-0.200	-0.167	0	0	0
4	1	13	"hsa-miR-571"	"17490"	4250	12230	100	32	32	6	18	32	32	32	7	21	11	1	0	50	52	10	19	53	53	54	11	20	13	1	0	0.000	0.000	0.750	0.643	3.436	0.162	0.030	80	482	100	-3	-1	Error	0	-3	0	-1	2554	4171	0.000	-0.182	0	0	0
4	2	13	"hsa-miR-1207-5p"	"46565"	4430	12230	100	31	32	6	18	32	32	32	7	21	8	0	0	180	156	74	47	52	52	57	47	82	68	62	0	-0.008	0.000	0.034	0.053	4.948	-0.001	0.000	80	438	100	127	104	Error	-1	128	0	104	2534	12484	0.000	2.106	0	0	0
4	3	13	"spike_control_v2_37"	"28684"	4610	12230	100	31	31	6	19	32	32	32	7	21	10	0	0	217	192	80	41	54	54	55	29	52	82	78	0	-0.006	-0.007	0.032	0.030	4.212	0.000	0.000	80	448	100	162	137	Error	-1	163	-1	138	2508	15389	-0.143	4.724	0	0	0
4	4	13	"hsa-miR-649"	"15619"	4800	12220	100	31	31	6	19	32	32	32	6	18	11	1	0	75	77	18	23	54	54	55	16	29	57	31	0	-0.048	-0.043	0.222	0.214	2.541	0.043	0.013	80	462	100	20	22	Error	-1	21	-1	23	2490	6134	-0.167	1.375	0	0	0
4	5	13	"hsa-miR-136-5p"	"10943"	4980	12220	100	31	31	6	19	32	32	32	6	18	12	2	0	68	68	16	23	53	53	53	11	20	57	30	0	-0.067	-0.067	0.333	0.370	3.025	0.068	0.014	80	441	100	14	14	Error	-1	15	-1	15	2516	5401	-0.167	1.364	0	0	0
4	6	13	""	"42706"	5150	12230	100	32	32	6	18	32	32	32	6	18	13	0	0	231	208	82	39	54	54	54	12	22	85	83	0	0.000	0.000	0.025	0.033	4.470	0.005	0.003	80	440	100	177	154	Error	0	177	0	154	2558	16601	0.000	12.833	0	0	0
4	7	13	"hsa-miR-183-5p"	"10977"	5330	12230	100	33	33	7	21	32	32	32	6	18	22	3	0	19341	14971	7981	53	53	53	54	11	20	100	95	0	0.000	0.000	0.000	0.000	7.685	0.000	0.000	80	461	100	19289	14919	Error	1	19288	1	14918	2614	1197714	0.167	1356.091	0	0	0
4	8	13	"hsa-let-7a-2-3p"	"42530"	5510	12220	100	32	32	6	18	32	32	32	7	21	6	0	0	62	60	12	20	52	52	53	10	18	45	11	0	0.000	0.000	0.583	0.541	3.240	0.138	0.033	80	452	100	10	8	Error	0	10	0	8	2522	4820	0.000	0.700	0	0	0
4	9	13	""	"42569"	5690	12220	100	33	32	6	18	32	32	32	6	18	15	5	0	57	57	12	21	53	53	54	12	22	23	5	0	0.250	0.000	0.700	0.645	3.176	0.181	0.051	80	452	100	5	4	-2.000	1	4	0	4	2588	4559	0.000	0.250	0	0	0
4	10	13	""	"46639"	5870	12230	100	31	32	6	18	32	32	32	6	18	10	1	0	495	387	210	54	53	53	53	11	20	82	80	0	-0.002	0.000	0.012	0.025	6.471	-0.002	0.005	80	461	100	441	334	Error	-1	442	0	334	2527	30950	0.000	30.364	0	0	0
4	11	13	"hsa-miR-196a-5p"	"10990"	6050	12230	100	31	32	6	18	32	32	32	6	18	16	1	0	2784	1941	1283	66	53	53	53	11	20	82	80	0	0.000	0.000	0.002	0.003	7.476	0.000	0.000	80	449	100	2730	1888	Error	-1	2731	0	1888	2555	155316	0.000	171.636	0	0	0
4	12	13	"hsa-miR-487b-3p"	"14285"	6220	12220	100	32	32	6	18	32	32	32	6	18	17	0	0	69	69	19	27	53	53	53	11	20	56	33	0	0.000	0.000	0.250	0.265	2.424	0.081	0.029	80	449	100	16	16	Error	0	16	0	16	2570	5524	0.000	1.455	0	0	0
4	13	13	"hsa-miR-380-3p"	"27546"	6410	12220	100	31	32	6	18	32	32	33	6	18	12	3	0	78	77	19	24	53	53	53	11	20	70	53	0	-0.040	0.000	0.103	0.158	3.963	0.036	0.009	80	470	100	24	24	Error	-1	25	0	24	2555	6189	-0.167	2.182	0	0	0
4	14	13	"hsa-miR-101-3p"	"31026"	6590	12230	100	32	32	6	18	33	33	33	6	18	10	1	0	1482	1105	680	61	52	52	55	39	70	80	78	0	-0.001	-0.001	0.004	0.012	12.423	-0.001	0.005	80	442	100	1429	1052	Error	-1	1430	-1	1053	2547	88419	-0.167	26.923	0	0	0
4	15	13	"hsa-miR-29b-3p"	"11040"	6770	12230	100	32	32	6	18	32	32	32	6	18	15	2	0	434	368	180	48	52	52	52	10	19	90	87	0	0.000	0.000	0.022	0.027	5.281	-0.004	0.010	80	442	100	382	316	Error	0	382	0	316	2554	29420	0.000	31.600	0	0	0
4	16	13	"hsa-miR-517-5p"	"13130"	6950	12220	100	32	32	6	18	32	32	32	6	18	17	2	0	213	210	54	25	54	54	54	11	20	96	95	0	0.000	0.000	0.028	0.030	2.871	-0.001	0.000	80	450	100	159	156	Error	0	159	0	156	2567	16821	0.000	14.182	0	0	0
4	17	13	""	"46461"	7130	12230	100	32	33	6	18	32	32	32	6	18	17	2	0	96	91	31	34	54	54	54	12	22	72	61	0	0.000	0.027	0.136	0.151	4.066	0.035	0.021	80	442	100	42	38	Error	0	42	1	37	2605	7254	0.167	3.083	0	0	0
4	18	13	"hsa-miR-506-3p"	"11138"	7310	12220	100	32	32	6	18	33	33	33	6	18	10	1	0	93	94	19	20	53	53	54	12	22	92	82	0	-0.025	-0.024	0.110	0.109	2.505	0.013	0.003	80	452	100	39	40	Error	-1	40	-1	41	2583	7546	-0.167	3.333	0	0	0
4	19	13	""	"46293"	7490	12220	100	33	32	6	18	33	33	33	5	15	18	2	0	53	54	10	18	53	53	54	11	20	12	2	0	0.000	-1.000	0.833	0.805	3.274	0.056	0.007	80	442	100	0	0	Error	0	0	-1	1	2595	4335	-0.200	0.000	0	0	0
4	20	13	""	"28547"	7670	12230	100	34	34	5	14	32	32	33	6	18	21	0	0	161	145	80	55	53	53	53	11	20	65	63	0	0.019	0.022	0.051	0.103	6.275	0.012	0.013	80	449	100	110	94	-5.755	2	108	2	92	2709	11622	0.167	8.364	0	0	0
4	21	13	""	"146101"	7860	12220	100	34	34	5	14	33	33	33	6	18	17	2	0	197	164	91	55	53	53	54	11	20	70	67	0	0.007	0.009	0.037	0.057	6.013	0.013	0.025	80	442	100	145	112	-7.170	1	144	1	111	2723	13116	0.167	10.000	0	0	0
4	22	13	""	"145998"	8030	12210	100	35	34	5	14	33	33	33	5	15	18	1	0	54	56	12	21	53	53	54	11	20	23	6	0	2.000	0.333	0.429	0.455	2.835	0.013	0.001	80	462	100	3	4	1.000	2	1	1	3	2732	4509	0.200	0.182	0	0	0
4	1	14	""	"146118"	4260	12410	100	31	31	6	19	32	32	32	6	18	10	0	0	214	206	38	18	52	52	53	12	22	100	100	0	-0.006	-0.006	0.027	0.024	2.352	-0.006	0.005	80	475	100	161	153	Error	-1	162	-1	154	2486	16445	-0.167	12.750	0	0	0
4	2	14	"hsv2-miR-H4-5p"	"146045"	4440	12400	100	32	33	6	18	32	32	32	6	18	13	3	0	67	69	18	26	52	52	53	12	22	56	28	0	0.000	0.059	0.222	0.283	2.895	0.061	0.017	80	419	100	15	18	Error	0	15	1	17	2616	5516	0.167	1.333	0	0	0
4	3	14	""	"13146"	4610	12400	100	31	31	6	19	33	33	32	6	18	10	0	0	57	56	11	19	53	53	53	12	22	16	3	0	-0.500	-0.667	0.563	0.654	3.719	0.125	0.033	80	427	100	2	1	Error	-2	4	-2	3	2476	4483	-0.167	0.250	0	0	0
4	4	14	"spike_control_v2_35"	"28568"	4790	12410	100	32	32	7	21	32	32	32	6	18	18	2	0	186	178	53	29	53	53	54	16	29	92	91	0	0.000	0.000	0.043	0.044	2.747	0.005	0.002	80	452	100	133	125	Error	0	133	0	125	2558	14227	0.000	7.750	0	0	0
4	5	14	"hsa-miR-2054"	"145987"	4970	12410	100	32	32	7	21	32	32	32	6	18	8	3	0	43	44	11	25	53	53	53	11	20	6	1	0	0.000	0.000	0.366	0.441	3.004	0.112	0.022	80	460	100	-10	-9	Error	0	-10	0	-9	2535	3541	0.000	-0.818	0	0	0
4	6	14	"hsa-miR-767-5p"	"146111"	5150	12420	100	33	32	6	18	32	32	33	6	18	16	2	0	219	203	87	42	53	53	53	12	22	86	83	0	0.006	0.000	0.030	0.035	3.566	-0.001	0.000	80	442	100	167	150	-7.375	1	166	0	150	2573	16265	-0.167	12.500	0	0	0
4	7	14	"hsa-miR-652-5p"	"145933"	5330	12420	100	31	32	6	18	32	32	32	7	21	15	1	0	173	159	54	33	52	52	53	12	22	90	87	0	-0.008	0.000	0.051	0.057	3.448	-0.004	0.001	80	442	100	120	107	Error	-1	121	0	107	2550	12757	0.000	8.833	0	0	0
4	8	14	"hsv1-miR-H3-3p"	"146058"	5510	12410	100	33	32	6	18	32	32	33	7	21	10	0	0	1865	1549	706	45	53	53	54	12	22	95	90	0	0.001	0.000	0.003	0.004	5.430	0.000	0.000	80	452	100	1813	1496	Error	1	1812	0	1496	2584	123895	-0.143	124.583	0	0	0
4	9	14	"SNORD110"	"145666"	5690	12410	100	32	32	6	18	33	33	33	6	18	11	1	0	432	393	129	32	53	53	53	11	20	98	96	0	-0.003	-0.003	0.013	0.014	2.936	0.000	0.000	80	442	100	378	339	Error	-1	379	-1	340	2563	31400	-0.167	30.909	0	0	0
4	10	14	""	"146206"	5870	12420	100	33	33	6	18	32	32	32	6	18	16	2	0	2349	1772	1018	57	53	53	53	11	20	90	90	0	0.000	0.001	0.003	0.006	11.597	0.000	0.000	80	430	100	2297	1720	Error	1	2296	1	1719	2608	141799	0.167	156.273	0	0	0
4	11	14	""	"146026"	6050	12420	100	32	32	6	18	32	32	32	6	18	15	1	0	83	84	26	30	52	52	53	12	22	71	57	0	0.000	0.000	0.164	0.227	4.136	0.035	0.013	80	417	100	31	32	Error	0	31	0	32	2589	6733	0.000	2.583	0	0	0
4	12	14	"hsv1-miR-H5-3p"	"146098"	6230	12420	100	33	32	6	18	32	32	32	6	18	13	0	0	1136	891	498	55	53	53	53	11	20	83	80	0	0.001	0.000	0.006	0.013	9.214	0.000	0.000	80	439	100	1084	838	Error	1	1083	0	838	2578	71259	0.000	76.182	0	0	0
4	13	14	""	"146004"	6410	12420	100	32	32	6	18	32	32	32	6	18	15	1	0	335	267	173	64	52	52	53	10	18	75	68	0	0.000	0.000	0.034	0.063	7.962	0.001	0.001	80	438	100	283	215	Error	0	283	0	215	2590	21336	0.000	21.400	0	0	0
4	14	14	"hsa-miR-2115-3p"	"146161"	6590	12410	100	32	32	6	18	32	32	33	6	18	13	2	0	3802	3149	1278	40	51	51	54	39	72	92	92	0	0.000	0.000	0.002	0.003	7.003	0.000	0.001	80	442	100	3751	3098	Error	0	3751	0	3098	2592	251917	-0.167	79.359	0	0	0
4	15	14	"hsa-miR-1912"	"146168"	6770	12410	100	32	32	6	18	32	32	32	6	18	13	5	0	67	68	16	23	52	52	54	39	72	7	0	0	0.000	0.000	0.231	0.260	2.802	0.044	0.007	80	434	100	15	16	Error	0	15	0	16	2575	5446	0.000	0.359	0	0	0
4	16	14	""	"146133"	6950	12420	100	33	32	6	18	33	33	33	6	18	12	1	0	124	117	36	30	53	53	53	11	20	88	82	0	0.000	-0.016	0.065	0.081	3.549	0.002	0.000	80	439	100	71	63	Error	0	71	-1	64	2595	9355	-0.167	5.818	0	0	0
4	17	14	"hsv1-miR-H7-3p"	"146090"	7130	12410	100	34	33	6	18	33	33	33	6	18	15	2	0	374	330	119	36	52	52	52	11	21	93	91	0	0.003	0.000	0.016	0.020	4.075	0.003	0.004	80	442	100	323	278	-8.331	1	322	0	278	2665	26400	0.000	25.273	0	0	0
4	18	14	"spike_control_v2_46"	"29837"	7310	12410	100	33	33	5	15	33	33	33	6	18	10	0	0	108	102	32	31	52	52	52	10	19	85	80	0	0.000	0.000	0.067	0.079	3.445	-0.003	0.000	80	430	100	56	50	Error	0	56	0	50	2605	8167	0.000	5.000	0	0	0
4	19	14	""	"145870"	7480	12400	100	32	32	6	18	33	33	33	6	18	7	1	0	46	48	10	20	53	53	53	11	20	6	0	0	0.143	0.200	0.500	0.486	3.012	0.085	0.015	80	439	100	-8	-6	-2.807	-1	-7	-1	-5	2582	3817	-0.167	-0.455	0	0	0
4	20	14	"hsa-miR-605-5p"	"145736"	7660	12400	100	33	33	5	15	33	33	33	6	18	11	0	0	79	79	22	27	53	53	53	10	18	70	60	0	0.000	0.000	0.163	0.198	3.290	0.036	0.011	80	430	100	26	26	Error	0	26	0	26	2636	6286	0.000	2.600	0	0	0
4	21	14	"hsa-miR-875-5p"	"145721"	7840	12400	100	33	34	5	14	33	33	33	5	15	18	2	0	45	47	11	23	52	52	53	11	20	7	2	0	0.000	-0.200	0.429	0.342	2.801	0.039	0.005	80	442	100	-7	-4	Error	0	-7	1	-5	2685	3751	0.200	-0.545	0	0	0
4	22	14	"hsa-miR-92a-3p"	"145693"	8020	12400	100	33	33	6	18	34	34	34	5	14	15	1	0	4689	3344	2393	71	54	54	54	11	20	87	78	0	0.000	0.000	0.003	0.010	21.649	0.000	0.013	80	484	100	4634	3289	Error	-1	4635	-1	3290	2663	267549	-0.200	299.091	0	0	0
4	1	15	"hsa-miR-639"	"145962"	4240	12600	100	32	32	6	18	32	32	32	7	21	11	2	0	175	158	59	37	52	52	53	11	20	87	83	0	0.000	0.000	0.040	0.039	3.557	0.006	0.003	80	475	100	123	106	Error	0	123	0	106	2548	12618	0.000	9.545	0	0	0
4	2	15	"hsa-miR-431-5p"	"145705"	4420	12590	100	34	33	7	21	32	32	32	6	18	18	3	0	5222	3636	2443	67	53	53	53	11	20	86	81	0	0.000	0.000	0.001	0.003	10.272	0.000	0.000	80	453	100	5171	3584	Error	2	5169	1	3583	2602	290845	0.167	325.727	0	0	0
4	3	15	""	"145878"	4600	12600	100	32	32	6	18	32	32	32	6	18	15	2	0	103	97	37	38	53	53	53	12	22	73	68	0	0.000	0.000	0.087	0.139	4.516	0.023	0.009	80	461	100	50	44	Error	0	50	0	44	2521	7741	0.000	3.667	0	0	0
4	4	15	"hsa-miR-501-3p"	"145727"	4790	12600	100	32	32	6	18	32	32	32	6	18	16	1	0	67	69	16	23	53	53	54	11	20	58	32	0	0.000	0.000	0.214	0.253	3.353	0.050	0.009	80	452	100	14	16	Error	0	14	0	16	2547	5555	0.000	1.364	0	0	0
4	5	15	"spike_control_v2_29"	"27968"	4970	12610	100	31	32	7	21	32	32	32	6	18	17	5	0	315	271	122	45	54	54	54	11	20	85	83	0	-0.004	0.000	0.028	0.035	5.683	0.000	0.000	80	426	100	260	217	Error	-1	261	0	217	2539	21704	0.000	19.727	0	0	0
4	6	15	"hsa-miR-187-3p"	"145637"	5140	12600	100	32	32	7	21	32	32	32	6	18	16	3	0	413	326	187	57	53	53	53	12	22	77	77	0	0.000	0.000	0.019	0.036	6.296	0.001	0.001	80	420	100	360	273	Error	0	360	0	273	2569	26107	0.000	22.750	0	0	0
4	7	15	"hsa-miR-518f-3p"	"145748"	5320	12600	100	32	32	6	18	32	32	32	7	21	7	1	0	48	49	11	22	53	53	53	11	20	7	1	0	0.000	0.000	0.414	0.527	3.377	0.176	0.048	80	432	100	-5	-4	Error	0	-5	0	-4	2540	3931	0.000	-0.364	0	0	0
4	8	15	""	"145917"	5500	12600	100	32	32	7	21	33	33	32	6	18	15	3	0	5407	4188	2244	53	54	54	55	15	27	88	85	0	0.000	0.000	0.001	0.002	11.773	0.000	0.000	80	442	100	5352	4133	Error	-1	5353	-1	4134	2573	335010	0.000	275.533	0	0	0
4	9	15	"hsa-miR-572"	"147193"	5680	12590	100	32	32	6	18	33	33	33	6	18	10	0	0	42	43	10	23	54	54	55	15	27	1	0	0	0.083	0.091	0.417	0.397	2.947	0.052	0.009	80	442	100	-13	-12	-3.585	-1	-12	-1	-11	2543	3453	-0.167	-0.800	0	0	0
4	10	15	"hsa-miR-4307"	"147608"	5860	12590	100	33	32	6	18	33	33	33	6	18	13	2	0	142	133	48	36	54	54	54	11	20	86	78	0	0.000	-0.013	0.051	0.076	5.038	0.004	0.001	80	430	100	88	78	Error	0	88	-1	79	2567	10602	-0.167	7.182	0	0	0
4	11	15	"hsv2-miR-H13"	"147872"	6040	12580	100	32	32	6	18	32	32	32	6	18	15	0	0	64	64	14	21	53	53	53	11	20	46	22	0	0.000	0.000	0.333	0.422	3.526	0.084	0.023	80	435	100	11	11	Error	0	11	0	11	2543	5085	0.000	1.000	0	0	0
4	12	15	"hsa-miR-4287"	"147938"	6230	12590	100	32	32	6	18	32	32	32	6	18	15	0	0	101	100	21	21	52	52	53	11	20	95	91	0	0.000	0.000	0.082	0.078	2.401	0.017	0.005	80	428	100	49	48	Error	0	49	0	48	2557	7998	0.000	4.273	0	0	0
4	13	15	"hsa-miR-3159"	"147814"	6400	12590	100	31	32	6	18	32	32	32	6	18	13	1	0	44	45	10	22	52	52	53	10	18	5	1	0	0.125	0.000	0.500	0.485	2.770	0.054	0.007	80	418	100	-9	-7	-3.000	-1	-8	0	-7	2555	3566	0.000	-0.800	0	0	0
4	14	15	""	"147807"	6580	12600	100	32	33	6	18	32	32	32	6	18	18	1	0	3043	2355	1738	73	51	51	52	11	21	83	77	0	0.000	0.000	0.003	0.009	13.390	0.000	0.002	80	417	100	2992	2305	Error	0	2992	1	2304	2608	188375	0.167	209.364	0	0	0
4	15	15	""	"147924"	6740	12590	100	33	32	6	18	33	33	33	6	18	6	2	0	72	72	20	27	52	52	53	11	20	65	42	0	0.000	-0.050	0.249	0.243	3.152	0.025	0.005	80	430	100	20	19	Error	0	20	-1	20	2564	5765	-0.167	1.727	0	0	0
4	16	15	"hsa-miR-4316"	"147760"	6930	12590	100	32	32	6	18	32	32	33	6	18	16	2	0	42	45	12	26	53	53	53	11	20	6	1	0	0.000	0.000	0.375	0.388	2.659	0.023	0.001	80	451	100	-11	-8	Error	0	-11	0	-8	2559	3563	-0.167	-0.727	0	0	0
4	17	15	"hsa-miR-4314"	"147544"	7120	12600	100	32	32	6	18	32	32	33	6	18	12	0	0	151	138	58	42	51	51	52	11	21	85	76	0	0.000	0.000	0.056	0.084	5.020	-0.005	0.002	80	440	100	100	87	Error	0	100	0	87	2560	11006	-0.167	7.818	0	0	0
4	18	15	""	"147791"	7300	12590	100	34	33	6	18	33	33	33	5	15	20	5	0	196	174	73	41	52	52	53	10	18	87	80	0	0.007	0.000	0.042	0.052	4.139	0.009	0.013	80	442	100	145	122	-7.170	1	144	0	122	2665	13897	0.000	12.100	0	0	0
4	19	15	""	"147810"	7490	12600	100	32	32	6	18	33	33	33	5	15	13	1	0	67	68	19	27	53	53	54	10	18	55	37	0	-0.071	-0.067	0.231	0.252	3.536	0.019	0.002	80	437	100	13	14	Error	-1	14	-1	15	2565	5477	-0.200	1.400	0	0	0
4	20	15	""	"147737"	7660	12590	100	32	32	5	15	33	33	33	5	15	6	2	0	543	434	294	67	52	52	53	10	18	76	70	0	-0.002	-0.003	0.007	0.015	9.840	-0.001	0.004	80	430	100	490	381	Error	-1	491	-1	382	2545	34684	-0.200	38.100	0	0	0
4	21	15	"hsv1-miR-H18"	"147830"	7840	12590	100	32	32	6	18	33	33	33	5	15	15	2	0	119	112	37	33	53	53	53	10	18	83	78	0	-0.015	-0.017	0.081	0.111	4.801	-0.016	0.010	80	452	100	65	58	Error	-1	66	-1	59	2582	8936	-0.200	5.900	0	0	0
4	22	15	"hsa-miR-4323"	"147671"	8020	12590	100	33	33	6	18	34	34	33	5	15	11	1	0	362	297	139	46	53	53	53	10	18	91	86	0	-0.003	-0.004	0.015	0.022	4.728	-0.004	0.010	80	474	100	308	243	Error	-1	309	-1	244	2630	23737	0.000	24.400	0	0	0
4	1	16	""	"147802"	4240	12780	100	33	33	7	21	32	32	32	6	18	17	2	0	13492	9579	5939	62	53	53	53	10	18	96	93	0	0.000	0.000	0.001	0.001	13.062	0.000	0.004	80	483	100	13440	9527	Error	1	13439	1	9526	2621	766288	0.167	952.600	0	0	0
4	2	16	"hsa-miR-3136-5p"	"147897"	4420	12780	100	32	32	7	21	32	32	32	6	18	15	3	0	48	49	11	22	53	53	53	11	20	11	1	0	0.000	0.000	0.375	0.494	3.292	0.187	0.060	80	452	100	-5	-4	Error	0	-5	0	-4	2542	3918	0.000	-0.364	0	0	0
4	3	16	"hsv2-miR-H22"	"147698"	4600	12780	100	32	32	6	18	32	32	32	6	18	10	3	0	49	49	10	20	53	53	54	11	20	10	1	0	0.000	0.000	0.483	0.564	3.039	0.153	0.043	80	452	100	-4	-4	Error	0	-4	0	-4	2527	3942	0.000	-0.455	0	0	0
4	4	16	"hsa-miR-615-5p"	"148627"	4790	12780	100	31	31	6	19	32	32	32	6	18	11	2	0	96	94	30	31	54	54	54	11	20	78	71	0	-0.024	-0.025	0.110	0.117	3.817	0.027	0.010	80	440	100	41	39	Error	-1	42	-1	40	2494	7499	-0.167	3.636	0	0	0
4	5	16	"hsa-miR-185-3p"	"148669"	4960	12780	100	31	31	7	22	32	32	32	6	18	10	2	0	58	60	13	21	53	53	53	11	20	35	15	0	-0.200	-0.143	0.545	0.557	3.009	0.135	0.045	80	418	100	4	6	Error	-1	5	-1	7	2510	4788	-0.167	0.636	0	0	0
4	6	16	"hsa-miR-1908-5p"	"148687"	5140	12780	100	32	32	5	15	32	32	32	7	21	12	0	0	1636	1243	704	56	53	53	54	12	22	83	83	0	0.000	0.000	0.005	0.006	6.414	0.000	0.001	80	451	100	1583	1190	Error	0	1583	0	1190	2582	99417	0.000	99.083	0	0	0
4	7	16	"spike_control_v1_g"	"10905"	5320	12780	100	31	32	7	21	32	32	32	7	21	12	3	0	43	49	48	97	54	54	54	12	22	3	1	0	0.091	0.000	0.406	0.370	2.251	0.066	0.065	80	451	100	-12	-5	-3.459	-1	-11	0	-5	2549	3892	0.000	-0.417	0	0	0
4	8	16	"hsa-miR-3667-5p"	"148234"	5500	12780	100	33	33	7	21	32	32	32	6	18	20	5	0	155	138	60	43	54	54	54	11	20	76	73	0	0.010	0.012	0.087	0.122	4.176	0.008	0.004	80	452	100	102	85	-6.658	1	101	1	84	2637	11076	0.167	7.636	0	0	0
4	9	16	"hsa-miR-637"	"148677"	5690	12780	100	32	33	7	21	33	33	32	6	18	13	3	0	84	82	18	21	53	53	54	11	20	80	63	0	-0.032	0.000	0.160	0.188	4.183	0.024	0.003	80	462	100	30	29	Error	-1	31	0	29	2600	6529	0.167	2.545	0	0	0
4	10	16	"hsa-miR-184"	"148654"	5870	12780	100	33	32	6	18	32	32	32	6	18	15	3	0	96	94	34	36	54	54	54	11	20	71	63	0	0.024	0.000	0.117	0.152	4.495	0.017	0.005	80	440	100	43	40	-5.392	1	42	0	40	2593	7513	0.000	3.636	0	0	0
4	11	16	""	"148079"	6040	12780	100	32	32	6	18	32	32	32	6	18	16	3	0	115	108	40	37	53	53	53	11	20	76	71	0	0.000	0.000	0.091	0.101	5.484	0.011	0.003	80	458	100	62	55	Error	0	62	0	55	2558	8612	0.000	5.000	0	0	0
4	12	16	"hsa-miR-3622a-5p"	"148474"	6230	12780	100	32	32	6	18	32	32	32	6	18	11	2	0	97	90	32	35	53	53	55	17	30	66	57	0	0.000	0.000	0.087	0.126	4.337	0.003	0.000	80	462	100	44	37	Error	0	44	0	37	2534	7172	0.000	2.059	0	0	0
4	13	16	"hsa-miR-941"	"148625"	6410	12780	100	31	32	6	18	32	32	32	6	18	16	3	0	1410	1117	589	52	53	53	54	11	20	82	81	0	-0.001	0.000	0.004	0.010	9.722	-0.001	0.006	80	440	100	1356	1064	Error	-1	1357	0	1064	2577	89356	0.000	96.636	0	0	0
4	14	16	"kshv-miR-K12-10a-5p"	"147640"	6580	12780	100	32	32	6	18	32	32	33	6	18	12	1	0	96	91	34	37	51	51	52	11	21	68	62	0	0.000	0.000	0.103	0.158	4.747	0.000	0.000	80	430	100	45	40	Error	0	45	0	40	2571	7245	-0.167	3.545	0	0	0
4	15	16	""	"147599"	6760	12780	100	31	33	6	18	32	32	32	6	18	13	3	0	55	57	12	21	52	52	52	10	19	30	8	0	-0.333	0.200	0.727	0.683	3.312	0.073	0.008	80	453	100	2	6	Error	-1	3	1	5	2604	4566	0.167	0.500	0	0	0
4	16	16	"hsa-miR-3660"	"147318"	6940	12780	100	32	32	5	15	32	32	32	6	18	12	2	0	504	421	217	51	52	52	52	10	19	85	82	0	0.000	0.000	0.012	0.024	8.739	-0.002	0.003	80	452	100	452	369	Error	0	452	0	369	2574	33714	0.000	36.900	0	0	0
4	17	16	"hsa-miR-4277"	"147666"	7120	12770	100	34	34	6	17	32	32	32	6	18	16	2	0	55	56	12	21	52	52	53	11	20	22	8	0	0.667	0.500	0.400	0.482	3.016	0.123	0.035	80	438	100	5	6	-0.585	2	3	2	4	2696	4517	0.333	0.273	0	0	0
4	18	16	"Empty"	"0"	7300	12770	100	32	32	6	18	33	33	33	5	15	12	0	0	50	51	11	21	53	53	53	10	18	13	2	0	0.333	0.500	0.633	0.600	3.025	0.071	0.009	80	450	100	-4	-3	-1.585	-1	-3	-1	-2	2556	4048	-0.200	-0.200	0	0	0
4	19	16	""	"148186"	7480	12770	100	32	32	5	15	33	33	33	5	15	10	2	0	51	50	10	20	53	53	53	10	18	7	1	0	0.500	0.333	0.542	0.544	2.570	0.066	0.011	80	438	100	-3	-4	-1.000	-1	-2	-1	-3	2538	4001	-0.200	-0.300	0	0	0
4	20	16	""	"148021"	7660	12770	100	34	33	5	15	33	33	33	6	18	11	3	0	159	145	49	33	53	53	56	54	96	80	45	0	0.009	0.000	0.031	0.043	4.394	0.009	0.006	80	460	100	107	92	-6.728	1	106	0	92	2668	11589	0.000	1.648	0	0	0
4	21	16	""	"148131"	7850	12780	100	34	35	6	17	32	32	33	7	21	21	0	0	239	209	99	47	53	53	56	55	98	75	70	0	0.011	0.019	0.031	0.045	6.161	0.006	0.009	80	450	100	188	159	-6.539	2	186	3	156	2783	16711	0.286	2.782	0	0	0
4	22	16	""	"148573"	8020	12770	100	34	34	6	17	33	33	33	5	15	23	3	0	45	45	10	22	53	53	54	12	22	3	0	0	-0.125	-0.125	0.366	0.385	2.890	0.026	0.004	80	462	100	-7	-7	Error	1	-8	1	-8	2747	3622	0.200	-0.750	0	0	0
4	1	17	""	"148569"	4250	12980	100	32	32	6	18	32	32	32	6	18	15	0	0	94	96	35	36	52	52	53	10	18	80	71	0	0.000	0.000	0.077	0.114	4.720	0.008	0.001	80	483	100	42	44	Error	0	42	0	44	2574	7651	0.000	4.300	0	0	0
4	2	17	""	"148137"	4430	12970	100	32	32	7	21	32	32	32	6	18	22	2	0	44	45	11	24	53	53	53	11	20	6	0	0	0.000	0.000	0.400	0.432	2.960	0.097	0.018	80	452	100	-9	-8	Error	0	-9	0	-8	2585	3578	0.000	-0.727	0	0	0
4	3	17	""	"148359"	4610	12970	100	32	32	7	21	32	32	32	6	18	12	7	0	990	764	437	57	52	52	53	11	20	87	81	0	0.000	0.000	0.005	0.011	9.655	0.001	0.001	80	452	100	938	712	Error	0	938	0	712	2584	61110	0.000	64.636	0	0	0
4	4	17	""	"148315"	4790	12970	100	32	33	6	18	32	32	32	6	18	17	6	0	1703	1199	808	67	53	53	53	11	20	82	76	0	0.000	0.001	0.005	0.009	8.335	0.001	0.005	80	440	100	1650	1147	Error	0	1650	1	1146	2626	95947	0.167	104.182	0	0	0
4	5	17	""	"148044"	4960	12970	100	32	33	6	18	32	32	32	6	18	15	3	0	3749	2520	1940	76	52	52	53	12	22	77	75	0	0.000	0.000	0.002	0.006	15.746	0.000	0.002	80	450	100	3697	2469	Error	0	3697	1	2468	2614	201595	0.167	205.583	0	0	0
4	6	17	""	"148431"	5150	12980	100	32	32	6	18	32	32	32	6	18	13	2	0	69	70	19	27	52	52	53	13	24	58	32	0	0.000	0.000	0.255	0.225	2.478	0.040	0.006	80	461	100	17	18	Error	0	17	0	18	2542	5595	0.000	1.308	0	0	0
4	7	17	""	"148056"	5330	12980	100	33	33	6	18	32	32	33	6	18	20	2	0	97	94	37	39	52	52	53	12	22	65	60	0	0.022	0.024	0.179	0.257	4.984	0.024	0.010	80	439	100	46	43	-5.492	1	45	1	42	2625	7484	0.000	3.417	0	0	0
4	8	17	""	"148653"	5500	12970	100	32	32	6	18	32	32	32	6	18	16	1	0	1240	962	520	54	53	53	53	10	18	87	81	0	0.000	0.000	0.005	0.014	11.868	-0.001	0.002	80	449	100	1187	909	Error	0	1187	0	909	2549	76975	0.000	90.900	0	0	0
4	9	17	""	"148367"	5680	12970	100	33	32	6	18	32	32	32	6	18	17	2	0	44	44	9	20	52	52	53	11	20	2	0	0	-0.125	0.000	0.588	0.479	2.434	0.120	0.021	80	461	100	-7	-8	Error	1	-8	0	-8	2592	3489	0.000	-0.818	0	0	0
4	10	17	""	"148475"	5860	12970	100	33	33	7	21	32	32	32	6	18	15	3	0	40	40	9	22	52	52	53	11	20	1	0	0	-0.083	-0.083	0.375	0.337	3.570	0.095	0.019	80	461	100	-11	-11	Error	1	-12	1	-12	2600	3193	0.167	-1.182	0	0	0
4	11	17	""	"148112"	6040	12970	100	32	32	6	18	32	32	32	6	18	15	1	0	41	41	9	21	53	53	54	11	20	1	0	0	0.000	0.000	0.230	0.336	2.994	0.105	0.020	80	452	100	-12	-12	Error	0	-12	0	-12	2565	3284	0.000	-1.182	0	0	0
4	12	17	"hsa-miR-203b-5p"	"148181"	6220	12970	100	32	32	6	18	32	32	32	6	18	16	0	0	192	170	70	41	52	52	53	17	32	81	77	0	0.000	0.000	0.051	0.068	5.586	-0.007	0.005	80	462	100	140	118	Error	0	140	0	118	2556	13578	0.000	6.882	0	0	0
4	13	17	""	"148076"	6410	12970	100	32	32	7	21	32	32	32	6	18	20	2	0	301	238	144	60	51	51	52	10	19	73	70	0	0.000	0.000	0.041	0.066	10.469	-0.003	0.004	80	450	100	250	187	Error	0	250	0	187	2581	19025	0.000	18.600	0	0	0
4	14	17	""	"148457"	6580	12970	100	32	32	6	18	32	32	32	6	18	15	1	0	44	45	10	22	52	52	53	11	20	3	0	0	0.000	0.000	0.429	0.583	3.524	0.054	0.005	80	440	100	-8	-7	Error	0	-8	0	-7	2593	3608	0.000	-0.727	0	0	0
4	15	17	""	"148060"	6760	12970	100	32	32	6	18	32	32	32	6	18	11	1	0	58	59	12	20	53	53	53	11	20	32	12	0	0.000	0.000	0.500	0.609	3.244	0.074	0.014	80	452	100	5	6	Error	0	5	0	6	2553	4694	0.000	0.545	0	0	0
4	16	17	""	"148464"	6940	12970	100	32	33	5	15	32	32	33	6	18	18	2	0	42	45	10	22	53	53	54	11	20	3	1	0	0.000	-0.125	0.333	0.432	3.019	-0.011	0.000	80	442	100	-11	-7	Error	0	-11	1	-8	2603	3586	0.000	-0.818	0	0	0
4	17	17	""	"148141"	7120	12970	100	34	33	6	18	32	32	33	6	18	18	1	0	46	47	9	19	53	53	53	10	18	6	1	0	-0.286	-0.167	0.500	0.474	2.872	-0.012	0.000	80	460	100	-5	-5	Error	2	-7	1	-6	2676	3735	0.000	-0.600	0	0	0
4	18	17	""	"148194"	7300	12970	100	33	33	5	15	33	33	33	6	18	8	0	0	48	49	11	22	53	53	53	10	18	6	3	0	0.000	0.000	0.833	0.662	2.987	-0.010	0.000	80	460	100	-5	-4	Error	0	-5	0	-4	2618	3881	0.000	-0.400	0	0	0
4	19	17	""	"148646"	7480	12970	100	32	33	5	15	33	33	33	5	15	16	2	0	347	300	134	44	52	52	53	11	20	87	86	0	-0.003	0.000	0.018	0.024	4.463	0.002	0.001	80	450	100	294	248	Error	-1	295	0	248	2632	23960	0.000	22.455	0	0	0
4	20	17	"hsa-miR-219b-5p"	"148386"	7660	12970	100	34	33	5	15	33	33	33	5	15	17	0	0	5932	4316	2600	60	52	52	53	10	18	86	83	0	0.000	0.000	0.001	0.002	17.338	0.000	0.001	80	460	100	5881	4264	Error	1	5880	0	4264	2638	345305	0.000	426.300	0	0	0
4	21	17	""	"148520"	7850	12970	100	32	32	5	15	33	33	33	5	15	13	0	0	1118	952	459	48	52	52	54	15	27	91	90	0	-0.001	-0.001	0.007	0.017	10.777	-0.002	0.029	80	450	100	1065	899	Error	-1	1066	-1	900	2584	76173	-0.200	59.867	0	0	0
4	22	17	"hsa-miR-208b-3p"	"148284"	8020	12960	100	35	34	5	14	33	33	33	5	15	22	2	0	66	66	14	21	54	54	55	13	23	46	16	0	0.167	0.083	0.350	0.334	3.465	0.008	0.000	80	481	100	14	13	-2.585	2	12	1	12	2730	5280	0.200	0.846	0	0	0
4	1	18	""	"148537"	4250	13160	100	31	32	6	18	31	31	32	6	18	21	0	0	83	83	26	31	53	53	53	11	20	70	62	0	0.000	0.033	0.229	0.233	4.918	0.005	0.000	80	474	100	30	31	Error	0	30	1	30	2540	6611	0.000	2.727	0	0	0
4	2	18	""	"11255"	4430	13160	100	32	33	7	21	32	32	32	7	21	18	1	0	48	49	9	18	53	53	53	11	20	5	0	0	0.000	-0.250	0.688	0.662	3.185	0.066	0.008	80	460	100	-5	-3	Error	0	-5	1	-4	2610	3890	0.143	-0.364	0	0	0
4	3	18	""	"42962"	4610	13160	100	32	32	7	21	32	32	32	6	18	15	3	0	188	160	89	55	52	52	53	11	20	72	65	0	0.000	0.000	0.049	0.093	6.660	-0.003	0.001	80	440	100	136	108	Error	0	136	0	108	2545	12771	0.000	9.727	0	0	0
4	4	18	""	"29650"	4780	13160	100	32	32	5	15	32	32	32	6	18	8	1	0	154	133	60	45	53	53	53	11	20	75	68	0	0.000	0.000	0.065	0.087	5.417	-0.008	0.004	80	449	100	101	80	Error	0	101	0	80	2554	10666	0.000	7.273	0	0	0
4	5	18	"Empty"	"0"	4960	13160	100	31	31	6	19	32	32	32	6	18	12	0	0	49	51	11	21	52	52	53	12	22	10	2	0	0.333	1.000	0.558	0.569	2.899	0.083	0.012	80	452	100	-4	-2	-1.585	-1	-3	-1	-1	2496	4105	-0.167	-0.167	0	0	0
4	6	18	"hsa-miR-519e-3p"	"11164"	5140	13160	100	32	33	7	21	32	32	32	6	18	20	5	0	50	50	11	22	53	53	54	13	24	8	2	0	0.000	-0.333	0.500	0.645	3.379	0.148	0.032	80	452	100	-3	-2	Error	0	-3	1	-3	2600	4026	0.167	-0.308	0	0	0
4	7	18	"hsa-miR-301b-3p"	"17886"	5330	13160	100	32	32	6	18	32	32	32	6	18	12	1	0	106	104	39	37	53	53	58	97	167	11	0	0	0.000	0.000	0.079	0.112	4.898	0.004	0.005	80	452	100	53	51	Error	0	53	0	51	2532	8298	0.000	0.474	0	0	0
4	8	18	"hsa-miR-5010-5p"	"168684"	5510	13170	100	32	32	6	18	32	32	32	6	18	23	1	0	81	82	28	34	53	53	58	97	167	1	0	0	0.000	0.000	0.200	0.236	4.122	0.016	0.002	80	451	100	28	29	Error	0	28	0	29	2584	6570	0.000	0.247	0	0	0
4	9	18	"hsa-miR-4763-3p"	"168679"	5690	13170	100	32	32	6	18	32	32	32	6	18	15	2	0	131	119	53	44	53	53	53	10	18	75	68	0	0.000	0.000	0.066	0.120	5.293	0.000	0.000	80	451	100	78	66	Error	0	78	0	66	2584	9512	0.000	6.600	0	0	0
4	10	18	"hsa-miR-4684-3p"	"168718"	5870	13170	100	32	32	6	18	32	32	32	6	18	17	0	0	81	77	21	27	52	52	53	11	20	67	52	0	0.000	0.000	0.227	0.282	3.888	0.026	0.004	80	451	100	29	25	Error	0	29	0	25	2594	6135	0.000	2.182	0	0	0
4	11	18	"hsa-miR-326"	"168945"	6050	13160	100	32	32	6	18	32	32	32	6	18	13	1	0	56	56	11	19	52	52	53	11	20	26	5	0	0.000	0.000	0.500	0.554	2.867	0.119	0.039	80	452	100	4	4	Error	0	4	0	4	2567	4512	0.000	0.273	0	0	0
4	12	18	"hsa-miR-4450"	"168964"	6230	13160	100	32	32	5	15	32	32	32	6	18	10	0	0	179	148	79	53	53	53	53	10	18	70	66	0	0.000	0.000	0.048	0.066	5.906	-0.004	0.002	80	442	100	126	95	Error	0	126	0	95	2556	11813	0.000	9.500	0	0	0
4	13	18	"hsa-miR-5094"	"168932"	6410	13160	100	32	32	6	18	32	32	32	6	18	15	2	0	215	175	79	45	53	53	53	11	20	78	75	0	0.000	0.000	0.050	0.073	4.721	-0.005	0.004	80	442	100	162	122	Error	0	162	0	122	2548	13999	0.000	11.091	0	0	0
4	14	18	"hsa-miR-4999-5p"	"168934"	6590	13160	100	32	32	6	18	32	32	32	6	18	15	1	0	55	56	13	23	53	53	53	11	20	25	6	0	0.000	0.000	0.417	0.454	2.861	0.098	0.024	80	442	100	2	3	Error	0	2	0	3	2562	4514	0.000	0.273	0	0	0
4	15	18	""	"168600"	6770	13160	100	33	32	5	15	33	33	33	6	18	13	0	0	2012	1429	1127	78	52	52	53	11	20	77	75	0	0.000	-0.001	0.004	0.014	17.185	0.000	0.001	80	430	100	1960	1376	Error	0	1960	-1	1377	2599	114348	-0.167	125.091	0	0	0
4	16	18	""	"168726"	6940	13150	100	31	31	6	19	32	32	32	6	18	8	2	0	348	304	122	40	53	53	53	11	20	88	86	0	-0.003	-0.004	0.017	0.032	5.938	-0.006	0.015	80	430	100	294	250	Error	-1	295	-1	251	2488	24283	-0.167	22.818	0	0	0
4	17	18	"hsa-miR-4706"	"168795"	7120	13160	100	33	33	6	18	32	32	33	6	18	21	1	0	613	472	336	71	52	52	53	10	18	75	68	0	0.002	0.002	0.012	0.025	10.538	0.000	0.000	80	462	100	562	421	-9.132	1	561	1	420	2649	37738	0.000	41.900	0	0	0
4	18	18	"hsa-miR-4479"	"168755"	7310	13160	100	33	32	6	18	33	33	33	6	18	6	1	0	84	84	21	25	53	53	53	11	20	82	70	0	0.000	-0.032	0.118	0.147	3.044	-0.033	0.013	80	450	100	31	30	Error	0	31	-1	31	2568	6709	-0.167	2.818	0	0	0
4	19	18	""	"168577"	7480	13150	100	33	33	5	15	33	33	33	6	18	11	0	0	134	127	38	29	53	53	54	15	27	85	83	0	0.000	0.000	0.060	0.089	4.426	0.021	0.021	80	438	100	81	74	Error	0	81	0	74	2679	10128	0.000	4.867	0	0	0
4	20	18	"hsa-miR-548ac"	"168827"	7660	13150	100	35	34	5	14	33	33	33	5	15	13	2	0	39	40	9	22	52	52	53	11	20	2	0	0	-0.154	-0.083	0.286	0.272	2.822	-0.012	0.001	80	450	100	-11	-11	Error	2	-13	1	-12	2724	3176	0.200	-1.182	0	0	0
4	21	18	"hsa-miR-499b-5p"	"168676"	7840	13160	100	33	33	5	15	33	33	33	5	15	16	0	0	117	113	41	36	53	53	54	14	25	76	72	0	0.000	0.000	0.073	0.098	3.344	-0.009	0.003	80	462	100	64	60	Error	0	64	0	60	2625	9010	0.000	4.214	0	0	0
4	22	18	"hsa-miR-4764-5p"	"168852"	8030	13160	100	33	33	6	18	33	33	33	5	15	17	5	0	3547	2960	2588	87	53	53	54	14	25	67	63	0	0.000	0.000	0.014	0.020	34.219	0.000	0.000	80	503	100	3494	2907	Error	0	3494	0	2907	2639	236826	0.000	207.571	0	0	0
4	1	19	"hsa-miR-4753-3p"	"168611"	4240	13350	100	32	32	7	21	32	32	32	6	18	22	2	0	127	117	41	35	52	52	53	11	20	81	78	0	0.000	0.000	0.090	0.111	3.591	0.020	0.013	80	503	100	75	65	Error	0	75	0	65	2586	9399	0.000	5.818	0	0	0
4	2	19	"hsa-miR-4507"	"168572"	4430	13360	100	31	32	7	21	31	31	32	6	18	18	3	0	469	366	248	67	53	53	53	11	20	72	71	0	0.000	0.003	0.014	0.024	7.161	-0.002	0.003	80	460	100	416	314	Error	0	416	1	313	2567	29260	0.000	28.455	0	0	0
4	3	19	"hsa-miR-548ad-3p"	"168743"	4610	13350	100	33	33	6	18	32	32	32	6	18	17	2	0	1243	1090	575	52	52	52	52	11	21	90	88	0	0.001	0.001	0.005	0.008	7.107	0.000	0.000	80	452	100	1192	1039	Error	1	1191	1	1038	2623	87190	0.167	94.364	0	0	0
4	4	19	""	"168647"	4790	13360	100	32	32	6	18	32	32	32	6	18	16	1	0	1236	1561	1483	95	52	52	68	134	197	57	52	0	0.000	0.000	0.005	0.028	23.964	0.001	0.007	80	451	100	1184	1509	Error	0	1184	0	1509	2577	124893	0.000	11.142	0	0	0
4	5	19	"hsa-miR-875-3p"	"168812"	4970	13350	100	32	33	7	21	32	32	32	7	21	17	3	0	48	47	11	23	53	53	54	16	29	3	0	0	0.000	-0.167	0.400	0.526	3.548	0.067	0.007	80	452	100	-5	-5	Error	0	-5	1	-6	2644	3776	0.143	-0.437	0	0	0
4	6	19	"hsa-miR-4520-3p"	"169186"	5150	13350	100	33	32	6	18	32	32	32	6	18	18	1	0	64	64	15	23	53	53	54	11	20	46	21	0	0.091	0.000	0.359	0.305	3.450	0.032	0.003	80	440	100	12	11	-3.459	1	11	0	11	2578	5156	0.000	0.909	0	0	0
4	7	19	"hsa-miR-5009-3p"	"169118"	5320	13350	100	33	32	6	18	32	32	32	6	18	16	3	0	272	234	103	44	52	52	57	98	171	78	63	0	0.005	0.000	0.027	0.045	5.783	0.001	0.000	80	440	100	221	182	-7.781	1	220	0	182	2580	18719	0.000	1.806	0	0	0
4	8	19	"hsa-miR-4468"	"169320"	5500	13350	100	32	32	6	18	33	33	32	6	18	15	5	0	599	456	306	67	52	52	53	11	20	73	71	0	-0.002	-0.002	0.015	0.037	13.151	-0.001	0.003	80	442	100	546	403	Error	-1	547	-1	404	2588	36479	0.000	36.636	0	0	0
4	9	19	"hsa-miR-4691-3p"	"169321"	5680	13350	100	32	32	6	18	32	32	32	6	18	16	2	0	139	128	47	36	53	53	53	11	20	82	78	0	0.000	0.000	0.068	0.084	4.152	0.010	0.004	80	442	100	86	75	Error	0	86	0	75	2575	10240	0.000	6.818	0	0	0
4	10	19	"hsa-miR-4695-3p"	"169070"	5860	13350	100	31	31	6	19	32	32	32	6	18	15	1	0	184	169	62	36	52	52	53	10	18	85	85	0	-0.008	-0.009	0.042	0.057	5.651	0.001	0.000	80	442	100	131	116	Error	-1	132	-1	117	2514	13550	-0.167	11.600	0	0	0
4	11	19	"hsa-miR-4755-5p"	"169113"	6040	13350	100	32	32	6	18	32	32	32	6	18	15	2	0	370	306	145	47	51	51	52	14	26	86	82	0	0.000	0.000	0.016	0.025	7.286	0.001	0.001	80	452	100	319	255	Error	0	319	0	255	2531	24440	0.000	18.143	0	0	0
4	12	19	"hsa-miR-4728-3p"	"169182"	6220	13340	100	33	33	6	18	32	32	32	6	18	12	2	0	172	159	48	30	52	52	53	11	20	91	90	0	0.008	0.009	0.038	0.038	3.366	0.011	0.009	80	442	100	121	108	-6.907	1	120	1	107	2624	12736	0.167	9.636	0	0	0
4	13	19	"hsa-miR-4745-3p"	"169036"	6400	13340	100	32	32	6	18	32	32	32	6	18	18	1	0	47	48	11	22	52	52	53	10	18	8	2	0	0.000	0.000	0.643	0.585	2.678	0.148	0.032	80	442	100	-5	-4	Error	0	-5	0	-4	2577	3818	0.000	-0.500	0	0	0
4	14	19	"hsa-miR-4747-3p"	"169230"	6580	13340	100	32	32	6	18	32	32	32	6	18	17	1	0	99	98	20	20	52	52	52	10	19	98	88	0	0.000	0.000	0.110	0.098	2.608	0.003	0.000	80	442	100	47	46	Error	0	47	0	46	2562	7856	0.000	4.600	0	0	0
4	15	19	"hsa-miR-4755-3p"	"169157"	6760	13340	100	32	32	6	18	32	32	32	6	18	12	1	0	49	48	10	20	52	52	52	10	19	6	0	0	0.000	0.000	0.500	0.579	3.228	0.115	0.023	80	442	100	-3	-4	Error	0	-3	0	-4	2560	3817	0.000	-0.400	0	0	0
4	16	19	"hsa-miR-5707"	"169000"	6940	13340	100	32	32	6	18	33	33	33	6	18	12	1	0	39	41	9	21	53	53	53	10	18	2	1	0	0.071	0.083	0.254	0.263	2.973	0.095	0.020	80	452	100	-15	-13	-3.807	-1	-14	-1	-12	2573	3293	-0.167	-1.200	0	0	0
4	17	19	"hsa-miR-3136-3p"	"169319"	7120	13350	100	32	33	6	18	32	32	33	5	15	20	3	0	319	269	118	43	51	51	52	10	19	86	85	0	0.000	0.005	0.022	0.035	5.561	0.001	0.000	80	442	100	268	219	Error	0	268	1	218	2602	21547	0.000	21.700	0	0	0
4	18	19	"hsa-miR-4524a-3p"	"168996"	7300	13350	100	33	33	6	18	32	32	33	5	15	23	6	0	61	61	13	21	52	52	53	11	20	43	10	0	0.111	0.111	0.500	0.484	3.509	0.047	0.005	80	442	100	10	10	-3.170	1	9	1	9	2644	4882	0.000	0.727	0	0	0
4	19	19	"hsa-miR-4778-3p"	"169064"	7480	13350	100	34	33	5	15	32	32	33	6	18	15	0	0	104	102	27	26	53	53	54	14	25	86	77	0	0.039	0.020	0.086	0.103	2.538	0.022	0.012	80	450	100	53	50	-4.672	2	51	1	49	2668	8122	0.000	3.429	0	0	0
4	20	19	"hsa-miR-4727-3p"	"169112"	7660	13350	100	33	33	6	18	33	33	33	5	15	17	2	0	73	71	16	22	52	52	53	11	20	63	42	0	0.000	0.000	0.214	0.275	3.386	0.003	0.000	80	450	100	21	19	Error	0	21	0	19	2624	5687	0.000	1.636	0	0	0
4	21	19	"hsa-miR-5684"	"169169"	7840	13350	100	33	32	5	15	33	33	33	5	15	12	2	0	263	235	90	38	53	53	54	11	20	91	90	0	0.000	-0.005	0.025	0.021	3.467	-0.007	0.014	80	452	100	210	181	Error	0	210	-1	182	2589	18832	-0.200	16.455	0	0	0
4	22	19	"hsa-miR-4523"	"168987"	8020	13350	100	31	31	5	16	34	34	34	5	14	8	0	0	127	119	40	33	52	52	53	10	18	83	80	0	-0.040	-0.045	0.083	0.070	3.022	-0.031	0.041	80	484	100	72	64	Error	-3	75	-3	67	2509	9517	-0.600	6.600	0	0	0
4	1	20	"Hy3"	"13138"	4250	13550	100	32	32	6	18	32	32	32	6	18	15	2	0	594	778	737	94	53	53	53	11	20	85	72	0	0.000	0.000	0.050	0.034	12.352	-0.001	0.003	80	503	100	541	725	Error	0	541	0	725	2579	62245	0.000	65.909	0	0	0
4	2	20	"hsa-miR-3974"	"169365"	4420	13540	100	31	31	7	22	32	32	32	6	18	15	2	0	55	55	12	21	52	52	54	23	42	5	0	0	-0.333	-0.333	0.714	0.695	2.516	0.153	0.039	80	452	100	2	2	Error	-1	3	-1	3	2504	4413	-0.167	0.043	0	0	0
4	3	20	"hsa-miR-4633-3p"	"169160"	4600	13540	100	32	32	6	18	32	32	32	6	18	16	0	0	44	45	12	26	52	52	59	49	83	1	0	0	0.000	0.000	0.417	0.525	3.362	0.058	0.017	80	474	100	-8	-7	Error	0	-8	0	-7	2555	3577	0.000	-0.286	0	0	0
4	4	20	"hsa-miR-5092"	"168992"	4780	13540	100	31	32	6	18	32	32	32	6	18	13	2	0	43	47	30	63	52	52	73	138	189	1	0	0	0.111	0.000	0.429	0.384	3.132	0.001	0.000	80	464	100	-10	-5	-3.170	-1	-9	0	-5	2521	3776	0.000	-0.188	0	0	0
4	5	20	""	"168654"	4960	13540	100	31	31	5	16	31	31	32	6	18	15	0	0	50	50	10	20	52	52	54	15	27	5	0	0	0.000	0.000	0.725	0.627	2.765	0.008	0.000	80	474	100	-2	-2	Error	0	-2	0	-2	2501	4024	-0.167	-0.267	0	0	0
4	6	20	""	"168713"	5140	13540	100	32	32	6	18	32	32	32	6	18	13	1	0	71	74	23	31	52	52	53	14	26	56	40	0	0.000	0.000	0.216	0.277	4.346	0.037	0.009	80	474	100	19	22	Error	0	19	0	22	2561	5910	0.000	1.500	0	0	0
4	7	20	""	"168957"	5320	13540	100	32	32	6	18	33	33	33	6	18	13	2	0	47	49	10	20	52	52	53	11	20	7	3	0	0.200	0.333	0.806	0.629	3.841	0.094	0.012	80	474	100	-6	-4	-2.322	-1	-5	-1	-3	2588	3886	-0.167	-0.364	0	0	0
4	8	20	""	"168706"	5500	13540	100	31	32	6	18	33	33	33	6	18	12	2	0	2246	1831	1498	81	52	52	53	11	20	75	70	0	-0.001	-0.001	0.003	0.015	22.023	0.000	0.000	80	474	100	2192	1778	Error	-2	2194	-1	1779	2540	146464	-0.167	161.636	0	0	0
4	9	20	""	"168761"	5680	13540	100	32	32	6	18	33	33	32	6	18	12	1	0	168	151	59	39	52	52	52	11	21	86	83	0	-0.009	-0.010	0.051	0.061	4.354	0.000	0.000	80	484	100	115	98	Error	-1	116	-1	99	2564	12083	0.000	9.000	0	0	0
4	10	20	""	"168842"	5870	13540	100	32	32	6	18	32	32	33	6	18	18	0	0	120	113	43	38	51	51	52	11	21	77	73	0	0.000	0.000	0.112	0.119	4.561	0.005	0.001	80	472	100	69	62	Error	0	69	0	62	2585	9057	-0.167	5.545	0	0	0
4	11	20	""	"169268"	6040	13540	100	32	32	7	21	32	32	32	6	18	12	3	0	326	250	160	64	51	51	52	14	26	75	67	0	0.000	0.000	0.024	0.037	5.790	-0.002	0.002	80	462	100	275	199	Error	0	275	0	199	2564	20022	0.000	14.143	0	0	0
4	12	20	"Empty"	"0"	6220	13530	100	31	31	6	19	32	32	32	6	18	8	2	0	51	51	10	19	52	52	54	27	50	1	0	0	1.000	1.000	0.675	0.670	2.914	0.053	0.066	80	474	100	-2	-2	0.000	-1	-1	-1	-1	2518	4113	-0.167	-0.111	0	0	0
4	13	20	""	"168936"	6400	13530	100	32	33	6	18	32	32	32	6	18	16	3	0	429	386	149	38	51	51	54	27	50	88	87	0	0.000	0.003	0.012	0.017	5.203	-0.001	0.000	80	474	100	378	336	Error	0	378	1	335	2602	30848	0.167	12.296	0	0	0
4	14	20	"Empty"	"0"	6580	13530	100	33	32	6	18	32	32	32	6	18	15	0	0	54	54	10	18	52	52	53	11	20	21	3	0	0.500	0.000	0.528	0.519	3.199	0.034	0.003	80	474	100	3	2	-1.000	1	2	0	2	2575	4331	0.000	0.091	0	0	0
4	15	20	"Empty"	"0"	6760	13530	100	32	32	5	15	32	32	33	5	15	18	0	0	51	53	15	28	53	53	53	11	20	12	6	0	0.000	0.000	0.500	0.544	2.773	0.085	0.020	80	474	100	-2	0	Error	0	-2	0	0	2562	4266	-0.200	0.000	0	0	0
4	16	20	"Empty"	"0"	6940	13530	100	32	32	6	18	32	32	32	6	18	12	3	0	51	52	11	21	51	51	52	10	19	16	5	0	0.000	0.000	0.667	0.645	3.378	0.038	0.003	80	474	100	0	1	Error	0	0	0	1	2595	4156	0.000	0.000	0	0	0
4	17	20	"Empty"	"0"	7120	13530	100	31	32	6	18	32	32	33	6	18	16	1	0	53	53	12	22	52	52	52	10	19	22	5	0	-1.000	0.000	0.429	0.471	3.144	0.093	0.019	80	464	100	0	1	Error	-1	1	0	1	2574	4249	-0.167	0.100	0	0	0
4	18	20	"Empty"	"0"	7300	13530	100	33	33	6	18	33	33	33	5	15	17	6	0	52	53	12	22	52	52	53	10	18	18	6	0	0.000	0.000	0.471	0.463	2.876	0.134	0.036	80	464	100	0	1	Error	0	0	0	1	2641	4256	0.000	0.000	0	0	0
4	19	20	"Empty"	"0"	7480	13530	100	34	34	5	14	33	33	33	6	18	17	1	0	52	52	10	19	52	52	53	11	20	12	0	0	100000.000	100000.000	0.409	0.531	3.759	0.164	0.045	80	464	100	1	1	16.610	1	0	1	0	2738	4140	0.167	-0.091	0	0	0
4	20	20	"Empty"	"0"	7660	13530	100	32	33	5	15	32	32	33	5	15	27	2	0	55	55	10	18	52	52	52	10	19	23	5	0	0.000	0.333	0.600	0.531	3.240	0.082	0.013	80	474	100	3	4	Error	0	3	1	3	2655	4373	0.000	0.300	0	0	0
4	21	20	"Hy3"	"13138"	7850	13540	100	33	33	5	15	33	33	33	5	15	15	2	0	678	854	806	94	52	52	53	11	20	75	63	0	0.000	0.000	0.011	0.021	14.448	0.000	0.001	80	484	100	626	802	Error	0	626	0	802	2659	68315	0.000	72.818	0	0	0
4	22	20	"Hy3"	"13138"	8030	13540	100	35	34	5	14	33	33	33	5	15	21	2	0	620	807	749	92	52	52	53	11	20	81	70	0	0.004	0.001	0.006	0.012	7.545	0.001	0.005	80	506	100	570	756	-8.150	2	568	1	755	2723	64578	0.200	68.545	0	0	0
5	1	1	"Hy3"	"13138"	8710	9950	100	34	34	5	14	34	34	34	5	14	16	5	0	645	705	659	93	54	54	55	11	20	72	60	0	0.000	0.000	0.018	0.030	12.415	0.000	0.000	80	506	100	591	651	Error	0	591	0	651	2737	56422	0.000	59.091	0	0	0
5	2	1	""	"46839"	8890	9950	100	33	34	6	17	34	34	34	6	17	13	0	0	184	164	85	51	54	54	55	10	18	77	71	0	-0.008	0.000	0.038	0.048	4.267	-0.001	0.000	80	483	100	129	110	Error	-1	130	0	110	2685	13101	0.000	10.900	0	0	0
5	3	1	""	"28769"	9070	9930	100	34	34	4	11	35	35	34	5	14	6	0	0	52	52	10	19	54	54	55	10	18	13	1	0	0.500	0.500	0.402	0.437	3.078	-0.026	0.002	80	490	100	-3	-3	-1.000	-1	-2	-1	-2	2683	4161	0.000	-0.300	0	0	0
5	4	1	""	"42664"	9250	9930	100	35	34	6	17	35	35	35	7	20	6	0	0	55	56	11	19	55	55	60	41	68	0	0	0	0.000	-1.000	0.679	0.577	2.777	0.083	0.014	80	490	100	0	0	Error	0	0	-1	1	2716	4511	-0.143	-0.098	0	0	0
5	5	1	"hsa-miR-1289"	"46340"	9430	9930	100	37	36	5	13	35	35	35	5	14	20	0	0	55	55	10	18	56	56	56	11	19	12	2	0	-2.000	-1.000	0.500	0.638	3.301	0.012	0.000	80	490	100	1	0	Error	2	-1	1	-1	2898	4431	0.200	-0.091	0	0	0
5	6	1	"hsa-miR-1271-5p"	"46627"	9610	9930	100	33	34	6	17	35	35	35	5	14	7	3	0	50	51	10	19	55	55	56	10	17	10	0	0	0.400	0.250	0.500	0.522	3.058	0.046	0.004	80	490	100	-7	-5	-1.322	-2	-5	-1	-4	2716	4046	-0.200	-0.500	0	0	0
5	7	1	"hsa-miR-636"	"42750"	9790	9930	100	37	37	6	16	35	35	35	5	14	33	6	0	9076	6745	3684	54	55	55	56	12	21	92	88	0	0.000	0.000	0.001	0.002	12.435	0.000	0.033	80	496	100	9023	6692	Error	2	9021	2	6690	2999	539589	0.400	557.417	0	0	0
5	8	1	"hsa-miR-92b-5p"	"42717"	9970	9940	100	37	37	6	16	35	35	35	5	14	22	8	0	139	123	62	50	55	55	56	12	21	63	56	0	0.024	0.029	0.080	0.096	6.389	0.008	0.004	80	490	100	86	70	-5.392	2	84	2	68	2955	9879	0.400	5.583	0	0	0
5	9	1	"hsa-miR-302c-5p"	"11045"	10150	9940	100	36	36	5	13	35	35	35	5	14	23	2	0	784	550	372	67	55	55	56	12	21	76	72	0	0.001	0.002	0.010	0.018	9.174	0.001	0.003	80	483	100	730	496	-9.510	1	729	1	495	2896	43966	0.200	41.167	0	0	0
5	10	1	""	"11274"	10330	9940	100	36	36	5	13	35	35	35	5	14	25	0	0	48	48	10	20	54	54	55	11	20	5	1	0	-0.167	-0.167	0.375	0.346	3.227	-0.037	0.007	80	483	100	-5	-5	Error	1	-6	1	-6	2910	3877	0.200	-0.636	0	0	0
5	11	1	"hsa-miR-20b-5p"	"42640"	10510	9940	100	36	36	5	13	36	36	36	5	13	11	2	0	836	966	860	89	55	55	56	10	17	65	61	0	0.000	0.000	0.006	0.018	16.688	-0.001	0.005	80	491	100	781	911	Error	0	781	0	911	2863	77285	0.000	91.000	0	0	0
5	12	1	"ebv-miR-BHRF1-2-5p"	"17562"	10690	9940	100	37	36	6	16	36	36	36	5	13	13	5	0	53	54	9	16	57	57	57	10	17	8	0	0	-0.250	0.000	0.472	0.536	2.950	0.077	0.009	80	490	100	-3	-3	Error	1	-4	0	-3	2893	4280	0.000	-0.300	0	0	0
5	13	1	""	"14189"	10870	9940	100	36	36	6	16	36	36	36	5	13	15	1	0	128	127	71	55	58	58	61	25	40	66	60	0	0.000	0.000	0.084	0.103	4.873	0.001	0.000	80	471	100	70	69	Error	0	70	0	69	2877	10131	0.000	2.640	0	0	0
5	14	1	"hsa-miR-132-3p"	"10937"	11040	9940	100	35	37	6	16	36	36	36	5	13	22	3	0	113	151	136	90	63	63	67	27	40	71	48	0	-0.020	0.011	0.117	0.107	3.684	0.002	0.001	80	482	100	49	89	Error	-1	50	1	88	2932	12106	0.200	3.111	0	0	0
5	15	1	"hsa-miR-190b"	"32731"	11230	9910	100	35	35	5	14	36	36	36	5	13	11	0	0	71	93	131	140	61	61	64	20	31	20	11	0	-0.100	-0.031	0.333	0.327	4.880	0.000	0.000	80	519	100	9	31	Error	-1	10	-1	32	2819	7415	-0.200	1.450	0	0	0
5	16	1	""	"46239"	11420	9930	100	37	36	5	13	35	35	36	5	13	20	1	0	139	179	139	77	58	58	62	23	37	90	88	0	0.025	0.008	0.032	0.037	3.733	0.005	0.007	80	476	100	83	122	-5.340	2	81	1	121	2902	14340	0.000	5.087	0	0	0
5	17	1	"ebv-miR-BART4-5p"	"17359"	11580	9930	100	37	37	5	13	36	36	36	5	13	20	2	0	55	55	9	16	55	55	56	11	19	8	1	0	100000.000	100000.000	0.592	0.557	2.927	0.006	0.000	80	464	100	1	1	16.610	1	0	1	0	2941	4405	0.200	-0.091	0	0	0
5	18	1	"hsa-miR-217"	"19016"	11760	9930	100	36	37	5	13	36	36	36	5	13	23	1	0	65	64	12	18	56	56	56	10	17	43	17	0	0.000	0.125	0.481	0.429	2.585	0.120	0.037	80	500	100	9	9	Error	0	9	1	8	2934	5156	0.200	0.800	0	0	0
5	19	1	"hsa-miR-1225-3p"	"46684"	11950	9940	100	36	36	6	16	36	36	36	5	13	16	2	0	153	139	63	45	56	56	57	13	22	75	67	0	0.000	0.000	0.109	0.132	4.840	0.001	0.000	80	481	100	97	83	Error	0	97	0	83	2856	11126	0.000	6.308	0	0	0
5	20	1	"hsa-miR-1231"	"46531"	12120	9930	100	38	38	5	13	35	35	35	6	17	23	2	0	60	61	13	21	56	56	56	13	23	21	6	0	0.750	0.600	0.508	0.500	3.071	0.088	0.024	80	478	100	7	8	-0.415	3	4	3	5	3017	4900	0.500	0.385	0	0	0
5	21	1	"kshv-miR-K12-11-3p"	"17571"	12300	9930	100	36	36	5	13	35	35	35	6	17	13	1	0	56	56	11	19	56	56	56	10	17	13	3	0	100000.000	100000.000	0.633	0.610	2.822	0.012	0.000	80	500	100	1	1	16.610	1	0	1	0	2869	4502	0.167	0.000	0	0	0
5	22	1	"Hy3"	"13138"	12490	9940	100	35	35	5	14	35	35	35	5	14	15	5	0	361	610	577	94	55	55	56	10	17	72	61	0	0.000	0.000	0.007	0.029	15.407	-0.001	0.004	80	517	100	306	555	Error	0	306	0	555	2834	48833	0.000	55.400	0	0	0
5	1	2	""	"11268"	8710	10140	100	34	34	4	11	34	34	34	6	17	8	0	0	91	89	32	35	54	54	55	10	18	68	65	0	0.000	0.000	0.086	0.106	2.990	0.026	0.014	80	494	100	37	35	Error	0	37	0	35	2752	7147	0.000	3.400	0	0	0
5	2	2	"spike_control_v2_40"	"29001"	8900	10150	100	35	34	5	14	34	34	34	6	17	12	0	0	344	315	97	30	54	54	55	10	18	96	96	0	0.003	0.000	0.015	0.015	2.702	-0.002	0.002	80	449	100	291	261	-8.180	1	290	0	261	2725	25232	0.000	26.000	0	0	0
5	3	2	""	"17691"	9070	10140	100	34	33	5	15	34	34	34	5	14	10	1	0	51	52	9	17	53	53	54	10	18	11	1	0	0.000	1.000	0.756	0.699	2.671	0.001	0.000	80	456	100	-2	-2	Error	0	-2	-1	-1	2644	4179	-0.200	-0.200	0	0	0
5	4	2	"hsa-miR-623"	"46556"	9250	10140	100	34	34	6	17	34	34	34	6	17	16	3	0	89	86	32	37	54	54	55	10	18	63	57	0	0.000	0.000	0.113	0.171	4.656	-0.021	0.006	80	456	100	35	32	Error	0	35	0	32	2748	6879	0.000	3.100	0	0	0
5	5	2	"hsa-miR-302d-3p"	"27838"	9420	10140	100	35	35	5	14	34	34	34	5	14	20	5	0	47	49	9	18	54	54	55	10	18	5	1	0	-0.143	-0.200	0.500	0.436	2.312	0.012	0.000	80	456	100	-6	-4	Error	1	-7	1	-5	2839	3900	0.200	-0.600	0	0	0
5	6	2	"hsa-miR-631"	"42700"	9600	10140	100	35	35	5	14	35	35	35	5	14	8	5	0	54	55	9	16	56	56	56	10	17	8	1	0	0.000	0.000	0.667	0.705	2.932	0.010	0.000	80	468	100	-2	-1	Error	0	-2	0	-1	2820	4369	0.000	-0.100	0	0	0
5	7	2	""	"46879"	9780	10150	100	37	36	6	16	35	35	35	6	17	16	1	0	69	72	20	27	55	55	56	11	19	56	38	0	0.143	0.059	0.241	0.242	3.777	0.020	0.002	80	464	100	16	18	-2.807	2	14	1	17	2874	5771	0.167	1.455	0	0	0
5	8	2	"hcmv-miR-UL112-3p"	"17508"	9960	10150	100	35	35	5	14	35	35	35	5	14	11	1	0	189	153	78	50	55	55	56	12	21	71	66	0	0.000	0.000	0.044	0.052	5.742	-0.009	0.009	80	458	100	134	98	Error	0	134	0	98	2773	12272	0.000	8.083	0	0	0
5	9	2	"hsa-let-7g-3p"	"42778"	10140	10140	100	36	36	6	16	36	36	36	5	13	17	5	0	54	55	10	18	55	55	56	11	19	11	2	0	0.000	0.000	0.600	0.656	3.056	-0.008	0.000	80	470	100	-1	0	Error	0	-1	0	0	2913	4384	0.000	-0.091	0	0	0
5	10	2	""	"42536"	10320	10140	100	36	36	6	16	36	36	36	5	13	18	1	0	46	46	11	23	56	56	56	11	19	5	1	0	0.000	0.000	0.611	0.529	2.988	-0.013	0.001	80	449	100	-10	-10	Error	0	-10	0	-10	2885	3701	0.000	-0.909	0	0	0
5	11	2	""	"46835"	10490	10150	100	35	36	6	16	36	36	36	5	13	15	3	0	78	78	22	28	55	55	56	11	19	65	51	0	-0.043	0.000	0.243	0.241	2.818	-0.014	0.002	80	457	100	22	23	Error	-1	23	0	23	2846	6215	0.000	2.000	0	0	0
5	12	2	"hsa-miR-151a-3p"	"17463"	10680	10150	100	36	36	6	16	36	36	36	5	13	13	6	0	572	460	219	47	56	56	56	10	17	90	86	0	0.000	0.000	0.012	0.018	6.258	-0.001	0.000	80	478	100	516	404	Error	0	516	0	404	2850	36831	0.000	40.400	0	0	0
5	13	2	"hsa-miR-1297"	"46944"	10860	10140	100	35	36	5	13	36	36	36	6	16	11	2	0	5245	4003	2204	55	60	60	64	27	42	82	82	0	0.000	0.000	0.001	0.002	12.966	0.000	0.000	80	470	100	5184	3943	Error	-1	5185	0	3943	2882	320252	0.000	145.889	0	0	0
5	14	2	"hsa-miR-1205"	"46860"	11040	10140	100	37	36	5	13	36	36	36	6	16	13	1	0	61	66	18	27	65	65	70	32	45	6	1	0	-0.250	0.000	0.360	0.386	3.289	0.009	0.001	80	460	100	-3	1	Error	1	-4	0	1	2903	5256	0.000	-0.125	0	0	0
5	15	2	""	"42862"	11220	10140	100	36	36	5	13	36	36	36	5	13	17	2	0	61	66	25	37	64	64	67	22	32	13	5	0	0.000	0.000	0.269	0.280	3.493	-0.001	0.000	80	474	100	-3	2	Error	0	-3	0	2	2887	5318	0.000	-0.045	0	0	0
5	16	2	""	"42822"	11400	10140	100	36	36	5	13	36	36	36	6	16	7	1	0	63	70	24	34	61	61	66	21	31	20	8	0	0.000	0.000	0.185	0.205	3.837	0.003	0.000	80	479	100	2	9	Error	0	2	0	9	2891	5605	0.000	0.190	0	0	0
5	17	2	"hsa-miR-1294"	"46661"	11580	10140	100	36	36	5	13	35	35	36	6	16	11	0	0	60	60	14	23	56	56	57	12	21	21	5	0	0.250	0.250	0.387	0.448	2.766	0.027	0.003	80	468	100	5	5	-2.000	1	4	1	4	2873	4780	0.000	0.250	0	0	0
5	18	2	"hsa-miR-302a-5p"	"42541"	11760	10140	100	36	36	5	13	35	35	36	5	13	20	3	0	77	77	17	22	55	55	56	12	21	66	43	0	0.045	0.045	0.214	0.209	3.080	-0.002	0.000	80	468	100	23	23	-4.459	1	22	1	22	2848	6186	0.000	1.750	0	0	0
5	19	2	""	"17749"	11940	10140	100	37	36	5	13	36	36	36	6	16	10	0	0	13752	12839	11991	93	56	56	57	11	19	85	77	0	0.000	0.000	0.000	0.003	32.707	0.000	0.000	80	461	100	13697	12783	Error	1	13696	0	12783	2873	1027096	0.000	1162.000	0	0	0
5	20	2	""	"46787"	12120	10140	100	35	35	6	17	36	36	36	5	13	13	2	0	54	53	10	18	55	55	56	11	19	7	1	0	1.000	0.500	0.529	0.636	2.329	0.032	0.003	80	468	100	-2	-3	0.000	-1	-1	-1	-2	2792	4276	-0.200	-0.273	0	0	0
5	21	2	""	"27540"	12300	10140	100	36	35	5	14	36	36	35	5	14	13	0	0	3861	3551	3262	91	55	55	56	10	17	76	70	0	0.000	0.000	0.001	0.007	26.261	0.000	0.001	80	456	100	3806	3495	Error	0	3806	-1	3496	2818	284059	0.000	349.500	0	0	0
5	22	2	"hsa-miR-325"	"11058"	12470	10130	100	34	35	6	17	35	35	35	5	14	20	6	0	73	78	29	37	55	55	56	10	17	55	42	0	-0.056	0.000	0.200	0.226	3.934	0.031	0.015	80	483	100	17	23	Error	-1	18	0	23	2791	6266	0.000	2.200	0	0	0
5	1	3	""	"46422"	8720	10330	100	35	35	6	17	34	34	34	5	14	23	3	0	57	57	10	17	54	54	55	10	18	20	6	0	0.333	0.333	0.929	0.742	3.621	0.021	0.002	80	484	100	4	4	-1.585	1	3	1	3	2772	4594	0.200	0.200	0	0	0
5	2	3	"hsa-miR-23a-3p"	"42744"	8900	10330	100	34	34	4	11	35	35	35	6	17	1	0	0	6403	4194	3037	72	54	54	55	10	18	88	83	0	0.000	0.000	0.001	0.003	23.742	0.000	0.000	80	442	100	6348	4139	Error	-1	6349	-1	4140	2700	335504	-0.167	413.900	0	0	0
5	3	3	"spike_control_v2_37"	"28684"	9080	10330	100	34	34	5	14	34	34	35	5	14	13	3	0	186	162	97	59	54	54	56	10	17	67	63	0	0.000	0.000	0.055	0.063	5.249	0.007	0.011	80	452	100	132	108	Error	0	132	0	108	2749	12993	-0.200	10.600	0	0	0
5	4	3	""	"33163"	9260	10330	100	36	35	5	14	35	35	35	5	14	11	1	0	484	385	225	58	55	55	56	10	17	82	76	0	0.002	0.000	0.009	0.012	5.360	0.003	0.011	80	440	100	430	330	-8.745	1	429	0	330	2833	30830	0.000	32.900	0	0	0
5	5	3	"hsa-miR-539-5p"	"14271"	9430	10330	100	35	34	5	14	35	35	35	5	14	13	0	0	53	53	8	15	55	55	57	14	24	1	0	0	0.000	0.500	0.769	0.773	3.168	0.048	0.012	80	440	100	-2	-3	Error	0	-2	-1	-2	2727	4275	-0.200	-0.286	0	0	0
5	6	3	"hsa-miR-96-3p"	"42971"	9610	10330	100	34	35	5	14	35	35	35	5	14	15	0	0	47	47	11	23	55	55	56	13	23	3	0	0	0.125	0.000	0.364	0.524	3.049	-0.009	0.000	80	462	100	-9	-8	-3.000	-1	-8	0	-8	2761	3793	0.000	-0.692	0	0	0
5	7	3	"hsa-miR-204-3p"	"42502"	9800	10330	100	34	34	5	14	35	35	35	6	17	6	1	0	5996	4417	3459	78	55	55	56	10	17	87	80	0	0.000	0.000	0.001	0.006	25.444	0.000	0.010	80	452	100	5940	4361	Error	-1	5941	-1	4362	2728	353367	-0.167	436.100	0	0	0
5	8	3	"hsa-miR-340-5p"	"29872"	9980	10330	100	38	37	5	13	35	35	35	5	14	28	7	0	881	655	379	57	55	55	55	10	18	87	81	0	0.004	0.003	0.007	0.012	5.672	0.003	0.031	80	430	100	829	602	-8.105	3	826	2	600	2999	52420	0.400	60.000	0	0	0
5	9	3	"hsa-miR-526b-5p"	"46744"	10150	10340	100	38	37	5	13	35	35	35	6	17	23	1	0	126	114	40	35	55	55	56	11	19	77	71	0	0.042	0.034	0.095	0.121	3.871	0.039	0.050	80	439	100	74	61	-4.565	3	71	2	59	2995	9084	0.333	5.273	0	0	0
5	10	3	""	"17540"	10330	10330	100	37	37	5	13	35	35	35	5	14	25	0	0	65	63	13	20	56	56	56	11	19	42	10	0	0.222	0.286	0.355	0.406	3.410	0.051	0.009	80	452	100	11	9	-2.170	2	9	2	7	2939	5047	0.400	0.636	0	0	0
5	11	3	"hsa-miR-34c-5p"	"11074"	10510	10330	100	35	35	6	17	36	36	36	5	13	13	2	0	57	58	11	18	55	55	56	10	17	23	7	0	-0.500	-0.333	0.556	0.492	3.334	0.079	0.010	80	442	100	1	2	Error	-1	2	-1	3	2812	4673	-0.200	0.200	0	0	0
5	12	3	"hsa-miR-1293"	"46416"	10690	10340	100	36	36	5	13	36	36	36	5	13	16	1	0	187	172	100	58	56	56	56	10	17	70	67	0	0.000	0.000	0.063	0.088	5.619	-0.008	0.012	80	442	100	131	116	Error	0	131	0	116	2883	13752	0.000	11.600	0	0	0
5	13	3	"hsa-miR-513b-5p"	"46789"	10870	10340	100	36	36	5	13	36	36	36	6	16	10	1	0	148	157	129	82	59	59	64	20	31	65	62	0	0.000	0.000	0.042	0.066	6.505	0.007	0.010	80	451	100	89	98	Error	0	89	0	98	2887	12526	0.000	4.650	0	0	0
5	14	3	""	"4390"	11050	10330	100	35	36	6	16	36	36	36	6	16	12	1	0	573	436	326	74	61	61	65	19	29	65	62	0	-0.002	0.000	0.015	0.040	12.253	0.001	0.001	80	452	100	511	375	Error	-1	512	0	375	2859	34865	0.000	19.526	0	0	0
5	15	3	""	"42787"	11230	10330	100	36	36	5	13	36	36	36	6	16	15	2	0	136	119	51	42	60	60	66	54	81	58	15	0	0.000	0.000	0.086	0.097	3.555	0.038	0.204	80	479	100	76	59	Error	0	76	0	59	2872	9551	0.000	0.981	0	0	0
5	16	3	""	"46331"	11420	10340	100	35	35	6	17	35	35	36	6	16	13	0	0	79	94	54	57	58	58	64	55	85	15	10	0	0.000	0.000	0.200	0.234	3.759	0.017	0.016	80	437	100	21	36	Error	0	21	0	36	2837	7544	-0.167	0.545	0	0	0
5	17	3	"ebv-miR-BART19-3p"	"42522"	11580	10330	100	36	36	5	13	35	35	36	5	13	20	0	0	102	99	35	35	57	57	57	12	21	71	65	0	0.022	0.024	0.123	0.160	3.908	0.009	0.002	80	427	100	46	43	-5.492	1	45	1	42	2848	7918	0.000	3.500	0	0	0
5	18	3	""	"17528"	11760	10330	100	35	35	5	14	36	36	36	5	13	11	0	0	51	51	9	17	56	56	58	12	20	3	1	0	0.200	0.200	0.625	0.551	3.447	0.010	0.001	80	463	100	-6	-6	-2.322	-1	-5	-1	-5	2791	4060	-0.200	-0.583	0	0	0
5	19	3	"hsa-miR-518f-5p"	"46622"	11950	10330	100	34	34	5	14	36	36	36	5	13	8	0	0	207	181	81	44	56	56	57	10	17	86	78	0	-0.013	-0.016	0.032	0.034	5.055	-0.006	0.007	80	462	100	149	123	Error	-2	151	-2	125	2741	14490	-0.400	12.400	0	0	0
5	20	3	"hsa-miR-555"	"17612"	12130	10330	100	35	35	5	14	36	36	36	5	13	13	1	0	53	53	9	16	55	55	56	11	19	7	1	0	0.500	0.500	0.739	0.638	2.840	0.070	0.013	80	442	100	-3	-3	-1.000	-1	-2	-1	-2	2787	4216	-0.200	-0.273	0	0	0
5	21	3	""	"46616"	12310	10330	100	36	36	5	13	35	35	36	5	13	20	2	0	55	54	9	16	55	55	56	11	19	8	0	0	100000.000	-1.000	0.500	0.410	2.992	0.031	0.002	80	442	100	1	0	16.610	1	0	1	-1	2904	4343	0.000	-0.182	0	0	0
5	22	3	""	"146075"	12490	10330	100	36	36	5	13	35	35	35	5	14	15	2	0	71	71	14	19	55	55	56	10	17	62	37	0	0.063	0.063	0.300	0.291	3.195	0.051	0.011	80	494	100	17	17	-4.000	1	16	1	16	2860	5648	0.200	1.500	0	0	0
5	1	4	""	"146181"	8710	10520	100	34	34	5	14	35	35	34	5	14	12	2	0	54	56	10	17	55	55	55	9	16	23	2	0	1.000	-1.000	0.600	0.598	2.534	0.009	0.000	80	484	100	-2	0	0.000	-1	-1	-1	1	2746	4470	0.000	0.111	0	0	0
5	2	4	""	"146145"	8890	10520	100	33	33	5	15	35	35	35	5	14	7	1	0	626	507	403	79	54	54	55	9	16	76	67	0	-0.003	-0.004	0.077	0.050	7.606	-0.002	0.008	80	462	100	570	451	Error	-2	572	-2	453	2675	40581	-0.400	50.222	0	0	0
5	3	4	"spike_control_v2_16"	"24226"	9080	10520	100	34	34	5	14	35	35	35	5	14	11	0	0	203	163	87	53	54	54	55	10	18	72	66	0	-0.007	-0.009	0.053	0.113	7.401	-0.004	0.002	80	463	100	148	108	Error	-1	149	-1	109	2748	13004	-0.200	10.800	0	0	0
5	4	4	"spike_control_v2_35"	"28568"	9260	10520	100	34	34	6	17	35	35	35	5	14	15	3	0	162	141	67	47	54	54	55	10	18	78	68	0	-0.009	-0.011	0.100	0.110	5.051	-0.014	0.019	80	453	100	107	86	Error	-1	108	-1	87	2723	11305	-0.200	8.600	0	0	0
5	5	4	""	"146150"	9440	10520	100	34	34	6	17	35	35	35	5	14	12	1	0	86	85	24	28	55	55	57	14	24	70	55	0	-0.032	-0.033	0.133	0.154	3.582	-0.001	0.000	80	452	100	30	29	Error	-1	31	-1	30	2704	6807	-0.200	2.000	0	0	0
5	6	4	""	"42650"	9620	10520	100	38	37	5	13	35	35	35	5	14	31	3	0	9162	6011	4741	78	56	56	57	11	19	80	72	0	0.000	0.000	0.001	0.005	19.364	0.000	0.024	80	453	100	9109	5957	Error	3	9106	2	5955	2985	480844	0.400	541.273	0	0	0
[truncated: 3,061,127 more chars]
