# Supplementary material for: Analysis of microRNA expression profiles in exosomes derived from acute myeloid leukemia by p62 knockdown and effect on angiogenesis
Source: PeerJ. 2022 Jul 22;10:e13498. doi: 10.7717/peerj.13498 (PMC9310811; doi:10.7717/peerj.13498)
Supplement: Supplemental Information 104 [file peerj-10-13498-s104.zip › raw data/P62.gpr]

ATF	1.0
38	56    
"Type=GenePix Results 3"
"DateTime=2017/12/26 12:36:18"
"Settings="
"GalFile="
"PixelSize=10"
"Wavelengths=635	532"
"ImageFiles="
"NormalizationMethod=None"
"NormalizationFactors=1	1"
"JpegImage="
"StdDev=Type 1"
"RatioFormulations=W1/W2 (635/532)"
"FeatureType=Circular"
"Barcode="
"BackgroundSubtraction=LocalFeature"
"ImageOrigin=3800, 4840"
"JpegOrigin=4090, 5080"
"Creator=GenePix Pro 6.0.1.27"
"Scanner=GenePix 4000B [117241]"
"FocusPosition=0"
"Temperature=32.43"
"LinesAveraged=1"
"Comment="
"PMTGain=500	400"
"ScanPower=33	33"
"LaserPower=4.75	4.36"
"Filters=<Empty>	<Empty>"
"ScanRegion=380,484,1760,5888"
"Supplier=Exiqon A/S"
"Product=miRCURY LNA microRNA Array, 7th generation - hsa, mmu & rno"
"ProductDate=March 2012"
"ProductNumber=208500,208501,208502,208510,208520,208521,208522"
"LotNumberRange=35044-35044"
"Organism(s)=Homo sapiens, Human Epstein-barr virus, Human Human herpesvirus 5, Human Human immunodeficiency virus 1, Human Human herpesvirus 1, Human Human herpesvirus 8, Simian Simian virus 40, Human JC polyomavirus, Human BK polyomavirus, Human Merkel cell polyomavirus, Human Herpes simplex virus 2, Human Herpes B virus, Human Herpesvirus saimiri strain A11, Human Human herpesvirus 6B"
"GalFileCreationDate=2017-09-07 21:40"
"ArrayContents_DesignedFor=miRBase 18.0"
"ArrayContents_CurrentNameColumn=miRBase 21.0"
"ArrayContents_CurrentNameColumnCoverage=Homo sapiens and related vira:75.06%"
"Block"	"Column"	"Row"	"Name"	"ID"	"X"	"Y"	"Dia."	"F635 Median"	"F635 Mean"	"F635 SD"	"F635 CV"	"B635"	"B635 Median"	"B635 Mean"	"B635 SD"	"B635 CV"	"% > B635+1SD"	"% > B635+2SD"	"F635 % Sat."	"F532 Median"	"F532 Mean"	"F532 SD"	"F532 CV"	"B532"	"B532 Median"	"B532 Mean"	"B532 SD"	"B532 CV"	"% > B532+1SD"	"% > B532+2SD"	"F532 % Sat."	"Ratio of Medians (635/532)"	"Ratio of Means (635/532)"	"Median of Ratios (635/532)"	"Mean of Ratios (635/532)"	"Ratios SD (635/532)"	"Rgn Ratio (635/532)"	"Rgn R2 (635/532)"	"F Pixels"	"B Pixels"	"Circularity"	"Sum of Medians (635/532)"	"Sum of Means (635/532)"	"Log Ratio (635/532)"	"F635 Median - B635"	"F532 Median - B532"	"F635 Mean - B635"	"F532 Mean - B532"	"F635 Total Intensity"	"F532 Total Intensity"	"SNR 635"	"SNR 532"	"Flags"	"Normalize"	"Autoflag"
1	1	1	"Hy3"	"13138"	4300	5270	100	33	33	7	21	33	33	32	6	18	16	3	0	862	1016	830	81	54	54	54	11	20	87	82	0	0.000	0.000	0.006	0.011	5.211	0.000	0.001	80	506	100	808	962	Error	0	808	0	962	2635	81253	0.167	87.455	0	0	0
1	2	1	"hsa-miR-23a-5p"	"42638"	4480	5270	100	32	32	6	18	33	33	32	6	18	16	1	0	442	338	199	58	54	54	54	11	20	77	73	0	-0.003	-0.004	0.022	0.047	9.670	0.000	0.000	80	471	100	387	283	Error	-1	388	-1	284	2584	27028	0.000	25.818	0	0	0
1	3	1	""	"42888"	4650	5280	100	32	32	6	18	32	32	32	6	18	16	2	0	130	124	33	26	53	53	54	14	25	93	86	0	0.000	0.000	0.075	0.074	2.614	-0.008	0.002	80	462	100	77	71	Error	0	77	0	71	2569	9909	0.000	5.000	0	0	0
1	4	1	"ebv-miR-BART1-3p"	"17519"	4830	5280	100	32	32	6	18	32	32	32	6	18	16	0	0	46	46	8	17	53	53	54	11	20	0	0	0	0.000	0.000	0.613	0.632	2.768	0.159	0.038	80	474	100	-7	-7	Error	0	-7	0	-7	2586	3690	0.000	-0.727	0	0	0
1	5	1	""	"17278"	5010	5280	100	32	32	6	18	32	32	32	6	18	18	1	0	805	740	248	33	53	53	53	13	24	95	95	0	0.000	0.000	0.008	0.008	3.645	-0.001	0.001	80	484	100	752	687	Error	0	752	0	687	2546	59230	0.000	52.846	0	0	0
1	6	1	"hsa-miR-921"	"46507"	5200	5280	100	32	32	6	18	32	32	32	6	18	20	2	0	232	190	97	51	53	53	54	15	27	76	76	0	0.000	0.000	0.035	0.045	3.710	0.003	0.001	80	462	100	179	137	Error	0	179	0	137	2566	15192	0.000	9.067	0	0	0
1	7	1	"hsa-miR-181a-2-3p"	"17928"	5370	5280	100	33	32	6	18	32	32	32	6	18	20	2	0	184	166	63	37	53	53	54	14	25	88	83	0	0.008	0.000	0.058	0.056	3.884	0.005	0.003	80	462	100	132	113	-7.033	1	131	0	113	2599	13265	0.000	8.000	0	0	0
1	8	1	""	"-1"	5560	5270	100	32	32	6	18	32	32	32	6	18	16	1	0	827	647	416	64	53	53	54	12	22	78	78	0	0.000	0.000	0.011	0.025	12.847	0.000	0.000	80	473	100	774	594	Error	0	774	0	594	2558	51791	0.000	49.417	0	0	0
1	9	1	""	"17537"	5730	5270	100	33	32	6	18	32	32	32	6	18	13	3	0	769	696	580	83	53	53	53	11	20	68	63	0	0.001	0.000	0.007	0.027	12.513	0.000	0.000	80	491	100	717	643	-9.484	1	716	0	643	2589	55708	0.000	58.455	0	0	0
1	10	1	""	"42722"	5930	5250	100	31	32	6	18	32	32	32	6	18	15	1	0	55	58	14	24	53	53	53	11	20	27	7	0	-0.500	0.000	0.360	0.471	3.378	0.017	0.001	80	504	100	1	5	Error	-1	2	0	5	2529	4604	0.000	0.455	0	0	0
1	11	1	""	"42645"	6100	5260	100	31	31	6	19	32	32	32	6	18	13	1	0	47	47	9	19	52	52	53	11	20	5	0	0	0.200	0.200	0.583	0.532	2.979	0.111	0.026	80	479	100	-6	-6	-2.322	-1	-5	-1	-5	2504	3747	-0.167	-0.545	0	0	0
1	12	1	""	"46636"	6280	5280	100	31	32	6	18	32	32	32	6	18	16	2	0	231	194	89	45	53	53	54	11	20	81	78	0	-0.006	0.000	0.037	0.041	3.009	-0.001	0.000	80	463	100	177	141	Error	-1	178	0	141	2553	15494	0.000	12.727	0	0	0
1	13	1	"hsa-miR-502-5p"	"11134"	6450	5280	100	33	33	6	18	32	32	32	6	18	16	2	0	562	503	208	41	53	53	54	13	24	92	92	0	0.002	0.002	0.006	0.010	4.070	0.001	0.000	80	462	100	510	451	-8.992	1	509	1	450	2612	40228	0.167	34.538	0	0	0
1	14	1	""	"17295"	6630	5280	100	32	32	6	18	32	32	32	6	18	20	0	0	457	427	130	30	54	54	55	13	23	96	96	0	0.000	0.000	0.016	0.013	2.781	0.001	0.001	80	493	100	403	373	Error	0	403	0	373	2569	34154	0.000	28.615	0	0	0
1	15	1	""	"32825"	6820	5270	100	33	33	6	18	32	32	32	6	18	16	0	0	365	278	173	62	54	54	55	13	23	73	71	0	0.003	0.004	0.026	0.045	6.530	0.003	0.004	80	482	100	312	225	-8.281	1	311	1	224	2610	22261	0.167	17.154	0	0	0
1	16	1	""	"46276"	6990	5270	100	32	32	5	15	33	33	32	6	18	6	0	0	47	48	9	18	54	54	55	12	21	2	0	0	0.143	0.167	0.732	0.561	2.687	0.112	0.029	80	471	100	-8	-7	-2.807	-1	-7	-1	-6	2566	3800	0.000	-0.583	0	0	0
1	17	1	"hsa-miR-508-5p"	"42812"	7170	5280	100	33	33	5	15	33	33	33	6	18	8	1	0	284	238	108	45	54	54	54	11	20	86	83	0	0.000	0.000	0.025	0.030	3.634	0.002	0.001	80	474	100	230	184	Error	0	230	0	184	2645	19042	0.000	16.727	0	0	0
1	18	1	"hsa-miR-19b-2-5p"	"42918"	7350	5270	100	34	34	5	14	33	33	33	5	15	18	0	0	63	66	17	25	54	54	54	12	22	45	21	0	0.111	0.083	0.286	0.261	2.923	0.064	0.021	80	482	100	10	13	-3.170	1	9	1	12	2687	5248	0.200	1.000	0	0	0
1	19	1	""	"46457"	7530	5280	100	32	32	5	15	33	33	33	5	15	12	2	0	377	333	116	34	54	54	55	11	20	93	93	0	-0.003	-0.004	0.017	0.020	3.305	-0.002	0.003	80	464	100	322	278	Error	-1	323	-1	279	2589	26612	-0.200	25.273	0	0	0
1	20	1	""	"42469"	7710	5280	100	32	32	5	15	33	33	33	5	15	11	0	0	108	101	32	31	54	54	55	10	18	85	78	0	-0.019	-0.021	0.076	0.070	2.461	-0.012	0.004	80	464	100	53	46	Error	-1	54	-1	47	2585	8118	-0.200	4.600	0	0	0
1	21	1	""	"27575"	7890	5280	100	31	32	6	18	33	33	33	6	18	8	0	0	1105	952	357	37	54	54	55	11	20	97	96	0	-0.002	-0.001	0.005	0.007	5.707	-0.002	0.024	80	484	100	1049	897	Error	-2	1051	-1	898	2568	76194	-0.167	81.545	0	0	0
1	22	1	"Hy3"	"13138"	8080	5270	100	32	32	6	18	34	34	34	5	14	12	3	0	534	709	693	97	55	55	55	10	18	77	75	0	-0.004	-0.003	0.018	0.029	12.598	-0.002	0.022	80	524	100	477	652	Error	-2	479	-2	654	2581	56680	-0.400	65.400	0	0	0
1	1	2	""	"46481"	4290	5460	100	32	32	6	18	32	32	32	6	18	15	0	0	44	44	7	15	54	54	55	11	20	0	0	0	0.000	0.000	0.467	0.481	2.681	0.131	0.035	80	493	100	-10	-10	Error	0	-10	0	-10	2551	3508	0.000	-1.000	0	0	0
1	2	2	"spike_control_v2_40"	"29001"	4470	5470	100	32	32	7	21	32	32	32	6	18	17	2	0	247	222	87	39	54	54	54	11	20	85	85	0	0.000	0.000	0.034	0.040	4.691	0.004	0.003	80	461	100	193	168	Error	0	193	0	168	2579	17732	0.000	15.273	0	0	0
1	3	2	"kshv-miR-K12-12-5p"	"42516"	4650	5470	100	32	32	6	18	32	32	32	6	18	15	1	0	42	43	8	18	54	54	55	16	29	0	0	0	0.000	0.000	0.333	0.336	2.776	0.085	0.013	80	442	100	-12	-11	Error	0	-12	0	-11	2574	3416	0.000	-0.750	0	0	0
1	4	2	"hsa-miR-1270"	"46752"	4830	5470	100	32	32	6	18	32	32	32	6	18	15	2	0	80	77	25	32	53	53	54	12	22	70	58	0	0.000	0.000	0.172	0.165	3.221	0.033	0.010	80	440	100	27	24	Error	0	27	0	24	2566	6173	0.000	1.917	0	0	0
1	5	2	""	"46807"	5000	5470	100	32	32	6	18	32	32	32	6	18	12	1	0	673	594	222	37	53	53	54	11	20	93	93	0	0.000	0.000	0.008	0.010	3.083	0.000	0.000	80	430	100	620	541	Error	0	620	0	541	2541	47534	0.000	49.091	0	0	0
1	6	2	"hsa-miR-1248"	"46427"	5180	5460	100	34	33	7	21	32	32	32	6	18	20	3	0	50	50	11	22	54	54	53	10	18	13	1	0	-0.500	-0.250	0.778	0.774	3.230	0.219	0.056	80	452	100	-2	-3	Error	2	-4	1	-4	2672	4023	0.167	-0.300	0	0	0
1	7	2	""	"42821"	5370	5460	100	31	31	7	22	32	32	32	6	18	17	3	0	61	63	17	26	53	53	53	10	18	45	22	0	-0.125	-0.100	0.549	0.452	3.799	0.101	0.030	80	440	100	7	9	Error	-1	8	-1	10	2517	5069	-0.167	1.000	0	0	0
1	8	2	""	"46279"	5540	5460	100	32	32	7	21	32	32	32	6	18	15	3	0	40	40	8	20	53	53	54	10	18	0	0	0	0.000	0.000	0.390	0.339	2.853	0.185	0.063	80	441	100	-13	-13	Error	0	-13	0	-13	2543	3208	0.000	-1.400	0	0	0
1	9	2	"hsa-miR-31-5p"	"11052"	5720	5470	100	32	32	6	18	32	32	32	6	18	17	1	0	2797	2378	890	37	54	54	54	11	20	97	97	0	0.000	0.000	0.002	0.003	5.518	0.000	0.000	80	461	100	2743	2324	Error	0	2743	0	2324	2585	190256	0.000	211.273	0	0	0
1	10	2	"hsa-miR-943"	"42696"	5900	5470	100	33	32	6	18	32	32	32	6	18	15	1	0	6688	5075	2854	56	53	53	53	11	20	93	91	0	0.000	0.000	0.001	0.002	15.148	0.000	0.000	80	475	100	6636	5022	Error	1	6635	0	5022	2595	405974	0.000	456.545	0	0	0
1	11	2	"hsa-miR-586"	"42754"	6080	5470	100	32	33	6	18	32	32	32	6	18	21	2	0	43	44	10	22	53	53	53	11	20	2	1	0	0.000	-0.111	0.359	0.381	2.569	0.119	0.024	80	469	100	-10	-8	Error	0	-10	1	-9	2600	3522	0.167	-0.818	0	0	0
1	12	2	""	"42632"	6260	5470	100	33	33	6	18	32	32	33	6	18	15	1	0	60	60	18	30	53	53	53	11	20	41	20	0	0.143	0.143	0.273	0.301	2.839	0.062	0.039	80	443	100	8	8	-2.807	1	7	1	7	2612	4793	0.000	0.636	0	0	0
1	13	2	"hsa-miR-597-5p"	"42818"	6440	5470	100	33	33	6	18	32	32	32	6	18	20	1	0	45	46	10	21	54	54	54	11	20	2	0	0	-0.111	-0.125	0.533	0.476	2.942	0.159	0.042	80	442	100	-8	-7	Error	1	-9	1	-8	2616	3694	0.167	-0.727	0	0	0
1	14	2	"hsa-miR-149-5p"	"42810"	6620	5480	100	32	33	6	18	32	32	32	6	18	16	1	0	81	75	23	30	53	53	54	11	20	66	60	0	0.000	0.045	0.232	0.240	2.900	0.012	0.001	80	439	100	28	23	Error	0	28	1	22	2600	6032	0.167	1.909	0	0	0
1	15	2	"hsa-miR-634"	"42591"	6800	5470	100	34	34	6	17	32	32	32	6	18	21	3	0	622	546	194	35	54	54	55	11	20	95	95	0	0.004	0.004	0.010	0.010	3.320	0.001	0.002	80	452	100	570	494	-8.150	2	568	2	492	2706	43668	0.333	44.636	0	0	0
1	16	2	"ebv-miR-BART20-3p"	"17585"	6980	5470	100	32	32	6	18	33	33	33	6	18	10	2	0	99	96	28	29	54	54	55	11	20	85	77	0	-0.022	-0.024	0.073	0.093	3.186	-0.002	0.000	80	461	100	44	41	Error	-1	45	-1	42	2595	7688	-0.167	3.727	0	0	0
1	17	2	"hsa-miR-1180-3p"	"42848"	7170	5470	100	32	33	6	18	33	33	33	5	15	15	6	0	44	45	7	15	54	54	55	12	21	0	0	0	0.100	0.000	0.500	0.542	2.873	0.035	0.003	80	462	100	-11	-9	-3.322	-1	-10	0	-9	2630	3583	0.000	-0.833	0	0	0
1	18	2	"hsa-miR-24-3p"	"17506"	7350	5470	100	34	33	6	18	33	33	33	6	18	12	1	0	4517	3300	2200	66	53	53	53	11	20	86	83	0	0.000	0.000	0.001	0.002	10.684	0.000	0.002	80	460	100	4465	3247	Error	1	4464	0	3247	2661	264025	0.000	295.182	0	0	0
1	19	2	""	"42919"	7530	5460	100	33	33	6	18	33	33	33	6	18	8	1	0	1269	1227	1091	88	54	54	54	10	18	66	62	0	0.000	0.000	0.019	0.021	18.911	-0.001	0.013	80	442	100	1215	1173	Error	0	1215	0	1173	2607	98123	0.000	117.300	0	0	0
1	20	2	""	"42937"	7710	5460	100	34	33	6	18	33	33	33	6	18	18	0	0	45	47	8	17	54	54	55	10	18	3	0	0	-0.111	0.000	0.667	0.625	2.253	0.048	0.004	80	442	100	-8	-7	Error	1	-9	0	-7	2652	3745	0.000	-0.800	0	0	0
1	21	2	"kshv-miR-K12-3-5p"	"42795"	7890	5470	100	33	33	6	18	33	33	33	6	18	13	1	0	977	790	394	49	54	54	54	11	20	90	90	0	0.000	0.000	0.008	0.010	4.824	-0.001	0.001	80	452	100	923	736	Error	0	923	0	736	2641	63223	0.000	66.909	0	0	0
1	22	2	"ebv-miR-BART10-5p"	"42485"	8080	5470	100	32	33	5	15	33	33	33	5	15	15	1	0	126	126	27	21	55	55	55	10	18	98	97	0	-0.014	0.000	0.044	0.047	2.467	0.003	0.000	80	492	100	70	71	Error	-1	71	0	71	2643	10081	0.000	7.100	0	0	0
1	1	3	""	"11271"	4300	5660	100	32	32	6	18	32	32	32	6	18	11	3	0	340	285	136	47	53	53	54	11	20	85	83	0	0.000	0.000	0.022	0.026	4.070	-0.002	0.001	80	493	100	287	232	Error	0	287	0	232	2551	22794	0.000	21.000	0	0	0
1	2	3	"hsa-miR-1267"	"46633"	4480	5660	100	33	32	7	21	32	32	32	6	18	11	2	0	1048	841	421	50	54	54	55	12	21	90	88	0	0.001	0.000	0.005	0.011	7.478	0.001	0.003	80	452	100	995	787	-9.957	1	994	0	787	2577	67277	0.000	65.500	0	0	0
1	3	3	"spike_control_v2_37"	"28684"	4660	5650	100	31	31	6	19	32	32	32	6	18	11	3	0	193	155	94	60	53	53	55	14	25	62	61	0	-0.007	-0.010	0.051	0.082	5.816	0.006	0.004	80	450	100	139	101	Error	-1	140	-1	102	2515	12376	-0.167	7.143	0	0	0
1	4	3	"hsa-miR-450b-5p"	"42896"	4840	5660	100	32	33	7	21	32	32	32	6	18	15	5	0	98	92	32	34	52	52	53	13	24	73	67	0	0.000	0.025	0.106	0.149	4.042	0.027	0.009	80	440	100	46	41	Error	0	46	1	40	2608	7322	0.167	3.000	0	0	0
1	5	3	""	"42685"	5010	5650	100	32	32	6	18	31	31	32	6	18	21	3	0	40	40	8	20	52	52	53	11	20	0	0	0	-0.083	-0.083	0.392	0.355	2.222	0.163	0.049	80	439	100	-11	-11	Error	1	-12	1	-12	2570	3226	0.000	-1.182	0	0	0
1	6	3	"hsa-miR-504-5p"	"28480"	5190	5650	100	31	32	6	18	32	32	32	6	18	13	1	0	57	57	13	22	52	52	53	11	20	25	10	0	-0.200	0.000	0.458	0.551	2.780	0.133	0.033	80	461	100	4	5	Error	-1	5	0	5	2533	4566	0.000	0.364	0	0	0
1	7	3	"hsa-miR-1307-3p"	"42681"	5370	5650	100	32	32	6	18	32	32	32	6	18	15	2	0	47	49	12	24	52	52	53	12	22	8	2	0	0.000	0.000	0.590	0.565	2.581	0.146	0.042	80	461	100	-5	-3	Error	0	-5	0	-3	2539	3923	0.000	-0.333	0	0	0
1	8	3	"hcmv-miR-UL36-3p"	"42610"	5550	5650	100	33	33	6	18	32	32	32	6	18	17	0	0	41	42	8	19	53	53	54	11	20	0	0	0	-0.083	-0.091	0.265	0.368	3.175	0.083	0.015	80	461	100	-11	-10	Error	1	-12	1	-11	2615	3350	0.167	-1.091	0	0	0
1	9	3	"hsa-miR-103a-3p"	"10919"	5730	5660	100	33	33	6	18	32	32	32	6	18	12	2	0	2623	2035	1079	53	54	54	55	13	23	88	88	0	0.000	0.001	0.001	0.003	8.136	0.000	0.002	80	452	100	2570	1982	Error	1	2569	1	1981	2600	162806	0.167	152.308	0	0	0
1	10	3	""	"17388"	5920	5660	100	32	32	6	18	33	33	33	6	18	8	0	0	116	105	44	41	53	53	53	11	20	73	71	0	-0.016	-0.019	0.075	0.096	4.367	0.002	0.000	80	441	100	62	51	Error	-1	63	-1	52	2553	8369	-0.167	4.727	0	0	0
1	11	3	""	"42767"	6090	5660	100	31	32	6	18	33	33	33	6	18	11	2	0	178	155	67	43	53	53	53	12	22	78	77	0	-0.016	-0.010	0.053	0.077	5.116	0.004	0.001	80	440	100	123	101	Error	-2	125	-1	102	2564	12398	-0.167	8.500	0	0	0
1	12	3	""	"11021"	6270	5650	100	32	32	6	18	32	32	32	6	18	13	0	0	46	46	11	23	52	52	53	12	22	3	0	0	0.000	0.000	0.485	0.486	3.461	0.051	0.007	80	450	100	-6	-6	Error	0	-6	0	-6	2567	3694	0.000	-0.583	0	0	0
1	13	3	"hsa-miR-1225-5p"	"46541"	6450	5650	100	32	32	6	18	32	32	32	6	18	15	1	0	59	61	15	24	53	53	54	12	22	41	15	0	0.000	0.000	0.317	0.359	3.709	0.023	0.002	80	450	100	6	8	Error	0	6	0	8	2566	4907	0.000	0.583	0	0	0
1	14	3	"hsa-miR-105-5p"	"5250"	6630	5650	100	33	33	6	18	32	32	33	6	18	15	2	0	54	55	12	21	53	53	54	13	24	12	3	0	1.000	0.500	0.500	0.645	3.523	0.063	0.009	80	438	100	2	3	0.000	1	1	1	2	2616	4368	0.000	0.077	0	0	0
1	15	3	"hsa-miR-2110"	"42734"	6810	5650	100	32	32	6	18	32	32	33	6	18	17	2	0	802	554	437	78	53	53	54	11	20	71	66	0	0.000	0.000	0.013	0.031	9.001	-0.001	0.004	80	450	100	749	501	Error	0	749	0	501	2548	44289	-0.167	45.455	0	0	0
1	16	3	""	"46518"	6990	5650	100	32	33	5	15	32	32	33	5	15	17	2	0	63	63	17	26	53	53	53	10	18	48	28	0	0.000	0.100	0.317	0.301	2.457	0.048	0.012	80	460	100	10	11	Error	0	10	1	10	2661	5046	0.000	1.000	0	0	0
1	17	3	""	"42665"	7180	5660	100	33	33	5	15	32	32	32	6	18	8	1	0	61	59	17	28	53	53	54	11	20	36	22	0	0.125	0.167	0.214	0.261	2.789	-0.001	0.000	80	450	100	9	7	-3.000	1	8	1	6	2611	4755	0.167	0.455	0	0	0
1	18	3	""	"46923"	7350	5660	100	33	33	6	18	33	33	33	6	18	13	5	0	376	337	117	34	54	54	54	12	22	92	92	0	0.000	0.000	0.017	0.018	3.271	0.003	0.007	80	440	100	322	283	Error	0	322	0	283	2659	26923	0.000	23.583	0	0	0
1	19	3	"hsa-miR-1203"	"46411"	7530	5650	100	33	32	6	18	33	33	33	6	18	11	1	0	57	57	14	24	53	53	54	12	22	27	12	0	0.000	-0.250	0.380	0.407	3.488	0.008	0.000	80	452	100	4	3	Error	0	4	-1	4	2599	4598	-0.167	0.250	0	0	0
1	20	3	"hsa-miR-1263"	"46747"	7710	5650	100	32	32	5	15	33	33	33	5	15	11	1	0	61	59	12	20	54	54	55	12	21	26	6	0	-0.143	-0.200	0.364	0.395	3.006	-0.015	0.001	80	460	100	6	4	Error	-1	7	-1	5	2549	4731	-0.200	0.333	0	0	0
1	21	3	""	"146183"	7890	5650	100	32	32	5	15	33	33	33	6	18	11	1	0	51	50	9	18	54	54	55	11	20	6	0	0	0.333	0.250	0.613	0.646	3.563	-0.022	0.001	80	450	100	-4	-5	-1.585	-1	-3	-1	-4	2583	4006	-0.167	-0.455	0	0	0
1	22	3	"hsa-miR-3927-3p"	"146190"	8070	5650	100	33	33	5	15	33	33	33	5	15	13	1	0	58	60	16	26	55	55	55	11	20	33	15	0	0.000	0.000	0.354	0.349	2.828	-0.054	0.011	80	490	100	3	5	Error	0	3	0	5	2609	4776	0.000	0.455	0	0	0
1	1	4	""	"146013"	4310	5850	100	32	32	5	15	32	32	32	6	18	12	0	0	79	78	30	38	54	54	55	13	23	58	47	0	0.000	0.000	0.244	0.208	3.799	-0.013	0.002	80	473	100	25	24	Error	0	25	0	24	2524	6257	0.000	1.769	0	0	0
1	2	4	"hsa-miR-1914-3p"	"146061"	4480	5850	100	31	32	6	18	32	32	32	6	18	13	2	0	47	48	11	22	54	54	55	12	21	3	0	0	0.143	0.000	0.385	0.409	3.092	0.174	0.063	80	440	100	-8	-6	-2.807	-1	-7	0	-6	2558	3802	0.000	-0.583	0	0	0
1	3	4	"spike_control_v2_17"	"25557"	4660	5850	100	31	31	6	19	32	32	32	6	18	11	1	0	1559	1277	539	42	55	55	55	12	21	95	93	0	-0.001	-0.001	0.004	0.005	5.106	0.000	0.001	80	460	100	1503	1221	Error	-1	1504	-1	1222	2514	102143	-0.167	101.833	0	0	0
1	4	4	"spike_control_v2_35"	"28568"	4840	5850	100	32	32	6	18	32	32	32	6	18	21	3	0	133	125	51	40	53	53	54	12	22	80	76	0	0.000	0.000	0.067	0.080	3.635	0.006	0.001	80	452	100	80	72	Error	0	80	0	72	2577	9966	0.000	5.917	0	0	0
1	5	4	""	"146060"	5020	5850	100	31	32	7	21	32	32	33	7	21	13	2	0	232	194	84	43	54	54	82	138	168	63	0	0	-0.006	0.000	0.033	0.030	3.676	-0.001	0.000	80	461	100	177	140	Error	-1	178	0	140	2534	15556	-0.143	0.812	0	0	0
1	6	4	""	"145658"	5200	5850	100	33	33	6	18	32	32	32	6	18	16	1	0	258	218	107	49	53	53	61	67	109	76	63	0	0.005	0.006	0.027	0.040	4.575	0.003	0.002	80	469	100	206	166	-7.679	1	205	1	165	2635	17473	0.167	2.343	0	0	0
1	7	4	""	"146079"	5380	5850	100	32	31	6	19	32	32	32	6	18	13	1	0	41	42	8	19	53	53	54	12	22	0	0	0	0.000	0.091	0.407	0.379	2.546	0.134	0.033	80	461	100	-12	-12	Error	0	-12	-1	-11	2511	3353	-0.167	-1.000	0	0	0
1	8	4	""	"146199"	5560	5850	100	34	33	7	21	33	33	33	6	18	16	3	0	6169	4719	2430	51	52	52	53	11	20	97	95	0	0.000	0.000	0.001	0.002	6.947	0.000	0.001	80	449	100	6118	4667	Error	1	6117	0	4667	2658	377528	0.000	424.182	0	0	0
1	9	4	"hsa-miR-1909-5p"	"146138"	5730	5840	100	32	32	6	18	33	33	32	6	18	12	1	0	53	54	13	24	53	53	54	14	25	16	2	0	100000.000	-1.000	0.403	0.405	3.431	0.039	0.004	80	438	100	-1	0	16.610	-1	0	-1	1	2565	4322	0.000	0.000	0	0	0
1	10	4	""	"146177"	5910	5840	100	33	32	7	21	32	32	32	6	18	20	2	0	41	41	7	17	52	52	53	11	20	0	0	0	-0.091	0.000	0.392	0.408	2.491	0.113	0.025	80	450	100	-10	-11	Error	1	-11	0	-11	2589	3271	0.000	-1.091	0	0	0
1	11	4	"hsv1-miR-H6-3p"	"146117"	6090	5850	100	33	33	6	18	32	32	32	6	18	16	1	0	117	111	29	26	52	52	53	11	20	90	86	0	0.015	0.017	0.082	0.098	2.972	0.017	0.008	80	452	100	66	60	-6.022	1	65	1	59	2630	8888	0.167	5.273	0	0	0
1	12	4	""	"146028"	6270	5850	100	32	32	6	18	32	32	32	6	18	16	0	0	39	40	9	22	51	51	53	11	20	1	1	0	0.000	0.000	0.323	0.379	2.681	0.129	0.034	80	460	100	-12	-11	Error	0	-12	0	-11	2576	3236	0.000	-1.182	0	0	0
1	13	4	""	"146212"	6450	5850	100	32	32	6	18	32	32	32	6	18	17	2	0	44	43	9	20	54	54	54	11	20	1	0	0	0.000	0.000	0.338	0.365	3.314	0.124	0.031	80	460	100	-10	-11	Error	0	-10	0	-11	2560	3440	0.000	-1.000	0	0	0
1	14	4	""	"146209"	6630	5850	100	34	33	6	18	32	32	33	6	18	18	1	0	10894	8278	4414	53	53	53	54	12	22	91	90	0	0.000	0.000	0.001	0.001	10.388	0.000	0.006	80	460	100	10843	8226	Error	2	10841	1	8225	2643	662278	0.000	685.333	0	0	0
1	15	4	"spike_control_v2_32"	"28393"	6810	5850	100	32	33	6	18	33	33	33	6	18	11	2	0	1415	1203	507	42	53	53	54	11	20	90	90	0	-0.001	0.000	0.004	0.009	10.148	0.000	0.000	80	460	100	1361	1150	Error	-1	1362	0	1150	2608	96234	0.000	104.455	0	0	0
1	16	4	""	"146220"	6990	5850	100	34	33	6	18	33	33	33	6	18	15	1	0	1740	1363	717	52	52	52	54	11	20	85	85	0	0.001	0.000	0.003	0.007	12.234	0.000	0.002	80	470	100	1689	1311	Error	1	1688	0	1311	2646	109019	0.000	119.000	0	0	0
1	17	4	"hsa_negative_control_7"	"10902"	7180	5850	100	32	32	5	15	33	33	33	6	18	13	0	0	129	117	48	41	54	54	54	11	20	76	72	0	-0.013	-0.016	0.067	0.087	4.468	0.005	0.001	80	462	100	74	62	Error	-1	75	-1	63	2576	9367	-0.167	5.727	0	0	0
1	18	4	""	"146055"	7360	5850	100	34	33	6	18	33	33	33	6	18	15	1	0	840	619	379	61	53	53	54	10	18	78	77	0	0.001	0.000	0.006	0.014	8.299	0.000	0.000	80	452	100	788	566	-9.620	1	787	0	566	2670	49534	0.000	56.500	0	0	0
1	19	4	"spike_control_v2_43"	"29146"	7540	5840	100	33	33	6	18	33	33	33	5	15	16	6	0	820	588	381	64	53	53	54	11	20	77	77	0	0.000	0.000	0.011	0.015	6.442	-0.002	0.007	80	449	100	767	535	Error	0	767	0	535	2620	47011	0.000	48.545	0	0	0
1	20	4	"hsa-miR-625-5p"	"145831"	7710	5850	100	31	32	6	18	34	34	33	6	18	7	0	0	4826	4054	1749	43	54	54	55	12	21	95	93	0	-0.001	-0.001	0.001	0.002	14.447	0.000	0.029	80	456	100	4769	3998	Error	-3	4772	-2	4000	2570	324314	-0.167	333.250	0	0	0
1	21	4	"hsa-miR-646"	"145963"	7890	5850	100	32	32	5	15	34	34	34	5	14	16	1	0	41	41	8	19	54	54	55	11	20	0	0	0	0.154	0.154	0.400	0.342	2.318	0.033	0.003	80	460	100	-15	-15	-2.700	-2	-13	-2	-13	2584	3299	-0.400	-1.273	0	0	0
1	22	4	"hsa-miR-1247-5p"	"145977"	8070	5860	100	32	33	6	18	34	34	34	5	14	11	5	0	319	306	55	17	55	55	55	11	20	100	100	0	-0.008	-0.004	0.015	0.017	1.989	-0.002	0.002	80	490	100	262	250	Error	-2	264	-1	251	2602	24512	-0.200	22.818	0	0	0
1	1	5	"hsa-miR-501-5p"	"145675"	4290	6040	100	33	33	6	18	32	32	32	6	18	21	3	0	225	198	78	39	54	54	55	12	21	83	82	0	0.006	0.007	0.039	0.044	3.775	0.001	0.000	80	485	100	172	145	-7.418	1	171	1	144	2602	15809	0.167	11.917	0	0	0
1	2	5	"hsa-miR-125b-1-3p"	"145838"	4470	6040	100	32	32	7	21	32	32	32	6	18	15	3	0	828	665	352	52	54	54	55	11	20	87	86	0	0.000	0.000	0.008	0.012	5.449	0.000	0.001	80	462	100	774	611	Error	0	774	0	611	2567	53215	0.000	55.455	0	0	0
1	3	5	""	"145953"	4660	6040	100	33	32	5	15	32	32	32	6	18	15	0	0	424	341	181	53	54	54	54	11	20	81	77	0	0.003	0.000	0.014	0.018	5.365	0.000	0.000	80	462	100	371	287	-8.531	1	370	0	287	2582	27291	0.000	26.091	0	0	0
1	4	5	"hsa-miR-512-5p"	"145690"	4840	6040	100	31	32	6	18	32	32	32	6	18	17	1	0	51	51	9	17	54	54	55	12	21	5	0	0	0.333	0.000	0.558	0.625	3.727	0.101	0.021	80	452	100	-4	-3	-1.585	-1	-3	0	-3	2568	4076	0.000	-0.333	0	0	0
1	5	5	""	"-1"	5020	6040	100	32	32	6	18	32	32	33	7	21	13	0	0	321	295	102	34	55	55	87	147	168	82	32	0	0.000	0.000	0.020	0.022	2.991	0.012	0.089	80	460	100	266	240	Error	0	266	0	240	2576	23581	-0.143	1.415	0	0	0
1	6	5	"hsa-miR-150-5p"	"145678"	5200	6050	100	32	32	6	18	32	32	32	6	18	13	2	0	161	152	41	26	54	54	78	131	167	17	0	0	0.000	0.000	0.052	0.049	2.513	0.008	0.004	80	438	100	107	98	Error	0	107	0	98	2570	12130	0.000	0.565	0	0	0
1	7	5	""	"145884"	5370	6040	100	32	33	6	18	32	32	32	6	18	17	2	0	1928	1589	774	48	53	53	54	11	20	85	85	0	0.000	0.001	0.003	0.008	13.348	0.000	0.000	80	448	100	1875	1537	Error	0	1875	1	1536	2603	127090	0.167	139.545	0	0	0
1	8	5	"hsa-miR-648"	"145715"	5550	6040	100	33	32	6	18	33	33	33	6	18	13	0	0	47	49	11	22	53	53	54	11	20	5	0	0	0.000	0.250	0.577	0.527	2.572	0.081	0.011	80	452	100	-6	-5	Error	0	-6	-1	-4	2582	3882	-0.167	-0.455	0	0	0
1	9	5	"hsa-miR-27b-3p"	"147199"	5730	6040	100	33	33	6	18	33	33	32	6	18	16	1	0	4047	3043	1681	55	54	54	54	11	20	88	86	0	0.000	0.000	0.002	0.003	12.307	0.000	0.001	80	460	100	3993	2989	Error	0	3993	0	2989	2604	243430	0.167	271.727	0	0	0
1	10	5	"hsa-miR-4309"	"147535"	5910	6040	100	32	32	6	18	32	32	32	6	18	16	2	0	156	148	41	27	54	54	55	11	20	93	91	0	0.000	0.000	0.059	0.053	3.104	0.009	0.005	80	460	100	102	94	Error	0	102	0	94	2573	11835	0.000	8.455	0	0	0
1	11	5	"hsa-miR-3152-3p"	"147892"	6090	6040	100	32	32	6	18	32	32	32	6	18	12	1	0	46	46	11	23	55	55	55	10	18	2	1	0	0.000	0.000	0.421	0.531	3.594	0.185	0.053	80	452	100	-9	-9	Error	0	-9	0	-9	2523	3718	0.000	-0.900	0	0	0
1	12	5	""	"147890"	6270	6040	100	33	32	6	18	32	32	32	6	18	11	0	0	478	434	145	33	53	53	54	11	20	93	92	0	0.002	0.000	0.011	0.015	4.130	0.000	0.000	80	452	100	426	381	-8.731	1	425	0	381	2560	34752	0.000	34.545	0	0	0
1	13	5	"hsa-miR-4305"	"147611"	6450	6040	100	33	32	6	18	32	32	32	6	18	11	3	0	104	103	28	27	53	53	53	11	20	90	83	0	0.020	0.000	0.078	0.087	2.809	0.013	0.003	80	462	100	52	50	-5.672	1	51	0	50	2578	8224	0.000	4.545	0	0	0
1	14	5	""	"147934"	6640	6040	100	32	32	6	18	33	33	33	6	18	11	0	0	297	236	131	55	53	53	54	11	20	73	73	0	-0.004	-0.005	0.029	0.050	7.493	0.003	0.002	80	440	100	243	182	Error	-1	244	-1	183	2588	18846	-0.167	16.545	0	0	0
1	15	5	"hsa-miR-4294"	"147627"	6810	6040	100	33	33	6	18	33	33	33	6	18	15	2	0	4411	3306	1968	59	53	53	53	11	20	92	88	0	0.000	0.000	0.001	0.002	10.559	0.000	0.002	80	430	100	4358	3253	Error	0	4358	0	3253	2638	264467	0.000	295.727	0	0	0
1	16	5	"hsa-miR-4276"	"147770"	6990	6040	100	32	33	6	18	32	32	33	6	18	17	1	0	42	42	8	19	54	54	54	11	20	0	0	0	0.000	-0.083	0.313	0.365	2.628	0.024	0.001	80	452	100	-12	-11	Error	0	-12	1	-12	2609	3394	0.000	-1.091	0	0	0
1	17	5	"hsa-let-7b-5p"	"147165"	7170	6040	100	33	34	6	17	33	33	33	5	15	17	2	0	27339	20881	14798	70	53	53	54	11	20	96	88	0	0.000	0.000	0.000	0.000	11.135	0.000	0.030	80	452	100	27286	20829	Error	0	27286	1	20828	2687	1670502	0.200	1893.364	0	0	0
1	18	5	"hsa-miR-4320"	"147705"	7350	6040	100	32	32	6	18	33	33	33	5	15	15	2	0	42	43	8	18	54	54	55	13	23	1	0	0	0.083	0.091	0.308	0.358	3.435	0.007	0.000	80	452	100	-13	-12	-3.585	-1	-12	-1	-11	2597	3401	-0.200	-0.923	0	0	0
1	19	5	"hsa-miR-466"	"147848"	7530	6040	100	34	34	5	14	33	33	33	5	15	16	5	0	46	47	10	21	54	54	55	12	21	2	0	0	-0.125	-0.143	0.500	0.532	2.904	-0.029	0.002	80	461	100	-7	-6	Error	1	-8	1	-7	2684	3754	0.200	-0.667	0	0	0
1	20	5	"hsv2-miR-H6-3p"	"147900"	7710	6050	100	33	34	5	14	33	33	33	5	15	18	3	0	353	346	54	15	54	54	55	15	27	100	100	0	0.000	0.003	0.016	0.014	2.325	0.002	0.002	80	450	100	299	293	Error	0	299	1	292	2682	27682	0.200	19.400	0	0	0
1	21	5	"hsa-miR-3175"	"147891"	7890	6040	100	34	34	5	14	33	33	33	5	15	21	5	0	1319	982	666	67	54	54	55	15	27	78	76	0	0.001	0.001	0.005	0.010	9.008	0.001	0.011	80	440	100	1266	929	Error	1	1265	1	928	2733	78546	0.200	61.800	0	0	0
1	22	5	""	"147873"	8060	6040	100	33	33	6	18	34	34	33	5	15	11	1	0	49	51	10	19	54	54	55	11	20	10	1	0	0.200	0.333	0.500	0.556	2.844	0.040	0.003	80	462	100	-6	-4	-2.322	-1	-5	-1	-3	2614	4051	0.000	-0.364	0	0	0
1	1	6	"hsa-miR-200b-3p"	"147186"	4290	6230	100	32	32	7	21	32	32	32	7	21	20	2	0	1230	924	554	59	54	54	55	11	20	77	77	0	0.000	0.000	0.007	0.021	17.870	0.000	0.000	80	494	100	1176	870	Error	0	1176	0	870	2598	73881	0.000	79.000	0	0	0
1	2	6	""	"147844"	4480	6230	100	32	33	6	18	32	32	32	7	21	15	2	0	42	41	9	21	53	53	55	11	20	1	0	0	0.000	-0.083	0.333	0.311	2.940	0.185	0.047	80	450	100	-11	-11	Error	0	-11	1	-12	2605	3309	0.143	-1.273	0	0	0
1	3	6	""	"147283"	4650	6230	100	32	32	6	18	32	32	32	6	18	16	2	0	1120	827	495	59	53	53	55	12	21	82	78	0	0.000	0.000	0.007	0.013	9.514	0.000	0.001	80	440	100	1067	774	Error	0	1067	0	774	2561	66161	0.000	64.333	0	0	0
1	4	6	""	"-1"	4830	6230	100	32	31	6	19	32	32	32	6	18	12	0	0	1476	1273	460	36	55	55	56	12	21	95	95	0	0.000	-0.001	0.004	0.004	4.033	-0.001	0.005	80	462	100	1421	1217	Error	0	1421	-1	1218	2504	101837	-0.167	101.417	0	0	0
1	5	6	"hsa-miR-3918"	"148231"	5020	6240	100	33	32	6	18	32	32	32	6	18	17	1	0	65	64	17	26	54	54	55	13	23	43	12	0	0.091	0.000	0.348	0.359	2.595	0.031	0.003	80	448	100	12	10	-3.459	1	11	0	10	2576	5086	0.000	0.692	0	0	0
1	6	6	"hsa-miR-933"	"148635"	5190	6230	100	32	33	6	18	32	32	32	6	18	16	6	0	264	230	92	40	54	54	54	11	20	86	85	0	0.000	0.006	0.023	0.037	6.231	-0.001	0.000	80	430	100	210	177	Error	0	210	1	176	2627	18372	0.167	16.000	0	0	0
1	7	6	""	"148660"	5370	6240	100	32	33	6	18	33	33	32	6	18	12	1	0	128	123	31	25	54	54	54	11	20	93	90	0	-0.014	0.000	0.067	0.074	2.792	0.000	0.000	80	450	100	73	69	Error	-1	74	0	69	2600	9819	0.167	6.273	0	0	0
1	8	6	"hsa-miR-4296"	"147660"	5550	6230	100	33	33	7	21	33	33	33	6	18	15	2	0	48	48	10	20	54	54	54	11	20	6	1	0	0.000	0.000	0.556	0.515	3.625	0.085	0.010	80	452	100	-6	-6	Error	0	-6	0	-6	2622	3801	0.000	-0.545	0	0	0
1	9	6	"hsa-miR-3185"	"147709"	5730	6230	100	32	33	6	18	33	33	33	6	18	13	2	0	44	45	9	20	54	54	54	11	20	1	0	0	0.100	0.000	0.429	0.435	2.790	0.021	0.001	80	452	100	-11	-9	-3.322	-1	-10	0	-9	2609	3608	0.000	-0.818	0	0	0
1	10	6	"hsa-miR-3689a-5p/hsa-miR-3689b-5p/hsa-miR-3689e"	"148251"	5910	6230	100	32	32	6	18	33	33	33	6	18	8	0	0	57	56	13	23	54	54	55	12	21	26	6	0	-0.333	-0.500	0.400	0.407	2.847	0.099	0.029	80	452	100	2	1	Error	-1	3	-1	2	2558	4519	-0.167	0.083	0	0	0
1	11	6	"hsa-miR-3680-5p"	"148599"	6090	6230	100	33	33	6	18	33	33	33	6	18	11	1	0	83	81	21	25	54	54	55	12	21	76	55	0	0.000	0.000	0.163	0.160	2.875	0.043	0.016	80	452	100	29	27	Error	0	29	0	27	2612	6493	0.000	2.167	0	0	0
1	12	6	"hsa-miR-510-5p"	"148665"	6270	6230	100	33	33	6	18	33	33	33	5	15	23	6	0	50	51	15	29	53	53	53	11	20	13	5	0	0.000	0.000	0.625	0.714	3.863	0.082	0.024	80	452	100	-3	-2	Error	0	-3	0	-2	2665	4059	0.000	-0.182	0	0	0
1	13	6	"hsa-miR-3652"	"148363"	6450	6230	100	33	33	5	15	33	33	33	6	18	12	0	0	96	88	35	39	53	53	54	11	20	70	63	0	0.000	0.000	0.089	0.109	3.315	0.017	0.005	80	440	100	43	35	Error	0	43	0	35	2634	7053	0.000	3.091	0	0	0
1	14	6	"hsa-miR-3181"	"147703"	6620	6220	100	32	32	5	15	32	32	32	6	18	7	1	0	44	45	9	20	54	54	54	13	24	2	0	0	0.000	0.000	0.376	0.381	2.712	0.028	0.002	80	439	100	-10	-9	Error	0	-10	0	-9	2553	3588	0.000	-0.692	0	0	0
1	15	6	"hsa-miR-3667-3p"	"148062"	6800	6220	100	32	33	5	15	33	33	33	6	18	11	1	0	72	71	24	33	52	52	53	12	22	60	38	0	-0.050	0.000	0.145	0.166	3.236	-0.002	0.000	80	461	100	19	19	Error	-1	20	0	19	2619	5657	0.000	1.500	0	0	0
1	16	6	"hsa-miR-3664-5p"	"148206"	6990	6230	100	34	33	6	18	33	33	33	6	18	10	1	0	104	100	30	30	52	52	52	11	21	83	82	0	0.019	0.000	0.080	0.092	3.971	0.010	0.002	80	471	100	53	48	-5.700	1	52	0	48	2623	7975	0.000	4.364	0	0	0
1	17	6	"spike_control_v1_i"	"14257"	7170	6230	100	32	33	6	18	33	33	33	6	18	13	0	0	106	98	31	31	52	52	53	11	20	76	76	0	-0.019	0.000	0.118	0.120	2.614	0.001	0.000	80	440	100	53	46	Error	-1	54	0	46	2617	7825	0.000	4.091	0	0	0
1	18	6	"Empty"	"0"	7340	6230	100	33	33	6	18	33	33	33	5	15	17	6	0	47	49	11	22	52	52	53	11	20	12	2	0	0.000	0.000	0.750	0.559	3.507	0.074	0.009	80	440	100	-5	-3	Error	0	-5	0	-3	2654	3936	0.000	-0.364	0	0	0
1	19	6	""	"148496"	7520	6230	100	33	34	5	14	33	33	33	5	15	18	2	0	50	50	10	20	52	52	53	10	18	10	1	0	0.000	-0.500	0.453	0.443	2.784	0.084	0.013	80	463	100	-2	-1	Error	0	-2	1	-2	2698	3970	0.200	-0.300	0	0	0
1	20	6	""	"148322"	7710	6230	100	34	34	6	17	33	33	33	6	18	16	3	0	558	499	161	32	52	52	53	10	18	95	95	0	0.002	0.002	0.010	0.011	3.117	0.002	0.006	80	452	100	507	448	-8.983	1	506	1	447	2743	39887	0.167	44.600	0	0	0
1	21	6	""	"148560"	7890	6230	100	34	34	5	14	33	33	33	5	15	18	1	0	115	109	32	29	53	53	53	11	20	90	86	0	0.016	0.018	0.073	0.087	2.964	0.019	0.013	80	452	100	63	57	-5.954	1	62	1	56	2692	8752	0.200	5.091	0	0	0
1	22	6	""	"148185"	8070	6230	100	36	35	6	17	34	34	34	5	14	18	1	0	191	167	59	35	53	53	53	10	18	88	88	0	0.014	0.009	0.038	0.045	2.590	0.011	0.015	80	484	100	140	115	-6.109	2	138	1	114	2773	13356	0.200	11.400	0	0	0
1	1	7	""	"148230"	4290	6420	100	32	32	6	18	32	32	32	6	18	15	3	0	526	477	160	33	54	54	54	11	20	93	93	0	0.000	0.000	0.013	0.015	4.745	-0.001	0.001	80	484	100	472	423	Error	0	472	0	423	2591	38198	0.000	38.455	0	0	0
1	2	7	""	"148444"	4480	6420	100	33	33	6	18	33	33	33	6	18	13	1	0	2834	2057	1248	60	54	54	54	11	20	82	81	0	0.000	0.000	0.003	0.007	11.756	0.000	0.004	80	440	100	2780	2003	Error	0	2780	0	2003	2632	164522	0.000	182.091	0	0	0
1	3	7	""	"148164"	4650	6420	100	33	32	6	18	32	32	32	6	18	18	2	0	95	92	24	26	55	55	55	12	21	86	71	0	0.025	0.000	0.119	0.126	2.776	0.052	0.031	80	440	100	41	37	-5.322	1	40	0	37	2596	7321	0.000	3.083	0	0	0
1	4	7	""	"148232"	4830	6420	100	32	32	6	18	33	33	32	6	18	7	0	0	41	42	9	21	54	54	55	12	21	1	0	0	0.077	0.083	0.400	0.362	2.508	0.120	0.033	80	442	100	-14	-13	-3.700	-1	-13	-1	-12	2522	3350	0.000	-1.083	0	0	0
1	5	7	""	"148350"	5010	6420	100	32	33	6	18	32	32	32	6	18	15	5	0	56	58	15	25	54	54	54	12	22	27	5	0	0.000	0.250	0.458	0.446	3.158	0.129	0.041	80	432	100	2	5	Error	0	2	1	4	2608	4620	0.167	0.333	0	0	0
1	6	7	""	"148090"	5190	6420	100	32	33	7	21	33	33	33	6	18	18	5	0	96	93	28	30	54	54	54	11	20	82	71	0	-0.024	0.000	0.141	0.158	3.593	0.019	0.004	80	442	100	41	39	Error	-1	42	0	39	2618	7468	0.000	3.545	0	0	0
1	7	7	""	"148142"	5370	6420	100	31	32	7	21	33	33	33	6	18	13	1	0	42	42	9	21	54	54	54	11	20	1	0	0	0.167	0.083	0.421	0.382	2.994	0.225	0.082	80	432	100	-14	-13	-2.585	-2	-12	-1	-12	2542	3368	-0.167	-1.091	0	0	0
1	8	7	""	"148022"	5550	6420	100	33	33	6	18	33	33	33	6	18	13	1	0	49	49	10	20	54	54	54	11	20	5	1	0	0.000	0.000	0.663	0.823	3.474	0.058	0.004	80	452	100	-5	-5	Error	0	-5	0	-5	2610	3910	0.000	-0.455	0	0	0
1	9	7	""	"148505"	5730	6420	100	32	32	6	18	33	33	33	6	18	15	2	0	41	40	9	22	53	53	54	11	20	1	0	0	0.083	0.077	0.327	0.343	2.828	0.088	0.016	80	442	100	-13	-14	-3.585	-1	-12	-1	-13	2596	3235	-0.167	-1.273	0	0	0
1	10	7	""	"148152"	5910	6420	100	32	32	6	18	33	33	33	6	18	13	1	0	368	312	131	41	53	53	54	11	20	91	87	0	-0.003	-0.004	0.019	0.025	4.975	0.004	0.008	80	442	100	314	258	Error	-1	315	-1	259	2573	24928	-0.167	23.455	0	0	0
1	11	7	""	"148161"	6090	6420	100	32	32	6	18	32	32	32	6	18	13	2	0	42	41	8	19	52	52	53	11	20	0	0	0	0.000	0.000	0.400	0.420	2.448	0.160	0.064	80	452	100	-10	-11	Error	0	-10	0	-11	2557	3305	0.000	-1.091	0	0	0
1	12	7	""	"148513"	6270	6420	100	32	33	7	21	32	32	33	6	18	20	3	0	38	38	8	21	53	53	53	11	20	0	0	0	0.000	-0.067	0.303	0.292	2.508	0.066	0.009	80	452	100	-15	-14	Error	0	-15	1	-15	2646	3076	0.000	-1.364	0	0	0
1	13	7	""	"148469"	6450	6420	100	32	32	5	15	33	33	33	6	18	10	0	0	40	42	12	28	53	53	53	11	20	5	3	0	0.077	0.091	0.301	0.274	2.882	0.010	0.000	80	452	100	-14	-12	-3.700	-1	-13	-1	-11	2595	3323	-0.167	-1.000	0	0	0
1	14	7	""	"148203"	6630	6420	100	33	32	5	15	32	32	32	6	18	11	1	0	50	49	11	22	52	52	52	11	21	10	0	0	-0.500	0.000	0.600	0.565	2.874	0.078	0.013	80	461	100	-1	-3	Error	1	-2	0	-3	2593	3941	0.000	-0.273	0	0	0
1	15	7	""	"148477"	6810	6420	100	32	33	6	18	33	33	33	6	18	13	2	0	123	116	37	31	51	51	52	11	21	86	85	0	-0.014	0.000	0.065	0.069	2.970	0.002	0.000	80	471	100	71	65	Error	-1	72	0	65	2616	9265	0.000	5.818	0	0	0
1	16	7	""	"148572"	7000	6430	100	32	33	5	15	33	33	33	6	18	13	0	0	363	360	55	15	51	51	51	10	19	100	100	0	-0.003	0.000	0.014	0.011	2.141	0.000	0.000	80	449	100	311	309	Error	-1	312	0	309	2602	28823	0.000	30.900	0	0	0
1	17	7	""	"148333"	7170	6420	100	33	33	6	18	33	33	33	5	15	21	1	0	512	422	221	52	50	50	51	10	19	83	81	0	0.000	0.000	0.014	0.023	7.900	-0.001	0.000	80	440	100	462	372	Error	0	462	0	372	2612	33752	0.000	37.100	0	0	0
1	18	7	""	"148391"	7350	6420	100	33	33	5	15	33	33	33	6	18	12	1	0	3578	3140	1297	41	51	51	51	10	19	97	96	0	0.000	0.000	0.001	0.001	3.473	0.000	0.000	80	462	100	3527	3089	Error	0	3527	0	3089	2634	251230	0.000	308.900	0	0	0
1	19	7	""	"148450"	7540	6420	100	34	34	6	17	33	33	33	6	18	16	2	0	65	65	13	20	51	51	52	11	21	56	27	0	0.071	0.071	0.363	0.309	2.554	0.039	0.005	80	441	100	15	15	-3.807	1	14	1	14	2717	5222	0.167	1.182	0	0	0
1	20	7	"hsa-miR-381-3p"	"148306"	7710	6420	100	33	33	5	15	33	33	33	5	15	13	2	0	74	73	17	23	51	51	51	11	21	71	50	0	0.000	0.000	0.250	0.288	3.367	-0.002	0.000	80	430	100	23	22	Error	0	23	0	22	2663	5828	0.000	2.000	0	0	0
1	21	7	""	"148122"	7890	6420	100	34	33	5	15	34	34	34	5	14	11	1	0	679	581	260	44	50	50	51	10	19	90	87	0	0.000	-0.002	0.007	0.010	6.457	0.001	0.002	80	452	100	629	530	Error	0	629	-1	531	2673	46448	-0.200	53.000	0	0	0
1	22	7	""	"148150"	8080	6420	100	34	33	6	18	34	34	34	5	14	13	2	0	125	121	37	30	51	51	51	10	19	88	87	0	0.000	-0.014	0.041	0.049	2.666	0.010	0.005	80	494	100	74	69	Error	0	74	-1	70	2676	9706	-0.200	7.000	0	0	0
1	1	8	""	"148120"	4290	6600	100	31	31	6	19	32	32	32	6	18	13	1	0	42	41	9	21	52	52	53	12	22	0	0	0	0.100	0.091	0.429	0.429	2.405	0.158	0.049	80	474	100	-11	-12	-3.322	-1	-10	-1	-11	2477	3286	-0.167	-1.000	0	0	0
1	2	8	"hsa-miR-383-5p"	"146024"	4470	6600	100	32	32	6	18	32	32	33	6	18	17	5	0	61	61	17	27	52	52	54	11	20	45	20	0	0.000	0.000	0.449	0.430	3.280	0.100	0.030	80	442	100	9	9	Error	0	9	0	9	2574	4875	-0.167	0.636	0	0	0
1	3	8	""	"42659"	4650	6610	100	32	32	6	18	32	32	32	6	18	13	1	0	825	755	280	37	53	53	54	11	20	92	92	0	0.000	0.000	0.007	0.010	6.640	0.000	0.000	80	442	100	772	702	Error	0	772	0	702	2557	60423	0.000	63.727	0	0	0
1	4	8	""	"17287"	4830	6600	100	32	31	6	19	32	32	32	6	18	15	0	0	42	43	11	25	52	52	53	11	20	2	1	0	0.000	0.111	0.430	0.496	2.698	0.144	0.044	80	442	100	-10	-10	Error	0	-10	-1	-9	2501	3426	-0.167	-0.909	0	0	0
1	5	8	"Empty"	"0"	5010	6600	100	33	32	6	18	32	32	32	6	18	10	2	0	52	52	11	21	53	53	53	11	20	15	1	0	-1.000	0.000	0.750	0.557	3.033	0.131	0.029	80	452	100	0	-1	Error	1	-1	0	-1	2598	4155	0.000	-0.091	0	0	0
1	6	8	""	"11234"	5200	6600	100	33	32	6	18	33	33	32	6	18	12	1	0	67	67	17	25	52	52	53	11	20	58	32	0	0.000	-0.067	0.286	0.288	2.866	0.075	0.020	80	461	100	15	14	Error	0	15	-1	15	2578	5352	0.000	1.273	0	0	0
1	7	8	"hsa-miR-802"	"30442"	5380	6600	100	32	32	7	21	33	33	33	6	18	18	2	0	42	42	9	21	52	52	53	12	22	0	0	0	0.100	0.100	0.435	0.413	2.741	0.119	0.025	80	451	100	-11	-11	-3.322	-1	-10	-1	-10	2582	3370	-0.167	-0.917	0	0	0
1	8	8	"hsa-miR-4428"	"168574"	5560	6610	100	31	32	6	18	32	32	33	6	18	12	0	0	214	178	82	46	52	52	52	11	21	80	78	0	-0.006	0.000	0.037	0.043	2.835	0.001	0.000	80	430	100	161	126	Error	-1	162	0	126	2538	14260	-0.167	11.455	0	0	0
1	9	8	"hsa-miR-5590-5p"	"168970"	5730	6600	100	33	33	6	18	32	32	32	6	18	20	1	0	41	41	7	17	52	52	53	11	20	0	0	0	-0.091	-0.091	0.333	0.355	2.298	0.126	0.025	80	438	100	-10	-10	Error	1	-11	1	-11	2603	3250	0.167	-1.091	0	0	0
1	10	8	"hsa-miR-5692a"	"168938"	5910	6600	100	32	32	6	18	33	33	32	6	18	8	0	0	36	38	9	23	52	52	53	11	20	1	0	0	0.063	0.071	0.317	0.261	2.555	0.079	0.017	80	460	100	-17	-15	-4.000	-1	-16	-1	-14	2549	3006	0.000	-1.364	0	0	0
1	11	8	"hsa-miR-4729"	"168825"	6100	6610	100	33	33	6	18	32	32	32	6	18	17	3	0	279	244	103	42	53	53	53	10	18	83	82	0	0.004	0.005	0.027	0.032	4.386	0.001	0.000	80	440	100	227	192	-7.820	1	226	1	191	2650	19528	0.167	19.100	0	0	0
1	12	8	"hsa-miR-4475"	"168640"	6270	6610	100	33	33	5	15	33	33	33	6	18	11	0	0	291	274	81	29	53	53	53	11	20	95	95	0	0.000	0.000	0.017	0.020	3.590	0.003	0.003	80	430	100	238	221	Error	0	238	0	221	2610	21889	0.000	20.091	0	0	0
1	13	8	"hsa-miR-4535"	"168874"	6450	6610	100	33	33	6	18	33	33	33	6	18	11	2	0	47	50	13	26	52	52	52	10	19	16	10	0	0.000	0.000	0.450	0.451	2.916	0.148	0.075	80	452	100	-5	-2	Error	0	-5	0	-2	2607	3990	0.000	-0.200	0	0	0
1	14	8	"hsa-miR-5002-3p"	"168656"	6640	6610	100	32	32	6	18	32	32	32	6	18	11	1	0	221	206	59	28	50	50	52	11	21	95	93	0	0.000	0.000	0.022	0.023	1.931	0.003	0.001	80	440	100	171	156	Error	0	171	0	156	2575	16476	0.000	14.000	0	0	0
1	15	8	""	"168838"	6810	6610	100	32	32	5	15	33	33	32	6	18	10	1	0	123	118	36	30	50	50	51	11	21	90	87	0	-0.014	-0.015	0.065	0.073	2.995	0.001	0.000	80	450	100	72	67	Error	-1	73	-1	68	2579	9436	0.000	6.091	0	0	0
1	16	8	"hsa-miR-4754"	"168861"	7000	6610	100	32	32	5	15	32	32	32	6	18	15	1	0	160	142	59	41	52	52	52	10	19	81	78	0	0.000	0.000	0.060	0.067	3.455	-0.006	0.003	80	440	100	108	90	Error	0	108	0	90	2598	11389	0.000	9.000	0	0	0
1	17	8	"hsa-miR-4999-3p"	"168667"	7170	6610	100	33	33	5	15	33	33	33	5	15	12	1	0	48	50	11	22	52	52	52	10	19	13	6	0	0.000	0.000	0.550	0.531	3.260	0.018	0.001	80	440	100	-4	-2	Error	0	-4	0	-2	2644	4010	0.000	-0.200	0	0	0
1	18	8	"hsa-miR-4735-5p"	"168910"	7350	6610	100	32	33	5	15	33	33	33	6	18	6	1	0	78	78	19	24	51	51	52	10	19	78	60	0	-0.037	0.000	0.168	0.182	4.085	-0.025	0.005	80	452	100	26	27	Error	-1	27	0	27	2605	6212	0.000	2.600	0	0	0
1	19	8	"hsa-miR-5683"	"168664"	7530	6600	100	31	32	5	15	33	33	33	6	18	8	0	0	40	41	8	19	50	50	51	11	21	1	0	0	0.200	0.111	0.400	0.429	2.166	0.067	0.009	80	458	100	-12	-10	-2.322	-2	-10	-1	-9	2568	3269	-0.167	-0.909	0	0	0
1	20	8	""	"168712"	7710	6600	100	34	33	5	15	33	33	33	6	18	10	2	0	43	43	8	18	49	49	51	11	21	1	0	0	-0.167	0.000	0.462	0.471	2.698	-0.008	0.000	80	458	100	-5	-6	Error	1	-6	0	-6	2679	3441	0.000	-0.727	0	0	0
1	21	8	"hsa-miR-4772-5p"	"168766"	7890	6600	100	33	34	6	17	33	33	33	5	15	20	3	0	51	52	10	19	50	50	51	10	19	21	6	0	0.000	0.500	0.854	0.655	2.667	-0.037	0.002	80	458	100	1	3	Error	0	1	1	2	2684	4173	0.200	0.100	0	0	0
1	22	8	"hsa-miR-5088-5p"	"168569"	8070	6610	100	34	33	5	15	33	33	34	5	14	16	0	0	125	115	34	29	51	51	52	10	19	86	86	0	0.014	0.000	0.056	0.074	4.151	-0.006	0.002	80	484	100	75	64	-6.209	1	74	0	64	2659	9207	-0.200	6.300	0	0	0
1	1	9	""	"168608"	4300	6790	100	33	33	6	18	32	32	32	6	18	20	1	0	108	106	33	31	52	52	53	11	20	87	83	0	0.018	0.019	0.099	0.095	3.108	0.016	0.006	80	481	100	57	55	-5.807	1	56	1	54	2606	8487	0.167	4.818	0	0	0
1	2	9	"hsa-miR-3689d"	"168883"	4470	6790	100	31	32	7	21	32	32	32	6	18	15	3	0	43	43	11	25	52	52	53	11	20	2	1	0	0.111	0.000	0.442	0.479	2.876	0.090	0.016	80	448	100	-10	-9	-3.170	-1	-9	0	-9	2552	3473	0.000	-0.909	0	0	0
1	3	9	"hsa-miR-5693"	"168669"	4650	6790	100	33	33	6	18	32	32	32	6	18	16	0	0	52	52	12	23	54	54	54	12	22	11	1	0	-0.500	-0.500	0.524	0.508	2.213	0.172	0.071	80	450	100	-1	-1	Error	1	-2	1	-2	2609	4129	0.167	-0.167	0	0	0
1	4	9	"hsa-miR-4785"	"168791"	4830	6790	100	32	32	6	18	33	33	33	6	18	12	0	0	44	45	10	22	53	53	54	11	20	3	0	0	0.111	0.125	0.474	0.530	3.693	0.113	0.029	80	461	100	-10	-9	-3.170	-1	-9	-1	-8	2564	3635	-0.167	-0.818	0	0	0
1	5	9	"hsa-miR-4761-3p"	"168804"	5010	6790	100	33	32	7	21	32	32	32	6	18	16	3	0	43	44	9	20	52	52	53	11	20	7	0	0	-0.111	0.000	0.400	0.471	2.463	0.149	0.029	80	461	100	-8	-8	Error	1	-9	0	-8	2590	3557	0.000	-0.818	0	0	0
1	6	9	"hsa-miR-3529-3p"	"169368"	5190	6800	100	32	32	7	21	32	32	32	6	18	21	6	0	198	180	71	39	50	50	52	11	21	90	85	0	0.000	0.000	0.056	0.054	5.095	-0.001	0.000	80	461	100	148	130	Error	0	148	0	130	2596	14366	0.000	11.636	0	0	0
1	7	9	"hsa-miR-4665-5p"	"169178"	5370	6800	100	33	33	6	18	32	32	33	6	18	13	3	0	42	43	10	23	52	52	52	11	21	3	1	0	-0.100	-0.111	0.400	0.471	3.814	0.112	0.021	80	461	100	-9	-8	Error	1	-10	1	-9	2605	3447	0.000	-0.818	0	0	0
1	8	9	"hsa-miR-4748"	"169221"	5550	6790	100	34	34	6	17	33	33	33	6	18	16	1	0	592	557	403	72	52	52	52	11	21	75	73	0	0.002	0.002	0.011	0.030	12.753	-0.001	0.004	80	450	100	541	506	-9.077	1	540	1	505	2680	44590	0.167	45.909	0	0	0
1	9	9	"hsa-miR-345-3p"	"169076"	5730	6800	100	32	32	6	18	32	32	32	6	18	13	3	0	183	161	70	43	52	52	53	11	20	83	80	0	0.000	0.000	0.051	0.059	5.013	-0.005	0.002	80	460	100	131	109	Error	0	131	0	109	2553	12869	0.000	9.818	0	0	0
1	10	9	"hsa-miR-5195-3p"	"169346"	5910	6800	100	33	32	6	18	32	32	32	6	18	16	0	0	49	49	10	20	52	52	53	12	22	7	0	0	-0.333	0.000	0.646	0.668	2.950	0.129	0.035	80	460	100	-2	-3	Error	1	-3	0	-3	2584	3935	0.000	-0.333	0	0	0
1	11	9	"hsa-miR-4726-5p"	"169031"	6090	6790	100	35	36	7	19	32	32	32	6	18	31	15	0	4707	3450	2121	61	54	54	54	11	20	87	82	0	0.001	0.001	0.003	0.005	12.278	0.001	0.073	80	468	100	4656	3400	Error	3	4653	4	3396	2861	276037	0.667	308.727	0	0	0
1	12	9	"hsa-miR-4474-3p"	"169276"	6280	6790	100	32	32	6	18	32	32	33	6	18	17	3	0	48	48	9	18	54	54	53	11	20	2	0	0	0.000	0.000	0.571	0.640	2.723	0.088	0.014	80	449	100	-6	-6	Error	0	-6	0	-6	2581	3801	-0.167	-0.455	0	0	0
1	13	9	"hsa-miR-4472"	"169170"	6450	6790	100	33	33	5	15	33	33	33	6	18	11	0	0	2016	2363	2289	96	54	54	54	11	20	72	66	0	0.000	0.000	0.003	0.009	17.508	0.000	0.002	80	438	100	1962	2309	Error	0	1962	0	2309	2654	189029	0.000	209.909	0	0	0
1	14	9	"hsa-miR-5580-3p"	"169168"	6630	6790	100	32	33	6	18	33	33	33	6	18	15	2	0	66	67	16	23	52	52	53	11	20	60	25	0	-0.071	0.000	0.405	0.413	2.863	0.055	0.015	80	450	100	13	15	Error	-1	14	0	15	2632	5327	0.000	1.273	0	0	0
1	15	9	"hsa-miR-4699-5p"	"169335"	6810	6800	100	31	31	6	19	32	32	32	6	18	15	1	0	243	225	80	35	52	52	52	11	21	91	88	0	-0.005	-0.006	0.030	0.031	3.794	-0.005	0.005	80	452	100	190	172	Error	-1	191	-1	173	2508	17964	-0.167	15.727	0	0	0
1	16	9	"hsa-miR-4462"	"169043"	6990	6800	100	34	33	5	15	32	32	33	5	15	23	1	0	486	422	163	38	51	51	52	10	19	95	93	0	0.005	0.003	0.011	0.012	3.416	0.003	0.007	80	452	100	437	372	-7.765	2	435	1	371	2658	33724	0.000	37.000	0	0	0
1	17	9	"hsa-miR-5006-3p"	"169136"	7170	6800	100	33	33	6	18	32	32	33	5	15	20	3	0	312	284	89	31	52	52	53	11	20	96	96	0	0.004	0.004	0.018	0.023	3.092	-0.002	0.002	80	452	100	261	233	-8.022	1	260	1	232	2625	22751	0.000	21.000	0	0	0
1	18	9	"hsa-miR-3682-5p"	"169243"	7350	6800	100	33	34	5	14	33	33	33	6	18	13	3	0	236	203	90	44	52	52	53	11	20	88	85	0	0.000	0.007	0.028	0.028	2.757	0.007	0.011	80	452	100	184	152	Error	0	184	1	151	2711	16261	0.167	13.636	0	0	0
1	19	9	"hsa-miR-4640-3p"	"169205"	7530	6810	100	33	33	5	15	33	33	33	5	15	11	0	0	750	733	97	13	51	51	52	10	19	100	100	0	0.000	0.000	0.005	0.005	1.899	-0.001	0.005	80	458	100	699	682	Error	0	699	0	682	2611	58658	0.000	68.100	0	0	0
1	20	9	"hsa-miR-548ai/hsa-miR-570-5p"	"169078"	7710	6810	100	33	33	5	15	34	34	34	6	17	6	0	0	38	39	6	15	51	51	52	10	19	0	0	0	0.077	0.083	0.467	0.417	2.517	0.108	0.023	80	468	100	-14	-13	-3.700	-1	-13	-1	-12	2624	3113	-0.167	-1.300	0	0	0
1	21	9	"hsa-miR-4764-3p"	"169130"	7900	6810	100	34	34	5	14	33	33	33	5	15	16	2	0	559	545	100	18	50	50	51	10	19	100	100	0	0.002	0.002	0.008	0.008	1.893	0.002	0.006	80	456	100	510	496	-8.992	1	509	1	495	2688	43606	0.200	49.400	0	0	0
1	22	9	"hsa-miR-4417"	"169358"	8070	6800	100	33	34	6	17	34	34	34	5	14	16	2	0	59	60	14	23	51	51	52	11	21	41	15	0	-0.125	0.000	0.437	0.460	3.294	-0.004	0.000	80	472	100	7	9	Error	-1	8	0	9	2680	4762	0.000	0.727	0	0	0
1	1	10	"Empty"	"0"	4290	6990	100	32	32	6	18	32	32	32	6	18	8	2	0	55	56	11	19	53	53	53	11	20	20	3	0	0.000	0.000	0.500	0.540	3.312	0.260	0.109	80	483	100	2	3	Error	0	2	0	3	2521	4456	0.000	0.273	0	0	0
1	2	10	"hsa-miR-4525"	"169278"	4470	6990	100	34	33	6	18	32	32	32	6	18	26	2	0	39	41	10	24	53	53	54	11	20	2	0	0	-0.143	-0.083	0.375	0.438	3.019	0.022	0.002	80	460	100	-12	-11	Error	2	-14	1	-12	2677	3295	0.167	-1.182	0	0	0
1	3	10	"hsa-miR-4451"	"169167"	4650	6990	100	31	32	6	18	32	32	32	6	18	17	1	0	163	153	51	33	53	53	54	12	22	90	87	0	-0.009	0.000	0.049	0.057	3.615	-0.001	0.000	80	470	100	109	100	Error	-1	110	0	100	2532	12226	0.000	8.250	0	0	0
1	4	10	"hsa-miR-4786-5p"	"169086"	4840	6990	100	32	32	6	18	32	32	32	6	18	12	2	0	120	114	37	32	54	54	54	11	20	86	81	0	0.000	0.000	0.093	0.090	3.642	0.006	0.001	80	471	100	66	60	Error	0	66	0	60	2539	9142	0.000	5.455	0	0	0
1	5	10	""	"168937"	5020	6990	100	31	32	6	18	32	32	32	6	18	10	1	0	48	50	12	24	53	53	54	11	20	8	3	0	0.200	0.000	0.500	0.435	3.131	0.109	0.023	80	461	100	-6	-3	-2.322	-1	-5	0	-3	2550	3976	0.000	-0.364	0	0	0
1	6	10	""	"168555"	5200	6990	100	32	32	6	18	32	32	32	6	18	21	0	0	683	537	309	57	52	52	53	11	20	77	77	0	0.000	0.000	0.012	0.025	9.101	0.001	0.002	80	440	100	631	485	Error	0	631	0	485	2561	42944	0.000	44.000	0	0	0
1	7	10	""	"168688"	5370	6990	100	32	33	7	21	32	32	33	6	18	21	5	0	2915	2719	635	23	52	52	53	11	20	100	100	0	0.000	0.000	0.002	0.002	2.858	0.000	0.000	80	440	100	2863	2668	Error	0	2863	1	2667	2616	217484	0.000	242.364	0	0	0
1	8	10	""	"169250"	5550	6990	100	33	32	6	18	32	32	33	6	18	17	0	0	673	601	206	34	52	52	53	12	22	98	98	0	0.002	0.000	0.010	0.009	2.920	0.000	0.000	80	460	100	622	549	-9.278	1	621	0	549	2563	48081	-0.167	45.667	0	0	0
1	9	10	"hsa-miR-5096"	"169398"	5730	6990	100	33	33	6	18	32	32	33	6	18	20	1	0	51	53	12	22	52	52	53	12	22	17	2	0	-1.000	1.000	0.500	0.558	3.165	0.141	0.037	80	452	100	0	2	Error	1	-1	1	1	2626	4211	0.000	0.000	0	0	0
1	10	10	"hsa-miR-4427"	"169386"	5920	6990	100	33	32	6	18	32	32	32	6	18	18	1	0	64	65	15	23	52	52	53	14	26	41	20	0	0.083	0.000	0.500	0.438	3.627	0.021	0.003	80	440	100	13	13	-3.585	1	12	0	13	2590	5180	0.000	0.857	0	0	0
1	11	10	""	"168607"	6090	7000	100	33	33	7	21	33	33	32	6	18	16	3	0	2087	1974	372	18	53	53	54	14	25	100	100	0	0.000	0.000	0.002	0.002	2.308	0.001	0.005	80	434	100	2034	1921	Error	0	2034	0	1921	2635	157891	0.167	137.143	0	0	0
1	12	10	"Empty"	"0"	6270	6990	100	33	32	6	18	32	32	32	6	18	13	2	0	49	48	10	20	54	54	54	12	22	2	0	0	-0.200	0.000	0.600	0.719	3.235	0.055	0.008	80	461	100	-4	-6	Error	1	-5	0	-6	2596	3809	0.000	-0.500	0	0	0
1	13	10	""	"168813"	6450	6990	100	33	33	6	18	32	32	33	6	18	16	1	0	44	43	9	20	54	54	54	10	18	2	0	0	-0.100	-0.091	0.335	0.293	3.605	0.045	0.004	80	460	100	-9	-10	Error	1	-10	1	-11	2655	3463	0.000	-1.100	0	0	0
1	14	10	"Empty"	"0"	6630	6990	100	32	33	6	18	33	33	33	6	18	12	1	0	50	52	11	21	52	52	53	10	18	12	5	0	0.500	0.000	0.472	0.522	3.404	0.045	0.003	80	460	100	-3	0	-1.000	-1	-2	0	0	2604	4126	0.000	-0.100	0	0	0
1	15	10	"Empty"	"0"	6810	6990	100	33	33	6	18	33	33	33	6	18	12	1	0	51	52	12	23	53	53	54	11	20	10	2	0	0.000	0.000	0.500	0.709	2.634	0.014	0.000	80	452	100	-2	-1	Error	0	-2	0	-1	2624	4199	0.000	-0.182	0	0	0
1	16	10	"Empty"	"0"	6990	6990	100	33	33	6	18	32	32	33	6	18	15	3	0	53	53	12	22	52	52	52	10	19	15	8	0	1.000	1.000	0.565	0.719	2.658	0.017	0.000	80	452	100	2	2	0.000	1	1	1	1	2615	4256	0.000	0.100	0	0	0
1	17	10	"Empty"	"0"	7170	6990	100	32	33	6	18	33	33	33	5	15	17	3	0	52	51	10	19	52	52	52	10	19	11	2	0	100000.000	0.000	0.588	0.533	3.046	0.025	0.001	80	452	100	-1	-1	16.610	-1	0	0	-1	2641	4085	0.000	-0.100	0	0	0
1	18	10	"Empty"	"0"	7350	6990	100	34	34	5	14	33	33	33	6	18	15	1	0	52	54	10	18	51	51	52	11	21	20	3	0	1.000	0.333	0.519	0.603	3.569	0.033	0.002	80	452	100	2	4	0.000	1	1	1	3	2704	4289	0.167	0.182	0	0	0
1	19	10	"Empty"	"0"	7530	6990	100	34	34	5	14	33	33	33	5	15	20	6	0	51	52	10	19	51	51	52	10	19	20	3	0	100000.000	1.000	0.500	0.582	2.873	0.045	0.004	80	442	100	1	2	16.610	1	0	1	1	2720	4194	0.200	0.000	0	0	0
1	20	10	"Empty"	"0"	7710	6990	100	32	32	5	15	33	33	34	5	14	15	1	0	51	52	10	19	52	52	52	10	19	16	3	0	1.000	100000.000	0.667	0.666	3.255	0.074	0.009	80	442	100	-2	-1	0.000	-1	-1	-1	0	2577	4168	-0.400	0.000	0	0	0
1	21	10	"Empty"	"0"	7890	6990	100	32	33	6	18	33	33	34	5	14	20	2	0	51	53	14	26	52	52	52	10	19	21	7	0	1.000	0.000	0.425	0.496	3.472	0.072	0.011	80	442	100	-2	1	0.000	-1	-1	0	1	2627	4256	-0.200	0.100	0	0	0
1	22	10	"Empty"	"0"	8070	6990	100	34	34	5	14	33	33	33	5	15	23	2	0	54	53	10	18	52	52	53	10	18	15	1	0	0.500	1.000	0.500	0.443	2.522	0.046	0.004	80	484	100	3	2	-1.000	1	2	1	1	2722	4223	0.200	0.000	0	0	0
1	1	11	"Empty"	"0"	4290	7170	100	32	32	6	18	32	32	32	6	18	15	2	0	54	56	18	32	54	54	54	11	20	16	5	0	0.000	0.000	0.833	0.810	3.439	0.041	0.004	80	483	100	0	2	Error	0	0	0	2	2568	4460	0.000	0.182	0	0	0
1	2	11	"hsa-miR-23a-5p"	"42638"	4470	7180	100	32	32	6	18	32	32	32	6	18	18	1	0	384	319	151	47	53	53	54	12	22	86	86	0	0.000	0.000	0.020	0.024	4.494	0.002	0.001	80	461	100	331	266	Error	0	331	0	266	2541	25506	0.000	22.083	0	0	0
1	3	11	""	"42888"	4650	7180	100	32	32	6	18	32	32	32	6	18	13	3	0	128	123	30	24	53	53	54	11	20	96	92	0	0.000	0.000	0.061	0.056	3.367	0.007	0.001	80	452	100	75	70	Error	0	75	0	70	2573	9875	0.000	6.273	0	0	0
1	4	11	"ebv-miR-BART1-3p"	"17519"	4830	7180	100	33	33	6	18	32	32	32	6	18	16	2	0	44	45	9	20	54	54	55	11	20	2	0	0	-0.100	-0.111	0.471	0.468	2.941	0.093	0.015	80	452	100	-9	-8	Error	1	-10	1	-9	2611	3585	0.167	-0.909	0	0	0
1	5	11	""	"17278"	5010	7180	100	32	32	6	18	32	32	32	6	18	16	0	0	778	717	213	29	55	55	55	11	20	97	97	0	0.000	0.000	0.007	0.008	4.151	0.000	0.000	80	452	100	723	662	Error	0	723	0	662	2580	57340	0.000	60.182	0	0	0
1	6	11	"hsa-miR-921"	"46507"	5190	7180	100	32	33	6	18	32	32	32	6	18	15	1	0	255	223	83	37	54	54	55	13	23	87	87	0	0.000	0.006	0.026	0.035	5.495	-0.001	0.000	80	452	100	201	170	Error	0	201	1	169	2606	17859	0.167	12.923	0	0	0
1	7	11	"hsa-miR-181a-2-3p"	"17928"	5370	7180	100	33	33	6	18	32	32	33	6	18	15	3	0	200	187	55	29	54	54	54	12	22	96	92	0	0.007	0.008	0.028	0.028	2.197	0.007	0.005	80	452	100	147	134	-7.190	1	146	1	133	2634	14962	0.000	11.083	0	0	0
1	8	11	""	"-1"	5550	7180	100	33	33	6	18	32	32	33	6	18	22	2	0	861	702	351	50	52	52	54	14	25	86	86	0	0.001	0.002	0.008	0.014	7.556	0.000	0.000	80	452	100	810	651	-9.660	1	809	1	650	2651	56197	0.000	46.286	0	0	0
1	9	11	""	"17537"	5730	7170	100	32	32	6	18	32	32	33	6	18	12	2	0	1041	784	608	77	53	53	54	14	25	70	66	0	0.000	0.000	0.013	0.034	13.778	0.001	0.002	80	439	100	988	731	Error	0	988	0	731	2562	62709	-0.167	52.143	0	0	0
1	10	11	""	"42722"	5900	7170	100	32	33	6	18	32	32	33	6	18	16	7	0	57	58	14	24	54	54	55	14	25	23	5	0	0.000	0.250	0.500	0.539	3.739	0.084	0.016	80	438	100	3	5	Error	0	3	1	4	2636	4661	0.000	0.214	0	0	0
1	11	11	""	"42645"	6080	7170	100	32	32	7	21	32	32	32	6	18	17	3	0	46	47	9	19	54	54	54	11	20	3	0	0	0.000	0.000	0.500	0.584	3.080	-0.002	0.000	80	448	100	-8	-7	Error	0	-8	0	-7	2564	3726	0.000	-0.636	0	0	0
1	12	11	""	"46636"	6270	7180	100	33	33	6	18	32	32	32	6	18	16	0	0	235	210	75	35	54	54	54	12	22	92	88	0	0.006	0.006	0.032	0.038	3.997	0.004	0.003	80	462	100	182	157	-7.500	1	181	1	156	2616	16771	0.167	13.000	0	0	0
1	13	11	"hsa-miR-502-5p"	"11134"	6450	7180	100	33	33	6	18	32	32	32	6	18	18	5	0	581	534	189	35	54	54	54	11	20	97	97	0	0.002	0.002	0.010	0.009	2.293	0.001	0.002	80	452	100	528	481	-9.042	1	527	1	480	2620	42730	0.167	43.636	0	0	0
1	14	11	""	"17295"	6630	7180	100	32	31	5	16	33	33	33	6	18	8	0	0	442	398	144	36	53	53	54	11	20	93	93	0	-0.003	-0.006	0.012	0.019	4.588	-0.005	0.027	80	461	100	388	343	Error	-1	389	-2	345	2504	31840	-0.333	31.273	0	0	0
1	15	11	""	"32825"	6810	7180	100	34	33	5	15	33	33	33	6	18	13	2	0	379	320	134	41	53	53	54	11	20	87	86	0	0.003	0.000	0.016	0.021	4.924	0.003	0.006	80	452	100	327	267	-8.349	1	326	0	267	2665	25580	0.000	24.182	0	0	0
1	16	11	""	"46276"	6990	7180	100	32	33	6	18	33	33	33	6	18	16	1	0	49	51	17	33	52	52	53	10	18	17	8	0	0.333	0.000	0.531	0.568	2.938	0.005	0.000	80	452	100	-4	-1	-1.585	-1	-3	0	-1	2627	4117	0.000	-0.200	0	0	0
1	17	11	"hsa-miR-508-5p"	"42812"	7170	7180	100	33	34	6	17	33	33	33	5	15	17	5	0	270	255	63	24	52	52	53	10	18	97	97	0	0.000	0.005	0.019	0.021	2.712	0.006	0.008	80	440	100	218	204	Error	0	218	1	203	2697	20438	0.200	20.200	0	0	0
1	18	11	"hsa-miR-19b-2-5p"	"42918"	7340	7180	100	33	33	6	18	33	33	33	6	18	16	3	0	62	60	16	26	52	52	53	11	20	46	22	0	0.000	0.000	0.296	0.312	3.364	0.035	0.004	80	440	100	10	8	Error	0	10	0	8	2649	4827	0.000	0.636	0	0	0
1	19	11	""	"46457"	7520	7180	100	33	33	6	18	34	34	34	5	14	13	3	0	365	322	130	40	52	52	53	10	18	87	85	0	-0.003	-0.004	0.018	0.019	3.820	-0.002	0.002	80	452	100	312	269	Error	-1	313	-1	270	2640	25730	-0.200	26.900	0	0	0
1	20	11	""	"42469"	7710	7180	100	33	33	6	18	33	33	33	5	15	21	2	0	107	102	29	28	52	52	52	10	19	87	81	0	0.000	0.000	0.113	0.135	4.457	-0.009	0.002	80	452	100	55	50	Error	0	55	0	50	2632	8156	0.000	5.000	0	0	0
1	21	11	""	"27575"	7890	7180	100	32	32	6	18	33	33	33	5	15	13	5	0	1107	947	372	39	53	53	53	10	18	96	95	0	-0.001	-0.001	0.005	0.006	6.104	-0.001	0.015	80	440	100	1053	893	Error	-1	1054	-1	894	2587	75781	-0.200	89.400	0	0	0
1	22	11	"Empty"	"0"	8060	7180	100	34	34	5	14	34	34	34	6	17	11	0	0	53	54	10	18	53	53	53	10	18	13	3	0	0.000	0.000	0.833	0.830	2.723	0.049	0.004	80	482	100	0	1	Error	0	0	0	1	2740	4330	0.000	0.100	0	0	0
1	1	12	""	"46481"	4300	7370	100	32	32	6	18	32	32	32	6	18	16	1	0	42	43	13	30	54	54	54	12	22	3	2	0	0.000	0.000	0.353	0.325	3.058	0.078	0.018	80	501	100	-12	-11	Error	0	-12	0	-11	2586	3475	0.000	-0.917	0	0	0
1	2	12	"spike_control_v2_40"	"29001"	4480	7380	100	32	32	6	18	32	32	32	7	21	13	1	0	232	221	54	24	54	54	55	13	23	96	96	0	0.000	0.000	0.037	0.027	3.292	-0.001	0.000	80	426	100	178	167	Error	0	178	0	167	2550	17643	0.000	12.769	0	0	0
1	3	12	"kshv-miR-K12-12-5p"	"42516"	4640	7370	100	32	33	6	18	32	32	32	6	18	17	2	0	43	44	10	22	54	54	55	12	21	1	0	0	0.000	-0.100	0.333	0.372	2.960	0.116	0.023	80	428	100	-11	-9	Error	0	-11	1	-10	2624	3510	0.167	-0.917	0	0	0
1	4	12	"hsa-miR-1270"	"46752"	4820	7370	100	33	33	6	18	32	32	32	6	18	20	3	0	74	71	24	33	54	54	55	11	20	57	43	0	0.050	0.059	0.178	0.211	3.086	0.031	0.006	80	453	100	21	18	-4.322	1	20	1	17	2621	5698	0.167	1.455	0	0	0
1	5	12	""	"46807"	5000	7370	100	32	32	6	18	32	32	32	6	18	13	3	0	625	534	224	41	56	56	56	11	19	90	90	0	0.000	0.000	0.010	0.014	3.934	-0.001	0.002	80	452	100	569	478	Error	0	569	0	478	2562	42686	0.000	43.455	0	0	0
1	6	12	"hsa-miR-1248"	"46427"	5180	7370	100	33	33	6	18	33	33	33	6	18	15	1	0	51	51	15	29	54	54	55	13	23	10	3	0	0.000	0.000	0.571	0.672	3.292	0.103	0.029	80	452	100	-3	-3	Error	0	-3	0	-3	2613	4095	0.000	-0.308	0	0	0
1	7	12	""	"42821"	5360	7370	100	32	32	6	18	32	32	33	6	18	16	2	0	61	61	14	22	55	55	55	12	21	30	10	0	0.000	0.000	0.393	0.362	2.795	0.159	0.048	80	452	100	6	6	Error	0	6	0	6	2580	4892	-0.167	0.500	0	0	0
1	8	12	""	"46279"	5540	7370	100	33	33	6	18	33	33	33	6	18	11	2	0	40	40	9	22	54	54	54	11	20	0	0	0	0.000	0.000	0.308	0.294	2.145	0.191	0.066	80	452	100	-14	-14	Error	0	-14	0	-14	2635	3214	0.000	-1.273	0	0	0
1	9	12	"hsa-miR-31-5p"	"11052"	5720	7370	100	33	33	6	18	33	33	33	6	18	13	2	0	2913	2390	1014	42	54	54	55	15	27	96	93	0	0.000	0.000	0.002	0.003	5.797	0.000	0.000	80	461	100	2859	2336	Error	0	2859	0	2336	2627	191164	0.000	155.667	0	0	0
1	10	12	"hsa-miR-943"	"42696"	5900	7370	100	32	33	6	18	32	32	33	6	18	21	3	0	7209	5579	3028	54	54	54	55	12	21	95	90	0	0.000	0.000	0.001	0.001	6.248	0.000	0.002	80	461	100	7155	5526	Error	0	7155	1	5525	2633	446310	0.000	460.333	0	0	0
1	11	12	"hsa-miR-586"	"42754"	6080	7370	100	32	32	6	18	32	32	33	6	18	13	1	0	43	44	9	20	54	54	54	11	20	1	0	0	0.000	0.000	0.455	0.428	3.359	0.041	0.003	80	471	100	-11	-10	Error	0	-11	0	-10	2598	3484	-0.167	-0.909	0	0	0
1	12	12	""	"42632"	6270	7370	100	33	33	6	18	32	32	32	6	18	15	1	0	57	60	20	33	54	54	54	11	20	35	22	0	0.333	0.167	0.286	0.277	3.427	0.114	0.050	80	458	100	4	7	-1.585	1	3	1	6	2612	4770	0.167	0.545	0	0	0
1	13	12	"hsa-miR-597-5p"	"42818"	6440	7370	100	34	33	6	18	33	33	33	6	18	11	1	0	46	47	8	17	53	53	53	11	20	2	0	0	-0.143	0.000	0.523	0.656	2.813	0.036	0.002	80	456	100	-6	-6	Error	1	-7	0	-6	2678	3750	0.000	-0.545	0	0	0
1	14	12	"hsa-miR-149-5p"	"42810"	6620	7380	100	32	32	6	18	33	33	33	6	18	8	2	0	77	75	20	26	53	53	53	10	18	71	58	0	-0.042	-0.045	0.108	0.189	4.379	-0.006	0.000	80	451	100	23	21	Error	-1	24	-1	22	2569	5986	-0.167	2.200	0	0	0
1	15	12	"hsa-miR-634"	"42591"	6800	7370	100	34	33	6	18	33	33	33	6	18	13	2	0	606	533	188	35	53	53	53	10	18	93	92	0	0.002	0.000	0.007	0.010	4.789	0.001	0.002	80	442	100	554	480	-9.111	1	553	0	480	2661	42670	0.000	48.000	0	0	0
1	16	12	"ebv-miR-BART20-3p"	"17585"	6980	7370	100	35	33	6	18	33	33	33	6	18	13	1	0	91	93	25	26	52	52	53	10	18	91	83	0	0.051	0.000	0.125	0.111	2.498	-0.010	0.002	80	460	100	41	41	-4.285	2	39	0	41	2675	7411	0.000	4.000	0	0	0
1	17	12	"hsa-miR-1180-3p"	"42848"	7160	7370	100	33	33	6	18	33	33	33	5	15	22	1	0	48	50	12	24	52	52	53	11	20	12	5	0	0.000	0.000	0.467	0.544	2.958	0.052	0.008	80	462	100	-4	-2	Error	0	-4	0	-2	2675	3994	0.000	-0.273	0	0	0
1	18	12	"hsa-miR-24-3p"	"17506"	7350	7370	100	32	33	6	18	33	33	33	6	18	12	2	0	4624	3471	2252	64	53	53	54	12	22	85	83	0	0.000	0.000	0.001	0.005	13.720	0.000	0.001	80	462	100	4570	3418	Error	-1	4571	0	3418	2660	277671	0.000	284.750	0	0	0
1	19	12	""	"42919"	7530	7360	100	34	33	6	18	33	33	33	6	18	15	3	0	1596	1280	1052	82	52	52	53	12	22	66	66	0	0.001	0.000	0.004	0.009	11.777	0.000	0.001	80	451	100	1545	1228	Error	1	1544	0	1228	2675	102391	0.000	102.250	0	0	0
1	20	12	""	"42937"	7710	7360	100	33	34	6	17	33	33	33	6	18	15	1	0	46	47	8	17	52	52	53	11	20	2	0	0	0.000	-0.200	0.568	0.636	2.696	0.021	0.001	80	459	100	-6	-4	Error	0	-6	1	-5	2688	3733	0.167	-0.545	0	0	0
1	21	12	"kshv-miR-K12-3-5p"	"42795"	7890	7370	100	34	33	5	15	33	33	33	5	15	15	1	0	912	675	407	60	52	52	53	10	18	81	81	0	0.001	0.000	0.008	0.011	6.390	-0.001	0.007	80	463	100	861	623	-9.748	1	860	0	623	2627	54011	0.000	62.200	0	0	0
1	22	12	"ebv-miR-BART10-5p"	"42485"	8080	7380	100	35	34	6	17	34	34	34	5	14	15	2	0	119	117	20	17	53	53	54	10	18	98	98	0	0.015	0.000	0.053	0.054	2.281	-0.002	0.000	80	494	100	67	64	-6.044	1	66	0	64	2704	9323	0.000	6.300	0	0	0
1	1	13	""	"11271"	4300	7570	100	33	33	6	18	32	32	32	6	18	17	2	0	348	333	87	26	54	54	55	12	21	96	96	0	0.003	0.004	0.014	0.016	2.823	0.003	0.003	80	470	100	295	280	-8.200	1	294	1	279	2601	26630	0.167	23.167	0	0	0
1	2	13	"hsa-miR-1267"	"46633"	4470	7560	100	31	32	6	18	31	31	32	6	18	21	3	0	780	662	290	43	54	54	55	13	23	88	88	0	0.000	0.002	0.010	0.015	6.190	-0.001	0.002	80	440	100	726	609	Error	0	726	1	608	2565	52965	0.000	46.692	0	0	0
1	3	13	"spike_control_v2_37"	"28684"	4660	7560	100	32	32	6	18	32	32	32	6	18	16	1	0	194	163	78	47	53	53	54	12	22	80	76	0	0.000	0.000	0.053	0.075	3.644	0.008	0.006	80	463	100	141	110	Error	0	141	0	110	2575	13062	0.000	9.083	0	0	0
1	4	13	"hsa-miR-450b-5p"	"42896"	4840	7560	100	31	32	6	18	32	32	32	6	18	13	2	0	95	89	29	32	54	54	54	11	20	76	73	0	-0.024	0.000	0.126	0.135	2.586	0.026	0.009	80	441	100	40	35	Error	-1	41	0	35	2539	7134	0.000	3.182	0	0	0
1	5	13	""	"42685"	5010	7560	100	33	33	6	18	32	32	32	6	18	15	1	0	41	41	9	21	55	55	55	11	20	0	0	0	-0.071	-0.071	0.346	0.368	2.525	0.037	0.003	80	440	100	-13	-13	Error	1	-14	1	-14	2602	3275	0.167	-1.273	0	0	0
1	6	13	"hsa-miR-504-5p"	"28480"	5190	7560	100	32	32	6	18	33	33	33	6	18	10	1	0	53	53	12	22	54	54	54	11	20	13	3	0	1.000	1.000	0.600	0.497	3.035	0.089	0.011	80	452	100	-2	-2	0.000	-1	-1	-1	-1	2566	4243	-0.167	-0.091	0	0	0
1	7	13	"hsa-miR-1307-3p"	"42681"	5370	7560	100	33	33	6	18	33	33	32	6	18	13	3	0	46	48	11	22	54	54	54	10	18	8	2	0	0.000	0.000	0.528	0.539	3.277	0.152	0.024	80	452	100	-8	-6	Error	0	-8	0	-6	2629	3840	0.167	-0.600	0	0	0
1	8	13	"hcmv-miR-UL36-3p"	"42610"	5550	7560	100	32	33	6	18	33	33	33	6	18	15	1	0	42	41	8	19	53	53	54	11	20	0	0	0	0.091	0.000	0.429	0.371	2.722	0.050	0.007	80	452	100	-12	-12	-3.459	-1	-11	0	-12	2629	3316	0.000	-1.182	0	0	0
1	9	13	"hsa-miR-103a-3p"	"10919"	5730	7560	100	32	32	6	18	32	32	32	6	18	13	1	0	2780	2243	1049	46	54	54	54	12	22	91	90	0	0.000	0.000	0.002	0.004	8.765	0.000	0.000	80	440	100	2726	2189	Error	0	2726	0	2189	2548	179408	0.000	182.417	0	0	0
1	10	13	""	"17388"	5920	7560	100	33	33	6	18	32	32	32	6	18	13	2	0	125	112	45	40	54	54	54	11	20	75	75	0	0.014	0.017	0.075	0.081	3.530	0.001	0.000	80	453	100	72	59	-6.150	1	71	1	58	2600	8933	0.167	5.273	0	0	0
1	11	13	""	"42767"	6100	7560	100	32	32	5	15	32	32	32	6	18	15	1	0	178	158	77	48	54	54	54	11	20	75	72	0	0.000	0.000	0.055	0.076	4.022	-0.003	0.001	80	441	100	124	104	Error	0	124	0	104	2552	12631	0.000	9.455	0	0	0
1	12	13	""	"11021"	6270	7570	100	33	32	6	18	32	32	32	6	18	15	0	0	48	48	9	18	54	54	54	11	20	5	1	0	-0.167	0.000	0.732	0.669	2.879	0.108	0.029	80	426	100	-5	-6	Error	1	-6	0	-6	2564	3864	0.000	-0.545	0	0	0
1	13	13	"hsa-miR-1225-5p"	"46541"	6450	7580	100	32	32	6	18	33	33	33	6	18	10	1	0	57	58	15	25	53	53	54	11	20	33	15	0	-0.250	-0.200	0.464	0.440	2.822	0.081	0.019	80	432	100	3	4	Error	-1	4	-1	5	2596	4656	-0.167	0.364	0	0	0
1	14	13	"hsa-miR-105-5p"	"5250"	6630	7560	100	34	33	6	18	33	33	33	6	18	11	0	0	54	53	11	20	52	52	53	10	18	12	6	0	0.500	0.000	0.556	0.488	3.446	0.138	0.028	80	442	100	3	1	-1.000	1	2	0	1	2607	4231	0.000	0.000	0	0	0
1	15	13	"hsa-miR-2110"	"42734"	6810	7550	100	32	32	5	15	33	33	33	6	18	10	0	0	764	577	428	74	52	52	54	11	20	66	66	0	-0.001	-0.002	0.010	0.031	12.395	0.000	0.001	80	439	100	711	524	Error	-1	712	-1	525	2595	46161	-0.167	47.545	0	0	0
1	16	13	""	"46518"	6980	7570	100	33	33	5	15	33	33	33	6	18	10	1	0	60	62	15	24	52	52	54	11	20	41	20	0	0.000	0.000	0.369	0.376	3.597	0.027	0.002	80	439	100	8	10	Error	0	8	0	10	2648	4990	0.000	0.727	0	0	0
1	17	13	""	"42665"	7160	7560	100	33	33	6	18	33	33	33	5	15	20	2	0	60	60	14	23	52	52	52	10	19	42	17	0	0.000	0.000	0.400	0.453	2.696	0.067	0.020	80	463	100	8	8	Error	0	8	0	8	2659	4784	0.000	0.800	0	0	0
1	18	13	""	"46923"	7350	7560	100	33	34	6	17	33	33	33	5	15	16	3	0	346	303	124	40	53	53	53	9	16	90	88	0	0.000	0.004	0.017	0.020	3.820	0.003	0.006	80	450	100	293	251	Error	0	293	1	250	2693	24239	0.200	27.778	0	0	0
1	19	13	"hsa-miR-1203"	"46411"	7520	7560	100	33	33	6	18	33	33	33	5	15	21	1	0	57	56	13	23	53	53	53	10	18	26	8	0	0.000	0.000	0.375	0.404	3.055	0.025	0.002	80	438	100	4	3	Error	0	4	0	3	2666	4464	0.000	0.300	0	0	0
1	20	13	"hsa-miR-1263"	"46747"	7690	7570	100	34	33	6	18	33	33	33	6	18	15	0	0	59	59	16	27	53	53	53	11	20	41	15	0	0.167	0.000	0.406	0.360	2.331	0.060	0.012	80	447	100	7	6	-2.585	1	6	0	6	2625	4755	0.000	0.545	0	0	0
1	21	13	""	"146183"	7870	7560	100	33	34	6	17	34	34	33	6	18	8	2	0	51	52	11	21	53	53	54	11	20	15	5	0	0.500	0.000	0.583	0.637	3.068	0.006	0.000	80	464	100	-3	-1	-1.000	-1	-2	0	-1	2685	4149	0.167	-0.182	0	0	0
1	22	13	"hsa-miR-3927-3p"	"146190"	8060	7560	100	34	34	5	14	34	34	34	5	14	17	3	0	55	57	15	26	53	53	53	11	20	33	11	0	0.000	0.000	0.600	0.631	3.169	0.039	0.006	80	494	100	2	4	Error	0	2	0	4	2754	4568	0.000	0.364	0	0	0
1	1	14	""	"146013"	4300	7750	100	33	33	6	18	32	32	32	6	18	17	1	0	81	77	26	33	53	53	54	12	22	63	55	0	0.036	0.042	0.165	0.170	3.283	0.037	0.012	80	474	100	29	25	-4.807	1	28	1	24	2618	6174	0.167	1.917	0	0	0
1	2	14	"hsa-miR-1914-3p"	"146061"	4480	7750	100	32	32	5	15	32	32	32	6	18	11	2	0	46	47	9	19	53	53	54	11	20	3	0	0	0.000	0.000	0.359	0.471	2.726	0.037	0.002	80	452	100	-7	-6	Error	0	-7	0	-6	2543	3742	0.000	-0.636	0	0	0
1	3	14	"spike_control_v2_17"	"25557"	4660	7750	100	33	33	7	21	32	32	32	6	18	22	3	0	1312	1176	360	30	53	53	54	12	22	98	97	0	0.001	0.001	0.005	0.004	2.816	0.001	0.004	80	452	100	1260	1124	Error	1	1259	1	1123	2631	94046	0.167	93.500	0	0	0
1	4	14	"spike_control_v2_35"	"28568"	4840	7750	100	31	32	6	18	32	32	32	6	18	15	2	0	141	125	44	35	53	53	55	23	41	78	73	0	-0.011	0.000	0.064	0.079	3.616	0.010	0.004	80	452	100	87	72	Error	-1	88	0	72	2560	10033	0.000	3.043	0	0	0
1	5	14	""	"146060"	5020	7750	100	33	32	6	18	32	32	32	6	18	15	1	0	239	206	86	41	54	54	55	23	41	83	82	0	0.005	0.000	0.029	0.033	4.153	0.003	0.002	80	452	100	186	152	-7.531	1	185	0	152	2562	16465	0.000	6.565	0	0	0
1	6	14	""	"145658"	5200	7750	100	32	32	6	18	32	32	33	6	18	16	1	0	281	245	94	38	54	54	55	13	23	90	88	0	0.000	0.000	0.022	0.032	5.435	0.001	0.000	80	460	100	227	191	Error	0	227	0	191	2591	19575	-0.167	14.615	0	0	0
1	7	14	""	"146079"	5380	7750	100	33	32	6	18	33	33	32	6	18	12	1	0	43	43	8	18	54	54	54	11	20	1	0	0	0.000	0.091	0.423	0.352	2.880	0.116	0.024	80	460	100	-11	-12	Error	0	-11	-1	-11	2599	3468	0.000	-1.000	0	0	0
1	8	14	""	"146199"	5560	7750	100	33	33	7	21	33	33	33	6	18	16	2	0	4810	3636	2591	71	54	54	55	11	20	85	83	0	0.000	0.000	0.002	0.005	13.627	0.000	0.001	80	441	100	4756	3582	Error	0	4756	0	3582	2657	290912	0.000	325.545	0	0	0
1	9	14	"hsa-miR-1909-5p"	"146138"	5730	7730	100	33	32	6	18	33	33	33	6	18	8	1	0	54	56	14	25	55	55	56	12	21	17	5	0	0.000	-1.000	0.500	0.605	3.113	0.111	0.032	80	435	100	-1	0	Error	0	-1	-1	1	2576	4441	-0.167	0.000	0	0	0
1	10	14	""	"146177"	5910	7740	100	33	33	6	18	33	33	33	6	18	13	2	0	41	42	9	21	55	55	55	11	20	0	0	0	0.000	0.000	0.378	0.436	3.235	0.113	0.027	80	460	100	-14	-13	Error	0	-14	0	-13	2616	3354	0.000	-1.182	0	0	0
1	11	14	"hsv1-miR-H6-3p"	"146117"	6100	7750	100	33	33	6	18	33	33	33	6	18	13	2	0	112	107	37	34	53	53	54	13	24	82	78	0	0.000	0.000	0.063	0.080	2.911	0.019	0.009	80	450	100	59	54	Error	0	59	0	54	2635	8565	0.000	4.077	0	0	0
1	12	14	""	"146028"	6270	7740	100	32	32	5	15	32	32	32	6	18	12	0	0	38	39	8	20	53	53	53	11	20	0	0	0	0.000	0.000	0.333	0.303	2.360	0.027	0.002	80	426	100	-15	-14	Error	0	-15	0	-14	2537	3140	0.000	-1.273	0	0	0
1	13	14	""	"146212"	6450	7740	100	32	33	6	18	32	32	32	6	18	16	1	0	43	42	8	19	53	53	54	12	22	1	0	0	0.000	-0.091	0.375	0.362	3.119	0.023	0.001	80	442	100	-10	-10	Error	0	-10	1	-11	2619	3390	0.167	-1.000	0	0	0
1	14	14	""	"146209"	6640	7750	100	32	32	6	18	32	32	33	6	18	15	1	0	11044	9145	3694	40	51	51	53	12	22	100	98	0	0.000	0.000	0.000	0.001	4.319	0.000	0.000	80	450	100	10993	9094	Error	0	10993	0	9094	2596	731609	-0.167	757.667	0	0	0
1	15	14	"spike_control_v2_32"	"28393"	6810	7750	100	33	33	6	18	33	33	33	6	18	11	1	0	1449	1086	610	56	52	52	53	10	18	82	82	0	0.000	0.000	0.004	0.007	7.307	0.000	0.000	80	458	100	1397	1034	Error	0	1397	0	1034	2634	86915	0.000	103.300	0	0	0
1	16	14	""	"146220"	7000	7750	100	31	32	6	18	32	32	32	6	18	13	0	0	1830	1682	590	35	53	53	53	11	20	98	98	0	-0.001	0.000	0.003	0.002	2.331	0.000	0.001	80	452	100	1776	1629	Error	-1	1777	0	1629	2564	134579	0.000	148.091	0	0	0
1	17	14	"hsa_negative_control_7"	"10902"	7180	7750	100	33	33	5	15	33	33	33	5	15	18	1	0	121	114	46	40	52	52	53	11	20	77	73	0	0.000	0.000	0.057	0.093	4.530	0.006	0.002	80	441	100	69	62	Error	0	69	0	62	2645	9151	0.000	5.545	0	0	0
1	18	14	""	"146055"	7350	7750	100	32	32	6	18	33	33	33	5	15	17	3	0	795	624	322	51	54	54	54	10	18	83	83	0	-0.001	-0.002	0.007	0.015	7.448	-0.002	0.014	80	450	100	740	569	Error	-1	741	-1	570	2570	49888	-0.200	57.000	0	0	0
1	19	14	"spike_control_v2_43"	"29146"	7540	7750	100	33	33	5	15	33	33	33	5	15	12	3	0	903	712	380	53	52	52	53	10	18	88	86	0	0.000	0.000	0.007	0.018	9.672	-0.001	0.003	80	451	100	851	660	Error	0	851	0	660	2631	56965	0.000	65.900	0	0	0
1	20	14	"hsa-miR-625-5p"	"145831"	7710	7750	100	32	32	6	18	34	34	34	6	17	8	0	0	4612	3836	1651	43	53	53	53	10	18	96	93	0	0.000	-0.001	0.001	0.004	13.937	0.000	0.016	80	438	100	4557	3781	Error	-2	4559	-2	3783	2596	306896	-0.333	378.300	0	0	0
1	21	14	"hsa-miR-646"	"145963"	7890	7750	100	32	32	6	18	34	34	34	5	14	11	1	0	39	38	7	18	53	53	54	10	18	0	0	0	0.143	0.133	0.323	0.283	2.450	0.112	0.034	80	463	100	-16	-17	-2.807	-2	-14	-2	-15	2578	3061	-0.400	-1.600	0	0	0
1	22	14	"hsa-miR-1247-5p"	"145977"	8080	7760	100	32	33	6	18	34	34	34	5	14	13	2	0	314	308	49	15	52	52	53	10	18	100	100	0	-0.008	-0.004	0.012	0.013	2.398	-0.002	0.002	80	494	100	260	255	Error	-2	262	-1	256	2620	24643	-0.200	25.500	0	0	0
1	1	15	"hsa-miR-501-5p"	"145675"	4300	7940	100	33	32	6	18	32	32	32	6	18	11	2	0	202	175	75	42	54	54	55	12	21	82	81	0	0.007	0.000	0.035	0.047	4.016	-0.002	0.000	80	472	100	149	121	-7.209	1	148	0	121	2570	13990	0.000	10.000	0	0	0
1	2	15	"hsa-miR-125b-1-3p"	"145838"	4470	7940	100	34	33	6	18	32	32	32	6	18	21	2	0	816	671	324	48	54	54	55	11	20	88	87	0	0.003	0.002	0.008	0.010	4.570	0.002	0.009	80	440	100	764	618	-8.574	2	762	1	617	2662	53647	0.167	56.000	0	0	0
1	3	15	""	"145953"	4650	7940	100	31	32	6	18	32	32	32	6	18	13	1	0	412	345	164	47	53	53	54	11	20	82	82	0	-0.003	0.000	0.017	0.027	5.673	0.001	0.000	80	452	100	358	292	Error	-1	359	0	292	2522	27587	0.000	26.455	0	0	0
1	4	15	"hsa-miR-512-5p"	"145690"	4830	7940	100	32	32	6	18	32	32	32	6	18	11	2	0	49	49	11	22	53	53	53	11	20	11	0	0	0.000	0.000	0.497	0.515	3.499	0.072	0.009	80	462	100	-4	-4	Error	0	-4	0	-4	2560	3915	0.000	-0.364	0	0	0
1	5	15	""	"-1"	5020	7940	100	32	32	6	18	32	32	32	6	18	13	2	0	292	256	103	40	53	53	54	23	42	91	87	0	0.000	0.000	0.021	0.031	4.876	0.000	0.000	80	464	100	239	203	Error	0	239	0	203	2537	20451	0.000	8.783	0	0	0
1	6	15	"hsa-miR-150-5p"	"145678"	5200	7950	100	32	33	6	18	32	32	32	6	18	18	1	0	152	147	39	26	53	53	54	12	22	93	92	0	0.000	0.011	0.058	0.052	2.682	0.008	0.004	80	460	100	99	95	Error	0	99	1	94	2613	11795	0.167	7.750	0	0	0
1	7	15	""	"145884"	5380	7950	100	34	33	6	18	33	33	33	6	18	12	1	0	2092	1945	514	26	54	54	54	11	20	100	100	0	0.000	0.000	0.003	0.002	2.226	0.001	0.006	80	448	100	2039	1891	Error	1	2038	0	1891	2671	155583	0.000	171.909	0	0	0
1	8	15	"hsa-miR-648"	"145715"	5550	7940	100	32	32	6	18	33	33	32	6	18	12	1	0	49	49	11	22	53	53	54	11	20	6	0	0	0.250	0.250	0.690	0.594	3.241	0.241	0.074	80	440	100	-5	-5	-2.000	-1	-4	-1	-4	2580	3931	0.000	-0.455	0	0	0
1	9	15	"hsa-miR-27b-3p"	"147199"	5730	7940	100	34	33	6	18	33	33	33	6	18	13	1	0	4101	3036	1813	59	54	54	54	12	22	88	87	0	0.000	0.000	0.002	0.006	14.315	0.000	0.005	80	468	100	4048	2982	Error	1	4047	0	2982	2656	242912	0.000	248.500	0	0	0
1	10	15	"hsa-miR-4309"	"147535"	5910	7940	100	32	32	6	18	32	32	32	6	18	15	2	0	154	142	43	30	54	54	55	13	23	90	88	0	0.000	0.000	0.047	0.048	2.857	0.008	0.004	80	460	100	100	88	Error	0	100	0	88	2594	11352	0.000	6.692	0	0	0
1	11	15	"hsa-miR-3152-3p"	"147892"	6090	7940	100	32	32	6	18	32	32	32	6	18	16	1	0	46	45	9	20	53	53	54	13	24	0	0	0	0.000	0.000	0.500	0.492	3.169	0.114	0.029	80	452	100	-7	-8	Error	0	-7	0	-8	2593	3590	0.000	-0.692	0	0	0
1	12	15	""	"147890"	6270	7940	100	32	32	6	18	32	32	32	6	18	17	2	0	441	395	146	36	53	53	53	13	24	90	90	0	0.000	0.000	0.015	0.019	5.802	0.002	0.004	80	470	100	388	342	Error	0	388	0	342	2545	31575	0.000	26.308	0	0	0
1	13	15	"hsa-miR-4305"	"147611"	6460	7950	100	32	32	6	18	32	32	32	6	18	12	1	0	106	104	21	20	53	53	54	13	24	95	88	0	0.000	0.000	0.090	0.079	2.475	0.013	0.004	80	456	100	53	51	Error	0	53	0	51	2586	8325	0.000	3.846	0	0	0
1	14	15	""	"147934"	6630	7940	100	32	33	6	18	32	32	32	6	18	17	1	0	289	232	122	52	52	52	53	12	22	78	76	0	0.000	0.006	0.028	0.046	5.238	0.004	0.004	80	440	100	237	181	Error	0	237	1	180	2606	18577	0.167	14.917	0	0	0
1	15	15	"hsa-miR-4294"	"147627"	6810	7940	100	33	33	6	18	33	33	33	6	18	13	1	0	4591	3927	1530	38	52	52	52	11	21	97	97	0	0.000	0.000	0.001	0.001	4.852	0.000	0.005	80	452	100	4539	3875	Error	0	4539	0	3875	2667	314129	0.000	352.273	0	0	0
1	16	15	"hsa-miR-4276"	"147770"	6990	7940	100	34	33	6	18	33	33	33	6	18	16	0	0	41	41	7	17	52	52	53	11	20	0	0	0	-0.091	0.000	0.500	0.420	2.520	-0.047	0.003	80	452	100	-10	-11	Error	1	-11	0	-11	2664	3317	0.000	-1.091	0	0	0
1	17	15	"hsa-let-7b-5p"	"147165"	7170	7940	100	33	34	6	17	33	33	33	6	18	17	3	0	26594	19555	14883	76	53	53	54	11	20	93	88	0	0.000	0.000	0.000	0.001	19.712	0.000	0.000	80	452	100	26541	19503	Error	0	26541	1	19502	2691	1564375	0.167	1772.818	0	0	0
1	18	15	"hsa-miR-4320"	"147705"	7350	7940	100	32	32	5	15	33	33	33	5	15	11	0	0	46	48	13	27	53	53	53	11	20	6	5	0	0.143	0.200	0.453	0.501	3.875	0.027	0.002	80	452	100	-8	-6	-2.807	-1	-7	-1	-5	2566	3850	-0.200	-0.455	0	0	0
1	19	15	"hsa-miR-466"	"147848"	7530	7940	100	34	34	5	14	33	33	33	6	18	15	1	0	50	54	16	29	53	53	54	11	20	17	10	0	-0.333	1.000	0.329	0.356	3.335	0.065	0.013	80	452	100	-2	2	Error	1	-3	1	1	2747	4324	0.167	0.000	0	0	0
1	20	15	"hsv2-miR-H6-3p"	"147900"	7710	7950	100	33	34	5	14	33	33	33	6	18	17	1	0	344	332	53	15	53	53	53	11	20	100	100	0	0.000	0.004	0.016	0.016	2.498	0.002	0.002	80	460	100	291	280	Error	0	291	1	279	2709	26539	0.167	25.364	0	0	0
1	21	15	"hsa-miR-3175"	"147891"	7890	7940	100	34	33	5	15	33	33	33	5	15	16	0	0	1399	1040	639	61	52	52	53	12	22	80	80	0	0.001	0.000	0.004	0.008	6.760	0.000	0.001	80	440	100	1348	988	Error	1	1347	0	988	2652	83173	0.000	82.250	0	0	0
1	22	15	""	"147873"	8060	7940	100	35	35	5	14	34	34	34	5	14	16	1	0	49	49	7	14	52	52	53	11	20	2	0	0	-0.333	-0.333	0.500	0.548	3.328	0.047	0.005	80	462	100	-2	-2	Error	1	-3	1	-3	2799	3939	0.200	-0.364	0	0	0
1	1	16	"hsa-miR-200b-3p"	"147186"	4290	8130	100	33	33	7	21	33	33	32	6	18	21	3	0	1439	1114	600	53	53	53	54	12	22	87	85	0	0.000	0.000	0.006	0.007	7.682	0.001	0.014	80	484	100	1386	1061	Error	0	1386	0	1061	2614	89098	0.167	88.333	0	0	0
1	2	16	""	"147844"	4470	8130	100	32	33	7	21	32	32	32	6	18	18	3	0	41	41	10	24	54	54	54	13	24	1	0	0	0.000	-0.077	0.345	0.340	2.534	0.108	0.023	80	442	100	-13	-12	Error	0	-13	1	-13	2604	3290	0.167	-1.000	0	0	0
1	3	16	""	"147283"	4650	8130	100	32	32	6	18	32	32	32	6	18	13	2	0	1120	879	481	54	54	54	54	12	22	86	83	0	0.000	0.000	0.008	0.012	7.300	0.000	0.000	80	452	100	1066	825	Error	0	1066	0	825	2556	70318	0.000	68.750	0	0	0
1	4	16	""	"-1"	4830	8130	100	33	32	6	18	32	32	32	6	18	13	2	0	1394	1214	443	36	53	53	53	11	20	93	93	0	0.001	0.000	0.003	0.004	3.555	0.000	0.000	80	416	100	1342	1161	Error	1	1341	0	1161	2573	97140	0.000	105.545	0	0	0
1	5	16	"hsa-miR-3918"	"148231"	4990	8130	100	32	32	7	21	32	32	32	6	18	18	5	0	61	61	16	26	53	53	54	10	18	37	22	0	0.000	0.000	0.463	0.412	3.201	0.079	0.019	80	437	100	8	8	Error	0	8	0	8	2583	4851	0.000	0.700	0	0	0
1	6	16	"hsa-miR-933"	"148635"	5190	8140	100	33	33	6	18	32	32	32	6	18	17	3	0	250	223	83	37	52	52	53	11	20	88	86	0	0.005	0.006	0.028	0.033	4.243	0.001	0.000	80	461	100	199	172	-7.629	1	198	1	171	2605	17859	0.167	15.455	0	0	0
1	7	16	""	"148660"	5370	8140	100	32	32	6	18	33	33	33	6	18	8	1	0	132	129	30	23	52	52	53	11	20	96	93	0	-0.013	-0.013	0.045	0.045	2.959	0.005	0.001	80	430	100	79	76	Error	-1	80	-1	77	2555	10325	-0.167	6.909	0	0	0
1	8	16	"hsa-miR-4296"	"147660"	5550	8130	100	33	33	6	18	33	33	32	6	18	10	2	0	45	45	10	22	52	52	53	10	18	6	0	0	0.000	0.000	0.420	0.450	3.028	0.203	0.094	80	442	100	-7	-7	Error	0	-7	0	-7	2623	3604	0.167	-0.800	0	0	0
1	9	16	"hsa-miR-3185"	"147709"	5730	8130	100	33	33	6	18	32	32	33	6	18	18	1	0	44	43	7	16	53	53	54	12	22	0	0	0	-0.111	-0.100	0.382	0.335	2.450	0.126	0.036	80	442	100	-8	-9	Error	1	-9	1	-10	2623	3441	0.000	-0.917	0	0	0
1	10	16	"hsa-miR-3689a-5p/hsa-miR-3689b-5p/hsa-miR-3689e"	"148251"	5910	8130	100	32	32	6	18	33	33	33	6	18	12	1	0	55	56	13	23	53	53	54	11	20	23	7	0	-0.500	-0.333	0.909	0.910	2.857	0.112	0.025	80	462	100	1	2	Error	-1	2	-1	3	2578	4442	-0.167	0.182	0	0	0
1	11	16	"hsa-miR-3680-5p"	"148599"	6100	8130	100	31	32	6	18	32	32	32	6	18	13	1	0	91	88	24	27	54	54	54	11	20	85	68	0	-0.027	0.000	0.189	0.184	2.903	0.022	0.006	80	440	100	36	34	Error	-1	37	0	34	2561	7054	0.000	3.091	0	0	0
1	12	16	"hsa-miR-510-5p"	"148665"	6270	8130	100	32	32	6	18	32	32	32	6	18	13	0	0	43	44	9	20	53	53	54	11	20	1	0	0	0.000	0.000	0.333	0.384	2.864	0.165	0.063	80	430	100	-10	-9	Error	0	-10	0	-9	2576	3512	0.000	-0.909	0	0	0
1	13	16	"hsa-miR-3652"	"148363"	6450	8130	100	33	33	6	18	33	33	33	6	18	15	1	0	94	88	36	40	53	53	54	11	20	71	66	0	0.000	0.000	0.127	0.132	3.963	0.035	0.023	80	442	100	41	35	Error	0	41	0	35	2618	7038	0.000	3.091	0	0	0
1	14	16	"hsa-miR-3181"	"147703"	6630	8130	100	33	33	6	18	33	33	33	6	18	10	1	0	42	42	8	19	52	52	53	12	22	0	0	0	0.000	0.000	0.467	0.467	2.275	0.088	0.022	80	452	100	-10	-10	Error	0	-10	0	-10	2609	3324	0.000	-0.917	0	0	0
1	15	16	"hsa-miR-3667-3p"	"148062"	6810	8130	100	32	32	6	18	33	33	33	6	18	7	2	0	79	79	18	22	52	52	53	11	20	80	58	0	-0.037	-0.037	0.167	0.162	2.770	0.005	0.000	80	452	100	26	26	Error	-1	27	-1	27	2581	6287	-0.167	2.364	0	0	0
1	16	16	"hsa-miR-3664-5p"	"148206"	6990	8130	100	33	33	5	15	33	33	33	5	15	17	2	0	112	100	38	38	52	52	53	10	18	73	68	0	0.000	0.000	0.082	0.123	3.880	0.033	0.031	80	452	100	60	48	Error	0	60	0	48	2663	7976	0.000	4.700	0	0	0
1	17	16	"spike_control_v1_i"	"14257"	7170	8130	100	32	32	6	18	33	33	33	6	18	11	1	0	97	94	31	32	52	52	53	11	20	77	75	0	-0.022	-0.024	0.107	0.163	3.222	-0.016	0.004	80	440	100	44	41	Error	-1	45	-1	42	2575	7534	-0.167	3.727	0	0	0
1	18	16	"Empty"	"0"	7340	8130	100	32	33	5	15	33	33	33	6	18	13	0	0	51	51	11	21	52	52	53	12	22	15	1	0	1.000	0.000	0.471	0.515	2.763	0.039	0.004	80	441	100	-2	-1	0.000	-1	-1	0	-1	2625	4113	0.000	-0.167	0	0	0
1	19	16	""	"148496"	7520	8130	100	33	33	6	18	33	33	33	6	18	12	3	0	49	49	9	18	53	53	53	11	20	6	1	0	0.000	0.000	0.404	0.445	3.331	0.027	0.002	80	480	100	-4	-4	Error	0	-4	0	-4	2661	3912	0.000	-0.364	0	0	0
1	20	16	""	"148322"	7720	8140	100	34	34	6	17	33	33	33	5	15	22	6	0	561	547	77	14	53	53	54	11	20	100	100	0	0.002	0.002	0.010	0.008	2.340	0.002	0.008	80	449	100	509	495	-8.989	1	508	1	494	2750	43785	0.200	44.818	0	0	0
1	21	16	""	"148560"	7890	8130	100	33	33	6	18	34	34	34	5	14	13	0	0	110	108	33	30	53	53	54	13	24	85	80	0	-0.018	-0.018	0.074	0.082	3.044	0.008	0.002	80	440	100	56	54	Error	-1	57	-1	55	2650	8600	-0.200	4.154	0	0	0
1	22	16	""	"148185"	8070	8130	100	33	33	5	15	34	34	34	5	14	11	1	0	185	168	54	32	53	53	54	12	22	93	90	0	-0.008	-0.009	0.043	0.049	3.271	0.000	0.000	80	484	100	131	114	Error	-1	132	-1	115	2640	13413	-0.200	9.500	0	0	0
1	1	17	""	"148230"	4290	8320	100	32	32	6	18	32	32	32	6	18	13	6	0	528	464	171	36	53	53	54	12	22	93	93	0	0.000	0.000	0.012	0.016	4.890	0.001	0.002	80	484	100	475	411	Error	0	475	0	411	2598	37086	0.000	34.167	0	0	0
1	2	17	""	"148444"	4480	8310	100	33	33	7	21	32	32	32	6	18	20	3	0	1934	1764	1536	87	54	54	55	13	23	67	66	0	0.001	0.001	0.007	0.017	19.132	0.000	0.001	80	452	100	1881	1711	Error	1	1880	1	1710	2627	141122	0.167	131.462	0	0	0
1	3	17	""	"148164"	4660	8320	100	31	32	6	18	33	33	33	6	18	13	0	0	90	87	26	29	53	53	54	13	24	71	61	0	-0.054	-0.029	0.167	0.191	2.888	0.028	0.010	80	430	100	35	33	Error	-2	37	-1	34	2539	6923	-0.167	2.538	0	0	0
1	4	17	""	"148232"	4830	8310	100	32	32	7	21	33	33	32	6	18	13	5	0	42	42	10	23	53	53	53	11	20	2	0	0	0.091	0.091	0.375	0.460	3.283	0.105	0.030	80	430	100	-12	-12	-3.459	-1	-11	-1	-11	2589	3344	0.000	-1.000	0	0	0
1	5	17	""	"148350"	5010	8310	100	33	32	6	18	33	33	33	6	18	11	1	0	65	65	14	21	53	53	53	11	20	50	20	0	0.000	-0.083	0.403	0.386	2.976	0.117	0.046	80	442	100	12	11	Error	0	12	-1	12	2595	5198	-0.167	1.091	0	0	0
1	6	17	""	"148090"	5190	8320	100	32	32	6	18	33	33	33	6	18	12	3	0	98	96	26	27	53	53	53	11	20	85	78	0	-0.022	-0.023	0.105	0.122	3.525	0.032	0.015	80	432	100	44	42	Error	-1	45	-1	43	2592	7688	-0.167	3.909	0	0	0
1	7	17	""	"148142"	5370	8310	100	33	33	6	18	33	33	33	6	18	10	2	0	44	46	11	23	53	53	53	10	18	6	1	0	0.000	0.000	0.429	0.416	2.176	0.111	0.023	80	430	100	-9	-7	Error	0	-9	0	-7	2626	3648	0.000	-0.700	0	0	0
1	8	17	""	"148022"	5550	8310	100	33	32	6	18	32	32	32	6	18	15	3	0	51	49	10	20	54	54	54	11	20	3	0	0	-0.333	0.000	0.683	0.806	2.992	0.116	0.015	80	450	100	-2	-5	Error	1	-3	0	-5	2593	3910	0.000	-0.455	0	0	0
1	9	17	""	"148505"	5730	8310	100	33	32	6	18	32	32	32	6	18	20	2	0	40	40	9	22	52	52	54	11	20	1	0	0	-0.083	0.000	0.375	0.379	2.429	0.153	0.059	80	442	100	-11	-12	Error	1	-12	0	-12	2598	3222	0.000	-1.273	0	0	0
1	10	17	""	"148152"	5910	8320	100	32	33	6	18	32	32	32	6	18	16	3	0	388	357	114	31	53	53	54	12	22	96	95	0	0.000	0.003	0.019	0.015	2.392	0.001	0.000	80	442	100	335	305	Error	0	335	1	304	2608	28530	0.167	25.250	0	0	0
1	11	17	""	"148161"	6090	8310	100	33	32	6	18	32	32	33	6	18	13	2	0	40	41	8	19	53	53	53	11	20	0	0	0	-0.077	0.000	0.317	0.319	3.208	0.093	0.020	80	450	100	-12	-12	Error	1	-13	0	-12	2597	3241	-0.167	-1.091	0	0	0
1	12	17	""	"148513"	6270	8310	100	33	32	6	18	33	33	33	6	18	7	0	0	39	40	8	20	53	53	54	11	20	1	0	0	0.000	0.077	0.353	0.346	3.408	0.086	0.017	80	451	100	-14	-14	Error	0	-14	-1	-13	2594	3163	-0.167	-1.273	0	0	0
1	13	17	""	"148469"	6450	8320	100	34	33	6	18	33	33	33	6	18	10	1	0	37	38	6	15	52	52	53	12	22	0	0	0	-0.067	0.000	0.298	0.283	2.610	0.079	0.013	80	452	100	-14	-14	Error	1	-15	0	-14	2666	3064	0.000	-1.250	0	0	0
1	14	17	""	"148203"	6630	8320	100	33	33	6	18	33	33	33	6	18	8	0	0	50	50	11	22	52	52	53	10	18	10	2	0	0.000	0.000	0.613	0.669	3.240	0.097	0.016	80	462	100	-2	-2	Error	0	-2	0	-2	2627	4011	0.000	-0.300	0	0	0
1	15	17	""	"148477"	6820	8320	100	32	32	6	18	33	33	33	6	18	8	1	0	138	123	45	36	52	52	53	10	18	83	80	0	-0.012	-0.014	0.064	0.066	3.327	0.006	0.002	80	450	100	85	70	Error	-1	86	-1	71	2584	9824	-0.167	7.000	0	0	0
1	16	17	""	"148572"	6990	8320	100	33	33	6	18	32	32	33	6	18	18	2	0	374	345	109	31	53	53	53	10	18	92	92	0	0.003	0.003	0.017	0.017	3.237	0.001	0.001	80	450	100	322	293	-8.326	1	321	1	292	2667	27569	0.000	29.200	0	0	0
1	17	17	""	"148333"	7180	8320	100	33	33	6	18	33	33	33	5	15	17	7	0	564	489	196	40	52	52	54	21	38	92	92	0	0.000	0.000	0.010	0.012	4.105	0.001	0.001	80	462	100	512	437	Error	0	512	0	437	2656	39082	0.000	20.714	0	0	0
1	18	17	""	"148391"	7360	8320	100	34	33	5	15	33	33	33	6	18	10	1	0	4066	3540	1364	38	52	52	53	22	41	96	95	0	0.000	0.000	0.001	0.001	6.037	0.000	0.001	80	441	100	4015	3488	Error	1	4014	0	3488	2663	283169	0.000	158.500	0	0	0
1	19	17	""	"148450"	7530	8330	100	33	33	6	18	33	33	33	6	18	8	3	0	73	72	18	25	53	53	53	10	18	66	50	0	0.000	0.000	0.226	0.250	3.608	-0.002	0.000	80	427	100	20	19	Error	0	20	0	19	2670	5738	0.000	1.900	0	0	0
1	20	17	"hsa-miR-381-3p"	"148306"	7710	8320	100	33	33	5	15	33	33	33	5	15	13	2	0	72	74	18	24	53	53	54	10	18	75	43	0	0.000	0.000	0.160	0.184	3.114	0.020	0.003	80	432	100	19	21	Error	0	19	0	21	2641	5891	0.000	2.000	0	0	0
1	21	17	""	"148122"	7890	8320	100	33	33	5	15	34	34	34	5	14	12	2	0	791	663	295	44	54	54	54	10	18	90	86	0	-0.001	-0.002	0.007	0.011	6.390	0.000	0.000	80	462	100	736	608	Error	-1	737	-1	609	2658	53064	-0.200	60.900	0	0	0
1	22	17	""	"148150"	8080	8320	100	33	34	5	14	34	34	34	6	17	13	0	0	135	142	52	36	53	53	54	10	18	91	91	0	-0.012	0.000	0.046	0.047	3.330	0.003	0.001	80	494	100	81	89	Error	-1	82	0	89	2702	11338	0.000	8.800	0	0	0
1	1	18	""	"148120"	4290	8500	100	32	33	7	21	32	32	32	6	18	20	5	0	40	40	7	17	53	53	54	12	22	0	0	0	0.000	-0.077	0.269	0.254	2.982	0.132	0.046	80	482	100	-13	-12	Error	0	-13	1	-13	2618	3161	0.167	-1.167	0	0	0
1	2	18	"hsa-miR-383-5p"	"146024"	4470	8500	100	33	32	7	21	33	33	33	7	21	11	1	0	65	66	17	25	54	54	55	14	25	45	16	0	0.000	-0.083	0.286	0.295	3.454	0.118	0.047	80	460	100	11	11	Error	0	11	-1	12	2591	5280	-0.143	0.786	0	0	0
1	3	18	""	"42659"	4650	8500	100	32	33	6	18	32	32	33	6	18	22	1	0	991	867	402	46	53	53	54	14	25	87	85	0	0.000	0.001	0.007	0.012	8.061	0.001	0.003	80	450	100	938	815	Error	0	938	1	814	2604	69374	0.000	58.071	0	0	0
1	4	18	""	"17287"	4830	8500	100	33	33	7	21	32	32	32	6	18	21	2	0	42	42	9	21	53	53	53	11	20	0	0	0	-0.091	-0.091	0.429	0.438	2.808	0.076	0.009	80	460	100	-10	-10	Error	1	-11	1	-11	2602	3327	0.167	-1.000	0	0	0
1	5	18	"Empty"	"0"	5010	8500	100	30	31	7	22	32	32	32	6	18	18	1	0	50	50	10	20	54	54	54	11	20	6	0	0	0.500	0.250	0.500	0.540	2.737	0.181	0.053	80	470	100	-6	-5	-1.000	-2	-4	-1	-4	2506	3980	-0.167	-0.364	0	0	0
1	6	18	""	"11234"	5200	8500	100	33	32	6	18	32	32	32	6	18	17	0	0	73	71	17	23	54	54	54	11	20	67	40	0	0.053	0.000	0.185	0.178	3.525	0.023	0.002	80	449	100	20	17	-4.248	1	19	0	17	2589	5691	0.000	1.545	0	0	0
1	7	18	"hsa-miR-802"	"30442"	5370	8500	100	33	33	6	18	32	32	32	6	18	15	1	0	42	43	7	16	54	54	54	11	20	0	0	0	-0.083	-0.091	0.500	0.492	2.840	0.148	0.030	80	448	100	-11	-10	Error	1	-12	1	-11	2613	3441	0.167	-1.000	0	0	0
1	8	18	"hsa-miR-4428"	"168574"	5550	8510	100	34	33	6	18	32	32	32	6	18	18	1	0	246	221	78	35	54	54	55	11	20	90	88	0	0.010	0.006	0.027	0.027	3.722	0.004	0.003	80	460	100	194	168	-6.585	2	192	1	167	2645	17664	0.167	15.091	0	0	0
1	9	18	"hsa-miR-5590-5p"	"168970"	5730	8500	100	33	33	6	18	33	33	33	6	18	17	1	0	41	41	7	17	52	52	54	11	20	0	0	0	0.000	0.000	0.458	0.419	2.764	0.146	0.037	80	460	100	-11	-11	Error	0	-11	0	-11	2653	3287	0.000	-1.182	0	0	0
1	10	18	"hsa-miR-5692a"	"168938"	5910	8500	100	32	33	6	18	33	33	33	6	18	16	1	0	38	38	8	21	52	52	52	11	21	0	0	0	0.071	0.000	0.353	0.335	2.508	0.080	0.014	80	450	100	-15	-14	-3.807	-1	-14	0	-14	2634	3066	0.000	-1.273	0	0	0
1	11	18	"hsa-miR-4729"	"168825"	6090	8510	100	33	32	6	18	33	33	33	6	18	13	1	0	250	228	82	35	52	52	53	11	20	88	87	0	0.000	-0.006	0.030	0.032	3.458	0.000	0.000	80	470	100	198	175	Error	0	198	-1	176	2585	18247	-0.167	15.909	0	0	0
1	12	18	"hsa-miR-4475"	"168640"	6280	8510	100	32	33	6	18	33	33	33	6	18	12	1	0	287	270	72	26	52	52	53	11	20	95	95	0	-0.004	0.000	0.024	0.023	2.883	0.000	0.000	80	471	100	234	218	Error	-1	235	0	218	2607	21583	0.000	19.727	0	0	0
1	13	18	"hsa-miR-4535"	"168874"	6460	8510	100	32	32	6	18	33	33	33	6	18	11	3	0	49	49	9	18	52	52	53	11	20	5	0	0	0.333	0.333	0.725	0.695	3.067	0.037	0.003	80	452	100	-4	-4	-1.585	-1	-3	-1	-3	2578	3900	-0.167	-0.364	0	0	0
1	14	18	"hsa-miR-5002-3p"	"168656"	6640	8510	100	31	32	6	18	33	33	33	6	18	12	2	0	234	218	67	30	52	52	52	10	19	95	93	0	-0.011	-0.006	0.031	0.026	2.169	0.004	0.004	80	440	100	180	165	Error	-2	182	-1	166	2586	17453	-0.167	16.600	0	0	0
1	15	18	""	"168838"	6810	8510	100	34	33	6	18	33	33	33	6	18	10	1	0	120	116	34	29	51	51	52	11	21	92	88	0	0.014	0.000	0.068	0.067	2.626	0.013	0.006	80	450	100	70	65	-6.109	1	69	0	65	2664	9302	0.000	5.818	0	0	0
1	16	18	"hsa-miR-4754"	"168861"	7000	8510	100	32	32	5	15	33	33	33	6	18	15	0	0	170	150	61	40	53	53	53	11	20	82	82	0	-0.009	-0.010	0.072	0.072	3.303	-0.007	0.004	80	462	100	116	96	Error	-1	117	-1	97	2592	11981	-0.167	8.818	0	0	0
1	17	18	"hsa-miR-4999-3p"	"168667"	7180	8510	100	33	33	5	15	33	33	33	6	18	10	0	0	50	50	11	22	53	53	54	11	20	7	2	0	0.000	0.000	0.667	0.721	3.464	0.028	0.002	80	453	100	-3	-3	Error	0	-3	0	-3	2633	4003	0.000	-0.364	0	0	0
1	18	18	"hsa-miR-4735-5p"	"168910"	7360	8510	100	33	33	5	15	34	34	33	6	18	7	0	0	83	84	24	28	52	52	52	10	19	78	65	0	-0.032	-0.031	0.127	0.136	4.660	0.020	0.005	80	440	100	30	31	Error	-1	31	-1	32	2645	6699	0.000	3.200	0	0	0
1	19	18	"hsa-miR-5683"	"168664"	7530	8500	100	33	33	5	15	34	34	34	6	17	7	0	0	42	42	8	19	52	52	53	11	20	1	0	0	0.100	0.100	0.600	0.448	2.983	0.022	0.001	80	434	100	-11	-11	-3.322	-1	-10	-1	-10	2624	3386	-0.167	-1.000	0	0	0
1	20	18	""	"168712"	7710	8500	100	33	33	6	18	34	34	34	5	14	11	2	0	44	45	10	22	53	53	53	10	18	5	0	0	0.111	0.125	0.420	0.323	2.830	0.062	0.006	80	458	100	-10	-9	-3.170	-1	-9	-1	-8	2648	3614	-0.200	-0.800	0	0	0
1	21	18	"hsa-miR-4772-5p"	"168766"	7890	8510	100	34	33	5	15	34	34	34	5	14	12	0	0	49	52	11	21	53	53	54	11	20	13	6	0	0.000	1.000	0.406	0.509	2.525	0.013	0.001	80	471	100	-4	-2	Error	0	-4	-1	-1	2670	4161	-0.200	-0.182	0	0	0
1	22	18	"hsa-miR-5088-5p"	"168569"	8080	8510	100	33	33	5	15	34	34	34	5	14	13	0	0	123	115	38	33	52	52	53	10	18	86	81	0	-0.014	-0.016	0.061	0.068	2.428	-0.007	0.002	80	503	100	70	62	Error	-1	71	-1	63	2647	9178	-0.200	6.200	0	0	0
1	1	19	""	"168608"	4290	8700	100	33	33	6	18	32	32	32	6	18	18	3	0	125	127	56	44	53	53	53	12	22	85	82	0	0.014	0.014	0.081	0.082	3.917	-0.005	0.001	80	492	100	73	75	-6.170	1	72	1	74	2622	10177	0.167	6.167	0	0	0
1	2	19	"hsa-miR-3689d"	"168883"	4470	8700	100	31	32	6	18	32	32	32	6	18	16	1	0	40	40	9	22	54	54	54	12	22	1	0	0	0.071	0.000	0.286	0.297	2.423	0.106	0.024	80	460	100	-15	-14	-3.807	-1	-14	0	-14	2553	3209	0.000	-1.167	0	0	0
1	3	19	"hsa-miR-5693"	"168669"	4650	8700	100	33	32	6	18	32	32	32	6	18	15	2	0	49	50	9	18	52	52	54	12	22	6	0	0	-0.333	0.000	0.604	0.744	3.069	0.186	0.065	80	460	100	-2	-2	Error	1	-3	0	-2	2591	3981	0.000	-0.333	0	0	0
1	4	19	"hsa-miR-4785"	"168791"	4830	8700	100	31	32	6	18	32	32	32	6	18	12	1	0	42	43	11	25	52	52	54	11	20	3	1	0	0.100	0.000	0.375	0.443	2.873	0.101	0.019	80	460	100	-11	-9	-3.322	-1	-10	0	-9	2525	3411	0.000	-1.000	0	0	0
1	5	19	"hsa-miR-4761-3p"	"168804"	5010	8700	100	31	32	7	21	32	32	32	6	18	15	3	0	43	43	8	18	53	53	53	11	20	1	0	0	0.100	0.000	0.408	0.403	3.502	0.120	0.020	80	460	100	-11	-10	-3.322	-1	-10	0	-10	2541	3416	0.000	-0.909	0	0	0
1	6	19	"hsa-miR-3529-3p"	"169368"	5190	8700	100	33	32	6	18	32	32	33	6	18	17	3	0	231	216	74	34	52	52	53	11	20	93	92	0	0.006	0.000	0.033	0.031	2.854	0.005	0.004	80	461	100	180	164	-7.484	1	179	0	164	2595	17315	-0.167	14.818	0	0	0
1	7	19	"hsa-miR-4665-5p"	"169178"	5370	8700	100	33	33	7	21	32	32	32	6	18	22	3	0	39	40	8	20	54	54	54	12	22	0	0	0	-0.067	-0.071	0.308	0.337	3.176	0.108	0.021	80	469	100	-14	-13	Error	1	-15	1	-14	2623	3201	0.167	-1.167	0	0	0
1	8	19	"hsa-miR-4748"	"169221"	5550	8700	100	33	33	6	18	32	32	32	6	18	15	0	0	674	570	379	66	54	54	54	11	20	81	76	0	0.002	0.002	0.009	0.018	7.131	0.001	0.003	80	452	100	621	517	-9.276	1	620	1	516	2608	45621	0.167	46.909	0	0	0
1	9	19	"hsa-miR-345-3p"	"169076"	5730	8700	100	31	32	6	18	33	33	32	6	18	11	1	0	183	165	58	35	53	53	54	11	20	88	86	0	-0.015	-0.009	0.037	0.054	4.267	0.002	0.000	80	460	100	128	111	Error	-2	130	-1	112	2546	13168	0.000	10.091	0	0	0
1	10	19	"hsa-miR-5195-3p"	"169346"	5910	8700	100	33	32	6	18	33	33	33	6	18	7	2	0	49	49	9	18	53	53	53	11	20	3	0	0	0.000	0.250	0.571	0.682	2.970	0.163	0.037	80	460	100	-4	-5	Error	0	-4	-1	-4	2581	3926	-0.167	-0.364	0	0	0
1	11	19	"hsa-miR-4726-5p"	"169031"	6090	8700	100	35	35	8	22	33	33	33	6	18	23	7	0	4788	3570	1952	54	53	53	54	11	20	91	90	0	0.000	0.001	0.001	0.002	8.142	0.001	0.025	80	460	100	4737	3519	Error	2	4735	2	3517	2774	285576	0.333	319.636	0	0	0
1	12	19	"hsa-miR-4474-3p"	"169276"	6270	8700	100	33	33	5	15	33	33	33	6	18	11	1	0	45	46	9	19	53	53	54	11	20	3	1	0	0.000	0.000	0.429	0.455	3.351	0.132	0.033	80	452	100	-8	-7	Error	0	-8	0	-7	2617	3668	0.000	-0.727	0	0	0
1	13	19	"hsa-miR-4472"	"169170"	6450	8700	100	33	33	5	15	33	33	33	6	18	12	1	0	3682	3147	2163	68	52	52	52	10	19	87	83	0	0.000	0.000	0.002	0.005	13.969	0.000	0.002	80	452	100	3630	3095	Error	0	3630	0	3095	2648	251726	0.000	309.500	0	0	0
1	14	19	"hsa-miR-5580-3p"	"169168"	6630	8700	100	33	33	5	15	33	33	33	6	18	10	0	0	65	65	14	21	52	52	52	12	23	50	25	0	0.000	0.000	0.423	0.331	2.833	0.027	0.003	80	452	100	13	13	Error	0	13	0	13	2622	5169	0.000	1.083	0	0	0
1	15	19	"hsa-miR-4699-5p"	"169335"	6810	8700	100	32	32	6	18	33	33	33	6	18	12	0	0	257	234	78	33	52	52	53	13	24	91	91	0	-0.005	-0.005	0.025	0.030	3.797	-0.003	0.002	80	452	100	204	181	Error	-1	205	-1	182	2569	18748	-0.167	13.923	0	0	0
1	16	19	"hsa-miR-4462"	"169043"	6990	8700	100	33	33	5	15	33	33	33	6	18	10	0	0	486	440	150	34	53	53	53	10	18	96	96	0	0.000	0.000	0.011	0.013	5.187	-0.001	0.001	80	440	100	433	387	Error	0	433	0	387	2610	35209	0.000	38.700	0	0	0
1	17	19	"hsa-miR-5006-3p"	"169136"	7160	8700	100	33	33	6	18	33	33	33	6	18	16	1	0	301	260	107	41	54	54	55	11	20	86	85	0	0.000	0.000	0.024	0.027	4.543	0.001	0.001	80	451	100	247	206	Error	0	247	0	206	2652	20766	0.000	18.636	0	0	0
1	18	19	"hsa-miR-3682-5p"	"169243"	7350	8700	100	33	33	5	15	33	33	33	6	18	6	0	0	259	237	76	32	52	52	54	13	24	93	93	0	0.000	0.000	0.025	0.028	2.567	-0.006	0.009	80	462	100	207	185	Error	0	207	0	185	2603	18998	0.000	14.077	0	0	0
1	19	19	"hsa-miR-4640-3p"	"169205"	7530	8710	100	35	34	5	14	33	33	33	6	18	12	1	0	766	745	115	15	53	53	54	12	22	100	100	0	0.003	0.001	0.007	0.006	1.878	0.001	0.002	80	458	100	715	693	-8.478	2	713	1	692	2696	59605	0.167	57.583	0	0	0
1	20	19	"hsa-miR-548ai/hsa-miR-570-5p"	"169078"	7710	8710	100	33	33	6	18	34	34	33	5	15	15	3	0	38	38	7	18	52	52	53	10	18	0	0	0	0.071	0.071	0.294	0.365	2.783	-0.033	0.003	80	468	100	-15	-15	-3.807	-1	-14	-1	-14	2660	3060	0.000	-1.500	0	0	0
1	21	19	"hsa-miR-4764-3p"	"169130"	7900	8710	100	33	33	5	15	34	34	34	5	14	12	1	0	491	480	89	18	53	53	53	10	18	100	100	0	-0.002	-0.002	0.009	0.009	2.262	-0.001	0.001	80	449	100	437	426	Error	-1	438	-1	427	2665	38405	-0.200	42.700	0	0	0
1	22	19	"hsa-miR-4417"	"169358"	8070	8710	100	35	34	5	14	34	34	34	5	14	10	0	0	63	62	15	24	53	53	53	10	18	47	22	0	0.100	0.000	0.333	0.315	3.109	-0.009	0.000	80	471	100	11	9	-3.322	1	10	0	9	2719	4984	0.000	0.900	0	0	0
1	1	20	"Hy3"	"13138"	4290	8890	100	33	32	6	18	32	32	32	6	18	17	3	0	834	933	717	76	53	53	54	12	22	85	82	0	0.001	0.000	0.008	0.013	8.983	0.000	0.001	80	516	100	782	880	-9.609	1	781	0	880	2597	74601	0.000	73.250	0	0	0
1	2	20	"hsa-miR-4525"	"169278"	4480	8890	100	32	32	6	18	32	32	32	6	18	15	1	0	39	41	8	19	52	52	53	11	20	0	0	0	0.000	0.000	0.406	0.392	2.683	0.101	0.018	80	484	100	-13	-11	Error	0	-13	0	-11	2588	3242	0.000	-1.091	0	0	0
1	3	20	"hsa-miR-4451"	"169167"	4660	8890	100	31	32	6	18	32	32	32	6	18	8	1	0	162	144	51	35	53	53	54	11	20	87	86	0	-0.009	0.000	0.045	0.048	3.051	-0.003	0.000	80	462	100	108	91	Error	-1	109	0	91	2527	11484	0.000	8.182	0	0	0
1	4	20	"hsa-miR-4786-5p"	"169086"	4830	8890	100	33	32	6	18	32	32	32	6	18	8	1	0	128	119	37	31	52	52	53	11	20	86	83	0	0.013	0.000	0.061	0.063	3.082	0.003	0.000	80	462	100	77	67	-6.248	1	76	0	67	2557	9527	0.000	6.000	0	0	0
1	5	20	""	"168937"	5010	8890	100	32	32	6	18	32	32	33	6	18	13	1	0	48	48	11	22	52	52	53	12	22	10	1	0	0.000	0.000	0.633	0.570	2.823	0.130	0.024	80	474	100	-4	-4	Error	0	-4	0	-4	2558	3861	-0.167	-0.417	0	0	0
1	6	20	""	"168555"	5190	8890	100	32	33	7	21	33	33	33	6	18	17	3	0	745	697	252	36	53	53	54	15	27	96	96	0	-0.001	0.000	0.010	0.009	3.258	0.001	0.003	80	484	100	691	644	Error	-1	692	0	644	2620	55723	0.000	42.867	0	0	0
1	7	20	""	"168688"	5380	8900	100	33	33	7	21	33	33	32	6	18	15	2	0	2938	2888	303	10	54	54	55	14	25	100	100	0	0.000	0.000	0.002	0.002	2.046	0.000	0.003	80	481	100	2884	2834	Error	0	2884	0	2834	2636	231006	0.167	202.357	0	0	0
1	8	20	""	"169250"	5550	8890	100	34	33	6	18	33	33	32	6	18	16	1	0	645	584	173	29	53	53	53	11	20	100	96	0	0.002	0.000	0.006	0.008	3.457	0.000	0.000	80	462	100	593	531	-9.209	1	592	0	531	2611	46705	0.167	48.273	0	0	0
1	9	20	"hsa-miR-5096"	"169398"	5730	8890	100	33	33	6	18	33	33	33	6	18	16	2	0	55	55	12	21	52	52	53	11	20	27	7	0	0.000	0.000	0.412	0.497	3.116	0.235	0.077	80	474	100	3	3	Error	0	3	0	3	2612	4429	0.000	0.182	0	0	0
1	10	20	"hsa-miR-4427"	"169386"	5910	8890	100	31	32	6	18	32	32	33	6	18	12	1	0	69	68	15	22	52	52	53	11	20	57	32	0	-0.059	0.000	0.293	0.313	3.338	0.057	0.012	80	474	100	16	16	Error	-1	17	0	16	2563	5424	-0.167	1.364	0	0	0
1	11	20	""	"168607"	6090	8900	100	33	33	6	18	33	33	33	6	18	10	3	0	2065	2002	242	12	53	53	53	11	20	100	100	0	0.000	0.000	0.002	0.002	2.245	0.000	0.000	80	482	100	2012	1949	Error	0	2012	0	1949	2613	160168	0.000	177.182	0	0	0
1	12	20	"Empty"	"0"	6270	8890	100	33	33	6	18	33	33	33	6	18	12	0	0	49	51	13	25	53	53	52	10	19	13	2	0	0.000	0.000	0.440	0.434	3.661	0.043	0.003	80	474	100	-4	-2	Error	0	-4	0	-2	2621	4052	0.000	-0.100	0	0	0
1	13	20	""	"168813"	6450	8890	100	33	32	6	18	32	32	33	6	18	13	0	0	45	45	8	17	52	52	52	10	19	1	0	0	-0.143	0.000	0.500	0.545	3.342	0.178	0.045	80	474	100	-6	-7	Error	1	-7	0	-7	2591	3585	-0.167	-0.700	0	0	0
1	14	20	"Empty"	"0"	6630	8890	100	32	33	6	18	32	32	33	6	18	18	3	0	54	52	11	21	51	51	52	12	23	11	1	0	0.000	1.000	0.722	0.647	3.921	0.078	0.010	80	474	100	3	2	Error	0	3	1	1	2613	4184	0.000	0.000	0	0	0
1	15	20	"Empty"	"0"	6810	8890	100	34	33	5	15	33	33	33	6	18	12	0	0	52	54	11	20	51	51	52	10	19	21	5	0	1.000	0.000	0.429	0.466	3.254	0.111	0.019	80	474	100	2	3	0.000	1	1	0	3	2631	4285	0.000	0.200	0	0	0
1	16	20	"Empty"	"0"	6990	8890	100	33	32	5	15	33	33	33	5	15	13	1	0	54	53	9	16	53	53	54	10	18	8	0	0	0.000	100000.000	0.615	0.746	3.257	0.008	0.000	80	474	100	1	-1	Error	0	1	-1	0	2561	4221	-0.200	-0.100	0	0	0
1	17	20	"Empty"	"0"	7170	8890	100	33	33	5	15	33	33	33	5	15	8	0	0	50	52	13	25	53	53	53	10	18	10	2	0	0.000	0.000	0.750	0.596	3.478	0.019	0.001	80	474	100	-3	-1	Error	0	-3	0	-1	2614	4161	0.000	-0.100	0	0	0
1	18	20	"Empty"	"0"	7350	8890	100	33	33	5	15	33	33	33	5	15	17	1	0	52	52	11	21	53	53	53	11	20	12	3	0	0.000	0.000	0.455	0.525	3.445	0.102	0.021	80	474	100	-1	-1	Error	0	-1	0	-1	2670	4168	0.000	-0.091	0	0	0
1	19	20	"Empty"	"0"	7530	8890	100	34	34	5	14	33	33	33	5	15	16	1	0	53	53	10	18	52	52	53	10	18	15	1	0	1.000	1.000	0.528	0.591	3.150	-0.004	0.000	80	464	100	2	2	0.000	1	1	1	1	2711	4204	0.200	0.000	0	0	0
1	20	20	"Empty"	"0"	7710	8890	100	33	33	6	18	34	34	34	5	14	11	1	0	53	53	10	18	51	51	53	11	20	15	2	0	-0.500	-0.500	0.500	0.535	2.964	0.016	0.001	80	464	100	1	1	Error	-1	2	-1	2	2628	4228	-0.200	0.000	0	0	0
1	21	20	"Hy3"	"13138"	7890	8890	100	33	33	5	15	34	34	34	5	14	11	2	0	969	1032	780	75	53	53	53	10	18	82	81	0	-0.001	-0.001	0.005	0.010	13.288	0.000	0.000	80	474	100	915	978	Error	-1	916	-1	979	2658	82539	-0.200	97.900	0	0	0
1	22	20	"Hy3"	"13138"	8080	8890	100	34	34	5	14	34	34	34	5	14	16	3	0	1106	1118	790	70	54	54	55	11	20	82	81	0	0.000	0.000	0.007	0.009	10.146	0.001	0.004	80	506	100	1052	1064	Error	0	1052	0	1064	2737	89405	0.000	96.636	0	0	0
2	1	1	"Hy3"	"13138"	8760	5300	100	32	32	6	18	34	34	34	5	14	6	2	0	866	892	782	87	55	55	56	10	17	78	70	0	-0.002	-0.002	0.005	0.016	16.867	-0.001	0.012	80	496	100	809	835	Error	-2	811	-2	837	2550	71364	-0.400	83.600	0	0	0
2	2	1	"hsa-miR-10a-3p"	"28019"	8940	5300	100	34	34	5	14	35	35	35	5	14	8	0	0	311	276	112	40	56	56	57	12	21	88	87	0	-0.004	-0.005	0.014	0.020	3.921	-0.003	0.004	80	474	100	254	219	Error	-1	255	-1	220	2683	22113	-0.200	18.250	0	0	0
2	3	1	"hsa-miR-30e-5p"	"28191"	9120	5290	100	35	35	6	17	35	35	35	5	14	16	2	0	3165	2522	1282	50	56	56	56	11	19	88	87	0	0.000	0.000	0.003	0.007	12.885	0.000	0.000	80	490	100	3109	2466	Error	0	3109	0	2466	2775	201742	0.000	224.182	0	0	0
2	4	1	""	"42938"	9300	5300	100	34	34	5	14	35	35	35	5	14	10	1	0	107	96	35	36	54	54	55	10	18	71	63	0	-0.019	-0.024	0.074	0.120	4.286	0.002	0.000	80	474	100	52	41	Error	-1	53	-1	42	2744	7716	-0.200	4.100	0	0	0
2	5	1	"hsa-miR-514a-3p"	"42959"	9480	5300	100	33	34	5	14	35	35	35	5	14	15	0	0	55	56	12	21	55	55	56	12	21	13	3	0	100000.000	-1.000	0.500	0.542	2.838	0.035	0.004	80	474	100	-2	0	16.610	-2	0	-1	1	2715	4480	-0.200	0.000	0	0	0
2	6	1	""	"17411"	9660	5300	100	37	36	5	13	35	35	35	5	14	21	5	0	238	208	87	41	55	55	56	12	21	85	83	0	0.011	0.007	0.029	0.035	3.215	0.004	0.004	80	484	100	185	154	-6.516	2	183	1	153	2917	16664	0.200	12.667	0	0	0
2	7	1	""	"42678"	9840	5290	100	36	36	5	13	35	35	35	5	14	21	5	0	46	45	8	17	57	57	57	10	17	1	1	0	-0.091	-0.083	0.239	0.295	2.764	-0.017	0.001	80	482	100	-10	-11	Error	1	-11	1	-12	2897	3620	0.200	-1.200	0	0	0
2	8	1	"hsa-miR-548l"	"46415"	10020	5290	100	34	34	5	14	36	36	36	5	13	7	0	0	49	49	9	18	57	57	57	10	17	5	0	0	0.250	0.250	0.500	0.580	2.880	0.046	0.005	80	482	100	-10	-10	-2.000	-2	-8	-2	-8	2749	3928	-0.400	-0.800	0	0	0
2	9	1	""	"42877"	10200	5290	100	34	35	5	14	36	36	36	5	13	13	1	0	69	69	17	24	56	56	57	11	19	55	32	0	-0.154	-0.077	0.200	0.260	4.125	0.008	0.000	80	490	100	11	12	Error	-2	13	-1	13	2769	5543	-0.200	1.091	0	0	0
2	10	1	""	"42770"	10380	5300	100	35	35	5	14	36	36	36	5	13	11	1	0	189	169	62	36	54	54	56	11	19	87	85	0	-0.007	-0.009	0.029	0.047	5.052	0.002	0.000	80	482	100	134	114	Error	-1	135	-1	115	2833	13528	-0.200	10.273	0	0	0
2	11	1	"hsa-miR-1268a/hsa-miR-1268b"	"46558"	10560	5290	100	36	36	5	13	36	36	36	5	13	12	1	0	52	53	11	20	55	55	56	11	19	11	2	0	0.000	0.000	0.667	0.620	2.404	0.144	0.059	80	496	100	-3	-2	Error	0	-3	0	-2	2863	4258	0.000	-0.273	0	0	0
2	12	1	"hsa-miR-548d-5p"	"42756"	10740	5290	100	37	36	5	13	36	36	36	5	13	20	0	0	59	58	12	20	56	56	56	10	17	23	6	0	0.333	0.000	0.667	0.624	2.975	0.068	0.012	80	491	100	4	2	-1.585	1	3	0	2	2895	4673	0.000	0.200	0	0	0
2	13	1	""	"42539"	10920	5300	100	37	37	6	16	37	37	37	5	13	23	5	0	18827	13000	8434	64	54	54	56	25	44	88	83	0	0.000	0.000	0.000	0.001	15.591	0.000	0.005	80	483	100	18773	12946	Error	0	18773	0	12946	2973	1040021	0.000	517.760	0	0	0
2	14	1	"kshv-miR-K12-9-3p"	"17419"	11100	5300	100	36	37	5	13	36	36	36	5	13	15	3	0	49	49	8	16	55	55	57	25	43	0	0	0	0.000	-0.167	0.500	0.519	3.195	-0.041	0.002	80	484	100	-6	-5	Error	0	-6	1	-6	2927	3949	0.200	-0.320	0	0	0
2	15	1	"hsa-miR-151a-5p"	"11260"	11280	5300	100	36	36	5	13	35	35	36	6	16	15	2	0	742	557	319	57	55	55	55	11	20	80	80	0	0.001	0.002	0.009	0.019	7.812	0.000	0.000	80	483	100	688	503	-9.424	1	687	1	502	2908	44530	0.000	45.636	0	0	0
2	16	1	""	"31388"	11460	5300	100	37	37	5	13	36	36	36	5	13	21	3	0	503	464	115	24	55	55	56	10	17	100	98	0	0.002	0.002	0.009	0.010	2.808	0.003	0.012	80	483	100	449	410	-8.807	1	448	1	409	2952	37082	0.200	40.800	0	0	0
2	17	1	""	"45985"	11640	5300	100	35	35	5	14	36	36	36	5	13	12	2	0	86	83	28	33	55	55	56	11	19	67	66	0	-0.032	-0.036	0.149	0.158	4.336	-0.011	0.002	80	482	100	30	27	Error	-1	31	-1	28	2805	6652	-0.200	2.455	0	0	0
2	18	1	""	"28346"	11820	5300	100	36	36	6	16	36	36	36	5	13	20	6	0	198	185	63	34	56	56	57	11	19	92	87	0	0.000	0.000	0.038	0.051	4.550	-0.002	0.001	80	483	100	142	129	Error	0	142	0	129	2897	14807	0.000	11.636	0	0	0
2	19	1	"hsa-miR-452-3p"	"42598"	12000	5300	100	36	37	6	16	36	36	36	5	13	23	2	0	172	210	137	65	55	55	55	10	18	81	81	0	0.000	0.006	0.042	0.044	4.932	0.003	0.003	80	471	100	117	156	Error	0	117	1	155	2927	16834	0.200	15.500	0	0	0
2	20	1	"hsa-miR-561-3p"	"31517"	12170	5290	100	34	35	6	17	36	36	36	5	13	11	1	0	44	46	9	19	54	54	55	10	18	6	0	0	0.200	0.125	0.450	0.479	2.391	0.049	0.007	80	478	100	-12	-9	-2.322	-2	-10	-1	-8	2771	3661	-0.200	-0.900	0	0	0
2	21	1	"hsa-miR-448"	"11113"	12350	5300	100	36	36	5	13	35	35	35	6	17	15	0	0	52	52	11	21	55	55	55	10	18	11	2	0	-0.333	-0.333	0.500	0.516	2.773	0.009	0.000	80	492	100	-2	-2	Error	1	-3	1	-3	2859	4174	0.167	-0.300	0	0	0
2	22	1	"Hy3"	"13138"	12540	5300	100	33	34	5	14	35	35	35	5	14	16	2	0	1532	1412	970	68	54	54	55	11	20	87	82	0	-0.001	-0.001	0.004	0.005	7.482	-0.001	0.018	80	516	100	1476	1357	Error	-2	1478	-1	1358	2749	112965	-0.200	123.364	0	0	0
2	1	2	"hsa-miR-499a-5p"	"14313"	8760	5480	100	33	33	6	18	34	34	34	5	14	16	1	0	44	44	9	20	55	55	56	10	17	0	0	0	0.091	0.091	0.431	0.440	2.345	-0.007	0.000	80	482	100	-12	-12	-3.459	-1	-11	-1	-11	2667	3502	-0.200	-1.200	0	0	0
2	2	2	"spike_control_v2_40"	"29001"	8940	5490	100	35	35	5	14	34	34	34	5	14	16	1	0	236	204	80	39	56	56	56	12	21	86	86	0	0.006	0.007	0.028	0.035	3.733	0.001	0.000	80	452	100	181	149	-7.492	1	180	1	148	2768	16335	0.200	12.333	0	0	0
2	3	2	"hsa-miR-95-3p"	"11181"	9120	5500	100	35	35	5	14	35	35	35	5	14	17	0	0	75	72	24	33	55	55	56	10	17	60	50	0	0.000	0.000	0.200	0.217	3.208	0.018	0.003	80	458	100	20	17	Error	0	20	0	17	2823	5739	0.000	1.600	0	0	0
2	4	2	""	"46510"	9300	5490	100	35	35	5	14	34	34	35	5	14	17	5	0	42	44	8	18	55	55	56	10	17	1	0	0	-0.077	-0.091	0.325	0.306	2.865	0.021	0.001	80	452	100	-12	-10	Error	1	-13	1	-11	2795	3483	0.000	-1.200	0	0	0
2	5	2	"kshv-miR-K12-2-5p"	"17470"	9480	5490	100	34	35	6	17	35	35	35	5	14	22	3	0	60	64	32	50	55	55	56	12	21	35	18	0	-0.200	0.000	0.333	0.359	2.871	-0.014	0.002	80	471	100	4	9	Error	-1	5	0	9	2792	5124	0.000	0.667	0	0	0
2	6	2	"hsa-miR-542-5p"	"42811"	9680	5500	100	37	36	6	16	35	35	35	5	14	15	2	0	78	75	18	24	55	55	60	66	110	0	0	0	0.087	0.050	0.185	0.228	2.900	0.017	0.054	80	448	100	25	21	-3.524	2	23	1	20	2854	6010	0.200	0.227	0	0	0
2	7	2	"hsa-miR-1302"	"46796"	9840	5490	100	35	35	6	17	35	35	35	5	14	20	7	0	47	49	9	18	55	55	60	67	111	0	0	0	0.000	0.000	0.563	0.653	3.777	0.015	0.047	80	435	100	-8	-6	Error	0	-8	0	-6	2799	3893	0.000	-0.164	0	0	0
2	8	2	"hsa-miR-616-5p"	"17289"	10020	5490	100	36	36	5	13	35	35	35	5	14	23	3	0	59	60	14	23	56	56	56	11	19	30	5	0	0.333	0.250	0.364	0.364	3.035	0.061	0.013	80	470	100	4	5	-1.585	1	3	1	4	2914	4791	0.200	0.364	0	0	0
2	9	2	""	"42588"	10210	5500	100	36	36	5	13	36	36	36	5	13	16	3	0	302	265	127	47	54	54	56	11	19	82	81	0	0.000	0.000	0.020	0.027	4.721	0.001	0.000	80	456	100	248	211	Error	0	248	0	211	2873	21175	0.000	19.000	0	0	0
2	10	2	""	"11208"	10380	5500	100	36	36	5	13	36	36	36	5	13	18	0	0	55	57	16	28	55	55	55	11	20	17	6	0	0.000	0.000	0.500	0.625	3.598	0.023	0.002	80	438	100	0	2	Error	0	0	0	2	2912	4583	0.000	0.182	0	0	0
2	11	2	""	"46620"	10560	5510	100	37	37	6	16	36	36	36	5	13	20	3	0	32260	23332	13905	59	56	56	57	10	17	92	92	0	0.000	0.000	0.000	0.000	17.271	0.000	0.000	80	483	100	32205	23277	Error	1	32204	1	23276	2943	1866580	0.200	2327.500	0	0	0
2	12	2	"hsa-miR-147a"	"10954"	10760	5500	100	37	37	5	13	36	36	36	5	13	20	5	0	198	175	78	44	57	57	57	10	17	81	78	0	0.007	0.008	0.033	0.046	5.598	0.006	0.006	80	466	100	142	119	-7.140	1	141	1	118	2956	14011	0.200	11.800	0	0	0
2	13	2	""	"11251"	10930	5500	100	37	37	5	13	36	36	36	5	13	17	0	0	617	526	227	43	55	55	56	10	17	88	87	0	0.002	0.002	0.009	0.013	4.790	0.001	0.001	80	449	100	563	472	-9.134	1	562	1	471	2946	42055	0.200	47.000	0	0	0
2	14	2	""	"11227"	11120	5500	100	36	36	5	13	36	36	36	6	16	13	0	0	67	67	16	23	55	55	56	10	17	51	31	0	0.000	0.000	0.333	0.366	2.912	-0.006	0.000	80	452	100	12	12	Error	0	12	0	12	2884	5345	0.000	1.100	0	0	0
2	15	2	"hsa-miR-2276-3p"	"46875"	11290	5500	100	36	36	6	16	36	36	36	5	13	15	5	0	42	43	8	18	55	55	55	10	18	1	0	0	0.000	0.000	0.467	0.437	2.462	0.031	0.002	80	439	100	-13	-12	Error	0	-13	0	-12	2853	3430	0.000	-1.200	0	0	0
2	16	2	"hsa-miR-218-5p"	"11018"	11470	5500	100	36	36	5	13	36	36	36	5	13	20	1	0	1127	981	508	51	54	54	55	11	20	86	86	0	0.000	0.000	0.004	0.006	6.363	-0.001	0.007	80	439	100	1073	927	Error	0	1073	0	927	2865	78519	0.000	84.182	0	0	0
2	17	2	"hsa-miR-363-3p"	"11077"	11640	5500	100	36	37	5	13	36	36	36	5	13	22	1	0	58	60	14	23	54	54	55	10	18	35	17	0	0.000	0.167	0.466	0.430	2.967	-0.044	0.006	80	426	100	4	7	Error	0	4	1	6	2941	4771	0.200	0.500	0	0	0
2	18	2	"hsa-miR-1252-5p"	"46924"	11810	5500	100	36	36	5	13	36	36	36	5	13	17	2	0	90	84	34	40	55	55	56	11	19	61	56	0	0.000	0.000	0.163	0.197	3.395	0.026	0.011	80	449	100	35	29	Error	0	35	0	29	2914	6705	0.000	2.545	0	0	0
2	19	2	""	"11205"	11990	5500	100	36	37	5	13	36	36	36	5	13	17	0	0	1230	1104	563	50	54	54	55	10	18	88	87	0	0.000	0.001	0.004	0.006	5.068	0.001	0.009	80	461	100	1176	1051	Error	0	1176	1	1050	2922	88310	0.200	104.900	0	0	0
2	20	2	"hsa-miR-520g-3p"	"46454"	12170	5500	100	37	37	6	16	36	36	36	5	13	23	7	0	56	56	13	23	54	54	55	10	18	16	6	0	0.500	0.500	0.500	0.632	4.175	0.018	0.001	80	458	100	3	3	-1.000	1	2	1	2	2989	4503	0.200	0.100	0	0	0
2	21	2	""	"17422"	12350	5500	100	36	36	5	13	35	35	35	5	14	16	1	0	320	272	124	45	55	55	55	11	20	85	83	0	0.004	0.005	0.017	0.028	4.754	0.002	0.002	80	448	100	266	218	-8.050	1	265	1	217	2841	21749	0.200	19.727	0	0	0
2	22	2	""	"17517"	12540	5490	100	36	36	5	13	35	35	35	5	14	16	2	0	120	118	28	23	54	54	54	11	20	93	93	0	0.015	0.016	0.056	0.059	2.905	0.021	0.017	80	494	100	67	65	-6.044	1	66	1	64	2890	9459	0.200	5.818	0	0	0
2	1	3	""	"46453"	8760	5680	100	34	34	5	14	33	33	33	5	15	17	0	0	147	129	54	41	55	55	56	11	19	77	73	0	0.011	0.014	0.059	0.069	3.434	0.001	0.000	80	492	100	93	75	-6.524	1	92	1	74	2703	10343	0.200	6.636	0	0	0
2	2	3	""	"42444"	8940	5680	100	33	34	5	14	33	33	33	5	15	12	5	0	48	47	9	19	55	55	55	10	18	2	0	0	0.000	-0.125	0.478	0.404	3.592	0.043	0.004	80	452	100	-7	-7	Error	0	-7	1	-8	2715	3783	0.200	-0.800	0	0	0
2	3	3	"spike_control_v2_37"	"28684"	9120	5680	100	34	35	5	14	34	34	34	5	14	15	1	0	212	176	86	48	56	56	56	11	19	76	75	0	0.000	0.008	0.037	0.049	4.385	0.006	0.008	80	430	100	156	121	Error	0	156	1	120	2763	14111	0.200	10.909	0	0	0
2	4	3	"hsa-miR-136-3p"	"42686"	9290	5680	100	36	36	6	16	33	33	34	5	14	31	12	0	53	55	17	30	56	56	57	11	19	12	3	0	-1.000	-3.000	0.500	0.439	2.737	0.046	0.008	80	440	100	0	2	Error	3	-3	3	-1	2887	4413	0.400	-0.182	0	0	0
2	5	3	""	"42558"	9470	5680	100	36	36	5	13	35	35	35	5	14	20	1	0	44	44	7	15	55	55	55	10	18	0	0	0	-0.091	-0.091	0.323	0.376	2.658	0.006	0.000	80	452	100	-10	-10	Error	1	-11	1	-11	2853	3512	0.200	-1.100	0	0	0
2	6	3	"hsa-miR-578"	"17302"	9650	5680	100	34	35	6	17	35	35	36	13	36	2	0	0	46	48	9	18	55	55	124	1404	1132	0	0	0	0.111	0.000	0.400	0.479	2.831	0.048	0.006	80	454	100	-10	-7	-3.170	-1	-9	0	-7	2771	3802	-0.077	-0.054	0	0	0
2	7	3	"hsa-miR-920"	"42932"	9840	5680	100	35	35	5	14	35	35	36	12	33	1	0	0	538	372	256	68	55	55	124	1391	1121	0	0	0	0.000	0.000	0.020	0.043	8.948	-0.003	0.014	80	462	100	483	317	Error	0	483	0	317	2798	29751	-0.083	0.178	0	0	0
2	8	3	""	"17464"	10020	5680	100	36	36	5	13	35	35	35	5	14	17	3	0	963	798	342	42	56	56	57	10	17	95	95	0	0.001	0.001	0.007	0.009	5.069	0.001	0.001	80	440	100	908	743	-9.825	1	907	1	742	2892	63876	0.200	74.100	0	0	0
2	9	3	"hsa-miR-10a-5p"	"13485"	10190	5680	100	38	37	5	13	36	36	36	6	16	11	0	0	29927	23470	11742	50	56	56	57	14	24	97	95	0	0.000	0.000	0.000	0.000	13.133	0.000	0.003	80	430	100	29873	23415	Error	2	29871	1	23414	2942	1877572	0.167	1672.357	0	0	0
2	10	3	"hsa-miR-1204"	"46791"	10370	5680	100	36	36	6	16	36	36	36	5	13	13	3	0	62	60	13	21	55	55	56	10	17	35	8	0	0.000	0.000	0.305	0.366	2.657	0.032	0.002	80	442	100	7	5	Error	0	7	0	5	2852	4774	0.000	0.400	0	0	0
2	11	3	""	"46976"	10550	5690	100	36	36	5	13	36	36	36	5	13	17	2	0	264	232	92	39	56	56	57	10	17	83	83	0	0.000	0.000	0.027	0.022	3.175	-0.002	0.001	80	442	100	208	176	Error	0	208	0	176	2878	18565	0.000	17.500	0	0	0
2	12	3	""	"42679"	10740	5680	100	36	37	6	16	36	36	36	5	13	18	5	0	402	363	116	31	57	57	58	10	17	95	95	0	0.000	0.003	0.017	0.020	4.171	0.003	0.008	80	440	100	345	307	Error	0	345	1	306	2920	29047	0.200	30.500	0	0	0
2	13	3	"hsa-miR-1254"	"46750"	10910	5680	100	36	36	5	13	35	35	35	5	14	25	5	0	52	53	11	20	56	56	58	24	41	0	0	0	-0.250	-0.333	0.240	0.347	3.998	-0.004	0.000	80	430	100	-3	-2	Error	1	-4	1	-3	2901	4207	0.200	-0.208	0	0	0
2	14	3	""	"42503"	11090	5680	100	36	36	5	13	36	36	36	6	16	12	0	0	49	49	9	18	55	55	56	11	19	0	0	0	0.000	0.000	0.400	0.496	3.247	0.060	0.007	80	444	100	-6	-6	Error	0	-6	0	-6	2869	3927	0.000	-0.636	0	0	0
2	15	3	"hsa-miR-1236-3p"	"46624"	11270	5680	100	36	35	5	14	36	36	36	5	13	13	0	0	464	402	158	39	55	55	55	10	18	88	88	0	0.000	-0.003	0.012	0.016	7.994	-0.003	0.012	80	442	100	409	346	Error	0	409	-1	347	2818	32176	-0.200	34.700	0	0	0
2	16	3	"hsa-miR-205-5p"	"46917"	11450	5680	100	36	36	6	16	36	36	36	5	13	17	3	0	640	558	271	48	54	54	55	10	18	85	85	0	0.000	0.000	0.006	0.011	7.342	0.002	0.009	80	452	100	586	504	Error	0	586	0	504	2902	44668	0.000	50.300	0	0	0
2	17	3	"hsa-let-7b-3p"	"42769"	11640	5680	100	36	36	6	16	36	36	36	5	13	17	2	0	96	91	23	25	54	54	55	9	16	86	82	0	0.000	0.000	0.129	0.117	2.308	-0.014	0.003	80	452	100	42	37	Error	0	42	0	37	2856	7280	0.000	4.000	0	0	0
2	18	3	"hsa-miR-409-3p"	"11240"	11820	5690	100	37	36	5	13	36	36	36	5	13	10	2	0	238	197	101	51	55	55	56	11	19	77	77	0	0.005	0.000	0.019	0.027	4.238	-0.005	0.005	80	430	100	184	142	-7.516	1	183	0	142	2844	15789	0.000	12.818	0	0	0
2	19	3	"hsa-miR-7-2-3p"	"42964"	11990	5690	100	36	36	5	13	36	36	35	5	14	17	1	0	709	594	268	45	55	55	56	10	17	83	83	0	0.000	0.000	0.009	0.014	6.055	0.001	0.006	80	430	100	654	539	Error	0	654	0	539	2905	47481	0.200	53.800	0	0	0
2	20	3	"hsa-miR-503-5p"	"46803"	12170	5680	100	36	36	5	13	35	35	35	5	14	17	1	0	43	42	7	16	54	54	56	11	19	0	0	0	-0.091	-0.083	0.400	0.331	3.306	0.016	0.001	80	442	100	-10	-11	Error	1	-11	1	-12	2851	3381	0.200	-1.273	0	0	0
2	21	3	"hsa-miR-1539"	"146105"	12350	5670	100	36	36	5	13	35	35	35	5	14	17	5	0	60	60	13	21	55	55	55	11	20	27	13	0	0.200	0.200	0.417	0.417	2.675	0.017	0.001	80	438	100	6	6	-2.322	1	5	1	5	2880	4802	0.200	0.455	0	0	0
2	22	3	"hsv2-miR-H3"	"146077"	12530	5680	100	36	37	5	13	35	35	35	5	14	27	5	0	1972	1556	823	52	54	54	54	10	18	85	85	0	0.001	0.001	0.003	0.004	7.308	0.001	0.014	80	484	100	1919	1504	Error	1	1918	2	1502	2937	124517	0.400	150.200	0	0	0
2	1	4	"spike_control_v2_28"	"27953"	8760	5870	100	35	36	5	13	33	33	34	5	14	23	7	0	812	644	348	54	55	55	55	12	21	82	81	0	0.003	0.005	0.007	0.011	6.610	0.003	0.035	80	484	100	759	592	-8.564	2	757	3	589	2869	51519	0.400	49.083	0	0	0
2	2	4	""	"146051"	8940	5870	100	36	36	5	13	34	34	34	5	14	27	6	0	47	48	9	18	55	55	56	10	17	5	0	0	-0.250	-0.286	0.500	0.517	2.438	-0.017	0.001	80	452	100	-6	-5	Error	2	-8	2	-7	2917	3820	0.400	-0.800	0	0	0
2	3	4	""	"146038"	9120	5870	100	35	36	6	16	34	34	35	5	14	32	7	0	339	308	96	31	55	55	56	11	19	92	91	0	0.004	0.008	0.020	0.019	3.362	0.002	0.003	80	452	100	285	255	-8.150	1	284	2	253	2882	24636	0.200	22.909	0	0	0
2	4	4	"spike_control_v2_35"	"28568"	9300	5870	100	36	37	5	13	34	34	34	5	14	27	6	0	160	146	51	34	55	55	56	17	30	83	82	0	0.019	0.033	0.045	0.049	2.849	0.012	0.014	80	452	100	107	94	-5.714	2	105	3	91	2924	11668	0.600	5.294	0	0	0
2	5	4	""	"146146"	9480	5870	100	36	36	5	13	35	35	35	6	17	13	0	0	1696	1290	758	58	55	55	56	16	28	82	81	0	0.001	0.001	0.003	0.006	8.911	0.002	0.043	80	452	100	1642	1236	Error	1	1641	1	1235	2886	103181	0.167	77.125	0	0	0
2	6	4	"hsa-miRPlus-C1076"	"42838"	9660	5870	100	34	34	5	14	35	35	36	13	36	0	0	0	97	89	37	41	54	54	124	1407	1134	0	0	0	-0.023	-0.029	0.119	0.139	4.370	-0.024	0.012	80	452	100	42	34	Error	-1	43	-1	35	2709	7109	-0.154	-0.025	0	0	0
2	7	4	"spike_control_v2_49"	"30293"	9840	5870	100	36	36	5	13	36	36	36	13	36	0	0	0	385	327	145	44	55	55	125	1407	1125	0	0	0	0.000	0.000	0.016	0.019	4.845	0.002	0.002	80	452	100	330	272	Error	0	330	0	272	2843	26124	0.000	0.144	0	0	0
2	8	4	"SNORD65"	"145661"	10020	5870	100	38	37	5	13	35	35	36	5	13	22	3	0	271	236	134	56	55	55	56	10	17	75	75	0	0.014	0.011	0.023	0.034	3.579	0.009	0.036	80	460	100	219	183	-6.170	3	216	2	181	2975	18886	0.200	18.000	0	0	0
2	9	4	"SNORD6"	"19605"	10200	5870	100	36	37	5	13	36	36	36	6	16	17	0	0	185	157	69	43	55	55	57	13	22	77	77	0	0.000	0.010	0.053	0.061	2.943	0.008	0.007	80	452	100	130	103	Error	0	130	1	102	2935	12521	0.167	7.692	0	0	0
2	10	4	""	"146097"	10380	5870	100	38	37	5	13	36	36	36	6	16	16	0	0	1043	849	382	44	56	56	57	13	22	91	91	0	0.002	0.001	0.005	0.006	3.483	0.002	0.014	80	452	100	989	794	-8.947	2	987	1	793	2978	67927	0.167	60.923	0	0	0
2	11	4	""	"46436"	10560	5870	100	35	35	5	14	36	36	36	5	13	13	1	0	6890	4373	3491	79	56	56	57	14	24	78	73	0	0.000	0.000	0.001	0.003	22.614	0.000	0.001	80	442	100	6833	4316	Error	-1	6834	-1	4317	2799	349827	-0.200	308.286	0	0	0
2	12	4	""	"146039"	10740	5870	100	37	37	5	13	36	36	36	5	13	17	2	0	133	120	49	40	57	57	59	14	23	73	71	0	0.013	0.016	0.062	0.070	3.212	0.007	0.003	80	452	100	77	64	-6.248	1	76	1	63	2944	9609	0.200	4.357	0	0	0
2	13	4	""	"145994"	10920	5870	100	37	37	6	16	36	36	36	5	13	23	3	0	1919	1710	521	30	56	56	58	24	41	96	95	0	0.001	0.001	0.004	0.004	4.465	0.000	0.002	80	452	100	1864	1655	Error	1	1863	1	1654	2946	136837	0.200	68.833	0	0	0
2	14	4	""	"146050"	11100	5870	100	37	36	5	13	36	36	36	5	13	12	1	0	342	289	140	48	55	55	56	13	23	83	81	0	0.003	0.000	0.017	0.023	4.636	0.002	0.003	80	452	100	288	234	-8.165	1	287	0	234	2874	23117	0.000	17.923	0	0	0
2	15	4	"spike_control_v2_10"	"13430"	11280	5870	100	36	36	6	16	36	36	36	5	13	16	5	0	51	51	9	17	55	55	55	10	18	7	0	0	0.000	0.000	0.539	0.552	3.305	0.050	0.004	80	452	100	-4	-4	Error	0	-4	0	-4	2908	4113	0.000	-0.400	0	0	0
2	16	4	""	"42831"	11460	5870	100	36	36	5	13	36	36	36	5	13	11	2	0	1905	1662	590	35	54	54	54	10	18	95	95	0	0.000	0.000	0.002	0.002	2.853	0.000	0.000	80	452	100	1851	1608	Error	0	1851	0	1608	2856	132958	0.000	160.800	0	0	0
2	17	4	""	"146124"	11640	5870	100	36	36	6	16	36	36	36	5	13	13	6	0	1041	732	535	73	55	55	56	10	17	73	71	0	0.000	0.000	0.009	0.027	15.473	0.001	0.003	80	452	100	986	677	Error	0	986	0	677	2918	58549	0.000	67.600	0	0	0
2	18	4	"spike_control_v2_35"	"28568"	11820	5870	100	35	34	5	14	36	36	36	5	13	8	0	0	156	143	55	38	56	56	57	11	19	81	80	0	-0.010	-0.023	0.042	0.058	3.912	-0.010	0.008	80	451	100	99	85	Error	-1	100	-2	87	2754	11439	-0.400	7.818	0	0	0
2	19	4	"hsa-miR-3179"	"146152"	12000	5870	100	35	35	5	14	36	36	36	5	13	8	1	0	107	96	41	42	55	55	55	10	18	70	67	0	-0.019	-0.024	0.078	0.101	3.669	0.003	0.000	80	430	100	51	40	Error	-1	52	-1	41	2812	7702	-0.200	4.100	0	0	0
2	20	4	"hsa-miR-335-3p"	"145745"	12170	5870	100	37	36	5	13	36	36	36	5	13	13	1	0	2302	1961	801	40	54	54	56	11	19	96	93	0	0.000	0.000	0.002	0.002	7.162	0.001	0.018	80	440	100	2249	1907	Error	1	2248	0	1907	2895	156853	0.000	173.182	0	0	0
2	21	4	""	"145679"	12350	5870	100	35	36	5	13	35	35	35	5	14	17	1	0	47	47	8	17	54	54	55	10	18	0	0	0	0.000	-0.143	0.500	0.525	2.692	0.050	0.004	80	460	100	-7	-6	Error	0	-7	1	-7	2863	3737	0.200	-0.800	0	0	0
2	22	4	"hsa-miR-367-5p"	"145697"	12530	5870	100	34	35	4	11	36	36	36	5	13	12	1	0	47	48	7	14	54	54	54	10	18	1	0	0	0.286	0.167	0.462	0.545	2.894	0.021	0.001	80	484	100	-9	-7	-1.807	-2	-7	-1	-6	2817	3825	-0.200	-0.600	0	0	0
2	1	5	"hsa-miR-668-3p"	"145701"	8760	6060	100	35	35	4	11	34	34	34	5	14	15	1	0	1435	1193	506	42	54	54	55	11	20	92	92	0	0.001	0.001	0.003	0.004	4.770	0.001	0.004	80	474	100	1382	1140	Error	1	1381	1	1139	2764	95453	0.200	103.455	0	0	0
2	2	5	"hsa-miR-330-5p"	"145843"	8940	6060	100	35	35	6	17	33	33	34	6	17	28	3	0	44	44	9	20	54	54	55	10	18	2	1	0	-0.200	-0.200	0.333	0.456	3.577	0.054	0.004	80	452	100	-8	-8	Error	2	-10	2	-10	2805	3548	0.167	-1.100	0	0	0
2	3	5	"hsa-miR-523-3p"	"145754"	9120	6060	100	36	35	7	20	34	34	34	6	17	20	2	0	76	75	19	25	54	54	55	11	20	71	47	0	0.091	0.048	0.300	0.243	3.035	0.091	0.050	80	452	100	24	22	-3.459	2	22	1	21	2785	6019	0.167	1.818	0	0	0
2	4	5	"hsa-miR-655-3p"	"145696"	9300	6060	100	34	35	6	17	34	34	34	5	14	26	3	0	43	43	8	18	54	54	55	10	18	0	0	0	0.000	-0.091	0.345	0.369	2.889	0.105	0.025	80	452	100	-11	-10	Error	0	-11	1	-11	2774	3468	0.200	-1.200	0	0	0
2	5	5	"spike_control_v2_29"	"27968"	9480	6060	100	36	35	4	11	35	35	35	6	17	11	1	0	315	273	108	39	55	55	56	10	17	90	90	0	0.004	0.000	0.015	0.023	5.911	0.000	0.000	80	440	100	261	218	-8.022	1	260	0	218	2832	21869	0.000	21.700	0	0	0
2	6	5	"hsa-miR-29a-5p"	"145638"	9650	6060	100	35	35	5	14	36	36	35	6	17	7	1	0	60	61	13	21	56	56	56	10	17	33	12	0	-0.250	-0.200	0.450	0.514	3.999	0.062	0.009	80	440	100	3	4	Error	-1	4	-1	5	2800	4841	0.000	0.500	0	0	0
2	7	5	"hsa-miR-545-3p"	"145741"	9830	6060	100	36	35	5	14	36	36	35	5	14	11	1	0	45	45	8	17	56	56	56	10	17	0	0	0	0.000	0.091	0.354	0.381	2.738	0.030	0.002	80	462	100	-11	-12	Error	0	-11	-1	-11	2837	3631	0.000	-1.100	0	0	0
2	8	5	""	"146100"	10020	6070	100	36	36	5	13	36	36	36	5	13	13	1	0	770	600	301	50	55	55	55	10	18	91	88	0	0.000	0.000	0.009	0.009	4.981	0.001	0.004	80	448	100	715	545	Error	0	715	0	545	2860	47986	0.000	54.500	0	0	0
2	9	5	"hsa-miR-3130-3p"	"147827"	10190	6060	100	36	36	5	13	35	35	36	5	13	25	2	0	41	41	6	14	55	55	56	10	17	0	0	0	-0.071	-0.071	0.250	0.272	3.056	-0.012	0.000	80	449	100	-13	-13	Error	1	-14	1	-14	2902	3303	0.000	-1.500	0	0	0
2	10	5	"hsa-miR-3133"	"147820"	10370	6060	100	36	36	5	13	36	36	36	6	16	8	1	0	265	239	78	32	55	55	56	11	19	93	92	0	0.000	0.000	0.020	0.023	3.123	0.002	0.002	80	471	100	210	184	Error	0	210	0	184	2853	19132	0.000	16.636	0	0	0
2	11	5	"hsa-miR-3173-3p"	"147845"	10560	6060	100	36	36	5	13	36	36	36	5	13	16	3	0	210	177	85	48	56	56	57	11	19	77	76	0	0.000	0.000	0.038	0.055	4.782	0.004	0.003	80	450	100	154	121	Error	0	154	0	121	2901	14193	0.000	10.909	0	0	0
2	12	5	"hsa-miR-92b-3p"	"145897"	10730	6060	100	36	36	5	13	36	36	36	5	13	16	2	0	1667	1385	649	46	58	58	58	11	18	86	83	0	0.000	0.000	0.003	0.007	8.877	0.000	0.000	80	440	100	1609	1327	Error	0	1609	0	1327	2889	110823	0.000	120.636	0	0	0
2	13	5	"hsa-miR-18a-5p"	"147195"	10910	6060	100	37	37	5	13	36	36	36	6	16	15	0	0	85	81	22	27	58	58	59	13	22	71	51	0	0.037	0.043	0.167	0.170	3.286	0.020	0.004	80	460	100	28	24	-4.755	1	27	1	23	2936	6459	0.167	1.692	0	0	0
2	14	5	"hsa-miR-302a-3p"	"147203"	11090	6060	100	37	37	6	16	36	36	36	5	13	23	3	0	123	112	38	33	56	56	57	14	24	82	78	0	0.015	0.018	0.083	0.084	2.395	0.009	0.004	80	452	100	68	57	-6.066	1	67	1	56	2946	8990	0.200	3.929	0	0	0
2	15	5	""	"148008"	11270	6060	100	36	36	5	13	36	36	36	5	13	16	0	0	2165	1771	829	46	55	55	56	11	19	87	87	0	0.000	0.000	0.002	0.004	9.059	0.000	0.000	80	462	100	2110	1716	Error	0	2110	0	1716	2898	141673	0.000	155.909	0	0	0
2	16	5	"hsa-miR-4330"	"147865"	11460	6060	100	36	36	6	16	35	35	36	5	13	16	2	0	75	74	18	24	54	54	55	10	18	65	50	0	0.048	0.050	0.221	0.248	4.793	-0.046	0.015	80	450	100	22	21	-4.392	1	21	1	20	2859	5896	0.000	1.900	0	0	0
2	17	5	"hsa-miR-548s"	"147870"	11630	6060	100	36	36	6	16	36	36	36	6	16	10	0	0	40	41	7	17	55	55	55	10	18	2	0	0	0.000	0.000	0.285	0.329	2.709	0.008	0.000	80	440	100	-15	-14	Error	0	-15	0	-14	2852	3296	0.000	-1.400	0	0	0
2	18	5	"kshv-miR-K12-12-3p"	"147919"	11810	6070	100	37	36	5	13	36	36	36	6	16	12	0	0	943	663	442	66	54	54	55	10	18	76	76	0	0.001	0.000	0.006	0.009	7.804	0.002	0.009	80	471	100	890	609	-9.796	1	889	0	609	2908	53004	0.000	60.800	0	0	0
2	19	5	""	"147754"	12000	6060	100	36	36	5	13	36	36	36	5	13	10	2	0	112	105	34	32	55	55	56	10	17	82	80	0	0.000	0.000	0.066	0.087	3.472	0.001	0.000	80	462	100	57	50	Error	0	57	0	50	2887	8369	0.000	4.900	0	0	0
2	20	5	"hsa-miR-3119"	"147837"	12180	6060	100	35	34	6	17	36	36	36	5	13	8	2	0	127	111	44	39	54	54	55	10	18	76	72	0	-0.014	-0.035	0.080	0.104	4.514	-0.004	0.001	80	440	100	72	55	Error	-1	73	-2	57	2749	8916	-0.400	5.600	0	0	0
2	21	5	"hsa-miR-4325"	"147981"	12350	6060	100	38	38	5	13	35	35	35	5	14	28	6	0	3252	2911	1494	51	54	54	55	10	18	86	86	0	0.001	0.001	0.002	0.003	9.116	0.001	0.049	80	440	100	3201	2860	Error	3	3198	3	2857	3040	232913	0.600	285.600	0	0	0
2	22	5	""	"147789"	12530	6060	100	35	35	5	14	36	36	36	5	13	12	1	0	333	307	100	32	53	53	55	10	18	95	92	0	-0.004	-0.004	0.018	0.018	4.231	-0.002	0.001	80	484	100	279	253	Error	-1	280	-1	254	2813	24590	-0.200	25.200	0	0	0
2	1	6	"hsa-miR-4253"	"147562"	8760	6240	100	34	34	5	14	34	34	34	5	14	16	2	0	43	43	8	18	53	53	53	10	18	1	0	0	0.000	0.000	0.412	0.354	2.920	0.044	0.005	80	474	100	-10	-10	Error	0	-10	0	-10	2750	3461	0.000	-1.000	0	0	0
2	2	6	"hsa-miR-4313"	"147846"	8940	6250	100	33	34	5	14	34	34	34	6	17	12	1	0	461	434	119	27	53	53	53	10	18	97	97	0	-0.002	0.000	0.007	0.010	3.632	0.000	0.000	80	430	100	407	381	Error	-1	408	0	381	2710	34701	0.000	38.100	0	0	0
2	3	6	"hsv1-miR-H12"	"147748"	9110	6250	100	34	34	5	14	34	34	34	5	14	13	5	0	44	45	7	15	52	52	53	11	20	0	0	0	0.000	0.000	0.500	0.581	2.531	-0.025	0.001	80	440	100	-8	-7	Error	0	-8	0	-7	2730	3603	0.000	-0.727	0	0	0
2	4	6	"hsa-miR-374c-5p"	"148430"	9290	6250	100	33	33	5	15	35	35	34	5	14	7	2	0	54	55	9	16	52	52	53	9	16	23	5	0	-1.000	-0.667	0.667	0.788	3.662	-0.037	0.002	80	462	100	0	1	Error	-2	2	-2	3	2662	4379	-0.200	0.222	0	0	0
2	5	6	"hsa-miR-3915"	"148495"	9480	6250	100	36	36	5	13	35	35	35	5	14	20	2	0	252	208	99	47	53	53	54	11	20	80	77	0	0.005	0.006	0.027	0.034	3.884	0.007	0.013	80	450	100	200	156	-7.637	1	199	1	155	2899	16613	0.200	14.000	0	0	0
2	6	6	"hsa-miR-3606-5p"	"148335"	9650	6250	100	35	36	5	13	35	35	35	5	14	17	2	0	73	72	17	23	53	53	54	10	18	70	48	0	0.000	0.053	0.254	0.249	3.313	0.024	0.003	80	440	100	20	20	Error	0	20	1	19	2856	5734	0.200	1.800	0	0	0
2	7	6	"hsa-miR-3610"	"148208"	9830	6250	100	37	37	6	16	36	36	35	5	14	20	2	0	203	184	68	36	53	53	54	10	18	85	83	0	0.007	0.008	0.035	0.033	2.784	0.007	0.008	80	452	100	151	132	-7.229	1	150	1	131	2949	14723	0.400	13.000	0	0	0
2	8	6	"hsa-miR-128-1-5p"	"148562"	10010	6250	100	35	35	5	14	36	36	36	5	13	13	0	0	41	42	7	16	53	53	54	10	18	1	0	0	0.083	0.091	0.368	0.377	2.457	0.017	0.001	80	452	100	-13	-12	-3.585	-1	-12	-1	-11	2771	3370	-0.200	-1.200	0	0	0
2	9	6	"hsa-miR-4251"	"147715"	10200	6260	100	35	35	5	14	36	36	36	5	13	6	1	0	129	120	41	34	53	53	53	10	18	85	83	0	-0.013	-0.015	0.047	0.076	3.953	-0.014	0.010	80	461	100	75	66	Error	-1	76	-1	67	2801	9630	-0.200	6.700	0	0	0
2	10	6	"hsa-miR-3662"	"148042"	10380	6260	100	36	36	6	16	36	36	36	5	13	16	2	0	96	94	33	35	53	53	54	10	18	73	70	0	0.000	0.000	0.112	0.122	3.443	0.004	0.000	80	439	100	43	41	Error	0	43	0	41	2900	7500	0.000	4.000	0	0	0
2	11	6	"hsa-miR-3692-5p"	"148332"	10550	6250	100	36	36	5	13	36	36	36	5	13	12	5	0	48	49	8	16	54	54	55	10	18	2	0	0	0.000	0.000	0.375	0.479	2.445	-0.010	0.000	80	440	100	-6	-5	Error	0	-6	0	-5	2914	3920	0.000	-0.600	0	0	0
2	12	6	"hsa-miR-3613-5p"	"147334"	10730	6250	100	36	36	5	13	36	36	36	5	13	11	3	0	46	46	6	13	55	55	56	10	17	0	0	0	0.000	0.000	0.292	0.291	2.739	0.075	0.010	80	452	100	-9	-9	Error	0	-9	0	-9	2889	3663	0.000	-1.000	0	0	0
2	13	6	"hsa-miR-4306"	"147722"	10910	6260	100	37	36	5	13	36	36	36	6	16	10	0	0	1469	1099	710	64	55	55	55	10	18	77	77	0	0.001	0.000	0.003	0.006	8.818	0.001	0.004	80	450	100	1415	1044	Error	1	1414	0	1044	2914	87890	0.000	104.400	0	0	0
2	14	6	"hsv1-miR-H3-5p"	"147718"	11090	6250	100	36	36	5	13	36	36	36	5	13	21	1	0	56	59	13	22	54	54	55	11	20	28	8	0	0.000	0.000	0.625	0.542	3.425	0.056	0.015	80	452	100	2	5	Error	0	2	0	5	2908	4720	0.000	0.364	0	0	0
2	15	6	""	"148642"	11270	6250	100	36	36	6	16	36	36	36	5	13	18	1	0	2936	2247	1273	56	55	55	55	11	20	85	83	0	0.000	0.000	0.002	0.004	8.475	0.000	0.002	80	462	100	2881	2192	Error	0	2881	0	2192	2906	179750	0.000	199.273	0	0	0
2	16	6	"hsa-miR-1247-3p"	"148040"	11460	6250	100	36	36	5	13	36	36	36	5	13	15	2	0	107	104	35	33	54	54	54	10	18	80	78	0	0.000	0.000	0.056	0.075	2.792	-0.013	0.005	80	436	100	53	50	Error	0	53	0	50	2875	8319	0.000	5.000	0	0	0
2	17	6	"hsa-miR-3178"	"147595"	11620	6250	100	36	36	5	13	36	36	36	5	13	15	0	0	62	66	19	28	53	53	55	11	20	48	31	0	0.000	0.000	0.238	0.286	3.391	-0.008	0.000	80	445	100	9	13	Error	0	9	0	13	2871	5268	0.000	1.000	0	0	0
2	18	6	"hsv1-miR-H1-5p"	"147712"	11820	6260	100	37	37	6	16	37	37	37	5	13	18	1	0	1392	1109	777	70	54	54	55	11	20	80	77	0	0.000	0.000	0.004	0.012	13.008	0.000	0.000	80	449	100	1338	1055	Error	0	1338	0	1055	2931	88722	0.000	95.818	0	0	0
2	19	6	""	"148170"	11990	6250	100	37	36	5	13	36	36	36	5	13	7	0	0	42	43	7	16	54	54	55	11	20	1	0	0	-0.083	0.000	0.335	0.349	2.876	0.034	0.004	80	440	100	-11	-11	Error	1	-12	0	-11	2877	3423	0.000	-1.091	0	0	0
2	20	6	"hsa-miR-134-3p"	"148580"	12170	6250	100	35	34	6	17	36	36	36	5	13	11	2	0	44	45	7	15	53	53	54	11	20	1	0	0	0.111	0.250	0.485	0.532	3.347	0.057	0.006	80	452	100	-10	-10	-3.170	-1	-9	-2	-8	2748	3582	-0.400	-0.818	0	0	0
2	21	6	""	"148110"	12350	6250	100	35	35	5	14	35	35	36	5	13	18	1	0	44	44	7	15	54	54	54	10	18	0	0	0	0.000	0.000	0.550	0.490	3.473	-0.027	0.001	80	452	100	-10	-10	Error	0	-10	0	-10	2828	3550	-0.200	-1.000	0	0	0
2	22	6	""	"148538"	12530	6250	100	34	34	5	14	36	36	36	5	13	8	0	0	58	60	13	21	52	52	53	10	18	37	16	0	-0.333	-0.250	0.545	0.581	2.966	-0.053	0.012	80	484	100	4	6	Error	-2	6	-2	8	2727	4760	-0.400	0.700	0	0	0
2	1	7	""	"148091"	8760	6430	100	35	34	6	17	34	34	34	5	14	18	5	0	45	45	9	20	51	51	52	10	19	5	1	0	-0.167	0.000	0.697	0.713	3.803	0.097	0.018	80	492	100	-5	-6	Error	1	-6	0	-6	2747	3623	0.000	-0.700	0	0	0
2	2	7	""	"148016"	8940	6430	100	35	35	5	14	34	34	34	5	14	18	1	0	47	47	9	19	51	51	51	10	19	5	0	0	-0.250	-0.250	0.464	0.366	2.770	0.046	0.006	80	451	100	-3	-3	Error	1	-4	1	-4	2820	3725	0.200	-0.400	0	0	0
2	3	7	""	"148459"	9120	6440	100	36	36	5	13	34	34	35	5	14	22	5	0	75	73	21	28	51	51	51	10	19	68	53	0	0.083	0.091	0.154	0.175	3.001	0.013	0.002	80	452	100	26	24	-3.585	2	24	2	22	2894	5831	0.200	2.200	0	0	0
2	4	7	""	"148612"	9300	6440	100	36	36	5	13	35	35	35	5	14	15	2	0	62	62	11	17	52	52	52	10	19	46	15	0	0.100	0.100	0.494	0.381	3.449	0.009	0.000	80	442	100	11	11	-3.322	1	10	1	10	2862	4928	0.200	1.000	0	0	0
2	5	7	""	"148511"	9480	6440	100	33	33	6	18	35	35	35	5	14	10	3	0	88	84	21	25	51	51	53	16	30	83	58	0	-0.054	-0.061	0.121	0.152	2.948	0.012	0.003	80	442	100	35	31	Error	-2	37	-2	33	2676	6684	-0.400	1.938	0	0	0
2	6	7	"hsa-miR-3074-5p"	"148453"	9660	6440	100	37	37	6	16	35	35	35	5	14	35	8	0	137	122	51	41	53	53	53	9	16	77	76	0	0.024	0.029	0.068	0.077	4.955	0.033	0.068	80	452	100	86	71	-5.392	2	84	2	69	2993	9791	0.400	7.667	0	0	0
2	7	7	""	"148212"	9840	6440	100	34	34	5	14	36	36	36	5	13	5	0	0	155	140	57	40	53	53	53	10	18	83	78	0	-0.020	-0.023	0.054	0.070	4.944	-0.014	0.016	80	452	100	100	85	Error	-2	102	-2	87	2692	11178	-0.400	8.700	0	0	0
2	8	7	""	"148530"	10020	6440	100	35	35	5	14	36	36	36	6	16	3	0	0	137	123	45	36	54	54	54	10	18	83	81	0	-0.012	-0.014	0.042	0.061	3.933	-0.019	0.018	80	452	100	82	68	Error	-1	83	-1	69	2766	9829	-0.167	6.900	0	0	0
2	9	7	""	"148517"	10200	6440	100	35	35	5	14	36	36	36	5	13	11	0	0	41	42	7	16	53	53	53	9	16	0	0	0	0.083	0.091	0.364	0.303	2.721	0.029	0.001	80	442	100	-13	-12	-3.585	-1	-12	-1	-11	2793	3323	-0.200	-1.222	0	0	0
2	10	7	""	"148267"	10380	6440	100	35	35	6	17	36	36	36	5	13	15	3	0	3298	2378	1689	71	53	53	54	10	18	76	75	0	0.000	0.000	0.002	0.008	18.846	0.000	0.001	80	442	100	3244	2324	Error	-1	3245	-1	2325	2829	190278	-0.200	232.400	0	0	0
2	11	7	""	"148134"	10560	6440	100	36	36	6	16	36	36	36	5	13	20	5	0	146	135	45	33	54	54	54	10	18	86	82	0	0.000	0.000	0.067	0.066	3.908	0.012	0.010	80	452	100	92	81	Error	0	92	0	81	2898	10784	0.000	8.100	0	0	0
2	12	7	""	"148389"	10740	6440	100	35	36	5	13	36	36	36	5	13	20	1	0	3209	2638	1427	54	54	54	54	9	16	91	90	0	0.000	0.000	0.002	0.002	4.956	0.000	0.001	80	452	100	3154	2584	Error	-1	3155	0	2584	2911	211001	0.000	287.111	0	0	0
2	13	7	""	"148484"	10920	6440	100	37	36	6	16	36	36	36	5	13	18	2	0	671	570	233	40	53	53	53	10	18	93	90	0	0.002	0.000	0.007	0.010	5.778	0.000	0.000	80	442	100	619	517	-9.271	1	618	0	517	2901	45620	0.000	51.700	0	0	0
2	14	7	""	"148576"	11100	6440	100	36	37	5	13	36	36	36	6	16	15	2	0	82	75	24	32	53	53	53	9	16	66	60	0	0.000	0.045	0.200	0.178	3.945	0.017	0.002	80	452	100	29	23	Error	0	29	1	22	2925	6035	0.167	2.444	0	0	0
2	15	7	""	"148435"	11280	6440	100	36	37	6	16	36	36	36	6	16	8	3	0	958	804	353	43	53	53	54	9	16	95	93	0	0.000	0.001	0.005	0.007	3.868	0.001	0.003	80	440	100	905	752	Error	0	905	1	751	2923	64310	0.167	83.333	0	0	0
2	16	7	""	"148329"	11450	6440	100	36	36	5	13	36	36	36	5	13	8	1	0	45	46	7	15	52	52	52	9	17	2	0	0	0.000	0.000	0.444	0.507	2.628	0.010	0.000	80	441	100	-7	-6	Error	0	-7	0	-6	2883	3672	0.000	-0.667	0	0	0
2	17	7	""	"148600"	11630	6440	100	37	36	5	13	36	36	36	5	13	12	1	0	58	57	14	24	52	52	53	11	20	31	10	0	0.167	0.000	0.346	0.341	2.682	0.015	0.001	80	462	100	7	5	-2.585	1	6	0	5	2894	4523	0.000	0.364	0	0	0
2	18	7	""	"148028"	11820	6440	100	37	37	5	13	36	36	36	5	13	16	5	0	79	78	26	33	53	53	54	9	16	73	62	0	0.038	0.040	0.112	0.142	3.263	0.023	0.007	80	452	100	27	26	-4.700	1	26	1	25	2963	6253	0.200	2.667	0	0	0
2	19	7	""	"148555"	12000	6440	100	36	36	5	13	36	36	36	5	13	15	3	0	46	47	7	14	54	54	54	10	18	1	0	0	0.000	0.000	0.471	0.537	2.808	0.007	0.000	80	452	100	-8	-7	Error	0	-8	0	-7	2903	3760	0.000	-0.700	0	0	0
2	20	7	""	"148153"	12180	6440	100	37	36	5	13	35	35	36	5	13	16	5	0	1206	1152	350	30	52	52	53	9	16	98	98	0	0.002	0.001	0.004	0.004	2.629	0.000	0.001	80	452	100	1156	1101	-9.172	2	1154	1	1100	2909	92141	0.000	122.111	0	0	0
2	21	7	""	"148392"	12360	6440	100	35	35	5	14	36	36	36	6	16	5	2	0	41	41	7	17	52	52	52	10	19	1	0	0	0.091	0.091	0.263	0.250	2.263	0.079	0.015	80	452	100	-12	-12	-3.459	-1	-11	-1	-11	2837	3305	-0.167	-1.100	0	0	0
2	22	7	""	"148636"	12540	6440	100	34	34	6	17	35	35	35	5	14	16	1	0	431	392	162	41	51	51	51	10	19	87	87	0	-0.003	-0.003	0.014	0.019	5.002	-0.001	0.001	80	484	100	379	340	Error	-1	380	-1	341	2731	31388	-0.200	34.100	0	0	0
2	1	8	""	"148301"	8760	6630	100	33	33	5	15	34	34	34	5	14	13	2	0	104	95	35	36	52	52	52	11	21	73	72	0	-0.019	-0.023	0.081	0.116	4.163	-0.009	0.002	80	492	100	51	42	Error	-1	52	-1	43	2661	7593	-0.200	3.909	0	0	0
2	2	8	"hsa-miR-1911-3p"	"146094"	8950	6630	100	33	33	5	15	33	33	34	5	14	15	2	0	80	79	22	27	52	52	53	11	20	73	61	0	0.000	0.000	0.100	0.163	4.653	0.002	0.000	80	449	100	28	27	Error	0	28	0	27	2658	6286	-0.200	2.364	0	0	0
2	3	8	""	"11039"	9120	6630	100	33	33	5	15	34	34	34	5	14	10	1	0	1979	1625	1084	66	52	52	53	11	20	81	77	0	-0.001	-0.001	0.002	0.007	13.880	0.000	0.000	80	440	100	1926	1572	Error	-1	1927	-1	1573	2647	129984	-0.200	142.909	0	0	0
2	4	8	"hsa-miR-548j-5p"	"46592"	9300	6620	100	33	33	6	18	35	35	35	5	14	11	3	0	44	44	8	18	52	52	52	10	19	2	1	0	0.250	0.250	0.515	0.468	2.513	0.023	0.001	80	451	100	-10	-10	-2.000	-2	-8	-2	-8	2659	3535	-0.400	-0.800	0	0	0
2	5	8	"Empty"	"0"	9480	6620	100	36	36	5	13	35	35	35	5	14	26	1	0	50	51	12	23	52	52	53	16	30	6	1	0	-0.500	-1.000	0.500	0.547	3.335	0.045	0.004	80	442	100	-1	0	Error	1	-2	1	-1	2896	4082	0.200	-0.125	0	0	0
2	6	8	"hsa-miR-423-5p"	"27565"	9660	6630	100	36	35	6	17	35	35	35	5	14	17	5	0	3509	2564	1706	66	53	53	53	10	18	77	77	0	0.000	0.000	0.001	0.003	16.539	0.000	0.003	80	452	100	3457	2511	Error	1	3456	0	2511	2825	205088	0.000	251.100	0	0	0
2	7	8	""	"146147"	9840	6630	100	37	37	6	16	36	36	35	5	14	18	3	0	1409	1133	717	63	54	54	54	11	20	75	75	0	0.001	0.001	0.004	0.012	12.780	0.001	0.015	80	452	100	1356	1080	Error	1	1355	1	1079	2926	90673	0.400	98.091	0	0	0
2	8	8	"hsa-miR-4478"	"168805"	10020	6630	100	36	36	5	13	36	36	36	6	16	7	1	0	693	557	329	59	53	53	54	10	18	80	80	0	0.000	0.000	0.009	0.015	7.452	0.000	0.001	80	452	100	640	504	Error	0	640	0	504	2853	44564	0.000	50.300	0	0	0
2	9	8	"hsa-miR-4687-5p"	"168648"	10200	6630	100	36	37	6	16	36	36	36	5	13	18	6	0	319	290	84	28	53	53	54	9	16	97	97	0	0.000	0.004	0.017	0.016	2.790	0.005	0.009	80	442	100	266	238	Error	0	266	1	237	2941	23193	0.200	26.222	0	0	0
2	10	8	"hsa-miR-766-5p"	"46474"	10380	6630	100	36	36	6	16	36	36	36	6	16	13	2	0	198	171	77	45	54	54	54	9	16	80	80	0	0.000	0.000	0.039	0.044	3.552	0.008	0.008	80	452	100	144	117	Error	0	144	0	117	2903	13702	0.000	13.000	0	0	0
2	11	8	"hsa-miR-4710"	"168799"	10570	6630	100	35	36	6	16	36	36	36	5	13	20	5	0	83	80	26	32	54	54	54	10	18	68	62	0	-0.034	0.000	0.172	0.207	3.398	0.041	0.017	80	440	100	28	26	Error	-1	29	0	26	2889	6365	0.000	2.600	0	0	0
2	12	8	"hsa-miR-4789-3p"	"168591"	10740	6630	100	36	36	6	16	36	36	36	5	13	18	2	0	50	52	11	21	55	55	55	9	16	11	7	0	0.000	0.000	0.500	0.523	2.548	-0.047	0.003	80	440	100	-5	-3	Error	0	-5	0	-3	2870	4130	0.000	-0.333	0	0	0
2	13	8	"hsa-miR-4433a-3p"	"168675"	10920	6630	100	35	35	6	17	36	36	36	5	13	17	1	0	1083	817	568	69	54	54	54	10	18	78	76	0	-0.001	-0.001	0.007	0.022	14.790	-0.001	0.004	80	462	100	1028	762	Error	-1	1029	-1	763	2815	65387	-0.200	76.300	0	0	0
2	14	8	"hsa-miR-5194"	"168885"	11110	6630	100	36	35	6	17	36	36	36	6	16	11	1	0	213	173	90	52	54	54	54	10	18	75	73	0	0.000	-0.008	0.048	0.066	5.581	0.001	0.000	80	450	100	159	118	Error	0	159	-1	119	2807	13876	-0.167	11.900	0	0	0
2	15	8	"hsa-miR-4656"	"168673"	11280	6630	100	35	36	6	16	36	36	36	5	13	16	2	0	242	207	93	44	53	53	54	9	16	82	78	0	-0.005	0.000	0.029	0.036	4.365	0.004	0.004	80	459	100	188	154	Error	-1	189	0	154	2846	16588	0.000	17.000	0	0	0
2	16	8	"hsa-miR-4463"	"168814"	11470	6630	100	37	37	5	13	36	36	36	5	13	17	1	0	255	211	111	52	53	53	54	10	18	76	73	0	0.005	0.006	0.026	0.041	5.624	0.007	0.013	80	451	100	203	159	-7.658	1	202	1	158	2943	16887	0.200	15.700	0	0	0
2	17	8	"hsa-miR-4746-5p"	"168744"	11640	6630	100	36	36	6	16	36	36	36	5	13	16	2	0	147	137	51	37	53	53	54	12	22	82	82	0	0.000	0.000	0.054	0.070	4.443	0.004	0.001	80	440	100	94	84	Error	0	94	0	84	2882	10933	0.000	6.917	0	0	0
2	18	8	"hsa-miR-5695"	"168628"	11820	6630	100	37	36	6	16	37	37	37	5	13	10	1	0	63	63	13	20	54	54	55	11	20	43	16	0	0.000	-0.111	0.260	0.277	2.869	0.034	0.005	80	452	100	9	8	Error	0	9	-1	9	2848	5054	-0.200	0.727	0	0	0
2	19	8	"hsa-miR-4722-3p"	"168742"	12000	6630	100	36	36	5	13	36	36	36	5	13	16	2	0	94	94	19	20	53	53	53	10	18	92	81	0	0.000	0.000	0.079	0.087	2.978	0.025	0.009	80	452	100	41	41	Error	0	41	0	41	2860	7525	0.000	4.100	0	0	0
2	20	8	"hsa-miR-5581-3p"	"168933"	12180	6630	100	36	35	5	14	36	36	36	5	13	13	0	0	106	102	26	25	52	52	53	10	18	90	83	0	0.000	-0.020	0.089	0.079	3.603	0.007	0.001	80	452	100	54	49	Error	0	54	-1	50	2818	8181	-0.200	4.900	0	0	0
2	21	8	"hsa-miR-1260b"	"168619"	12360	6630	100	36	36	5	13	35	35	35	5	14	20	1	0	94	89	31	34	52	52	53	10	18	77	71	0	0.024	0.027	0.110	0.126	3.526	-0.016	0.005	80	452	100	43	38	-5.392	1	42	1	37	2854	7101	0.200	3.600	0	0	0
2	22	8	"hsa-miR-1290"	"168568"	12540	6630	100	35	35	5	14	36	36	36	5	13	10	2	0	188	163	78	47	52	52	53	10	18	73	73	0	-0.007	-0.009	0.036	0.060	5.462	0.001	0.000	80	484	100	135	110	Error	-1	136	-1	111	2834	13008	-0.200	11.000	0	0	0
2	1	9	"hsa-miR-548au-3p"	"168620"	8760	6810	100	35	36	5	13	34	34	34	5	14	18	3	0	43	42	8	19	52	52	54	13	24	0	0	0	-0.111	-0.200	0.261	0.353	3.564	0.035	0.003	80	482	100	-8	-8	Error	1	-9	2	-10	2841	3373	0.400	-0.923	0	0	0
2	2	9	"hsa-miR-5580-5p"	"168954"	8940	6810	100	36	35	6	17	35	35	35	5	14	18	5	0	58	58	12	20	54	54	55	11	20	27	5	0	0.250	0.000	0.613	0.576	2.614	-0.038	0.003	80	458	100	5	4	-2.000	1	4	0	4	2825	4641	0.000	0.273	0	0	0
2	3	9	"hsa-miR-1255b-2-3p"	"168811"	9120	6820	100	34	35	5	14	35	35	35	5	14	12	1	0	140	125	50	40	53	53	54	11	20	78	77	0	-0.011	0.000	0.049	0.072	4.056	-0.004	0.001	80	462	100	86	72	Error	-1	87	0	72	2760	9983	0.000	6.455	0	0	0
2	4	9	"hsa-miR-4477b"	"168801"	9310	6820	100	35	36	6	16	35	35	35	5	14	18	3	0	206	175	93	53	54	54	54	9	16	73	72	0	0.000	0.008	0.039	0.072	4.509	-0.004	0.002	80	459	100	152	122	Error	0	152	1	121	2845	14013	0.200	13.444	0	0	0
2	5	9	"hsa-miR-3189-5p"	"168697"	9480	6810	100	37	36	4	11	35	35	35	5	14	10	1	0	326	291	113	38	53	53	54	9	16	87	87	0	0.007	0.004	0.016	0.019	3.830	0.002	0.003	80	448	100	275	239	-7.093	2	273	1	238	2887	23314	0.200	26.333	0	0	0
2	6	9	"hsa-miR-3194-3p"	"169333"	9660	6820	100	36	35	6	17	35	35	35	5	14	17	3	0	116	106	38	35	54	54	54	14	25	76	72	0	0.016	0.000	0.078	0.104	4.691	0.002	0.000	80	452	100	63	52	-5.954	1	62	0	52	2799	8510	0.000	3.714	0	0	0
2	7	9	"hsa-miR-499b-3p"	"169279"	9840	6820	100	37	37	5	13	36	36	36	5	13	12	3	0	44	44	7	15	55	55	55	14	25	0	0	0	-0.091	-0.091	0.357	0.419	2.279	-0.025	0.001	80	442	100	-10	-10	Error	1	-11	1	-11	2926	3512	0.200	-0.786	0	0	0
2	8	9	"hsa-miR-4759"	"169117"	10020	6820	100	35	35	6	17	36	36	36	5	13	13	1	0	101	93	40	43	55	55	55	11	20	62	58	0	-0.022	-0.026	0.114	0.149	3.536	-0.016	0.007	80	448	100	45	37	Error	-1	46	-1	38	2831	7442	-0.200	3.455	0	0	0
2	9	9	"hsa-miR-4798-3p"	"169195"	10190	6810	100	36	36	5	13	36	36	36	5	13	18	3	0	44	45	8	17	55	55	55	10	18	2	0	0	0.000	0.000	0.444	0.419	2.804	-0.005	0.000	80	439	100	-11	-10	Error	0	-11	0	-10	2874	3560	0.000	-1.000	0	0	0
2	10	9	"hsa-miR-4799-5p"	"168988"	10370	6810	100	36	36	5	13	37	37	36	6	16	11	0	0	43	43	8	18	54	54	54	10	18	0	0	0	0.091	0.091	0.400	0.400	2.921	0.014	0.000	80	451	100	-12	-12	-3.459	-1	-11	-1	-11	2893	3443	0.000	-1.100	0	0	0
2	11	9	"hsa-miR-4526"	"169151"	10550	6810	100	37	36	5	13	36	36	36	5	13	16	2	0	62	62	15	24	54	54	54	10	18	36	16	0	0.125	0.000	0.292	0.350	3.807	0.007	0.000	80	451	100	9	8	-3.000	1	8	0	8	2917	4959	0.000	0.800	0	0	0
2	12	9	"hsa-miR-548am-5p/hsa-miR-548au-5p/hsa-miR-548c-5p/hsa-miR-548o-5p"	"169147"	10730	6820	100	35	35	5	14	36	36	36	5	13	13	2	0	44	44	7	15	56	56	56	10	17	0	0	0	0.083	0.083	0.385	0.391	2.325	0.103	0.019	80	452	100	-13	-13	-3.585	-1	-12	-1	-12	2837	3545	-0.200	-1.200	0	0	0
2	13	9	"hsa-miR-4709-5p"	"169174"	10910	6820	100	37	36	5	13	36	36	36	5	13	13	2	0	47	48	8	16	54	54	55	10	18	1	0	0	-0.143	0.000	0.545	0.647	3.282	0.114	0.020	80	462	100	-6	-6	Error	1	-7	0	-6	2880	3808	0.000	-0.700	0	0	0
2	14	9	"hsa-miR-5571-3p"	"169241"	11100	6820	100	36	36	5	13	36	36	36	6	16	15	1	0	119	106	37	34	54	54	55	10	18	78	72	0	0.000	0.000	0.101	0.138	4.057	0.017	0.008	80	450	100	65	52	Error	0	65	0	52	2888	8486	0.000	5.100	0	0	0
2	15	9	"hsa-miR-5704"	"169211"	11270	6830	100	36	37	5	13	36	36	36	5	13	20	1	0	282	251	98	39	53	53	54	10	18	83	83	0	0.000	0.005	0.023	0.035	6.221	0.002	0.002	80	449	100	229	199	Error	0	229	1	198	2933	20068	0.200	19.700	0	0	0
2	16	9	"hsa-miR-4443"	"169188"	11460	6820	100	36	36	6	16	36	36	36	5	13	16	2	0	865	660	385	58	53	53	54	10	18	83	81	0	0.000	0.000	0.008	0.018	10.193	0.001	0.003	80	462	100	812	607	Error	0	812	0	607	2879	52814	0.000	60.600	0	0	0
2	17	9	"hsa-miR-17-5p"	"169336"	11640	6820	100	37	36	5	13	36	36	36	5	13	17	2	0	4841	4324	1745	40	54	54	54	10	18	98	98	0	0.000	0.000	0.001	0.001	6.455	0.000	0.002	80	452	100	4788	4270	Error	1	4787	0	4270	2903	345938	0.000	427.000	0	0	0
2	18	9	"hsa-miR-4493"	"169354"	11820	6820	100	35	35	5	14	37	37	36	5	13	7	1	0	49	49	7	14	54	54	55	12	21	2	0	0	0.400	0.400	0.528	0.545	2.831	-0.069	0.010	80	452	100	-7	-7	-1.322	-2	-5	-2	-5	2803	3925	-0.200	-0.500	0	0	0
2	19	9	"hsa-miR-5186"	"169090"	12000	6820	100	35	36	6	16	36	36	36	5	13	20	5	0	757	571	369	64	53	53	54	10	18	80	76	0	-0.001	0.000	0.012	0.027	6.561	-0.001	0.001	80	440	100	703	518	Error	-1	704	0	518	2871	45692	0.000	51.700	0	0	0
2	20	9	"hsa-miR-4760-5p"	"169222"	12170	6820	100	36	36	5	13	35	35	36	6	16	12	2	0	77	77	20	25	53	53	53	10	18	75	53	0	0.042	0.042	0.135	0.168	4.242	-0.008	0.001	80	440	100	25	25	-4.585	1	24	1	24	2858	6184	0.000	2.400	0	0	0
2	21	9	"hsa-miR-5587-5p"	"169176"	12350	6820	100	35	35	5	14	35	35	35	5	14	10	2	0	41	43	7	16	53	53	54	12	22	0	0	0	0.000	0.000	0.279	0.300	2.474	-0.016	0.001	80	452	100	-12	-10	Error	0	-12	0	-10	2802	3444	0.000	-0.917	0	0	0
2	22	9	"hsa-miR-5582-3p"	"169353"	12530	6820	100	38	37	6	16	36	36	36	5	13	26	1	0	66	62	14	22	53	53	54	12	22	51	15	0	0.154	0.111	0.226	0.240	3.319	0.014	0.001	80	484	100	15	10	-2.700	2	13	1	9	2979	4978	0.200	0.667	0	0	0
2	1	10	"Empty"	"0"	8760	7010	100	35	34	5	14	34	34	34	6	17	13	1	0	53	53	10	18	54	54	55	11	20	10	0	0	-1.000	0.000	0.500	0.498	2.709	0.028	0.001	80	482	100	0	-1	Error	1	-1	0	-1	2757	4224	0.000	-0.182	0	0	0
2	2	10	"hsa-miR-4725-5p"	"169193"	8940	7020	100	35	35	6	17	35	35	35	5	14	18	2	0	108	102	25	24	54	54	55	11	20	91	87	0	0.000	0.000	0.081	0.068	2.538	0.005	0.001	80	458	100	54	48	Error	0	54	0	48	2777	8193	0.000	4.273	0	0	0
2	3	10	"hsa-miR-3614-5p"	"169317"	9120	7010	100	34	35	6	17	35	35	35	5	14	15	5	0	48	47	8	17	54	54	54	10	18	3	1	0	0.167	0.000	0.406	0.481	2.753	0.101	0.014	80	452	100	-7	-7	-2.585	-1	-6	0	-7	2780	3798	0.000	-0.700	0	0	0
2	4	10	"hsa-miR-4737"	"169032"	9300	7010	100	35	35	5	14	34	34	34	5	14	18	3	0	53	53	10	18	53	53	54	10	18	16	2	0	100000.000	100000.000	0.563	0.528	3.225	0.003	0.000	80	452	100	1	1	16.610	1	0	1	0	2788	4210	0.200	-0.100	0	0	0
2	5	10	""	"168966"	9480	7010	100	36	35	5	14	35	35	36	5	13	22	2	0	3519	2993	1108	37	54	54	54	9	16	100	98	0	0.000	0.000	0.002	0.002	3.137	0.000	0.000	80	460	100	3466	2939	Error	1	3465	0	2939	2835	239426	-0.200	326.556	0	0	0
2	6	10	""	"168828"	9660	7010	100	35	35	6	17	36	36	35	5	14	17	1	0	739	606	277	45	54	54	55	10	18	91	88	0	-0.001	-0.002	0.008	0.014	5.256	0.001	0.002	80	440	100	684	551	Error	-1	685	-1	552	2828	48502	0.000	55.100	0	0	0
2	7	10	""	"169190"	9830	7000	100	36	35	6	17	36	36	35	5	14	16	3	0	58	60	14	23	54	54	55	10	18	38	13	0	0.000	-0.167	0.500	0.524	3.781	-0.012	0.001	80	450	100	4	5	Error	0	4	-1	6	2832	4833	0.000	0.500	0	0	0
2	8	10	""	"168830"	10020	7020	100	36	35	5	14	36	36	36	5	13	10	1	0	71	71	19	26	55	55	56	10	17	63	38	0	0.000	-0.062	0.225	0.219	3.005	-0.012	0.001	80	461	100	16	15	Error	0	16	-1	16	2803	5657	-0.200	1.500	0	0	0
2	9	10	""	"169175"	10200	7010	100	34	35	5	14	36	36	36	5	13	10	1	0	49	50	10	20	55	55	55	10	18	7	1	0	0.333	0.200	0.528	0.522	2.619	0.110	0.019	80	469	100	-8	-6	-1.585	-2	-6	-1	-5	2776	3973	-0.200	-0.500	0	0	0
2	10	10	""	"168845"	10380	7010	100	34	35	5	14	36	36	36	5	13	10	2	0	184	163	67	41	53	53	54	10	18	85	81	0	-0.015	-0.009	0.037	0.047	5.779	-0.002	0.000	80	461	100	129	109	Error	-2	131	-1	110	2787	13049	-0.200	10.900	0	0	0
2	11	10	""	"168694"	10560	7010	100	36	36	5	13	36	36	36	5	13	16	2	0	323	300	106	35	54	54	54	10	18	92	91	0	0.000	0.000	0.013	0.020	4.939	0.001	0.001	80	461	100	269	246	Error	0	269	0	246	2873	24038	0.000	24.600	0	0	0
2	12	10	""	"168752"	10740	7010	100	36	36	5	13	36	36	36	5	13	12	1	0	167	160	53	33	56	56	56	10	17	88	88	0	0.000	0.000	0.031	0.035	2.878	0.001	0.000	80	452	100	111	104	Error	0	111	0	104	2893	12827	0.000	10.400	0	0	0
2	13	10	"hsa-miR-1260a"	"169412"	10920	7010	100	37	37	6	16	36	36	36	5	13	17	3	0	101	100	19	19	54	54	55	10	18	96	91	0	0.021	0.022	0.092	0.084	3.029	0.019	0.006	80	440	100	48	47	-5.555	1	47	1	46	2922	7977	0.200	4.500	0	0	0
2	14	10	"Empty"	"0"	11090	7010	100	36	36	5	13	35	35	36	6	16	8	1	0	56	55	10	18	53	53	54	10	18	17	3	0	0.333	0.500	0.625	0.591	3.458	0.028	0.001	80	440	100	4	3	-1.585	1	3	1	2	2845	4418	0.000	0.100	0	0	0
2	15	10	"Empty"	"0"	11270	7010	100	35	35	5	14	36	36	36	5	13	12	3	0	54	55	9	16	54	54	54	10	18	13	2	0	100000.000	-1.000	0.741	0.648	2.500	0.027	0.001	80	442	100	-1	0	16.610	-1	0	-1	1	2826	4385	-0.200	0.100	0	0	0
2	16	10	"Empty"	"0"	11450	7010	100	36	36	5	13	36	36	36	5	13	18	2	0	54	55	12	21	54	54	54	10	18	15	3	0	0.000	0.000	0.646	0.590	3.556	0.053	0.005	80	452	100	0	1	Error	0	0	0	1	2887	4400	0.000	0.100	0	0	0
2	17	10	"Empty"	"0"	11630	7010	100	37	36	5	13	36	36	36	5	13	17	5	0	53	54	10	18	52	52	53	9	16	20	7	0	1.000	0.000	0.600	0.606	2.976	0.036	0.002	80	452	100	2	2	0.000	1	1	0	2	2916	4320	0.000	0.111	0	0	0
2	18	10	"Empty"	"0"	11810	7010	100	35	35	6	17	36	36	36	5	13	10	2	0	52	54	10	18	53	53	53	10	18	16	3	0	1.000	-1.000	0.588	0.637	2.944	0.008	0.000	80	452	100	-2	0	0.000	-1	-1	-1	1	2808	4316	-0.200	0.100	0	0	0
2	19	10	"Empty"	"0"	11990	7010	100	35	35	5	14	36	36	36	5	13	12	0	0	55	56	10	17	53	53	54	10	18	18	6	0	-0.500	-0.333	0.444	0.554	3.304	0.138	0.033	80	452	100	1	2	Error	-1	2	-1	3	2812	4501	-0.200	0.200	0	0	0
2	20	10	"Empty"	"0"	12170	7010	100	35	36	6	16	36	36	36	5	13	18	1	0	56	54	9	16	54	54	54	10	18	16	0	0	-0.500	0.000	0.714	0.669	2.726	0.142	0.031	80	452	100	1	0	Error	-1	2	0	0	2861	4355	0.000	0.000	0	0	0
2	21	10	"Empty"	"0"	12350	7010	100	36	36	5	13	35	35	35	5	14	23	6	0	53	54	10	18	54	54	55	10	18	11	2	0	-1.000	100000.000	0.500	0.573	2.828	0.093	0.011	80	452	100	0	1	Error	1	-1	1	0	2919	4302	0.200	-0.100	0	0	0
2	22	10	"Empty"	"0"	12530	7010	100	35	36	7	19	35	35	35	5	14	23	10	0	55	55	9	16	52	52	53	10	18	12	3	0	0.000	0.333	0.950	0.814	3.188	0.040	0.002	80	484	100	3	4	Error	0	3	1	3	2870	4366	0.200	0.200	0	0	0
2	1	11	"Empty"	"0"	8760	7190	100	36	35	6	17	34	34	34	5	14	23	5	0	55	55	12	21	54	54	55	10	18	17	6	0	2.000	1.000	0.556	0.533	2.899	0.086	0.017	80	474	100	3	2	1.000	2	1	1	1	2800	4388	0.200	0.000	0	0	0
2	2	11	"hsa-miR-10a-3p"	"28019"	8940	7200	100	36	36	5	13	36	36	36	5	13	12	3	0	290	274	86	31	55	55	56	10	17	95	95	0	0.000	0.000	0.018	0.019	2.864	0.005	0.010	80	452	100	235	219	Error	0	235	0	219	2870	21955	0.000	21.800	0	0	0
2	3	11	"hsa-miR-30e-5p"	"28191"	9130	7200	100	37	36	5	13	36	36	36	5	13	16	1	0	3337	2766	1396	50	54	54	55	10	18	93	87	0	0.000	0.000	0.001	0.002	5.616	0.000	0.003	80	450	100	3284	2712	Error	1	3283	0	2712	2858	221305	0.000	271.100	0	0	0
2	4	11	""	"42938"	9300	7200	100	35	35	5	14	36	36	35	5	14	15	1	0	110	103	34	33	53	53	54	10	18	81	76	0	-0.018	-0.020	0.088	0.089	3.267	0.013	0.005	80	448	100	56	49	Error	-1	57	-1	50	2837	8278	0.000	4.900	0	0	0
2	5	11	"hsa-miR-514a-3p"	"42959"	9480	7200	100	34	35	5	14	35	35	34	5	14	12	2	0	54	54	11	20	53	53	54	10	18	20	7	0	-1.000	0.000	0.500	0.556	2.595	0.035	0.004	80	468	100	0	1	Error	-1	1	0	1	2764	4320	0.200	0.000	0	0	0
2	6	11	""	"17411"	9660	7200	100	36	35	4	11	35	35	35	5	14	11	0	0	242	212	84	39	54	54	55	11	20	87	86	0	0.005	0.000	0.016	0.018	2.716	-0.001	0.000	80	462	100	189	158	-7.555	1	188	0	158	2825	16950	0.000	14.273	0	0	0
2	7	11	""	"42678"	9840	7200	100	34	34	5	14	35	35	35	5	14	13	0	0	43	44	7	15	55	55	56	11	19	0	0	0	0.083	0.091	0.286	0.284	2.471	0.041	0.003	80	470	100	-13	-12	-3.585	-1	-12	-1	-11	2747	3526	-0.200	-1.091	0	0	0
2	8	11	"hsa-miR-548l"	"46415"	10020	7200	100	36	36	5	13	36	36	36	6	16	6	0	0	48	48	9	18	56	56	56	10	17	2	0	0	0.000	0.000	0.481	0.463	2.762	0.001	0.000	80	451	100	-8	-8	Error	0	-8	0	-8	2857	3878	0.000	-0.800	0	0	0
2	9	11	""	"42877"	10200	7210	100	36	35	5	14	35	35	36	5	13	13	1	0	70	73	22	30	54	54	55	10	18	63	42	0	0.063	0.000	0.167	0.168	4.008	0.017	0.002	80	460	100	17	19	-4.000	1	16	0	19	2824	5875	-0.200	1.800	0	0	0
2	10	11	""	"42770"	10380	7200	100	36	36	5	13	36	36	36	6	16	7	0	0	169	153	55	35	54	54	55	12	21	85	83	0	0.000	0.000	0.034	0.060	5.836	0.004	0.002	80	460	100	115	99	Error	0	115	0	99	2859	12250	0.000	8.167	0	0	0
2	11	11	"hsa-miR-1268a/hsa-miR-1268b"	"46558"	10560	7200	100	36	36	6	16	36	36	36	5	13	16	2	0	55	55	11	20	55	55	56	10	17	17	5	0	0.000	0.000	0.636	0.618	2.789	0.096	0.019	80	468	100	0	0	Error	0	0	0	0	2881	4436	0.000	-0.100	0	0	0
2	12	11	"hsa-miR-548d-5p"	"42756"	10740	7200	100	35	36	5	13	36	36	36	5	13	8	2	0	56	58	11	18	55	55	56	10	17	26	6	0	-1.000	0.000	0.500	0.524	3.056	0.022	0.001	80	461	100	0	3	Error	-1	1	0	3	2853	4635	0.000	0.200	0	0	0
2	13	11	""	"42539"	10920	7200	100	37	38	6	15	36	36	36	5	13	23	6	0	19234	15372	7074	46	55	55	56	10	17	100	100	0	0.000	0.000	0.000	0.000	3.705	0.000	0.032	80	461	100	19180	15319	Error	1	19179	2	15317	3005	1229751	0.400	1531.600	0	0	0
2	14	11	"kshv-miR-K12-9-3p"	"17419"	11100	7200	100	35	36	6	16	36	36	36	5	13	12	2	0	44	45	7	15	54	54	54	9	16	0	0	0	0.100	0.000	0.405	0.374	2.706	0.065	0.005	80	468	100	-11	-9	-3.322	-1	-10	0	-9	2845	3576	0.000	-1.000	0	0	0
2	15	11	"hsa-miR-151a-5p"	"11260"	11280	7200	100	36	36	6	16	36	36	36	5	13	16	1	0	735	673	230	34	54	54	54	11	20	95	95	0	0.000	0.000	0.006	0.007	2.785	0.001	0.001	80	461	100	681	619	Error	0	681	0	619	2867	53805	0.000	56.273	0	0	0
2	16	11	""	"31388"	11460	7200	100	36	36	5	13	36	36	36	5	13	13	2	0	399	372	98	26	54	54	55	11	20	100	95	0	0.000	0.000	0.014	0.014	3.048	-0.001	0.001	80	461	100	345	318	Error	0	345	0	318	2881	29730	0.000	28.818	0	0	0
2	17	11	""	"45985"	11640	7200	100	36	36	6	16	35	35	36	5	13	27	2	0	77	76	22	28	54	54	54	9	16	68	61	0	0.043	0.045	0.200	0.190	3.431	0.015	0.002	80	452	100	24	23	-4.524	1	23	1	22	2886	6054	0.000	2.444	0	0	0
2	18	11	""	"28346"	11820	7200	100	37	36	5	13	36	36	36	5	13	16	1	0	182	179	49	27	54	54	54	10	18	96	95	0	0.008	0.000	0.032	0.028	2.907	0.007	0.007	80	452	100	129	125	-7.000	1	128	0	125	2892	14299	0.000	12.500	0	0	0
2	19	11	"hsa-miR-452-3p"	"42598"	12000	7200	100	37	36	5	13	36	36	36	5	13	15	1	0	167	232	176	75	54	54	55	11	20	90	87	0	0.009	0.000	0.040	0.039	4.761	0.001	0.001	80	449	100	114	178	-6.820	1	113	0	178	2903	18542	0.000	16.091	0	0	0
2	20	11	"hsa-miR-561-3p"	"31517"	12170	7200	100	33	34	5	14	36	36	36	5	13	6	1	0	43	43	7	16	54	54	54	10	18	0	0	0	0.273	0.182	0.455	0.398	1.824	0.129	0.041	80	448	100	-14	-13	-1.874	-3	-11	-2	-11	2726	3446	-0.400	-1.100	0	0	0
2	21	11	"hsa-miR-448"	"11113"	12350	7200	100	38	37	6	16	36	36	35	5	14	21	3	0	49	50	9	18	54	54	55	10	18	3	1	0	-0.400	-0.250	0.600	0.544	2.404	-0.011	0.000	80	460	100	-3	-3	Error	2	-5	1	-4	2953	4004	0.400	-0.500	0	0	0
2	22	11	"Empty"	"0"	12530	7200	100	33	33	5	15	35	35	35	5	14	11	1	0	53	52	9	17	53	53	54	10	18	11	1	0	100000.000	2.000	0.500	0.595	3.042	0.028	0.001	80	493	100	-2	-3	16.610	-2	0	-2	-1	2672	4191	-0.400	-0.200	0	0	0
2	1	12	"hsa-miR-499a-5p"	"14313"	8760	7380	100	35	35	5	14	34	34	34	5	14	16	1	0	44	45	8	17	53	53	54	10	18	1	0	0	-0.111	-0.125	0.375	0.393	3.438	-0.014	0.000	80	492	100	-8	-7	Error	1	-9	1	-8	2762	3624	0.200	-0.900	0	0	0
2	2	12	"spike_control_v2_40"	"29001"	8940	7390	100	34	35	5	14	35	35	35	5	14	10	3	0	248	216	80	37	54	54	55	10	18	87	86	0	-0.005	0.000	0.021	0.028	4.526	-0.004	0.004	80	452	100	193	162	Error	-1	194	0	162	2760	17270	0.000	16.100	0	0	0
2	3	12	"hsa-miR-95-3p"	"11181"	9120	7390	100	35	35	5	14	35	35	35	5	14	10	1	0	64	65	17	26	54	54	55	9	16	51	36	0	0.000	0.000	0.190	0.244	3.999	-0.025	0.003	80	452	100	10	11	Error	0	10	0	11	2797	5238	0.000	1.111	0	0	0
2	4	12	""	"46510"	9300	7400	100	35	35	5	14	35	35	35	5	14	12	0	0	42	42	6	14	54	54	55	10	18	0	0	0	0.000	0.000	0.400	0.359	2.154	0.002	0.000	80	448	100	-12	-12	Error	0	-12	0	-12	2785	3383	0.000	-1.300	0	0	0
2	5	12	"kshv-miR-K12-2-5p"	"17470"	9490	7410	100	35	35	4	11	35	35	35	5	14	8	1	0	65	63	14	22	54	54	55	10	18	50	21	0	0.000	0.000	0.297	0.361	4.574	-0.095	0.036	80	454	100	11	9	Error	0	11	0	9	2799	5040	0.000	0.800	0	0	0
2	6	12	"hsa-miR-542-5p"	"42811"	9680	7400	100	35	35	5	14	35	35	35	5	14	22	1	0	68	70	18	25	54	54	55	11	20	56	38	0	0.000	0.000	0.357	0.373	2.916	-0.028	0.005	80	440	100	14	16	Error	0	14	0	16	2811	5585	0.000	1.364	0	0	0
2	7	12	"hsa-miR-1302"	"46796"	9850	7400	100	36	36	5	13	35	35	35	5	14	16	1	0	46	46	8	17	55	55	55	11	20	0	0	0	-0.111	-0.111	0.417	0.421	3.366	-0.048	0.007	80	439	100	-8	-8	Error	1	-9	1	-9	2850	3685	0.200	-0.818	0	0	0
2	8	12	"hsa-miR-616-5p"	"17289"	10030	7400	100	36	36	6	16	35	35	35	5	14	27	6	0	66	65	14	21	55	55	55	11	20	47	18	0	0.091	0.100	0.500	0.417	2.735	-0.017	0.001	80	451	100	12	11	-3.459	1	11	1	10	2917	5239	0.200	0.909	0	0	0
2	9	12	""	"42588"	10210	7400	100	36	36	5	13	35	35	36	6	16	15	1	0	282	253	131	51	55	55	55	10	18	83	81	0	0.004	0.005	0.020	0.029	5.401	0.003	0.003	80	430	100	228	199	-7.827	1	227	1	198	2879	20243	0.000	19.800	0	0	0
2	10	12	""	"11208"	10380	7400	100	37	36	5	13	36	36	36	5	13	15	2	0	56	57	11	19	53	53	54	12	22	15	5	0	0.333	0.000	0.561	0.545	3.005	0.015	0.001	80	438	100	4	4	-1.585	1	3	0	4	2904	4520	0.000	0.250	0	0	0
2	11	12	""	"46620"	10560	7410	100	37	37	6	16	36	36	36	5	13	25	6	0	32811	23089	13671	59	54	54	55	10	18	97	95	0	0.000	0.000	0.000	0.000	7.928	0.000	0.010	80	456	100	32758	23036	Error	1	32757	1	23035	2960	1847083	0.200	2303.400	0	0	0
2	12	12	"hsa-miR-147a"	"10954"	10750	7400	100	36	36	5	13	36	36	36	5	13	13	2	0	200	178	72	40	55	55	56	10	17	83	83	0	0.000	0.000	0.039	0.071	4.879	-0.003	0.002	80	461	100	145	123	Error	0	145	0	123	2849	14273	0.000	12.200	0	0	0
2	13	12	""	"11251"	10930	7400	100	35	36	5	13	36	36	36	5	13	15	3	0	600	513	216	42	54	54	55	10	18	90	90	0	-0.002	0.000	0.008	0.014	5.764	-0.001	0.002	80	451	100	545	459	Error	-1	546	0	459	2868	41020	0.000	45.800	0	0	0
2	14	12	""	"11227"	11110	7410	100	35	35	5	14	36	36	36	5	13	13	0	0	65	67	17	25	54	54	55	10	18	52	32	0	-0.091	-0.077	0.304	0.322	3.212	-0.004	0.000	80	447	100	10	12	Error	-1	11	-1	13	2807	5368	-0.200	1.200	0	0	0
2	15	12	"hsa-miR-2276-3p"	"46875"	11290	7400	100	36	36	5	13	36	36	36	5	13	11	1	0	42	43	8	18	54	54	54	10	18	1	0	0	0.000	0.000	0.400	0.394	2.976	-0.028	0.002	80	451	100	-12	-11	Error	0	-12	0	-11	2869	3437	0.000	-1.100	0	0	0
2	16	12	"hsa-miR-218-5p"	"11018"	11470	7400	100	36	36	5	13	36	36	36	5	13	16	2	0	1104	963	540	56	54	54	54	9	16	83	83	0	0.000	0.000	0.005	0.007	5.844	0.000	0.000	80	439	100	1050	909	Error	0	1050	0	909	2875	77069	0.000	101.000	0	0	0
2	17	12	"hsa-miR-363-3p"	"11077"	11640	7390	100	35	36	5	13	36	36	36	5	13	16	1	0	58	58	14	24	54	54	55	11	20	25	10	0	-0.250	0.000	0.380	0.456	3.121	0.054	0.012	80	440	100	3	4	Error	-1	4	0	4	2864	4654	0.000	0.273	0	0	0
2	18	12	"hsa-miR-1252-5p"	"46924"	11820	7390	100	35	35	5	14	36	36	36	5	13	15	1	0	79	78	26	33	55	55	55	10	18	63	52	0	-0.042	-0.043	0.192	0.233	3.427	-0.001	0.000	80	440	100	23	22	Error	-1	24	-1	23	2821	6262	-0.200	2.300	0	0	0
2	19	12	""	"11205"	11990	7400	100	35	35	5	14	36	36	36	6	16	5	1	0	1241	1147	619	53	55	55	55	11	20	85	85	0	-0.001	-0.001	0.004	0.007	7.400	-0.001	0.017	80	439	100	1185	1091	Error	-1	1186	-1	1092	2780	91751	-0.167	99.273	0	0	0
2	20	12	"hsa-miR-520g-3p"	"46454"	12170	7400	100	34	35	5	14	36	36	36	5	13	15	2	0	54	53	12	22	54	54	55	11	20	10	2	0	100000.000	1.000	0.488	0.467	2.543	0.012	0.000	80	450	100	-2	-2	16.610	-2	0	-1	-1	2824	4226	-0.200	-0.182	0	0	0
2	21	12	""	"17422"	12350	7400	100	37	37	5	13	35	35	36	5	13	22	1	0	212	188	93	49	54	54	55	10	18	78	76	0	0.013	0.015	0.031	0.035	3.890	0.005	0.006	80	438	100	160	136	-6.304	2	158	2	134	2938	15072	0.200	13.300	0	0	0
2	22	12	""	"17517"	12520	7400	100	36	36	4	11	35	35	35	5	14	12	1	0	52	54	11	20	54	54	54	10	18	18	3	0	-0.500	100000.000	0.400	0.446	3.219	0.016	0.001	80	471	100	-1	1	Error	1	-2	1	0	2861	4317	0.200	0.000	0	0	0
2	1	13	""	"46453"	8760	7580	100	35	35	5	14	34	34	34	5	14	16	2	0	150	140	54	38	53	53	54	10	18	82	81	0	0.010	0.011	0.043	0.045	3.180	0.007	0.003	80	492	100	98	88	-6.600	1	97	1	87	2789	11197	0.200	8.600	0	0	0
2	2	13	""	"42444"	8940	7580	100	33	34	6	17	34	34	34	6	17	15	3	0	46	46	10	21	53	53	54	10	18	2	1	0	0.143	0.000	0.675	0.600	3.209	0.014	0.000	80	452	100	-8	-7	-2.807	-1	-7	0	-7	2696	3643	0.000	-0.800	0	0	0
2	3	13	"spike_control_v2_37"	"28684"	9120	7580	100	33	33	6	18	34	34	34	5	14	17	2	0	219	189	87	46	54	54	54	10	18	80	77	0	-0.006	-0.007	0.038	0.057	5.201	-0.003	0.001	80	440	100	164	134	Error	-1	165	-1	135	2647	15151	-0.200	13.500	0	0	0
2	4	13	"hsa-miR-136-3p"	"42686"	9290	7570	100	35	35	5	14	35	35	35	5	14	7	0	0	53	53	10	18	55	55	55	10	18	8	3	0	0.000	0.000	0.500	0.540	2.879	0.027	0.001	80	427	100	-2	-2	Error	0	-2	0	-2	2765	4221	0.000	-0.200	0	0	0
2	5	13	""	"42558"	9470	7570	100	37	36	6	16	36	36	35	5	14	17	3	0	42	42	7	16	55	55	55	11	20	0	0	0	-0.077	0.000	0.408	0.439	2.628	-0.008	0.000	80	427	100	-12	-13	Error	1	-13	0	-13	2909	3349	0.200	-1.182	0	0	0
2	6	13	"hsa-miR-578"	"17302"	9650	7570	100	36	35	6	17	35	35	35	5	14	16	5	0	44	45	9	20	54	54	55	11	20	2	1	0	-0.100	0.000	0.417	0.422	2.945	0.021	0.001	80	451	100	-9	-9	Error	1	-10	0	-9	2829	3587	0.000	-0.909	0	0	0
2	7	13	"hsa-miR-920"	"42932"	9840	7580	100	36	36	5	13	35	35	35	5	14	23	2	0	556	410	251	61	54	54	54	10	18	75	75	0	0.002	0.003	0.013	0.020	6.664	0.002	0.006	80	452	100	503	357	-8.972	1	502	1	356	2916	32820	0.200	35.600	0	0	0
2	8	13	""	"17464"	10020	7580	100	36	36	5	13	35	35	35	5	14	21	3	0	897	768	314	40	54	54	55	9	16	95	93	0	0.001	0.001	0.006	0.007	3.687	0.001	0.006	80	442	100	844	715	-9.719	1	843	1	714	2918	61471	0.200	79.222	0	0	0
2	9	13	"hsa-miR-10a-5p"	"13485"	10200	7580	100	37	38	6	15	35	35	36	6	16	26	2	0	29077	25483	8535	33	55	55	55	10	18	100	100	0	0.000	0.000	0.000	0.000	3.340	0.000	0.016	80	442	100	29024	25431	Error	2	29022	3	25428	3011	2038625	0.333	2542.800	0	0	0
2	10	13	"hsa-miR-1204"	"46791"	10380	7580	100	35	36	6	16	36	36	35	5	14	16	5	0	60	62	14	22	54	54	55	11	20	37	17	0	-0.167	0.000	0.528	0.522	3.270	-0.031	0.003	80	442	100	5	8	Error	-1	6	0	8	2867	4945	0.200	0.636	0	0	0
2	11	13	""	"46976"	10560	7580	100	37	37	5	13	36	36	36	5	13	15	3	0	262	218	96	44	55	55	56	11	19	85	81	0	0.005	0.006	0.022	0.034	4.134	0.007	0.014	80	430	100	208	164	-7.693	1	207	1	163	2936	17427	0.200	14.727	0	0	0
2	12	13	""	"42679"	10740	7580	100	37	36	5	13	37	37	37	5	13	11	1	0	422	384	118	30	56	56	56	10	17	97	96	0	0.000	-0.003	0.009	0.009	2.300	-0.002	0.002	80	430	100	366	327	Error	0	366	-1	328	2897	30697	-0.200	32.800	0	0	0
2	13	13	"hsa-miR-1254"	"46750"	10910	7580	100	36	36	5	13	37	37	36	5	13	11	2	0	51	52	10	19	55	55	56	11	19	10	1	0	0.250	0.333	0.538	0.492	3.070	0.048	0.005	80	430	100	-5	-4	-2.000	-1	-4	-1	-3	2878	4159	0.000	-0.364	0	0	0
2	14	13	""	"42503"	11090	7580	100	37	37	5	13	36	36	36	5	13	17	3	0	50	49	9	18	55	55	56	11	19	3	0	0	-0.200	-0.167	0.500	0.408	2.842	0.023	0.001	80	441	100	-4	-5	Error	1	-5	1	-6	2922	3932	0.200	-0.636	0	0	0
2	15	13	"hsa-miR-1236-3p"	"46624"	11280	7580	100	35	36	5	13	36	36	36	5	13	18	0	0	456	428	109	25	54	54	55	11	20	97	97	0	-0.002	0.000	0.012	0.012	2.895	-0.001	0.000	80	440	100	401	374	Error	-1	402	0	374	2854	34262	0.000	33.909	0	0	0
2	16	13	"hsa-miR-205-5p"	"46917"	11450	7580	100	37	37	5	13	36	36	36	5	13	16	2	0	587	517	228	44	54	54	54	9	16	92	91	0	0.002	0.002	0.008	0.008	3.141	0.002	0.005	80	430	100	534	464	-9.058	1	533	1	463	2942	41392	0.200	51.444	0	0	0
2	17	13	"hsa-let-7b-3p"	"42769"	11630	7580	100	36	36	5	13	36	36	36	5	13	13	0	0	99	99	24	24	55	55	56	11	19	90	82	0	0.000	0.000	0.097	0.092	2.510	0.018	0.007	80	452	100	44	44	Error	0	44	0	44	2864	7946	0.000	3.909	0	0	0
2	18	13	"hsa-miR-409-3p"	"11240"	11810	7580	100	36	36	6	16	36	36	36	5	13	17	1	0	247	216	98	45	56	56	56	9	16	83	83	0	0.000	0.000	0.026	0.034	3.280	-0.002	0.001	80	452	100	191	160	Error	0	191	0	160	2885	17275	0.000	17.778	0	0	0
2	19	13	"hsa-miR-7-2-3p"	"42964"	11990	7580	100	36	36	5	13	36	36	36	5	13	12	1	0	725	600	270	45	56	56	56	10	17	85	83	0	0.000	0.000	0.007	0.012	8.865	0.001	0.002	80	432	100	669	544	Error	0	669	0	544	2877	48039	0.000	54.400	0	0	0
2	20	13	"hsa-miR-503-5p"	"46803"	12170	7580	100	37	37	5	13	35	35	36	5	13	17	1	0	41	41	7	17	55	55	56	10	17	0	0	0	-0.143	-0.143	0.225	0.230	2.495	-0.025	0.002	80	442	100	-12	-12	Error	2	-14	2	-14	2922	3319	0.200	-1.500	0	0	0
2	21	13	"hsa-miR-1539"	"146105"	12350	7580	100	36	36	5	13	35	35	35	5	14	18	5	0	56	56	12	21	54	54	55	10	18	25	6	0	0.500	0.500	0.399	0.466	3.804	0.035	0.003	80	442	100	3	3	-1.000	1	2	1	2	2857	4503	0.200	0.100	0	0	0
2	22	13	"hsv2-miR-H3"	"146077"	12540	7580	100	36	37	5	13	35	35	35	5	14	25	6	0	1900	1512	755	49	54	54	56	10	17	90	90	0	0.001	0.001	0.003	0.004	4.472	0.001	0.017	80	474	100	1847	1460	Error	1	1846	2	1458	2947	120948	0.400	145.600	0	0	0
2	1	14	"spike_control_v2_28"	"27953"	8760	7770	100	34	34	6	17	34	34	34	5	14	15	0	0	711	614	385	62	53	53	54	10	18	81	81	0	0.000	0.000	0.008	0.018	9.299	0.000	0.000	80	484	100	658	561	Error	0	658	0	561	2705	49114	0.000	56.000	0	0	0
2	2	14	""	"146051"	8940	7770	100	34	34	6	17	34	34	34	5	14	18	5	0	44	43	7	16	55	55	55	10	18	0	0	0	0.000	0.000	0.359	0.322	2.519	0.060	0.008	80	452	100	-11	-12	Error	0	-11	0	-12	2747	3455	0.000	-1.200	0	0	0
2	3	14	""	"146038"	9120	7770	100	36	35	5	14	34	34	34	5	14	23	2	0	329	308	81	26	55	55	56	10	17	97	96	0	0.007	0.004	0.016	0.016	2.461	0.008	0.031	80	452	100	276	254	-7.098	2	274	1	253	2832	24655	0.200	25.200	0	0	0
2	4	14	"spike_control_v2_35"	"28568"	9300	7770	100	35	35	6	17	34	34	34	5	14	23	5	0	161	151	54	35	54	54	55	10	18	90	90	0	0.009	0.010	0.047	0.053	3.979	0.011	0.012	80	461	100	108	98	-6.741	1	107	1	97	2800	12112	0.200	9.600	0	0	0
2	5	14	""	"146146"	9480	7770	100	34	34	5	14	35	35	35	5	14	10	1	0	1702	1313	732	55	54	54	55	11	20	85	82	0	-0.001	-0.001	0.003	0.006	9.513	0.000	0.002	80	461	100	1647	1258	Error	-1	1648	-1	1259	2710	105036	-0.200	114.364	0	0	0
2	6	14	"hsa-miRPlus-C1076"	"42838"	9660	7770	100	37	37	5	13	35	35	35	5	14	25	3	0	97	89	30	33	54	54	55	10	18	72	63	0	0.047	0.057	0.114	0.122	3.361	0.007	0.001	80	461	100	45	37	-4.426	2	43	2	35	2922	7104	0.400	3.400	0	0	0
2	7	14	"spike_control_v2_49"	"30293"	9840	7770	100	34	34	5	14	36	36	35	6	17	5	0	0	374	333	139	41	54	54	55	10	18	92	92	0	-0.006	-0.007	0.016	0.024	4.696	-0.006	0.025	80	452	100	318	277	Error	-2	320	-2	279	2694	26666	-0.167	27.800	0	0	0
2	8	14	"SNORD65"	"145661"	10020	7770	100	36	36	6	16	36	36	36	5	13	15	1	0	293	250	115	46	55	55	55	10	18	85	85	0	0.000	0.000	0.023	0.026	4.661	0.003	0.004	80	452	100	238	195	Error	0	238	0	195	2862	19996	0.000	19.500	0	0	0
2	9	14	"SNORD6"	"19605"	10200	7770	100	36	36	6	16	36	36	36	5	13	17	6	0	157	143	62	43	54	54	55	10	18	77	77	0	0.000	0.000	0.040	0.058	4.677	0.006	0.003	80	452	100	103	89	Error	0	103	0	89	2904	11414	0.000	8.800	0	0	0
2	10	14	""	"146097"	10380	7770	100	37	35	5	14	36	36	36	5	13	7	0	0	1034	866	352	40	54	54	54	10	18	95	95	0	0.001	-0.001	0.004	0.005	5.439	-0.001	0.003	80	452	100	981	811	-9.937	1	980	-1	812	2797	69241	-0.200	81.200	0	0	0
2	11	14	""	"46436"	10560	7770	100	35	35	6	17	36	36	36	6	16	13	0	0	6570	4888	3069	62	55	55	55	10	18	88	86	0	0.000	0.000	0.001	0.003	13.557	0.000	0.002	80	461	100	6514	4832	Error	-1	6515	-1	4833	2821	391040	-0.167	483.300	0	0	0
2	12	14	""	"146039"	10740	7770	100	37	37	4	10	36	36	36	5	13	12	1	0	120	110	47	42	55	55	56	11	19	72	70	0	0.015	0.018	0.059	0.073	3.260	0.026	0.030	80	461	100	66	56	-6.022	1	65	1	55	2940	8771	0.200	4.909	0	0	0
2	13	14	""	"145994"	10920	7770	100	36	36	5	13	36	36	36	5	13	10	3	0	2017	1962	228	11	55	55	56	12	21	100	100	0	0.000	0.000	0.002	0.002	2.139	0.000	0.002	80	461	100	1962	1907	Error	0	1962	0	1907	2874	156964	0.000	158.833	0	0	0
2	14	14	""	"146050"	11100	7770	100	36	36	5	13	35	35	36	5	13	21	5	0	338	282	134	47	55	55	56	12	21	83	81	0	0.004	0.004	0.018	0.023	5.465	0.004	0.008	80	449	100	284	228	-8.145	1	283	1	227	2908	22597	0.000	18.833	0	0	0
2	15	14	"spike_control_v2_10"	"13430"	11270	7770	100	36	36	5	13	36	36	36	5	13	12	2	0	49	50	10	20	55	55	55	11	20	6	1	0	0.000	0.000	0.750	0.572	3.517	-0.008	0.000	80	440	100	-6	-5	Error	0	-6	0	-5	2884	3982	0.000	-0.455	0	0	0
2	16	14	""	"42831"	11450	7770	100	37	37	5	13	36	36	36	5	13	22	2	0	1907	1585	733	46	54	54	55	9	16	90	90	0	0.001	0.001	0.003	0.004	6.284	0.001	0.028	80	470	100	1854	1532	Error	1	1853	1	1531	2975	126830	0.200	170.000	0	0	0
2	17	14	""	"146124"	11640	7770	100	37	36	5	13	36	36	36	5	13	15	0	0	1005	811	445	54	55	55	55	10	18	87	86	0	0.001	0.000	0.006	0.008	5.675	-0.001	0.007	80	471	100	951	756	-9.892	1	950	0	756	2877	64885	0.000	75.600	0	0	0
2	18	14	"spike_control_v2_35"	"28568"	11820	7770	100	34	34	5	14	37	37	37	5	13	8	0	0	155	148	53	35	54	54	55	10	18	90	88	0	-0.030	-0.032	0.063	0.074	3.455	-0.012	0.012	80	440	100	98	91	Error	-3	101	-3	94	2740	11858	-0.600	9.300	0	0	0
2	19	14	"hsa-miR-3179"	"146152"	11990	7760	100	34	35	5	14	36	36	36	5	13	13	1	0	67	65	17	26	55	55	56	11	19	50	21	0	-0.167	-0.100	0.375	0.394	3.324	0.025	0.003	80	438	100	10	9	Error	-2	12	-1	10	2763	5172	-0.200	0.818	0	0	0
2	20	14	"hsa-miR-335-3p"	"145745"	12170	7770	100	36	37	6	16	36	36	36	5	13	23	3	0	855	817	446	54	55	55	56	11	19	92	92	0	0.000	0.001	0.007	0.008	5.389	0.002	0.013	80	452	100	800	763	Error	0	800	1	762	2947	65350	0.200	69.182	0	0	0
2	21	14	""	"145679"	12350	7760	100	36	35	5	14	35	35	35	5	14	12	1	0	43	45	10	22	55	55	55	11	20	2	1	0	-0.083	0.000	0.333	0.405	2.993	0.073	0.013	80	450	100	-11	-10	Error	1	-12	0	-10	2801	3575	0.000	-0.909	0	0	0
2	22	14	"hsa-miR-367-5p"	"145697"	12530	7760	100	37	36	6	16	36	36	36	5	13	16	3	0	43	45	8	17	54	54	55	11	20	2	0	0	-0.091	0.000	0.500	0.449	2.430	0.069	0.014	80	482	100	-10	-9	Error	1	-11	0	-9	2903	3592	0.000	-0.909	0	0	0
2	1	15	"hsa-miR-668-3p"	"145701"	8760	7960	100	35	35	5	14	34	34	33	6	18	11	1	0	1436	1218	498	40	53	53	55	11	20	92	91	0	0.001	0.001	0.004	0.006	6.338	0.001	0.003	80	492	100	1384	1166	Error	1	1383	1	1165	2798	97467	0.333	105.727	0	0	0
2	2	15	"hsa-miR-330-5p"	"145843"	8940	7960	100	35	35	5	14	34	34	34	5	14	21	6	0	42	43	6	13	54	54	54	10	18	0	0	0	-0.083	-0.091	0.345	0.349	2.337	0.002	0.000	80	461	100	-11	-10	Error	1	-12	1	-11	2821	3443	0.200	-1.100	0	0	0
2	3	15	"hsa-miR-523-3p"	"145754"	9120	7960	100	36	36	5	13	35	35	35	5	14	18	2	0	73	74	18	24	54	54	55	10	18	76	48	0	0.053	0.050	0.189	0.218	3.111	0.026	0.006	80	452	100	20	21	-4.248	1	19	1	20	2883	5931	0.200	1.900	0	0	0
2	4	15	"hsa-miR-655-3p"	"145696"	9300	7960	100	36	36	5	13	34	34	34	6	17	21	3	0	42	42	8	19	55	55	55	10	18	1	0	0	-0.154	-0.154	0.226	0.299	3.826	-0.031	0.002	80	452	100	-11	-11	Error	2	-13	2	-13	2891	3364	0.333	-1.300	0	0	0
2	5	15	"spike_control_v2_29"	"27968"	9480	7960	100	37	36	5	13	35	35	35	5	14	18	3	0	299	297	136	45	54	54	55	10	18	95	91	0	0.008	0.004	0.017	0.019	3.748	0.004	0.012	80	440	100	247	244	-6.937	2	245	1	243	2899	23797	0.200	24.200	0	0	0
2	6	15	"hsa-miR-29a-5p"	"145638"	9650	7960	100	34	35	6	17	36	36	36	5	13	15	2	0	63	62	15	24	54	54	55	10	18	42	13	0	-0.222	-0.125	0.478	0.595	3.605	-0.046	0.008	80	440	100	7	7	Error	-2	9	-1	8	2778	4924	-0.200	0.700	0	0	0
2	7	15	"hsa-miR-545-3p"	"145741"	9830	7960	100	37	37	5	13	35	35	35	6	17	10	1	0	43	44	7	15	54	54	65	198	304	0	0	0	-0.182	-0.200	0.467	0.449	3.222	-0.008	0.000	80	471	100	-9	-8	Error	2	-11	2	-10	2924	3548	0.333	-0.106	0	0	0
2	8	15	""	"146100"	10020	7960	100	38	37	5	13	35	35	35	5	14	25	1	0	802	678	263	38	54	54	55	10	18	92	92	0	0.004	0.003	0.007	0.008	3.278	0.003	0.036	80	459	100	751	626	-7.962	3	748	2	624	2980	54269	0.400	62.300	0	0	0
2	9	15	"hsa-miR-3130-3p"	"147827"	10190	7960	100	36	36	5	13	35	35	36	5	13	16	3	0	43	43	7	16	54	54	55	10	18	0	0	0	-0.091	-0.091	0.333	0.372	2.355	-0.026	0.002	80	448	100	-10	-10	Error	1	-11	1	-11	2862	3438	0.000	-1.200	0	0	0
2	10	15	"hsa-miR-3133"	"147820"	10370	7960	100	36	36	5	13	36	36	36	5	13	12	1	0	262	241	80	33	54	54	54	9	16	92	91	0	0.000	0.000	0.019	0.024	3.526	0.005	0.007	80	452	100	208	187	Error	0	208	0	187	2891	19261	0.000	20.778	0	0	0
2	11	15	"hsa-miR-3173-3p"	"147845"	10550	7970	100	36	36	5	13	36	36	36	5	13	13	0	0	208	180	89	49	55	55	55	10	18	78	77	0	0.000	0.000	0.031	0.034	4.699	0.001	0.000	80	451	100	153	125	Error	0	153	0	125	2854	14385	0.000	12.500	0	0	0
2	12	15	"hsa-miR-92b-3p"	"145897"	10730	7970	100	36	36	5	13	36	36	36	5	13	13	2	0	1626	1420	686	48	54	54	56	11	19	87	85	0	0.000	0.000	0.003	0.006	8.564	0.000	0.001	80	451	100	1572	1366	Error	0	1572	0	1366	2873	113617	0.000	124.000	0	0	0
2	13	15	"hsa-miR-18a-5p"	"147195"	10910	7970	100	36	36	6	16	36	36	36	5	13	15	2	0	77	79	27	34	55	55	56	12	21	65	43	0	0.000	0.000	0.214	0.180	2.687	0.023	0.006	80	461	100	22	24	Error	0	22	0	24	2864	6316	0.000	1.917	0	0	0
2	14	15	"hsa-miR-302a-3p"	"147203"	11090	7970	100	36	36	5	13	36	36	36	5	13	15	2	0	114	109	32	29	54	54	55	12	21	83	83	0	0.000	0.000	0.063	0.076	3.208	-0.007	0.001	80	451	100	60	55	Error	0	60	0	55	2869	8691	0.000	4.500	0	0	0
2	15	15	""	"148008"	11270	7960	100	36	36	6	16	36	36	36	5	13	17	2	0	2073	1723	791	45	54	54	54	10	18	91	90	0	0.000	0.000	0.003	0.005	9.140	0.000	0.003	80	452	100	2019	1669	Error	0	2019	0	1669	2894	137803	0.000	166.900	0	0	0
2	16	15	"hsa-miR-4330"	"147865"	11450	7970	100	37	37	6	16	36	36	36	5	13	25	2	0	74	73	14	19	54	54	55	10	18	71	50	0	0.050	0.053	0.222	0.265	3.758	0.020	0.002	80	460	100	21	20	-4.322	1	20	1	19	2971	5814	0.200	1.800	0	0	0
2	17	15	"hsa-miR-548s"	"147870"	11630	7970	100	37	36	6	16	36	36	36	5	13	20	0	0	41	41	6	14	55	55	55	10	18	0	0	0	-0.071	0.000	0.400	0.328	2.970	-0.019	0.001	80	461	100	-13	-14	Error	1	-14	0	-14	2891	3307	0.000	-1.400	0	0	0
2	18	15	"kshv-miR-K12-12-3p"	"147919"	11810	7960	100	34	35	5	14	37	37	36	6	16	6	1	0	914	707	397	56	54	54	55	10	18	82	82	0	-0.003	-0.003	0.008	0.015	9.153	-0.002	0.010	80	460	100	857	651	Error	-3	860	-2	653	2823	56597	-0.167	65.200	0	0	0
2	19	15	""	"147754"	11990	7960	100	36	35	5	14	36	36	36	6	16	7	1	0	93	90	24	26	55	55	56	10	17	82	76	0	0.000	-0.029	0.107	0.113	3.139	-0.023	0.008	80	460	100	38	34	Error	0	38	-1	35	2811	7177	-0.167	3.400	0	0	0
2	20	15	"hsa-miR-3119"	"147837"	12170	7960	100	36	36	5	13	36	36	36	5	13	15	3	0	119	108	34	31	55	55	56	10	17	82	76	0	0.000	0.000	0.070	0.102	4.801	-0.008	0.002	80	452	100	64	53	Error	0	64	0	53	2867	8629	0.000	5.200	0	0	0
2	21	15	"hsa-miR-4325"	"147981"	12350	7960	100	36	37	5	13	35	35	35	5	14	25	2	0	2710	2551	1325	51	54	54	55	10	18	91	90	0	0.000	0.001	0.002	0.004	8.624	0.001	0.019	80	460	100	2657	2499	Error	1	2656	2	2497	2942	204078	0.400	249.600	0	0	0
2	22	15	""	"147789"	12530	7960	100	35	35	5	14	35	35	35	5	14	18	1	0	264	240	83	34	54	54	54	11	20	92	91	0	0.000	0.000	0.016	0.023	3.404	0.001	0.000	80	492	100	210	186	Error	0	210	0	186	2829	19182	0.000	16.909	0	0	0
2	1	16	"hsa-miR-4253"	"147562"	8760	8160	100	34	34	4	11	34	34	34	6	17	6	0	0	44	43	7	16	54	54	55	11	20	0	0	0	0.000	0.000	0.333	0.331	2.656	0.073	0.013	80	458	100	-10	-11	Error	0	-10	0	-11	2757	3462	0.000	-1.091	0	0	0
2	2	16	"hsa-miR-4313"	"147846"	8930	8160	100	36	35	6	17	34	34	34	5	14	26	6	0	510	480	126	26	54	54	55	10	18	97	97	0	0.004	0.002	0.012	0.013	2.215	0.001	0.001	80	427	100	458	427	-7.833	2	456	1	426	2782	38383	0.200	42.500	0	0	0
2	3	16	"hsv1-miR-H12"	"147748"	9110	8150	100	33	33	7	21	34	34	34	5	14	20	3	0	44	45	7	15	54	54	54	10	18	0	0	0	0.100	0.111	0.667	0.680	2.364	0.014	0.000	80	452	100	-11	-10	-3.322	-1	-10	-1	-9	2630	3568	-0.200	-0.900	0	0	0
2	4	16	"hsa-miR-374c-5p"	"148430"	9290	8150	100	35	35	5	14	35	35	35	6	17	7	0	0	55	56	12	21	55	55	55	11	20	16	5	0	0.000	0.000	0.462	0.504	3.349	-0.009	0.000	80	440	100	0	1	Error	0	0	0	1	2781	4470	0.000	0.091	0	0	0
2	5	16	"hsa-miR-3915"	"148495"	9480	8150	100	37	37	5	13	36	36	35	5	14	18	1	0	273	232	101	43	54	54	55	10	18	86	83	0	0.005	0.006	0.022	0.028	4.202	0.008	0.018	80	462	100	220	179	-7.775	1	219	1	178	2947	18598	0.400	17.700	0	0	0
2	6	16	"hsa-miR-3606-5p"	"148335"	9660	8150	100	34	34	5	14	36	36	37	18	48	0	0	0	70	70	17	24	55	55	136	878	645	0	0	0	-0.133	-0.133	0.143	0.190	3.298	-0.036	0.007	80	452	100	13	13	Error	-2	15	-2	15	2709	5600	-0.167	-0.075	0	0	0
2	7	16	"hsa-miR-3610"	"148208"	9840	8160	100	38	37	6	16	35	35	37	18	48	0	0	0	222	191	74	38	54	54	138	891	645	0	0	0	0.018	0.015	0.037	0.038	3.584	0.019	0.880	80	439	100	171	139	-5.807	3	168	2	137	2996	15249	0.000	0.059	0	0	0
2	8	16	"hsa-miR-128-1-5p"	"148562"	10010	8160	100	36	36	6	16	36	36	36	5	13	16	2	0	41	43	7	16	54	54	55	12	21	0	0	0	0.000	0.000	0.333	0.329	2.732	0.051	0.006	80	439	100	-13	-11	Error	0	-13	0	-11	2878	3428	0.000	-1.000	0	0	0
2	9	16	"hsa-miR-4251"	"147715"	10190	8160	100	36	36	5	13	36	36	36	5	13	11	1	0	150	141	48	34	54	54	55	11	20	83	83	0	0.000	0.000	0.036	0.050	3.163	0.002	0.000	80	460	100	96	87	Error	0	96	0	87	2870	11242	0.000	7.818	0	0	0
2	10	16	"hsa-miR-3662"	"148042"	10380	8150	100	37	37	5	13	36	36	36	5	13	15	3	0	104	98	29	29	54	54	55	9	16	83	81	0	0.020	0.023	0.092	0.099	2.887	0.034	0.026	80	450	100	51	45	-5.644	1	50	1	44	2933	7860	0.200	4.778	0	0	0
2	11	16	"hsa-miR-3692-5p"	"148332"	10550	8150	100	37	36	5	13	36	36	36	5	13	13	1	0	49	50	8	16	54	54	55	10	18	3	0	0	-0.200	0.000	0.613	0.525	2.621	0.050	0.005	80	430	100	-4	-4	Error	1	-5	0	-4	2883	3995	0.000	-0.500	0	0	0
2	12	16	"hsa-miR-3613-5p"	"147334"	10730	8150	100	36	36	5	13	36	36	36	5	13	13	1	0	45	45	8	17	54	54	55	10	18	0	0	0	0.000	0.000	0.438	0.529	2.526	0.010	0.000	80	451	100	-9	-9	Error	0	-9	0	-9	2866	3614	0.000	-1.000	0	0	0
2	13	16	"hsa-miR-4306"	"147722"	10910	8160	100	35	35	6	17	36	36	36	5	13	16	1	0	1664	1288	685	53	55	55	56	10	17	88	87	0	-0.001	-0.001	0.003	0.007	10.477	0.000	0.004	80	442	100	1608	1232	Error	-1	1609	-1	1233	2838	103006	-0.200	123.200	0	0	0
2	14	16	"hsv1-miR-H3-5p"	"147718"	11090	8150	100	36	36	5	13	36	36	36	5	13	7	1	0	56	57	11	19	55	55	56	11	19	16	2	0	0.000	0.000	0.500	0.460	2.525	-0.026	0.002	80	453	100	1	2	Error	0	1	0	2	2868	4547	0.000	0.091	0	0	0
2	15	16	""	"148642"	11280	8150	100	36	36	5	13	37	37	36	5	13	13	0	0	2940	2398	1181	49	54	54	55	10	18	91	91	0	0.000	0.000	0.002	0.003	6.949	0.000	0.000	80	450	100	2885	2343	Error	-1	2886	-1	2344	2916	191876	0.000	234.300	0	0	0
2	16	16	"hsa-miR-1247-3p"	"148040"	11450	8160	100	37	37	5	13	36	36	36	5	13	21	2	0	112	100	35	35	54	54	55	11	20	75	71	0	0.017	0.022	0.101	0.100	4.033	0.012	0.003	80	428	100	59	47	-5.858	1	58	1	46	2944	8016	0.200	4.091	0	0	0
2	17	16	"hsa-miR-3178"	"147595"	11640	8160	100	35	36	6	16	36	36	36	5	13	13	2	0	74	74	19	25	55	55	56	11	19	67	46	0	-0.053	0.000	0.238	0.193	2.705	0.012	0.001	80	428	100	18	19	Error	-1	19	0	19	2847	5880	0.000	1.636	0	0	0
2	18	16	"hsv1-miR-H1-5p"	"147712"	11810	8160	100	36	36	5	13	36	36	36	5	13	11	1	0	1238	1008	606	60	54	54	55	10	18	83	82	0	0.000	0.000	0.004	0.009	9.458	-0.001	0.003	80	438	100	1184	954	Error	0	1184	0	954	2870	80671	0.000	95.300	0	0	0
2	19	16	""	"148170"	11990	8150	100	36	35	5	14	36	36	36	5	13	13	0	0	43	43	7	16	54	54	55	10	18	2	0	0	0.000	0.091	0.487	0.382	2.647	0.094	0.030	80	452	100	-11	-12	Error	0	-11	-1	-11	2834	3467	-0.200	-1.200	0	0	0
2	20	16	"hsa-miR-134-3p"	"148580"	12170	8150	100	36	36	6	16	36	36	36	5	13	16	3	0	42	43	6	13	54	54	55	10	18	0	0	0	0.000	0.000	0.500	0.415	2.102	0.021	0.001	80	452	100	-12	-11	Error	0	-12	0	-11	2874	3475	0.000	-1.200	0	0	0
2	21	16	""	"148110"	12350	8150	100	37	37	6	16	35	35	36	5	13	25	5	0	42	43	7	16	54	54	54	10	18	0	0	0	-0.167	-0.182	0.513	0.419	2.886	-0.065	0.013	80	452	100	-10	-9	Error	2	-12	2	-11	2934	3435	0.200	-1.100	0	0	0
2	22	16	""	"148538"	12530	8150	100	34	35	5	14	34	34	34	5	14	21	2	0	59	61	13	21	53	53	54	11	20	35	15	0	0.000	0.125	0.411	0.429	2.844	0.012	0.000	80	484	100	6	9	Error	0	6	1	8	2765	4880	0.200	0.636	0	0	0
2	1	17	""	"148091"	8760	8330	100	34	34	6	17	34	34	35	5	14	17	1	0	45	47	10	21	54	54	54	10	18	5	0	0	0.000	0.000	0.469	0.450	2.087	0.078	0.018	80	470	100	-9	-7	Error	0	-9	0	-7	2704	3738	-0.200	-0.700	0	0	0
2	2	17	""	"148016"	8940	8330	100	35	36	5	13	35	35	35	5	14	22	2	0	45	46	8	17	54	54	55	9	16	1	1	0	0.000	-0.125	0.439	0.429	3.158	-0.019	0.001	80	438	100	-9	-7	Error	0	-9	1	-8	2881	3710	0.200	-1.000	0	0	0
2	3	17	""	"148459"	9120	8340	100	36	36	4	11	35	35	35	5	14	13	2	0	83	83	20	24	54	54	55	10	18	76	67	0	0.034	0.034	0.115	0.136	3.703	-0.005	0.000	80	428	100	30	30	-4.858	1	29	1	29	2864	6619	0.200	2.800	0	0	0
2	4	17	""	"148612"	9280	8320	100	36	36	5	13	35	35	35	6	17	7	1	0	59	60	14	23	54	54	55	10	18	30	15	0	0.200	0.167	0.364	0.359	3.134	0.033	0.003	80	436	100	6	7	-2.322	1	5	1	6	2858	4790	0.167	0.500	0	0	0
2	5	17	""	"148511"	9480	8340	100	33	33	5	15	35	35	35	5	14	10	1	0	100	94	22	23	53	53	54	11	20	85	78	0	-0.043	-0.049	0.098	0.171	3.828	-0.043	0.028	80	462	100	45	39	Error	-2	47	-2	41	2645	7494	-0.400	3.636	0	0	0
2	6	17	"hsa-miR-3074-5p"	"148453"	9660	8340	100	38	38	6	15	36	36	36	6	16	21	5	0	152	136	53	38	55	55	55	10	18	81	80	0	0.021	0.025	0.064	0.062	3.540	0.027	0.045	80	452	100	99	83	-5.600	2	97	2	81	3047	10907	0.333	8.100	0	0	0
2	7	17	""	"148212"	9840	8340	100	34	34	5	14	35	35	36	5	13	8	1	0	186	158	70	44	55	55	55	10	18	81	77	0	-0.008	-0.010	0.037	0.051	4.604	-0.012	0.018	80	442	100	130	102	Error	-1	131	-1	103	2731	12653	-0.400	10.300	0	0	0
2	8	17	""	"148530"	10020	8340	100	36	35	5	14	35	35	36	5	13	15	2	0	153	141	50	35	55	55	56	10	17	85	83	0	0.010	0.000	0.046	0.051	3.608	-0.002	0.000	80	442	100	99	86	-6.615	1	98	0	86	2829	11256	-0.200	8.500	0	0	0
2	9	17	""	"148517"	10200	8340	100	37	36	5	13	36	36	36	5	13	13	0	0	41	42	7	16	54	54	55	10	18	0	0	0	-0.077	0.000	0.250	0.238	2.599	-0.031	0.002	80	442	100	-12	-12	Error	1	-13	0	-12	2897	3321	0.000	-1.300	0	0	0
2	10	17	""	"148267"	10380	8340	100	36	36	5	13	36	36	36	5	13	11	3	0	3459	2540	1639	64	54	54	55	10	18	83	83	0	0.000	0.000	0.001	0.005	17.348	0.000	0.009	80	452	100	3405	2486	Error	0	3405	0	2486	2859	203228	0.000	248.500	0	0	0
2	11	17	""	"148134"	10560	8340	100	36	36	5	13	36	36	36	5	13	17	1	0	155	141	48	34	56	56	59	18	30	82	80	0	0.000	0.000	0.045	0.065	4.356	0.006	0.002	80	452	100	99	85	Error	0	99	0	85	2909	11283	0.000	4.556	0	0	0
2	12	17	""	"148389"	10740	8350	100	37	37	6	16	36	36	36	5	13	20	6	0	3593	2847	1370	48	57	57	60	18	30	91	91	0	0.000	0.000	0.002	0.002	7.244	0.000	0.000	80	451	100	3537	2791	Error	1	3536	1	2790	2970	227745	0.200	154.833	0	0	0
2	13	17	""	"148484"	10920	8340	100	36	36	5	13	36	36	36	5	13	17	1	0	728	651	220	33	57	57	60	15	25	93	93	0	0.000	0.000	0.007	0.008	3.804	0.000	0.000	80	452	100	671	594	Error	0	671	0	594	2880	52074	0.000	39.400	0	0	0
2	14	17	""	"148576"	11110	8340	100	35	35	6	17	36	36	36	5	13	18	2	0	80	80	31	38	55	55	57	13	22	70	48	0	-0.040	-0.040	0.182	0.204	3.981	-0.011	0.002	80	451	100	24	24	Error	-1	25	-1	25	2839	6391	-0.200	1.769	0	0	0
2	15	17	""	"148435"	11280	8340	100	36	36	5	13	36	36	36	5	13	15	1	0	1049	900	380	42	55	55	56	10	17	95	95	0	0.000	0.000	0.004	0.006	4.182	0.000	0.001	80	418	100	994	845	Error	0	994	0	845	2916	71980	0.000	84.400	0	0	0
2	16	17	""	"148329"	11450	8330	100	36	36	6	16	36	36	36	5	13	15	5	0	45	46	8	17	54	54	55	10	18	1	0	0	0.000	0.000	0.500	0.461	3.356	-0.040	0.003	80	428	100	-9	-8	Error	0	-9	0	-8	2918	3647	0.000	-0.900	0	0	0
2	17	17	""	"148600"	11630	8330	100	37	36	6	16	36	36	36	5	13	15	1	0	66	67	16	23	55	55	55	11	20	48	28	0	0.091	0.000	0.333	0.336	3.461	0.026	0.003	80	449	100	12	12	-3.459	1	11	0	12	2904	5341	0.000	1.091	0	0	0
2	18	17	""	"148028"	11820	8340	100	37	37	5	13	36	36	36	5	13	21	3	0	82	81	17	20	55	55	55	11	20	81	60	0	0.037	0.038	0.181	0.168	3.177	0.004	0.000	80	403	100	28	27	-4.755	1	27	1	26	2974	6500	0.200	2.364	0	0	0
2	19	17	""	"148555"	12000	8340	100	36	36	5	13	36	36	36	5	13	16	2	0	48	48	7	14	54	54	55	10	18	1	0	0	0.000	0.000	0.857	0.580	3.215	-0.041	0.004	80	417	100	-6	-6	Error	0	-6	0	-6	2894	3807	0.000	-0.700	0	0	0
2	20	17	""	"148153"	12180	8340	100	37	36	6	16	36	36	36	5	13	11	2	0	1252	1192	379	31	55	55	56	10	17	100	100	0	0.001	0.000	0.003	0.003	2.178	0.000	0.001	80	442	100	1198	1137	Error	1	1197	0	1137	2873	95344	0.000	113.600	0	0	0
2	21	17	""	"148392"	12360	8340	100	36	36	6	16	35	35	36	5	13	20	1	0	41	41	7	17	54	54	55	11	20	0	0	0	-0.077	-0.077	0.368	0.346	2.624	0.030	0.002	80	452	100	-12	-12	Error	1	-13	1	-13	2842	3289	0.000	-1.273	0	0	0
2	22	17	""	"148636"	12540	8340	100	35	35	6	17	35	35	35	5	14	26	5	0	482	453	141	31	53	53	54	11	20	97	96	0	0.000	0.000	0.015	0.015	3.353	0.001	0.002	80	484	100	429	400	Error	0	429	0	400	2821	36222	0.000	36.273	0	0	0
2	1	18	""	"148301"	8760	8530	100	34	34	6	17	34	34	35	6	17	11	1	0	113	105	31	29	55	55	55	11	20	83	81	0	0.000	0.000	0.090	0.076	3.169	0.000	0.000	80	492	100	58	50	Error	0	58	0	50	2696	8434	-0.167	4.545	0	0	0
2	2	18	"hsa-miR-1911-3p"	"146094"	8940	8530	100	34	34	5	14	35	35	35	5	14	8	1	0	85	84	26	30	53	53	54	10	18	78	71	0	-0.031	-0.032	0.132	0.141	3.536	-0.002	0.000	80	460	100	31	30	Error	-1	32	-1	31	2708	6690	-0.200	3.000	0	0	0
2	3	18	""	"11039"	9120	8530	100	33	33	4	12	36	36	36	5	13	2	0	0	2397	1967	1148	58	53	53	54	11	20	87	85	0	-0.001	-0.002	0.002	0.005	19.532	-0.001	0.015	80	452	100	2341	1911	Error	-3	2344	-3	1914	2664	157375	-0.600	173.909	0	0	0
2	4	18	"hsa-miR-548j-5p"	"46592"	9300	8520	100	35	35	5	14	36	36	36	5	13	10	1	0	44	44	8	18	53	53	54	11	20	1	1	0	0.111	0.111	0.500	0.539	3.289	0.028	0.002	80	471	100	-10	-10	-3.170	-1	-9	-1	-9	2786	3549	-0.200	-0.909	0	0	0
2	5	18	"Empty"	"0"	9480	8520	100	35	35	5	14	35	35	35	5	14	12	0	0	49	51	12	23	54	54	55	10	18	15	2	0	0.000	0.000	0.396	0.391	2.709	0.060	0.008	80	450	100	-5	-3	Error	0	-5	0	-3	2779	4054	0.000	-0.400	0	0	0
2	6	18	"hsa-miR-423-5p"	"27565"	9660	8530	100	37	36	5	13	36	36	35	6	17	8	1	0	4004	3043	1631	53	55	55	55	10	18	88	88	0	0.000	0.000	0.001	0.002	7.231	0.000	0.015	80	462	100	3950	2988	Error	1	3949	0	2988	2897	243423	0.167	298.800	0	0	0
2	7	18	""	"146147"	9850	8530	100	37	37	5	13	36	36	36	5	13	16	1	0	1539	1122	747	66	54	54	55	10	18	75	75	0	0.001	0.001	0.003	0.007	11.991	0.001	0.008	80	463	100	1486	1069	Error	1	1485	1	1068	2924	89752	0.200	106.700	0	0	0
2	8	18	"hsa-miR-4478"	"168805"	10030	8530	100	36	36	5	13	35	35	36	5	13	21	2	0	670	550	346	62	54	54	55	10	18	76	76	0	0.002	0.002	0.009	0.017	8.714	0.000	0.000	80	441	100	617	497	-9.267	1	616	1	496	2865	43995	0.000	49.500	0	0	0
2	9	18	"hsa-miR-4687-5p"	"168648"	10200	8530	100	36	36	5	13	36	36	36	5	13	16	0	0	368	352	66	18	54	54	55	10	18	98	98	0	0.000	0.000	0.015	0.016	2.874	0.000	0.000	80	440	100	314	298	Error	0	314	0	298	2890	28169	0.000	29.700	0	0	0
2	10	18	"hsa-miR-766-5p"	"46474"	10380	8530	100	36	36	5	13	36	36	36	6	16	10	0	0	203	171	79	46	53	53	54	10	18	75	75	0	0.000	0.000	0.029	0.034	4.438	-0.010	0.013	80	452	100	150	118	Error	0	150	0	118	2849	13649	0.000	11.700	0	0	0
2	11	18	"hsa-miR-4710"	"168799"	10560	8530	100	36	35	5	14	36	36	36	5	13	7	2	0	94	99	59	59	58	58	59	14	23	71	61	0	0.000	-0.024	0.111	0.140	3.273	-0.016	0.010	80	452	100	36	40	Error	0	36	-1	41	2812	7931	-0.200	2.857	0	0	0
2	12	18	"hsa-miR-4789-3p"	"168591"	10740	8530	100	36	37	5	13	36	36	36	5	13	20	5	0	55	55	10	18	59	59	60	12	20	1	0	0	0.000	-0.250	0.500	0.596	2.726	0.065	0.008	80	442	100	-4	-3	Error	0	-4	1	-4	2934	4377	0.200	-0.417	0	0	0
2	13	18	"hsa-miR-4433a-3p"	"168675"	10920	8530	100	37	37	5	13	36	36	36	5	13	20	1	0	1271	957	566	59	59	59	63	18	28	82	78	0	0.001	0.001	0.006	0.007	6.278	0.001	0.002	80	462	100	1213	899	Error	1	1212	1	898	2957	76574	0.200	49.667	0	0	0
2	14	18	"hsa-miR-5194"	"168885"	11110	8530	100	36	37	6	16	36	36	36	6	16	16	1	0	189	159	100	62	55	55	58	16	27	60	58	0	0.000	0.010	0.039	0.062	4.996	-0.001	0.000	80	450	100	134	105	Error	0	134	1	104	2929	12754	0.167	6.313	0	0	0
2	15	18	"hsa-miR-4656"	"168673"	11280	8520	100	37	36	5	13	36	36	36	6	16	10	0	0	252	221	87	39	54	54	54	11	20	86	85	0	0.005	0.000	0.026	0.029	4.585	-0.003	0.001	80	448	100	199	167	-7.629	1	198	0	167	2879	17641	0.000	15.182	0	0	0
2	16	18	"hsa-miR-4463"	"168814"	11470	8530	100	36	36	5	13	36	36	36	5	13	15	3	0	235	190	101	53	54	54	55	10	18	72	72	0	0.000	0.000	0.031	0.048	6.065	-0.003	0.001	80	460	100	181	136	Error	0	181	0	136	2915	15225	0.000	13.500	0	0	0
2	17	18	"hsa-miR-4746-5p"	"168744"	11640	8530	100	36	37	5	13	37	37	36	5	13	16	2	0	156	149	42	28	54	54	55	10	18	91	91	0	-0.010	0.000	0.047	0.052	3.660	0.005	0.002	80	442	100	101	95	Error	-1	102	0	95	2956	11956	0.200	9.400	0	0	0
2	18	18	"hsa-miR-5695"	"168628"	11810	8490	100	36	37	5	13	37	37	36	5	13	13	2	0	61	63	16	25	54	54	55	10	18	36	22	0	-0.143	0.000	0.441	0.469	3.096	0.060	0.013	80	418	100	6	9	Error	-1	7	0	9	2937	5013	0.200	0.800	0	0	0
2	19	18	"hsa-miR-4722-3p"	"168742"	11990	8500	100	37	36	6	16	36	36	36	5	13	11	1	0	73	77	29	37	54	54	56	12	21	55	43	0	0.053	0.000	0.156	0.201	3.488	0.018	0.006	80	450	100	20	23	-4.248	1	19	0	23	2864	6181	0.000	1.750	0	0	0
2	20	18	"hsa-miR-5581-3p"	"168933"	12180	8520	100	35	35	5	14	36	36	36	5	13	11	2	0	105	100	27	27	54	54	55	11	20	88	82	0	-0.020	-0.022	0.073	0.085	2.755	0.012	0.004	80	461	100	50	45	Error	-1	51	-1	46	2823	8010	-0.200	4.091	0	0	0
2	21	18	"hsa-miR-1260b"	"168619"	12360	8530	100	36	36	6	16	35	35	36	5	13	17	1	0	96	95	22	23	54	54	54	10	18	86	82	0	0.024	0.024	0.097	0.096	2.205	0.014	0.003	80	452	100	43	42	-5.392	1	42	1	41	2867	7632	0.000	4.100	0	0	0
2	22	18	"hsa-miR-1290"	"168568"	12540	8530	100	36	36	5	13	35	35	35	5	14	16	3	0	196	168	82	48	54	54	54	10	18	76	75	0	0.007	0.009	0.027	0.041	4.685	0.009	0.014	80	492	100	143	115	-7.150	1	142	1	114	2870	13452	0.200	11.400	0	0	0
2	1	19	"hsa-miR-548au-3p"	"168620"	8750	8720	100	35	35	4	11	35	35	35	5	14	10	1	0	44	45	9	20	53	53	54	10	18	2	1	0	0.000	0.000	0.348	0.369	3.311	-0.016	0.002	80	484	100	-9	-8	Error	0	-9	0	-8	2778	3585	0.000	-0.900	0	0	0
2	2	19	"hsa-miR-5580-5p"	"168954"	8930	8720	100	36	36	5	13	36	36	36	5	13	16	2	0	61	62	15	24	54	54	55	10	18	36	17	0	0.000	0.000	0.578	0.555	3.195	0.045	0.006	80	462	100	7	8	Error	0	7	0	8	2864	4967	0.000	0.700	0	0	0
2	3	19	"hsa-miR-1255b-2-3p"	"168811"	9120	8720	100	36	36	7	19	35	35	35	5	14	26	5	0	150	140	43	30	54	54	54	11	20	90	88	0	0.010	0.012	0.060	0.060	3.017	0.006	0.002	80	472	100	97	87	-6.585	1	96	1	86	2857	11229	0.200	7.818	0	0	0
2	4	19	"hsa-miR-4477b"	"168801"	9310	8720	100	35	35	6	17	36	36	36	5	13	10	5	0	200	176	92	52	54	54	55	11	20	73	72	0	-0.007	-0.008	0.041	0.064	6.379	0.000	0.000	80	459	100	145	121	Error	-1	146	-1	122	2784	14083	-0.200	11.000	0	0	0
2	5	19	"hsa-miR-3189-5p"	"168697"	9480	8720	100	36	36	5	13	36	36	36	5	13	12	1	0	340	323	91	28	55	55	55	11	20	96	96	0	0.000	0.000	0.015	0.015	2.635	-0.001	0.000	80	448	100	285	268	Error	0	285	0	268	2891	25807	0.000	24.364	0	0	0
2	6	19	"hsa-miR-3194-3p"	"169333"	9660	8720	100	34	35	5	14	35	35	35	5	14	11	2	0	123	113	38	33	55	55	55	11	20	83	77	0	-0.015	0.000	0.088	0.115	3.360	-0.015	0.008	80	440	100	67	58	Error	-1	68	0	58	2769	9034	0.000	5.273	0	0	0
2	7	19	"hsa-miR-499b-3p"	"169279"	9830	8720	100	36	36	5	13	36	36	35	5	14	16	1	0	44	44	7	15	54	54	55	10	18	1	0	0	0.000	0.000	0.438	0.510	3.397	0.065	0.009	80	449	100	-10	-10	Error	0	-10	0	-10	2856	3555	0.200	-1.100	0	0	0
2	8	19	"hsa-miR-4759"	"169117"	10010	8720	100	34	35	6	17	36	36	36	5	13	13	3	0	102	96	39	40	54	54	55	10	18	67	65	0	-0.042	-0.024	0.171	0.166	5.326	-0.005	0.001	80	443	100	46	41	Error	-2	48	-1	42	2817	7655	-0.200	4.100	0	0	0
2	9	19	"hsa-miR-4798-3p"	"169195"	10190	8720	100	36	36	5	13	36	36	36	5	13	11	2	0	42	43	7	16	55	55	55	10	18	0	0	0	0.000	0.000	0.462	0.364	3.066	0.004	0.000	80	442	100	-13	-12	Error	0	-13	0	-12	2855	3423	0.000	-1.200	0	0	0
2	10	19	"hsa-miR-4799-5p"	"168988"	10370	8720	100	35	36	5	13	36	36	36	5	13	13	2	0	39	40	7	17	54	54	55	10	18	0	0	0	0.067	0.000	0.194	0.231	3.119	0.029	0.002	80	452	100	-16	-14	-3.907	-1	-15	0	-14	2868	3172	0.000	-1.500	0	0	0
2	11	19	"hsa-miR-4526"	"169151"	10550	8720	100	36	36	5	13	35	35	36	5	13	16	2	0	75	104	99	95	58	58	59	15	25	56	27	0	0.059	0.022	0.261	0.230	3.558	-0.013	0.020	80	452	100	18	47	-4.087	1	17	1	46	2871	8342	0.000	3.000	0	0	0
2	12	19	"hsa-miR-548am-5p/hsa-miR-548au-5p/hsa-miR-548c-5p/hsa-miR-548o-5p"	"169147"	10730	8720	100	36	36	5	13	36	36	36	5	13	17	1	0	49	58	55	94	58	58	60	16	26	6	5	0	0.000	0.000	0.294	0.278	3.126	0.001	0.000	80	452	100	-9	0	Error	0	-9	0	0	2888	4663	0.000	-0.125	0	0	0
2	13	19	"hsa-miR-4709-5p"	"169174"	10910	8720	100	36	36	5	13	36	36	36	5	13	16	2	0	49	49	8	16	56	56	58	14	24	1	0	0	0.000	0.000	0.462	0.437	2.761	0.013	0.001	80	462	100	-7	-7	Error	0	-7	0	-7	2892	3955	0.000	-0.643	0	0	0
2	14	19	"hsa-miR-5571-3p"	"169241"	11100	8720	100	37	36	5	13	36	36	36	5	13	20	2	0	122	119	30	25	54	54	54	10	18	91	90	0	0.015	0.000	0.062	0.063	3.145	0.017	0.013	80	452	100	69	65	-6.087	1	68	0	65	2915	9537	0.000	6.500	0	0	0
2	15	19	"hsa-miR-5704"	"169211"	11280	8720	100	36	36	6	16	36	36	36	5	13	20	3	0	297	265	90	33	53	53	54	10	18	92	91	0	0.000	0.000	0.026	0.031	4.952	0.000	0.000	80	450	100	244	212	Error	0	244	0	212	2900	21205	0.000	21.100	0	0	0
2	16	19	"hsa-miR-4443"	"169188"	11460	8720	100	36	36	5	13	36	36	36	6	16	10	1	0	905	670	380	56	54	54	55	9	16	85	82	0	0.000	0.000	0.006	0.011	7.166	0.001	0.006	80	442	100	851	616	Error	0	851	0	616	2902	53579	0.000	68.333	0	0	0
2	17	19	"hsa-miR-17-5p"	"169336"	11640	8720	100	36	36	5	13	37	37	37	5	13	8	2	0	5025	4599	1868	40	54	54	55	10	18	98	98	0	0.000	0.000	0.001	0.001	2.317	0.000	0.007	80	442	100	4970	4544	Error	-1	4971	-1	4545	2860	367947	-0.200	454.400	0	0	0
2	18	19	"hsa-miR-4493"	"169354"	11820	8720	100	36	36	5	13	37	37	37	5	13	11	2	0	49	51	9	17	54	54	54	10	18	8	1	0	0.200	0.333	0.500	0.498	2.360	0.093	0.019	80	464	100	-6	-4	-2.322	-1	-5	-1	-3	2863	4040	-0.200	-0.300	0	0	0
2	19	19	"hsa-miR-5186"	"169090"	12000	8720	100	35	36	5	13	36	36	36	5	13	18	1	0	857	656	369	56	53	53	55	11	20	85	82	0	-0.001	0.000	0.009	0.024	10.624	0.000	0.001	80	464	100	803	603	Error	-1	804	0	603	2863	52464	0.000	54.636	0	0	0
2	20	19	"hsa-miR-4760-5p"	"169222"	12180	8720	100	36	36	5	13	36	36	36	5	13	8	2	0	82	79	19	24	53	53	55	10	18	76	61	0	0.000	0.000	0.156	0.164	3.470	0.011	0.001	80	450	100	29	26	Error	0	29	0	26	2876	6340	0.000	2.400	0	0	0
2	21	19	"hsa-miR-5587-5p"	"169176"	12360	8720	100	35	35	6	17	36	36	36	5	13	13	2	0	46	46	7	15	53	53	54	10	18	3	0	0	0.143	0.143	0.444	0.554	2.553	0.022	0.001	80	452	100	-8	-8	-2.807	-1	-7	-1	-7	2823	3702	-0.200	-0.800	0	0	0
2	22	19	"hsa-miR-5582-3p"	"169353"	12540	8730	100	36	36	4	11	35	35	35	5	14	13	1	0	67	68	14	20	54	54	54	10	18	61	31	0	0.077	0.071	0.261	0.254	2.671	0.018	0.002	80	482	100	14	15	-3.700	1	13	1	14	2862	5421	0.200	1.400	0	0	0
2	1	20	"Hy3"	"13138"	8760	8910	100	33	34	5	14	35	35	35	5	14	10	2	0	1188	1061	790	74	54	54	55	10	18	82	76	0	-0.002	-0.001	0.005	0.015	13.826	-0.001	0.004	80	506	100	1132	1006	Error	-2	1134	-1	1007	2712	84886	-0.200	100.600	0	0	0
2	2	20	"hsa-miR-4725-5p"	"169193"	8940	8910	100	32	34	6	17	34	34	34	5	14	20	5	0	103	101	19	18	52	52	54	10	18	96	92	0	-0.039	0.000	0.118	0.130	2.279	-0.021	0.009	80	474	100	49	49	Error	-2	51	0	49	2688	8090	0.000	4.700	0	0	0
2	3	20	"hsa-miR-3614-5p"	"169317"	9120	8910	100	33	34	6	17	35	35	35	5	14	17	3	0	45	47	8	17	53	53	54	10	18	3	0	0	0.250	0.167	0.727	0.600	2.606	0.072	0.007	80	474	100	-10	-7	-2.000	-2	-8	-1	-6	2700	3734	-0.200	-0.700	0	0	0
2	4	20	"hsa-miR-4737"	"169032"	9300	8910	100	33	34	5	14	35	35	35	5	14	11	1	0	52	53	9	16	53	53	54	10	18	11	2	0	2.000	100000.000	1.000	0.858	2.856	0.062	0.007	80	474	100	-3	-1	1.000	-2	-1	-1	0	2688	4213	-0.200	-0.100	0	0	0
2	5	20	""	"168966"	9480	8910	100	35	35	4	11	35	35	35	5	14	10	0	0	3024	2609	960	36	55	55	55	10	18	96	93	0	0.000	0.000	0.001	0.001	4.311	0.000	0.000	80	474	100	2969	2554	Error	0	2969	0	2554	2780	208692	0.000	255.400	0	0	0
2	6	20	""	"168828"	9660	8910	100	35	35	4	11	35	35	35	5	14	7	1	0	731	667	196	29	54	54	54	10	18	98	98	0	0.000	0.000	0.005	0.005	2.402	0.000	0.000	80	462	100	677	613	Error	0	677	0	613	2822	53343	0.000	61.300	0	0	0
2	7	20	""	"169190"	9830	8920	100	35	35	5	14	36	36	36	5	13	11	1	0	58	61	21	34	54	54	55	10	18	32	20	0	-0.250	-0.143	0.375	0.347	3.869	-0.007	0.000	80	490	100	3	6	Error	-1	4	-1	7	2790	4905	-0.200	0.600	0	0	0
2	8	20	""	"168830"	10030	8900	100	35	35	5	14	35	35	35	5	14	15	3	0	62	63	16	25	54	54	55	9	16	45	25	0	0.000	0.000	0.280	0.321	2.307	-0.056	0.010	80	472	100	8	9	Error	0	8	0	9	2822	5022	0.000	0.889	0	0	0
2	9	20	""	"169175"	10200	8900	100	36	36	6	16	35	35	35	5	14	18	6	0	52	54	10	18	55	55	55	10	18	13	2	0	-0.333	-1.000	0.663	0.667	2.730	-0.017	0.000	80	452	100	-2	0	Error	1	-3	1	-1	2861	4297	0.200	-0.100	0	0	0
2	10	20	""	"168845"	10380	8910	100	35	36	5	13	35	35	35	5	14	16	2	0	182	167	61	36	54	54	54	10	18	90	90	0	0.000	0.009	0.039	0.051	3.341	-0.002	0.000	80	462	100	128	114	Error	0	128	1	113	2843	13375	0.200	11.300	0	0	0
2	11	20	""	"168694"	10550	8910	100	36	36	5	13	36	36	36	5	13	18	1	0	354	307	128	41	56	56	56	11	19	83	83	0	0.000	0.000	0.017	0.022	5.880	-0.005	0.017	80	472	100	298	251	Error	0	298	0	251	2842	24538	0.000	22.818	0	0	0
2	12	20	""	"168752"	10740	8910	100	36	36	6	16	36	36	36	6	16	10	2	0	188	181	43	23	56	56	57	11	19	97	95	0	0.000	0.000	0.033	0.029	2.506	0.005	0.003	80	484	100	132	125	Error	0	132	0	125	2890	14472	0.000	11.273	0	0	0
2	13	20	"hsa-miR-1260a"	"169412"	10920	8910	100	35	35	5	14	36	36	36	5	13	15	2	0	112	107	19	17	54	54	56	11	19	100	91	0	-0.017	-0.019	0.095	0.077	2.557	-0.011	0.003	80	462	100	57	52	Error	-1	58	-1	53	2827	8531	-0.200	4.636	0	0	0
2	14	20	"Empty"	"0"	11090	8900	100	37	36	5	13	36	36	36	5	13	16	1	0	58	57	11	19	54	54	55	11	20	21	2	0	0.250	0.000	0.500	0.460	2.406	0.079	0.017	80	452	100	5	3	-2.000	1	4	0	3	2909	4561	0.000	0.182	0	0	0
2	15	20	"Empty"	"0"	11270	8900	100	36	36	5	13	37	37	36	6	16	11	0	0	53	54	10	18	54	54	54	10	18	13	1	0	1.000	100000.000	0.431	0.489	2.765	0.032	0.002	80	464	100	-2	-1	0.000	-1	-1	-1	0	2916	4292	0.000	0.000	0	0	0
2	16	20	"Empty"	"0"	11450	8900	100	36	36	6	16	36	36	36	5	13	16	2	0	54	55	9	16	54	54	55	10	18	15	1	0	0.000	0.000	0.769	0.719	2.933	0.075	0.009	80	464	100	0	1	Error	0	0	0	1	2908	4398	0.000	0.000	0	0	0
2	17	20	"Empty"	"0"	11630	8900	100	36	36	5	13	36	36	36	5	13	13	2	0	52	53	10	18	54	54	55	10	18	11	5	0	0.000	0.000	0.625	0.669	2.715	0.173	0.048	80	464	100	-2	-1	Error	0	-2	0	-1	2858	4223	0.000	-0.200	0	0	0
2	18	20	"Empty"	"0"	11810	8900	100	36	36	6	16	36	36	36	5	13	13	3	0	55	55	11	20	53	53	54	9	16	22	5	0	0.000	0.000	0.500	0.559	2.437	0.083	0.011	80	464	100	2	2	Error	0	2	0	2	2892	4385	0.000	0.111	0	0	0
2	19	20	"Empty"	"0"	11990	8900	100	35	36	5	13	36	36	36	6	16	11	1	0	52	54	10	18	53	53	55	10	18	20	3	0	1.000	0.000	0.600	0.621	3.070	0.084	0.011	80	464	100	-2	1	0.000	-1	-1	0	1	2888	4323	0.000	-0.100	0	0	0
2	20	20	"Empty"	"0"	12170	8900	100	38	37	5	13	36	36	36	5	13	21	5	0	55	57	10	17	53	53	54	10	18	20	6	0	1.000	0.250	0.667	0.665	2.394	-0.006	0.000	80	474	100	4	5	0.000	2	2	1	4	2948	4524	0.200	0.300	0	0	0
2	21	20	"Hy3"	"13138"	12360	8910	100	33	34	5	14	35	35	35	5	14	12	1	0	1745	1579	1055	66	53	53	54	10	18	90	90	0	-0.001	-0.001	0.004	0.009	13.536	-0.001	0.013	80	484	100	1690	1525	Error	-2	1692	-1	1526	2698	126342	-0.200	152.500	0	0	0
2	22	20	"Hy3"	"13138"	12540	8910	100	35	36	5	13	36	36	35	5	14	13	0	0	1362	1189	884	74	53	53	53	9	16	90	85	0	-0.001	0.000	0.004	0.007	8.471	0.001	0.021	80	496	100	1308	1136	Error	-1	1309	0	1136	2856	95125	0.200	126.222	0	0	0
3	1	1	"Hy3"	"13138"	13280	5280	100	33	34	5	14	34	34	35	5	14	10	2	0	895	1155	991	85	53	53	55	12	21	81	78	0	-0.001	0.000	0.005	0.009	11.001	0.000	0.004	80	524	100	841	1102	Error	-1	842	0	1102	2690	92374	-0.200	91.667	0	0	0
3	2	1	"hsa-miR-425-5p"	"17608"	13470	5280	100	35	35	5	14	34	34	34	6	17	13	1	0	205	203	48	23	54	54	54	10	18	97	96	0	0.007	0.007	0.032	0.030	2.930	0.000	0.000	80	492	100	152	150	-7.238	1	151	1	149	2784	16234	0.167	14.900	0	0	0
3	3	1	"hsa-miR-125b-5p"	"30787"	13650	5280	100	35	34	5	14	34	34	34	6	17	8	1	0	1851	1826	416	22	54	54	54	12	22	100	100	0	0.001	0.000	0.002	0.002	2.250	0.000	0.000	80	483	100	1798	1772	Error	1	1797	0	1772	2744	146055	0.000	147.667	0	0	0
3	4	1	"hsa-miR-518e-3p"	"11159"	13830	5290	100	35	34	6	17	35	35	34	6	17	7	1	0	178	179	29	16	54	54	54	10	18	100	100	0	0.000	-0.008	0.033	0.028	2.159	0.002	0.000	80	466	100	124	124	Error	0	124	-1	125	2714	14341	0.000	12.500	0	0	0
3	5	1	""	"11218"	14010	5260	100	33	34	5	14	34	34	34	6	17	10	0	0	56	57	14	24	53	53	53	10	18	28	11	0	-0.333	0.000	0.600	0.522	3.378	0.052	0.005	80	494	100	2	4	Error	-1	3	0	4	2705	4562	0.000	0.400	0	0	0
3	6	1	""	"46572"	14190	5270	100	33	33	5	15	33	33	33	6	18	12	0	0	44	44	8	18	53	53	53	11	20	0	0	0	0.000	0.000	0.375	0.410	2.907	0.059	0.006	80	476	100	-9	-9	Error	0	-9	0	-9	2655	3482	0.000	-0.818	0	0	0
3	7	1	"ebv-miR-BART19-5p"	"42613"	14370	5280	100	34	34	6	17	33	33	33	6	18	11	3	0	350	344	41	11	53	53	54	11	20	100	100	0	0.003	0.003	0.016	0.014	2.169	0.003	0.005	80	464	100	298	292	-8.214	1	297	1	291	2685	27551	0.167	26.364	0	0	0
3	8	1	""	"42511"	14550	5280	100	34	34	6	17	33	33	33	6	18	10	1	0	52	54	11	20	54	54	54	11	20	12	2	0	-0.500	100000.000	0.558	0.703	3.886	0.062	0.007	80	485	100	-1	1	Error	1	-2	1	0	2683	4285	0.167	0.000	0	0	0
3	9	1	""	"11217"	14730	5290	100	33	33	6	18	33	33	33	6	18	13	1	0	783	771	113	14	53	53	54	12	22	100	100	0	0.000	0.000	0.005	0.005	2.174	0.000	0.000	80	475	100	730	718	Error	0	730	0	718	2630	61700	0.000	59.750	0	0	0
3	10	1	""	"46712"	14910	5290	100	33	32	5	15	33	33	33	6	18	7	1	0	46	46	9	19	52	52	53	12	22	1	0	0	0.000	0.167	0.432	0.478	2.531	0.167	0.052	80	475	100	-6	-7	Error	0	-6	-1	-6	2578	3641	-0.167	-0.583	0	0	0
3	11	1	"ebv-miR-BART1-5p"	"17541"	15090	5290	100	34	33	6	18	33	33	33	6	18	15	1	0	295	279	70	25	53	53	54	12	22	97	96	0	0.004	0.000	0.017	0.019	3.559	0.001	0.000	80	463	100	243	226	-7.919	1	242	0	226	2603	22341	0.000	18.750	0	0	0
3	12	1	""	"17596"	15260	5290	100	32	32	6	18	33	33	33	6	18	12	1	0	1041	976	215	22	52	52	53	11	20	98	98	0	-0.001	-0.001	0.005	0.005	3.730	-0.001	0.004	80	483	100	988	923	Error	-1	989	-1	924	2565	78111	-0.167	83.909	0	0	0
3	13	1	""	"28250"	15460	5260	100	33	33	5	15	33	33	33	6	18	5	0	0	62	62	16	25	51	51	52	11	21	47	20	0	0.000	0.000	0.297	0.315	2.993	0.050	0.009	80	493	100	11	11	Error	0	11	0	11	2605	4982	0.000	0.909	0	0	0
3	14	1	"hsa-miR-372-3p"	"11084"	15620	5280	100	32	32	6	18	34	34	33	6	18	10	1	0	65	66	13	19	53	53	53	11	20	52	25	0	-0.167	-0.154	0.275	0.349	3.577	0.064	0.013	80	459	100	10	11	Error	-2	12	-2	13	2592	5254	-0.167	1.182	0	0	0
3	15	1	"ebv-miR-BART16"	"17358"	15800	5290	100	33	33	6	18	33	33	33	6	18	15	2	0	121	115	42	36	54	54	53	11	20	81	77	0	0.000	0.000	0.071	0.088	4.711	0.016	0.008	80	474	100	67	61	Error	0	67	0	61	2665	9224	0.000	5.636	0	0	0
3	16	1	"hsa-miR-592"	"17312"	15980	5280	100	33	33	6	18	32	32	32	6	18	16	7	0	42	42	8	19	52	52	53	11	20	1	0	0	-0.100	-0.100	0.400	0.427	2.865	0.148	0.028	80	493	100	-9	-9	Error	1	-10	1	-10	2653	3372	0.167	-1.000	0	0	0
3	17	1	"hsa-miR-521"	"11171"	16170	5280	100	33	33	6	18	33	33	33	6	18	13	1	0	86	88	21	23	51	51	52	10	19	90	83	0	0.000	0.000	0.119	0.154	2.171	0.033	0.011	80	482	100	35	37	Error	0	35	0	37	2653	7022	0.000	3.600	0	0	0
3	18	1	""	"42803"	16340	5280	100	31	32	7	21	32	32	33	6	18	18	2	0	208	186	66	35	52	52	53	14	26	88	86	0	-0.006	0.000	0.041	0.046	4.047	-0.001	0.000	80	471	100	155	134	Error	-1	156	0	134	2533	14892	-0.167	9.500	0	0	0
3	19	1	"hsa-miR-621"	"46301"	16520	5280	100	33	32	6	18	33	33	33	6	18	16	1	0	40	41	8	19	53	53	55	21	38	0	0	0	0.000	0.083	0.393	0.356	2.752	0.177	0.049	80	493	100	-13	-13	Error	0	-13	-1	-12	2597	3284	-0.167	-0.667	0	0	0
3	20	1	""	"14289"	16710	5280	100	32	32	6	18	32	32	33	6	18	20	1	0	86	83	22	26	51	51	52	17	32	76	50	0	0.000	0.000	0.190	0.141	2.502	0.014	0.003	80	482	100	35	32	Error	0	35	0	32	2593	6651	-0.167	1.824	0	0	0
3	21	1	"hsa-miR-21-3p"	"42524"	16880	5290	100	33	33	6	18	32	32	33	6	18	21	2	0	155	152	31	20	51	51	51	10	19	97	97	0	0.010	0.010	0.051	0.051	2.696	0.010	0.006	80	450	100	105	102	-6.700	1	104	1	101	2632	12165	0.000	10.100	0	0	0
3	22	1	"Hy3"	"13138"	17050	5290	100	33	33	6	18	32	32	33	6	18	13	2	0	661	890	798	89	51	51	52	12	23	72	68	0	0.002	0.001	0.007	0.020	14.209	0.000	0.000	80	495	100	611	840	-9.253	1	610	1	839	2641	71226	0.000	69.833	0	0	0
3	1	2	"hsa-miR-361-5p"	"14301"	13280	5480	100	35	35	5	14	34	34	34	5	14	17	3	0	1410	1382	267	19	54	54	55	11	20	98	98	0	0.001	0.001	0.003	0.003	2.919	0.002	0.033	80	480	100	1357	1329	Error	1	1356	1	1328	2813	110597	0.200	120.636	0	0	0
3	2	2	"spike_control_v2_40"	"29001"	13470	5480	100	33	33	5	15	34	34	34	5	14	11	2	0	260	265	33	12	54	54	54	10	18	100	100	0	-0.005	-0.005	0.016	0.016	2.251	-0.007	0.016	80	458	100	205	210	Error	-1	206	-1	211	2678	21176	-0.200	21.100	0	0	0
3	3	2	"hsa-miR-1229-3p"	"46689"	13640	5480	100	34	34	6	17	34	34	34	5	14	18	5	0	97	94	22	23	54	54	55	12	21	88	83	0	0.000	0.000	0.091	0.109	2.684	0.012	0.002	80	437	100	43	40	Error	0	43	0	40	2732	7552	0.000	3.250	0	0	0
3	4	2	"hsa-miR-1324"	"46647"	13810	5470	100	34	35	5	14	34	34	34	6	17	13	0	0	39	41	9	21	54	54	54	11	20	1	0	0	0.000	-0.077	0.200	0.250	2.839	0.061	0.010	80	418	100	-15	-12	Error	0	-15	1	-13	2760	3244	0.167	-1.182	0	0	0
3	5	2	""	"23524"	13980	5470	100	34	34	5	14	34	34	34	5	14	12	0	0	66	83	53	63	55	55	56	15	26	41	20	0	0.000	0.000	0.222	0.230	5.973	0.021	0.015	80	469	100	11	28	Error	0	11	0	28	2685	6608	0.000	1.800	0	0	0
3	6	2	""	"42611"	14160	5460	100	33	33	5	15	34	34	33	6	18	7	0	0	44	47	17	36	56	56	58	15	25	6	3	0	0.083	0.111	0.300	0.334	3.064	0.017	0.005	80	482	100	-13	-10	-3.585	-1	-12	-1	-9	2646	3779	0.000	-0.733	0	0	0
3	7	2	"hsa-miR-744-3p"	"42970"	14350	5460	100	34	33	5	15	33	33	33	5	15	18	1	0	56	56	15	26	53	53	55	13	23	27	7	0	0.333	0.000	0.330	0.301	2.704	0.084	0.028	80	442	100	4	3	-1.585	1	3	0	3	2669	4512	0.000	0.077	0	0	0
3	8	2	"hsa-miR-574-5p"	"27740"	14520	5480	100	33	34	5	14	33	33	33	6	18	15	0	0	3225	2310	1809	78	53	53	53	10	18	75	72	0	0.000	0.000	0.002	0.009	19.394	0.000	0.005	80	464	100	3172	2258	Error	0	3172	1	2257	2692	184826	0.167	225.700	0	0	0
3	9	2	""	"46228"	14710	5480	100	32	33	6	18	33	33	33	6	18	13	2	0	1123	837	502	59	53	53	53	11	20	82	80	0	-0.001	0.000	0.006	0.013	8.191	0.000	0.001	80	463	100	1069	784	Error	-1	1070	0	784	2610	66935	0.000	71.273	0	0	0
3	10	2	""	"11215"	14890	5480	100	33	33	6	18	32	32	33	6	18	21	2	0	46	47	8	17	52	52	52	12	23	1	0	0	-0.167	-0.200	0.714	0.552	3.430	0.099	0.012	80	443	100	-5	-4	Error	1	-6	1	-5	2677	3736	0.000	-0.417	0	0	0
3	11	2	""	"11246"	15070	5480	100	32	33	6	18	32	32	32	5	15	21	5	0	377	313	140	44	52	52	53	12	22	87	87	0	0.000	0.004	0.019	0.025	3.991	0.001	0.000	80	443	100	325	262	Error	0	325	1	261	2627	25053	0.200	21.667	0	0	0
3	12	2	""	"17904"	15250	5480	100	33	33	6	18	32	32	32	6	18	16	1	0	463	387	168	43	52	52	53	13	24	87	87	0	0.002	0.003	0.015	0.023	5.530	0.001	0.001	80	442	100	412	336	-8.683	1	411	1	335	2620	30958	0.167	25.692	0	0	0
3	13	2	""	"11273"	15430	5480	100	33	33	5	15	33	33	33	6	18	11	0	0	2267	1927	771	40	52	52	52	11	21	96	95	0	0.000	0.000	0.002	0.003	7.435	0.000	0.001	80	464	100	2215	1875	Error	0	2215	0	1875	2624	154185	0.000	170.455	0	0	0
3	14	2	""	"19583"	15610	5480	100	32	33	6	18	33	33	33	6	18	18	1	0	1982	1484	834	56	52	52	53	11	20	88	87	0	-0.001	0.000	0.003	0.005	9.460	0.000	0.003	80	462	100	1929	1432	Error	-1	1930	0	1432	2618	118758	0.000	130.091	0	0	0
3	15	2	"hsa-miR-509-3p"	"11141"	15790	5480	100	33	33	6	18	33	33	33	6	18	11	0	0	109	104	41	39	53	53	53	11	20	78	73	0	0.000	0.000	0.077	0.085	3.364	0.014	0.005	80	453	100	56	51	Error	0	56	0	51	2634	8310	0.000	4.636	0	0	0
3	16	2	"hsa-miR-554"	"42766"	15970	5480	100	34	33	6	18	32	32	33	6	18	18	1	0	49	50	11	22	53	53	53	11	20	11	2	0	-0.500	-0.333	0.714	0.673	3.654	0.125	0.030	80	451	100	-2	-2	Error	2	-4	1	-3	2636	3964	0.000	-0.273	0	0	0
3	17	2	""	"17896"	16150	5480	100	33	33	6	18	33	33	33	6	18	16	2	0	665	537	276	51	52	52	52	11	21	88	88	0	0.000	0.000	0.010	0.013	5.558	0.001	0.002	80	462	100	613	485	Error	0	613	0	485	2606	42982	0.000	44.091	0	0	0
3	18	2	"hsa-miR-1305"	"46501"	16330	5480	100	32	32	6	18	33	33	32	6	18	15	1	0	47	48	9	18	51	51	52	11	21	7	0	0	0.250	0.333	0.500	0.567	3.107	0.149	0.031	80	451	100	-5	-4	-2.000	-1	-4	-1	-3	2588	3809	0.000	-0.364	0	0	0
3	19	2	"hsa-miR-551a"	"17272"	16510	5480	100	33	32	7	21	33	33	33	6	18	15	3	0	125	112	45	40	51	51	52	11	21	80	78	0	0.000	-0.016	0.103	0.100	3.503	0.014	0.006	80	451	100	74	60	Error	0	74	-1	61	2597	8981	-0.167	5.455	0	0	0
3	20	2	""	"42479"	16690	5480	100	32	32	6	18	33	33	33	6	18	10	1	0	140	124	47	37	51	51	52	10	19	81	80	0	-0.011	-0.014	0.056	0.083	4.634	0.002	0.000	80	472	100	88	72	Error	-1	89	-1	73	2585	9931	-0.167	7.200	0	0	0
3	21	2	"hsa-miR-424-5p"	"42965"	16880	5480	100	33	33	6	18	33	33	33	6	18	17	2	0	54	54	12	22	52	52	53	11	20	21	3	0	0.000	0.000	0.778	0.682	3.104	0.191	0.047	80	472	100	2	2	Error	0	2	0	2	2635	4350	0.000	0.091	0	0	0
3	22	2	""	"42913"	17070	5480	100	34	33	7	21	33	33	33	6	18	16	3	0	76	76	17	22	52	52	52	11	21	83	55	0	0.042	0.000	0.167	0.158	2.741	0.079	0.035	80	495	100	25	24	-4.585	1	24	0	24	2642	6086	0.000	2.182	0	0	0
3	1	3	"hsa-miR-922"	"42683"	13290	5650	100	36	36	5	13	34	34	34	5	14	23	5	0	62	64	17	26	53	53	54	10	18	45	30	0	0.222	0.182	0.462	0.383	2.927	0.027	0.004	80	478	100	11	13	-2.170	2	9	2	11	2868	5123	0.400	1.000	0	0	0
3	2	3	""	"28450"	13470	5670	100	34	34	6	17	34	34	34	6	17	18	2	0	431	415	87	20	53	53	54	10	18	100	100	0	0.000	0.000	0.010	0.011	3.038	-0.003	0.008	80	452	100	378	362	Error	0	378	0	362	2715	33211	0.000	36.100	0	0	0
3	3	3	"spike_control_v2_37"	"28684"	13650	5670	100	35	35	6	17	34	34	34	6	17	18	2	0	216	200	62	31	54	54	54	10	18	93	93	0	0.006	0.007	0.033	0.033	3.689	0.009	0.013	80	440	100	163	147	-7.340	1	162	1	146	2807	16005	0.167	14.600	0	0	0
3	4	3	""	"46514"	13820	5660	100	34	34	6	17	34	34	34	6	17	11	2	0	4633	3685	1750	47	53	53	54	11	20	91	88	0	0.000	0.000	0.001	0.002	11.408	0.000	0.003	80	459	100	4580	3632	Error	0	4580	0	3632	2750	294832	0.000	330.091	0	0	0
3	5	3	"hsa-miR-181a-5p"	"42865"	14010	5670	100	34	34	6	17	33	33	34	6	17	18	1	0	3816	3598	798	22	56	56	58	17	29	100	100	0	0.000	0.000	0.001	0.001	2.070	0.000	0.002	80	473	100	3761	3543	Error	1	3760	1	3542	2724	287805	0.000	208.235	0	0	0
3	6	3	""	"42894"	14190	5670	100	34	33	5	15	33	33	33	6	18	7	1	0	194	198	59	29	56	56	57	15	26	97	96	0	0.007	0.000	0.025	0.024	2.539	0.001	0.000	80	470	100	139	142	-7.109	1	138	0	142	2672	15876	0.000	9.400	0	0	0
3	7	3	"hsa-miR-302b-5p"	"42667"	14370	5650	100	34	33	6	18	33	33	33	6	18	15	1	0	64	64	16	25	52	52	53	11	20	51	26	0	0.083	0.000	0.333	0.352	3.169	0.069	0.020	80	469	100	13	12	-3.585	1	12	0	12	2671	5137	0.000	1.000	0	0	0
3	8	3	"hsa-miR-130a-3p"	"10138"	14550	5670	100	33	32	6	18	33	33	33	6	18	11	0	0	217	207	54	26	52	52	54	11	20	96	93	0	0.000	-0.006	0.027	0.027	2.563	-0.005	0.004	80	432	100	165	154	Error	0	165	-1	155	2595	16520	-0.167	13.909	0	0	0
3	9	3	""	"30681"	14720	5670	100	33	33	5	15	33	33	33	6	18	6	3	0	94	91	25	27	53	53	54	12	22	81	73	0	0.000	0.000	0.091	0.110	3.636	0.013	0.003	80	430	100	41	38	Error	0	41	0	38	2610	7294	0.000	3.083	0	0	0
3	10	3	""	"30831"	14900	5660	100	33	33	5	15	33	33	33	5	15	15	2	0	43	42	8	19	52	52	53	12	22	1	0	0	0.000	0.000	0.412	0.449	2.663	0.079	0.021	80	442	100	-9	-10	Error	0	-9	0	-10	2632	3378	0.000	-0.917	0	0	0
3	11	3	"hsa-miR-1298-5p"	"46381"	15080	5660	100	34	33	6	18	33	33	33	5	15	17	8	0	43	43	8	18	51	51	53	14	26	0	0	0	-0.125	0.000	0.500	0.606	3.349	0.062	0.008	80	451	100	-7	-8	Error	1	-8	0	-8	2651	3475	0.000	-0.714	0	0	0
3	12	3	"hsa-miR-26b-3p"	"42523"	15260	5660	100	33	33	7	21	32	32	32	6	18	20	3	0	47	49	9	18	51	51	53	14	26	3	0	0	-0.250	-0.500	0.615	0.575	2.568	0.042	0.008	80	442	100	-3	-1	Error	1	-4	1	-2	2619	3919	0.167	-0.286	0	0	0
3	13	3	"hsa-miR-450b-3p"	"42892"	15440	5660	100	32	32	6	18	33	33	33	6	18	13	1	0	41	43	9	20	52	52	53	10	18	3	0	0	0.091	0.111	0.500	0.498	2.788	0.097	0.017	80	452	100	-12	-10	-3.459	-1	-11	-1	-9	2592	3415	-0.167	-1.000	0	0	0
3	14	3	"ebv-miR-BART9-5p"	"42824"	15630	5670	100	33	33	6	18	33	33	32	6	18	12	2	0	104	102	25	24	52	52	53	10	18	92	87	0	0.000	0.000	0.095	0.099	3.801	0.025	0.013	80	463	100	52	50	Error	0	52	0	50	2645	8175	0.167	4.900	0	0	0
3	15	3	"kshv-miR-K12-4-5p"	"17606"	15810	5670	100	33	33	6	18	32	32	33	6	18	16	5	0	40	40	7	17	53	53	53	11	20	0	0	0	-0.077	-0.077	0.273	0.302	2.495	0.086	0.016	80	441	100	-12	-12	Error	1	-13	1	-13	2605	3164	0.000	-1.182	0	0	0
3	16	3	""	"42927"	15980	5660	100	33	33	6	18	32	32	33	6	18	20	2	0	952	837	324	38	53	53	53	12	22	92	92	0	0.001	0.001	0.008	0.008	3.539	0.000	0.000	80	438	100	900	785	-9.812	1	899	1	784	2630	66987	0.000	65.333	0	0	0
3	17	3	""	"42861"	16160	5670	100	35	34	6	17	33	33	33	6	18	17	2	0	93	94	19	20	52	52	53	12	22	95	87	0	0.049	0.024	0.104	0.108	2.197	0.049	0.032	80	452	100	43	43	-4.358	2	41	1	42	2688	7502	0.167	3.417	0	0	0
3	18	3	"hsa-miR-1277-3p"	"46925"	16340	5660	100	33	33	6	18	33	33	33	6	18	10	1	0	40	41	9	21	52	52	52	11	21	1	1	0	0.000	0.000	0.435	0.397	2.756	0.103	0.013	80	442	100	-12	-11	Error	0	-12	0	-11	2610	3269	0.000	-1.000	0	0	0
3	19	3	"hsa-miR-1202"	"46832"	16520	5660	100	34	33	6	18	33	33	33	6	18	16	1	0	41	41	7	17	52	52	53	12	22	0	0	0	-0.091	0.000	0.500	0.475	2.352	0.113	0.021	80	442	100	-10	-11	Error	1	-11	0	-11	2642	3270	0.000	-1.000	0	0	0
3	20	3	""	"42614"	16700	5670	100	32	33	7	21	33	33	33	6	18	20	3	0	257	245	61	24	51	51	53	11	20	97	97	0	-0.005	0.000	0.028	0.031	3.314	0.005	0.004	80	452	100	205	194	Error	-1	206	0	194	2641	19586	0.000	17.455	0	0	0
3	21	3	"hsa-miR-718"	"146064"	16890	5670	100	33	33	7	21	33	33	33	7	21	16	1	0	147	149	27	18	51	51	52	11	21	98	98	0	0.000	0.000	0.051	0.053	2.508	0.012	0.007	80	450	100	96	98	Error	0	96	0	98	2672	11893	0.000	8.818	0	0	0
3	22	3	"hsa-miR-1914-5p"	"146091"	17060	5670	100	32	33	6	18	33	33	33	6	18	12	3	0	113	109	30	27	51	51	52	10	19	87	85	0	-0.016	0.000	0.085	0.090	3.769	0.016	0.007	80	472	100	61	58	Error	-1	62	0	58	2653	8737	0.000	5.700	0	0	0
3	1	4	"hsa-miR-1307-5p"	"42780"	13290	5860	100	36	37	5	13	34	34	34	6	17	21	0	0	425	458	127	27	54	54	55	10	18	98	98	0	0.005	0.007	0.012	0.010	2.279	0.004	0.021	80	501	100	373	407	-7.535	2	371	3	404	2929	36628	0.500	40.300	0	0	0
3	2	4	""	"145866"	13470	5860	100	33	33	5	15	34	34	34	5	14	13	0	0	41	42	9	21	54	54	55	10	18	2	1	0	0.077	0.083	0.314	0.355	2.849	0.094	0.019	80	442	100	-14	-13	-3.700	-1	-13	-1	-12	2647	3345	-0.200	-1.300	0	0	0
3	3	4	"SNORD48"	"46205"	13650	5860	100	35	34	6	17	34	34	34	6	17	10	2	0	639	637	59	9	55	55	55	11	20	100	100	0	0.002	0.000	0.007	0.006	2.156	0.001	0.002	80	442	100	585	582	-9.190	1	584	0	582	2727	50925	0.000	52.909	0	0	0
3	4	4	"spike_control_v2_35"	"28568"	13830	5860	100	34	33	6	18	34	34	34	6	17	7	0	0	172	167	29	17	53	53	54	10	18	100	100	0	0.000	-0.009	0.036	0.036	1.924	-0.004	0.001	80	439	100	119	113	Error	0	119	-1	114	2662	13396	-0.167	11.300	0	0	0
3	5	4	"spike_control_v2_42"	"29138"	14000	5860	100	33	33	5	15	33	33	33	6	18	8	0	0	309	269	97	36	54	54	55	12	21	91	91	0	0.000	0.000	0.020	0.024	5.002	0.000	0.000	80	440	100	255	215	Error	0	255	0	215	2647	21550	0.000	17.833	0	0	0
3	6	4	""	"146192"	14190	5860	100	33	33	5	15	33	33	34	5	14	20	1	0	484	480	57	11	53	53	54	10	18	100	100	0	0.000	0.000	0.013	0.011	1.897	0.000	0.000	80	452	100	431	427	Error	0	431	0	427	2652	38375	-0.200	42.600	0	0	0
3	7	4	""	"42802"	14370	5860	100	33	33	6	18	33	33	33	6	18	15	1	0	146	140	36	25	53	53	54	11	20	95	95	0	0.000	0.000	0.061	0.057	2.207	0.001	0.000	80	456	100	93	87	Error	0	93	0	87	2677	11170	0.000	7.818	0	0	0
3	8	4	""	"145872"	14540	5850	100	33	33	6	18	33	33	33	6	18	13	1	0	42	42	8	19	53	53	54	11	20	0	0	0	0.000	0.000	0.333	0.393	3.064	0.023	0.001	80	439	100	-11	-11	Error	0	-11	0	-11	2663	3396	0.000	-1.091	0	0	0
3	9	4	""	"146036"	14720	5850	100	33	33	6	18	33	33	33	5	15	18	3	0	41	41	7	17	52	52	53	13	24	0	0	0	0.000	0.000	0.429	0.378	2.681	0.051	0.008	80	442	100	-11	-11	Error	0	-11	0	-11	2650	3279	0.000	-0.923	0	0	0
3	10	4	""	"146017"	14900	5850	100	33	33	6	18	32	32	33	6	18	20	1	0	131	121	44	36	52	52	54	12	22	82	81	0	0.013	0.014	0.051	0.074	4.547	0.012	0.007	80	462	100	80	70	-6.304	1	79	1	69	2648	9658	0.000	5.583	0	0	0
3	11	4	"spike_control_v2_34"	"28488"	15090	5860	100	32	32	6	18	32	32	33	6	18	20	2	0	388	365	88	24	53	53	53	11	20	97	97	0	0.000	0.000	0.016	0.014	2.029	-0.002	0.002	80	471	100	335	312	Error	0	335	0	312	2594	29164	-0.167	28.364	0	0	0
3	12	4	"hsa-miRPlus-B1114"	"145934"	15270	5850	100	33	32	6	18	33	33	33	6	18	12	1	0	474	421	160	38	52	52	53	11	20	91	91	0	0.000	-0.003	0.011	0.015	6.164	-0.001	0.001	80	462	100	422	368	Error	0	422	-1	369	2582	33641	-0.167	33.455	0	0	0
3	13	4	"hsa-miR-449c-3p"	"146020"	15450	5850	100	33	33	6	18	33	33	33	6	18	18	1	0	54	54	11	20	52	52	52	11	21	18	6	0	0.000	0.000	0.667	0.658	2.754	0.123	0.024	80	461	100	2	2	Error	0	2	0	2	2612	4300	0.000	0.182	0	0	0
3	14	4	"spike_control_v2_40"	"29001"	15630	5860	100	32	32	6	18	33	33	33	6	18	10	1	0	275	267	50	18	52	52	52	10	19	100	100	0	-0.004	-0.005	0.019	0.019	2.083	-0.002	0.001	80	452	100	222	214	Error	-1	223	-1	215	2580	21337	-0.167	21.500	0	0	0
3	15	4	"spike_control_v2_31"	"28098"	15810	5860	100	34	34	6	17	33	33	33	6	18	12	2	0	217	209	45	21	52	52	53	10	18	96	95	0	0.006	0.006	0.027	0.027	2.413	0.011	0.018	80	441	100	166	158	-7.366	1	165	1	157	2688	16734	0.167	15.600	0	0	0
3	16	4	"hsa_negative_control_1"	"14258"	15980	5860	100	33	33	6	18	33	33	33	6	18	16	3	0	62	61	15	24	52	52	53	11	20	40	16	0	0.000	0.000	0.317	0.334	3.073	0.156	0.070	80	448	100	10	9	Error	0	10	0	9	2674	4866	0.000	0.727	0	0	0
3	17	4	""	"145660"	16160	5860	100	32	32	6	18	32	32	33	6	18	12	0	0	1396	1216	437	35	52	52	52	11	21	96	96	0	0.000	0.000	0.005	0.005	3.250	0.000	0.001	80	452	100	1344	1164	Error	0	1344	0	1164	2574	97292	-0.167	105.818	0	0	0
3	18	4	"ebv-miR-BART21-3p"	"145990"	16340	5850	100	33	34	6	17	32	32	33	6	18	21	3	0	45	45	10	22	52	52	52	11	21	3	0	0	-0.143	-0.286	0.450	0.498	3.699	0.156	0.036	80	461	100	-6	-5	Error	1	-7	2	-7	2684	3601	0.167	-0.636	0	0	0
3	19	4	""	"146003"	16520	5850	100	32	32	6	18	32	32	33	6	18	12	1	0	67	66	16	24	52	52	52	10	19	58	33	0	0.000	0.000	0.417	0.407	4.001	0.062	0.012	80	461	100	15	14	Error	0	15	0	14	2543	5274	-0.167	1.400	0	0	0
3	20	4	"hsa-miR-516a-3p/hsa-miR-516b-3p"	"145717"	16700	5850	100	33	33	6	18	32	32	32	6	18	20	3	0	51	51	11	21	52	52	52	11	21	15	5	0	-1.000	-1.000	0.455	0.538	3.236	0.173	0.041	80	442	100	0	0	Error	1	-1	1	-1	2657	4110	0.167	-0.091	0	0	0
3	21	4	""	"145944"	16880	5860	100	34	34	6	17	32	32	33	6	18	18	5	0	6466	5535	2035	36	53	53	53	10	18	98	98	0	0.000	0.000	0.001	0.001	2.983	0.000	0.006	80	440	100	6415	5484	Error	2	6413	2	5482	2694	442838	0.167	548.200	0	0	0
3	22	4	"ebv-miR-BART2-3p"	"145984"	17050	5860	100	32	32	6	18	33	33	33	6	18	15	1	0	131	114	60	52	51	51	52	11	21	65	62	0	-0.013	-0.016	0.080	0.105	5.671	0.004	0.001	80	472	100	79	62	Error	-1	80	-1	63	2582	9148	-0.167	5.636	0	0	0
3	1	5	""	"145760"	13270	6050	100	34	34	5	14	34	34	34	6	17	13	0	0	70	70	24	34	54	54	55	10	18	58	43	0	0.000	0.000	0.254	0.239	2.966	0.018	0.003	80	485	100	16	16	Error	0	16	0	16	2756	5573	0.000	1.500	0	0	0
3	2	5	"hsa-miR-376a-3p"	"146009"	13460	6040	100	33	33	5	15	35	35	34	5	14	12	2	0	57	59	15	25	54	54	55	10	18	35	15	0	-0.667	-0.400	0.545	0.487	3.437	0.017	0.001	80	461	100	1	3	Error	-2	3	-2	5	2663	4743	-0.200	0.400	0	0	0
3	3	5	"hsa-miR-526b-3p"	"145785"	13640	6040	100	35	35	5	14	34	34	34	6	17	12	2	0	44	44	8	18	54	54	54	10	18	1	0	0	-0.100	-0.100	0.310	0.342	2.597	-0.013	0.000	80	442	100	-9	-9	Error	1	-10	1	-10	2789	3543	0.167	-1.000	0	0	0
3	4	5	"hsa-miR-369-5p"	"145641"	13820	6040	100	35	35	6	17	33	33	34	6	17	21	3	0	44	44	8	18	53	53	53	11	20	0	0	0	-0.222	-0.222	0.333	0.414	3.821	-0.013	0.000	80	452	100	-7	-7	Error	2	-9	2	-9	2784	3554	0.167	-0.818	0	0	0
3	5	5	"spike_control_v2_29"	"27968"	14010	6040	100	33	34	6	17	33	33	33	5	15	18	7	0	377	349	106	30	53	53	54	11	20	93	92	0	0.000	0.003	0.014	0.016	3.719	0.002	0.002	80	426	100	324	297	Error	0	324	1	296	2704	27927	0.200	26.818	0	0	0
3	6	5	"hsa-miR-658"	"145842"	14170	6040	100	35	34	5	14	33	33	33	5	15	18	3	0	117	106	49	46	54	54	55	11	20	67	62	0	0.032	0.019	0.060	0.072	3.627	0.024	0.022	80	426	100	65	53	-4.977	2	63	1	52	2750	8456	0.200	4.636	0	0	0
3	7	5	"hsa-miR-30a-5p"	"146086"	14360	6050	100	34	34	6	17	33	33	33	5	15	21	2	0	13225	11171	4408	39	54	54	55	11	20	98	98	0	0.000	0.000	0.000	0.001	7.545	0.000	0.000	80	462	100	13172	11118	Error	1	13171	1	11117	2713	893690	0.200	1010.545	0	0	0
3	8	5	"hsa-miR-518a-5p/hsa-miR-527"	"145905"	14550	6050	100	34	33	6	18	33	33	33	6	18	12	0	0	177	174	33	18	53	53	54	12	22	98	98	0	0.008	0.000	0.034	0.029	2.315	0.006	0.003	80	436	100	125	121	-6.954	1	124	0	121	2663	13957	0.000	10.000	0	0	0
3	9	5	"hsa-miR-548u"	"147854"	14710	6040	100	34	33	6	18	33	33	33	5	15	20	3	0	40	41	8	19	53	53	54	13	24	0	0	0	-0.077	0.000	0.317	0.359	2.918	0.041	0.004	80	427	100	-12	-12	Error	1	-13	0	-12	2672	3269	0.000	-1.000	0	0	0
3	10	5	"hsa-miR-3143"	"147835"	14890	6040	100	33	33	6	18	32	32	33	6	18	16	2	0	41	44	34	77	53	53	54	10	18	3	1	0	-0.083	-0.111	0.333	0.341	3.054	0.008	0.001	80	462	100	-11	-8	Error	1	-12	1	-9	2614	3539	0.000	-1.000	0	0	0
3	11	5	""	"147510"	15080	6050	100	33	34	5	14	33	33	33	6	18	11	0	0	1753	1448	622	42	53	53	54	11	20	96	93	0	0.000	0.001	0.003	0.006	6.768	0.000	0.001	80	450	100	1700	1396	Error	0	1700	1	1395	2692	115850	0.167	126.727	0	0	0
3	12	5	"hsa-miR-4327"	"147796"	15250	6050	100	32	32	6	18	33	33	33	6	18	13	2	0	184	162	69	42	54	54	54	11	20	82	81	0	-0.008	-0.009	0.053	0.052	3.800	0.002	0.000	80	460	100	129	107	Error	-1	130	-1	108	2598	12954	-0.167	9.818	0	0	0
3	13	5	"hsa-miR-4317"	"147776"	15440	6050	100	33	33	6	18	33	33	33	6	18	16	2	0	1583	1461	399	27	53	53	54	11	20	98	97	0	0.000	0.000	0.004	0.004	4.376	0.000	0.003	80	471	100	1530	1408	Error	0	1530	0	1408	2673	116873	0.000	127.909	0	0	0
3	14	5	"hsv2-miR-H9-3p"	"147840"	15620	6050	100	34	33	6	18	33	33	33	6	18	15	2	0	454	422	94	22	53	53	52	10	19	97	97	0	0.002	0.000	0.011	0.010	2.656	0.001	0.002	80	440	100	402	369	-8.647	1	401	0	369	2678	33767	0.000	37.000	0	0	0
3	15	5	"kshv-miR-K12-7-5p"	"147901"	15790	6050	100	32	32	6	18	33	33	33	6	18	15	1	0	44	43	9	20	53	53	53	14	26	1	0	0	0.111	0.100	0.263	0.321	3.237	0.048	0.009	80	441	100	-10	-11	-3.170	-1	-9	-1	-10	2596	3439	-0.167	-0.714	0	0	0
3	16	5	"hsa-miR-3160-3p"	"147941"	15970	6050	100	33	33	6	18	33	33	33	6	18	13	1	0	114	108	42	38	52	52	54	15	27	75	71	0	0.000	0.000	0.087	0.103	3.951	0.012	0.005	80	463	100	62	56	Error	0	62	0	56	2618	8642	0.000	3.600	0	0	0
3	17	5	"hsa-miR-4279"	"147767"	16160	6050	100	33	32	6	18	33	33	33	6	18	11	2	0	686	639	171	26	52	52	53	12	22	97	97	0	0.000	-0.002	0.006	0.008	3.062	0.000	0.000	80	472	100	634	586	Error	0	634	-1	587	2595	51135	-0.167	48.833	0	0	0
3	18	5	"hsa-miR-4326"	"147832"	16350	6050	100	33	33	7	21	32	32	32	6	18	20	2	0	67	64	17	26	53	53	53	11	20	53	25	0	0.071	0.091	0.333	0.319	3.335	0.113	0.043	80	435	100	15	12	-3.807	1	14	1	11	2623	5125	0.167	1.000	0	0	0
3	19	5	"hsa-miR-3201"	"147851"	16510	6050	100	34	33	6	18	32	32	33	6	18	23	2	0	1056	766	482	62	51	51	53	12	22	78	77	0	0.002	0.001	0.006	0.012	9.326	0.000	0.000	80	425	100	1007	716	-8.973	2	1005	1	715	2671	61248	0.000	59.417	0	0	0
3	20	5	"hsa-miR-4255"	"147706"	16690	6040	100	33	33	7	21	33	33	33	6	18	15	5	0	3169	2503	1245	49	51	51	52	11	21	87	85	0	0.000	0.000	0.002	0.003	7.677	0.000	0.000	80	452	100	3118	2452	Error	0	3118	0	2452	2666	200228	0.000	222.818	0	0	0
3	21	5	"hsa-miR-3169"	"147821"	16870	6050	100	33	32	6	18	33	33	33	6	18	10	0	0	284	235	134	57	53	53	52	11	21	73	72	0	0.000	-0.005	0.032	0.057	6.788	0.001	0.001	80	442	100	231	181	Error	0	231	-1	182	2590	18792	-0.167	16.636	0	0	0
3	22	5	"hsa-miR-3138"	"147654"	17050	6050	100	32	33	6	18	33	33	33	6	18	13	1	0	706	576	423	73	52	52	52	11	21	68	68	0	-0.002	0.000	0.014	0.043	12.495	0.001	0.004	80	474	100	653	524	Error	-1	654	0	524	2607	46055	0.000	47.636	0	0	0
3	1	6	"hsa-miR-4304"	"147623"	13270	6230	100	32	33	6	18	35	35	35	5	14	12	0	0	46	46	8	17	52	52	53	10	18	2	0	0	0.500	0.333	0.692	0.709	2.788	0.097	0.014	80	484	100	-9	-8	-1.000	-3	-6	-2	-6	2606	3683	-0.400	-0.700	0	0	0
3	2	6	"hsv2-miR-H7-5p"	"147836"	13450	6240	100	36	36	5	13	34	34	34	6	17	20	3	0	376	295	161	54	53	53	53	10	18	80	78	0	0.006	0.008	0.019	0.027	4.690	0.006	0.020	80	461	100	325	244	-7.335	2	323	2	242	2882	23619	0.333	24.200	0	0	0
3	3	6	"hsa-miR-888-3p"	"148683"	13640	6230	100	35	35	5	14	34	34	34	6	17	18	0	0	39	39	8	20	53	53	53	10	18	0	0	0	-0.071	-0.071	0.300	0.307	2.625	-0.014	0.001	80	462	100	-13	-13	Error	1	-14	1	-14	2814	3132	0.167	-1.400	0	0	0
3	4	6	"hsa-miR-3939"	"148467"	13820	6230	100	34	35	6	17	34	34	34	6	17	16	0	0	40	42	8	19	52	52	53	10	18	1	0	0	0.000	-0.100	0.268	0.293	3.119	-0.023	0.001	80	452	100	-12	-9	Error	0	-12	1	-10	2767	3348	0.167	-1.100	0	0	0
3	5	6	"spike_control_v1_a"	"14261"	14000	6230	100	34	34	6	17	33	33	34	6	17	16	2	0	41	41	8	19	53	53	54	11	20	0	0	0	-0.083	-0.083	0.387	0.372	2.562	0.006	0.000	80	452	100	-11	-11	Error	1	-12	1	-12	2711	3305	0.000	-1.182	0	0	0
3	6	6	"hsa-miRPlus-K1303*"	"147986"	14180	6230	100	34	34	6	17	33	33	33	6	18	15	3	0	52	53	9	16	53	53	54	11	20	15	0	0	-1.000	100000.000	0.619	0.624	3.130	0.048	0.017	80	452	100	0	1	Error	1	-1	1	0	2682	4243	0.167	-0.091	0	0	0
3	7	6	""	"148319"	14360	6230	100	34	34	5	14	34	34	33	6	18	6	0	0	54	54	12	22	53	53	55	12	21	15	5	0	0.000	0.000	0.483	0.479	2.663	0.098	0.021	80	442	100	1	1	Error	0	1	0	1	2696	4321	0.167	-0.083	0	0	0
3	8	6	"hsa-miR-3942-5p"	"148387"	14540	6230	100	33	33	6	18	33	33	33	6	18	10	1	0	47	46	9	19	53	53	55	13	23	2	0	0	0.000	0.000	0.500	0.628	3.880	0.086	0.024	80	442	100	-6	-7	Error	0	-6	0	-7	2643	3713	0.000	-0.692	0	0	0
3	9	6	""	"148658"	14720	6230	100	33	33	6	18	33	33	33	5	15	17	6	0	45	45	9	20	54	54	54	11	20	2	1	0	0.000	0.000	0.500	0.474	3.111	0.024	0.009	80	460	100	-9	-9	Error	0	-9	0	-9	2668	3608	0.000	-0.818	0	0	0
3	10	6	""	"148004"	14900	6230	100	32	33	6	18	33	33	33	6	18	12	3	0	59	58	14	24	53	53	53	11	20	31	11	0	-0.167	0.000	0.462	0.366	3.017	0.064	0.010	80	440	100	5	5	Error	-1	6	0	5	2645	4665	0.000	0.455	0	0	0
3	11	6	""	"148671"	15070	6240	100	33	33	6	18	32	32	33	6	18	17	2	0	170	148	63	42	52	52	53	11	20	80	77	0	0.008	0.010	0.045	0.060	3.580	0.005	0.002	80	440	100	119	97	-6.883	1	118	1	96	2627	11813	0.000	8.636	0	0	0
3	12	6	"hsa-miR-3941"	"148285"	15260	6240	100	33	33	6	18	33	33	33	6	18	13	3	0	215	192	77	40	52	52	54	12	22	86	85	0	0.000	0.000	0.034	0.031	2.687	0.003	0.002	80	452	100	163	140	Error	0	163	0	140	2631	15357	0.000	11.500	0	0	0
3	13	6	"hsa-miR-3937"	"148466"	15440	6240	100	33	33	6	18	33	33	33	6	18	13	1	0	43	42	8	19	53	53	54	12	22	0	0	0	0.000	0.000	0.449	0.473	2.632	0.092	0.019	80	452	100	-10	-11	Error	0	-10	0	-11	2638	3359	0.000	-1.000	0	0	0
3	14	6	"hsa-miR-483-3p"	"148682"	15620	6240	100	33	33	6	18	33	33	33	6	18	10	1	0	429	379	137	36	53	53	52	10	19	93	93	0	0.000	0.000	0.014	0.020	4.579	0.000	0.000	80	442	100	376	326	Error	0	376	0	326	2614	30283	0.000	32.700	0	0	0
3	15	6	""	"-1"	15800	6240	100	34	33	6	18	32	32	33	6	18	18	2	0	47	49	11	22	53	53	52	10	19	11	1	0	-0.333	-0.250	0.469	0.562	2.803	0.170	0.049	80	452	100	-4	-3	Error	2	-6	1	-4	2672	3934	0.000	-0.300	0	0	0
3	16	6	"hsa-miR-34b-3p"	"148640"	15990	6240	100	33	33	6	18	33	33	33	6	18	13	1	0	62	62	15	24	52	52	53	12	22	40	21	0	0.000	0.000	0.321	0.384	3.355	0.067	0.014	80	441	100	10	10	Error	0	10	0	10	2639	4953	0.000	0.750	0	0	0
3	17	6	"hsa-miR-3651"	"148327"	16160	6240	100	32	33	6	18	33	33	33	6	18	11	3	0	66	65	17	26	52	52	53	13	24	50	21	0	-0.071	0.000	0.273	0.307	4.397	0.036	0.004	80	430	100	13	13	Error	-1	14	0	13	2618	5169	0.000	0.923	0	0	0
3	18	6	"hsv2-miR-H19"	"147555"	16340	6230	100	33	32	6	18	33	33	32	6	18	11	2	0	39	39	7	17	53	53	53	11	20	0	0	0	0.000	0.071	0.423	0.403	2.627	0.165	0.057	80	430	100	-14	-15	Error	0	-14	-1	-14	2582	3146	0.000	-1.273	0	0	0
3	19	6	""	"148486"	16510	6230	100	32	32	6	18	32	32	33	6	18	10	3	0	45	45	9	20	52	52	53	12	22	0	0	0	0.000	0.000	0.667	0.627	3.228	0.194	0.072	80	430	100	-7	-7	Error	0	-7	0	-7	2564	3607	-0.167	-0.667	0	0	0
3	20	6	""	"148279"	16690	6230	100	33	33	7	21	32	32	33	6	18	20	3	0	43	44	12	27	52	52	52	11	21	5	1	0	-0.111	-0.125	0.500	0.498	3.200	0.086	0.016	80	470	100	-8	-7	Error	1	-9	1	-8	2623	3510	0.000	-0.727	0	0	0
3	21	6	""	"148035"	16890	6230	100	32	32	6	18	33	33	33	6	18	13	1	0	416	380	120	31	52	52	52	11	21	96	96	0	-0.003	-0.003	0.013	0.013	2.497	-0.002	0.003	80	460	100	363	327	Error	-1	364	-1	328	2568	30427	-0.167	29.818	0	0	0
3	22	6	""	"148158"	17070	6230	100	33	33	6	18	33	33	33	6	18	11	3	0	116	113	18	15	52	52	53	12	22	98	96	0	0.000	0.000	0.068	0.075	2.258	0.013	0.004	80	474	100	64	61	Error	0	64	0	61	2659	9005	0.000	5.000	0	0	0
3	1	7	""	"148611"	13290	6430	100	35	35	6	17	34	34	34	5	14	25	7	0	300	296	61	20	51	51	52	10	19	98	98	0	0.004	0.004	0.022	0.020	1.974	0.000	0.000	80	482	100	250	246	-7.960	1	249	1	245	2783	23677	0.200	24.400	0	0	0
3	2	7	""	"148615"	13460	6420	100	34	34	5	14	35	35	35	5	14	13	1	0	53	52	10	19	51	51	52	10	19	15	2	0	-0.500	-1.000	0.500	0.577	3.020	0.028	0.002	80	430	100	1	0	Error	-1	2	-1	1	2757	4193	-0.200	0.000	0	0	0
3	3	7	"hsa-miR-203b-3p"	"148012"	13640	6420	100	35	35	6	17	34	34	34	5	14	18	3	0	45	45	9	20	52	52	53	10	18	2	0	0	-0.143	-0.143	0.431	0.450	2.936	0.030	0.002	80	452	100	-6	-6	Error	1	-7	1	-7	2766	3573	0.200	-0.800	0	0	0
3	4	7	""	"148070"	13820	6420	100	33	34	5	14	34	34	34	5	14	12	2	0	39	39	7	17	51	51	52	10	19	1	0	0	0.083	0.000	0.273	0.263	2.705	0.097	0.016	80	452	100	-13	-12	-3.585	-1	-12	0	-12	2707	3104	0.000	-1.300	0	0	0
3	5	7	""	"148582"	14000	6420	100	34	34	5	14	33	33	34	6	17	16	0	0	59	59	13	22	52	52	53	11	20	33	12	0	0.143	0.143	0.517	0.468	3.480	0.019	0.001	80	462	100	8	8	-2.807	1	7	1	7	2710	4718	0.000	0.545	0	0	0
3	6	7	""	"148528"	14190	6420	100	33	33	6	18	33	33	33	6	18	13	1	0	142	138	34	24	53	53	53	11	20	95	93	0	0.000	0.000	0.064	0.062	2.425	-0.007	0.002	80	450	100	89	85	Error	0	89	0	85	2672	11051	0.000	7.727	0	0	0
3	7	7	""	"148578"	14360	6420	100	32	33	6	18	33	33	33	6	18	15	2	0	95	91	27	29	52	52	53	11	20	78	67	0	-0.023	0.000	0.101	0.112	2.706	0.001	0.000	80	440	100	42	39	Error	-1	43	0	39	2611	7246	0.000	3.455	0	0	0
3	8	7	""	"148130"	14540	6420	100	34	34	5	14	33	33	33	6	18	17	0	0	40	40	8	20	51	51	53	11	20	0	0	0	-0.091	-0.091	0.385	0.464	3.901	0.027	0.002	80	461	100	-10	-10	Error	1	-11	1	-11	2736	3229	0.167	-1.182	0	0	0
3	9	7	""	"148258"	14720	6430	100	32	32	5	15	33	33	33	5	15	15	3	0	197	195	41	21	52	52	53	11	20	98	98	0	-0.007	-0.007	0.029	0.030	2.531	-0.001	0.000	80	450	100	144	142	Error	-1	145	-1	143	2599	15576	-0.200	12.909	0	0	0
3	10	7	""	"148283"	14900	6420	100	33	33	6	18	32	32	33	6	18	16	3	0	45	45	9	20	52	52	53	11	20	5	0	0	-0.143	-0.143	0.500	0.474	3.223	0.075	0.013	80	452	100	-6	-6	Error	1	-7	1	-7	2629	3609	0.000	-0.727	0	0	0
3	11	7	""	"148067"	15080	6420	100	32	32	5	15	32	32	33	6	18	12	1	0	40	41	6	14	52	52	53	10	18	0	0	0	0.000	0.000	0.300	0.304	2.391	0.086	0.012	80	442	100	-12	-11	Error	0	-12	0	-11	2594	3272	-0.167	-1.200	0	0	0
3	12	7	"hsa-miR-216a-3p"	"148172"	15260	6420	100	34	33	6	18	32	32	33	6	18	17	1	0	820	725	238	32	52	52	53	11	20	93	93	0	0.003	0.001	0.006	0.007	5.282	0.000	0.000	80	452	100	770	674	-8.585	2	768	1	673	2649	57975	0.000	61.091	0	0	0
3	13	7	""	"148689"	15450	6430	100	33	32	5	15	33	33	33	6	18	13	0	0	99	99	21	21	53	53	54	29	53	81	25	0	0.000	-0.022	0.093	0.088	2.628	0.004	0.000	80	452	100	46	45	Error	0	46	-1	46	2577	7899	-0.167	1.552	0	0	0
3	14	7	""	"148191"	15630	6420	100	32	32	6	18	33	33	33	6	18	11	1	0	64	65	21	32	53	53	53	11	20	45	16	0	-0.091	-0.083	0.444	0.372	3.885	0.054	0.026	80	442	100	10	11	Error	-1	11	-1	12	2564	5162	-0.167	1.091	0	0	0
3	15	7	""	"148094"	15810	6420	100	33	33	6	18	32	32	33	6	18	18	1	0	873	837	188	22	53	53	53	12	22	98	97	0	0.001	0.001	0.007	0.006	2.474	0.000	0.000	80	442	100	821	785	-9.679	1	820	1	784	2621	66934	0.000	65.333	0	0	0
3	16	7	""	"148419"	15990	6420	100	32	32	6	18	33	33	33	6	18	13	0	0	49	49	9	18	52	52	53	11	20	7	0	0	0.333	0.333	0.529	0.669	3.809	0.172	0.050	80	450	100	-4	-4	-1.585	-1	-3	-1	-3	2572	3922	-0.167	-0.364	0	0	0
3	17	7	""	"148503"	16170	6420	100	33	32	6	18	33	33	33	6	18	12	0	0	224	211	54	25	52	52	53	11	20	95	95	0	0.000	-0.006	0.025	0.027	2.290	-0.003	0.001	80	438	100	172	158	Error	0	172	-1	159	2586	16877	-0.167	14.364	0	0	0
3	18	7	""	"148605"	16340	6420	100	33	32	6	18	33	33	33	6	18	13	0	0	54	54	10	18	52	52	53	12	22	7	3	0	0.000	-0.500	0.879	0.711	2.996	0.116	0.027	80	449	100	2	1	Error	0	2	-1	2	2570	4300	-0.167	0.083	0	0	0
3	19	7	""	"148025"	16520	6420	100	32	32	7	21	33	33	33	6	18	18	0	0	44	44	9	20	52	52	53	11	20	2	0	0	0.125	0.125	0.544	0.579	3.406	0.261	0.076	80	452	100	-9	-9	-3.000	-1	-8	-1	-8	2582	3529	-0.167	-0.818	0	0	0
3	20	7	"hsa-miR-486-3p"	"148661"	16700	6420	100	33	33	7	21	33	33	33	6	18	16	7	0	854	739	292	39	52	52	53	13	24	92	88	0	0.000	0.000	0.007	0.012	5.681	-0.001	0.003	80	462	100	802	687	Error	0	802	0	687	2623	59135	0.000	52.769	0	0	0
3	21	7	""	"148429"	16890	6420	100	32	33	6	18	33	33	33	7	21	10	1	0	2426	2262	473	20	52	52	53	13	24	100	100	0	0.000	0.000	0.002	0.002	2.098	0.000	0.001	80	450	100	2373	2210	Error	-1	2374	0	2210	2614	180940	0.000	169.923	0	0	0
3	22	7	""	"148407"	17060	6420	100	33	33	6	18	32	32	33	6	18	16	3	0	45	45	10	22	51	51	52	12	23	3	0	0	-0.167	-0.167	0.444	0.496	3.350	0.152	0.026	80	480	100	-5	-5	Error	1	-6	1	-6	2617	3620	0.000	-0.583	0	0	0
3	1	8	""	"148442"	13290	6620	100	33	34	6	17	34	34	34	5	14	13	3	0	331	317	65	20	51	51	52	10	19	100	100	0	-0.004	0.000	0.015	0.014	2.306	0.002	0.001	80	474	100	279	266	Error	-1	280	0	266	2682	25332	0.000	26.500	0	0	0
3	2	8	""	"42499"	13470	6610	100	36	36	6	16	34	34	34	5	14	31	3	0	634	627	89	14	52	52	52	10	19	98	98	0	0.003	0.003	0.010	0.009	2.256	0.002	0.009	80	452	100	584	577	-8.185	2	582	2	575	2856	50159	0.400	57.500	0	0	0
3	3	8	"hsa-miR-181c-3p"	"145759"	13650	6610	100	34	35	5	14	34	34	34	5	14	22	2	0	67	67	14	20	51	51	52	10	19	67	31	0	0.000	0.063	0.323	0.296	3.302	0.037	0.005	80	452	100	16	17	Error	0	16	1	16	2824	5329	0.200	1.500	0	0	0
3	4	8	"hsa-miR-450a-5p"	"17835"	13830	6610	100	34	34	5	14	34	34	34	6	17	10	0	0	132	131	33	25	51	51	52	10	19	97	97	0	0.000	0.000	0.051	0.052	2.238	0.012	0.007	80	440	100	81	80	Error	0	81	0	80	2730	10482	0.000	7.900	0	0	0
3	5	8	"hsa-miR-532-3p"	"42732"	14000	6610	100	36	35	6	17	33	33	34	6	17	20	3	0	102	99	29	29	52	52	52	10	19	86	78	0	0.060	0.043	0.095	0.094	2.966	0.020	0.009	80	440	100	53	49	-4.059	3	50	2	47	2782	7928	0.167	4.700	0	0	0
3	6	8	"hsa-miR-33b-3p"	"145734"	14180	6610	100	33	33	6	18	33	33	33	6	18	13	0	0	41	42	8	19	52	52	53	10	18	1	1	0	0.000	0.000	0.421	0.479	2.497	0.081	0.018	80	461	100	-11	-10	Error	0	-11	0	-10	2619	3342	0.000	-1.100	0	0	0
3	7	8	"hsa-miR-892b"	"42493"	14360	6610	100	34	34	5	14	33	33	33	6	18	16	1	0	45	47	8	17	52	52	53	10	18	5	0	0	-0.143	-0.200	0.444	0.478	3.262	0.047	0.004	80	462	100	-6	-4	Error	1	-7	1	-5	2711	3724	0.167	-0.600	0	0	0
3	8	8	"hsa-miR-5100"	"168878"	14550	6620	100	33	33	6	18	33	33	33	5	15	16	1	0	287	285	47	16	52	52	53	10	18	100	100	0	0.000	0.000	0.015	0.014	2.407	-0.001	0.000	80	447	100	235	233	Error	0	235	0	233	2615	22781	0.000	23.200	0	0	0
3	9	8	"hsa-miR-4653-3p"	"168605"	14710	6610	100	33	33	5	15	33	33	33	5	15	13	0	0	258	212	141	66	51	51	52	10	19	67	66	0	0.000	0.000	0.032	0.072	7.393	0.004	0.004	80	436	100	207	161	Error	0	207	0	161	2604	16995	0.000	16.000	0	0	0
3	10	8	"hsa-miR-4494"	"168856"	14900	6610	100	32	33	6	18	32	32	33	6	18	17	1	0	39	39	8	20	52	52	53	11	20	0	0	0	0.000	-0.077	0.318	0.278	2.436	0.085	0.019	80	481	100	-13	-12	Error	0	-13	1	-13	2627	3148	0.000	-1.273	0	0	0
3	11	8	"hsa-miR-5585-3p"	"168558"	15090	6610	100	32	32	5	15	33	33	33	6	18	11	2	0	92	93	19	20	51	51	52	10	19	96	92	0	-0.024	-0.024	0.097	0.079	2.670	0.012	0.002	80	462	100	40	41	Error	-1	41	-1	42	2599	7452	-0.167	4.100	0	0	0
3	12	8	"hsa-miR-5696"	"168700"	15270	6610	100	31	32	6	18	32	32	33	6	18	13	1	0	113	110	19	17	52	52	53	12	22	98	95	0	-0.016	0.000	0.081	0.073	3.132	0.005	0.001	80	440	100	60	58	Error	-1	61	0	58	2549	8831	-0.167	4.750	0	0	0
3	13	8	"hsa-miR-4794"	"168829"	15440	6610	100	32	33	6	18	33	33	33	6	18	10	1	0	41	43	9	20	52	52	54	30	55	0	0	0	0.091	0.000	0.444	0.431	3.130	0.045	0.085	80	438	100	-12	-9	-3.459	-1	-11	0	-9	2602	3412	0.000	-0.367	0	0	0
3	14	8	"hsa-miR-4666a-3p"	"168602"	15620	6610	100	33	33	6	18	33	33	33	6	18	8	1	0	165	156	52	33	52	52	52	12	23	85	85	0	0.000	0.000	0.044	0.061	3.837	0.003	0.001	80	460	100	113	104	Error	0	113	0	104	2617	12446	0.000	8.667	0	0	0
3	15	8	"hsa-miR-3978"	"168894"	15800	6610	100	33	33	6	18	33	33	33	6	18	11	1	0	38	38	7	18	51	51	52	13	25	0	0	0	0.000	0.000	0.351	0.352	2.779	0.095	0.030	80	470	100	-13	-13	Error	0	-13	0	-13	2607	3013	0.000	-1.077	0	0	0
3	16	8	"hsa-miR-4491"	"168918"	15990	6620	100	33	33	5	15	32	32	33	6	18	15	3	0	127	122	36	29	52	52	52	10	19	88	87	0	0.013	0.014	0.061	0.067	3.533	0.010	0.004	80	460	100	76	71	-6.229	1	75	1	70	2647	9726	0.000	7.000	0	0	0
3	17	8	"hsa-miR-506-5p"	"168704"	16170	6620	100	34	33	6	18	32	32	32	6	18	21	1	0	106	104	23	22	52	52	53	11	20	95	86	0	0.037	0.019	0.098	0.103	2.240	0.028	0.015	80	450	100	56	53	-4.755	2	54	1	52	2622	8293	0.167	4.636	0	0	0
3	18	8	"hsa-miR-296-5p"	"168708"	16350	6620	100	33	33	7	21	32	32	32	6	18	21	6	0	960	941	128	13	52	52	53	11	20	100	100	0	0.001	0.001	0.006	0.005	2.550	0.001	0.005	80	439	100	909	890	-9.827	1	908	1	889	2631	75316	0.167	80.727	0	0	0
3	19	8	"hsa-miR-4796-5p"	"168621"	16520	6610	100	32	33	6	18	33	33	33	6	18	13	1	0	139	131	42	32	51	51	52	11	21	86	85	0	-0.011	0.000	0.061	0.095	4.961	0.008	0.003	80	448	100	87	80	Error	-1	88	0	80	2629	10507	0.000	7.182	0	0	0
3	20	8	"hsa-miR-4694-5p"	"168670"	16700	6610	100	33	33	5	15	33	33	33	6	18	12	3	0	65	67	15	22	51	51	52	12	23	55	33	0	0.000	0.000	0.217	0.248	2.951	0.097	0.029	80	452	100	14	16	Error	0	14	0	16	2663	5322	0.000	1.250	0	0	0
3	21	8	"hsa-miR-4681"	"168767"	16880	6610	100	33	33	6	18	33	33	33	7	21	13	1	0	46	46	9	19	51	51	52	13	25	1	0	0	0.000	0.000	0.636	0.787	2.758	0.183	0.036	80	461	100	-5	-5	Error	0	-5	0	-5	2666	3666	0.000	-0.462	0	0	0
3	22	8	"hsa-miR-3150b-5p"	"168594"	17060	6620	100	33	33	7	21	32	32	33	6	18	21	3	0	592	592	65	10	50	50	51	11	21	100	100	0	0.002	0.002	0.012	0.009	2.244	0.001	0.002	80	492	100	543	543	-9.082	1	542	1	542	2626	47337	0.000	49.182	0	0	0
3	1	9	"hsa-miR-4532"	"168844"	13290	6800	100	36	36	5	13	34	34	34	5	14	20	5	0	2474	2234	653	29	53	53	54	11	20	100	97	0	0.001	0.001	0.002	0.002	3.511	0.000	0.008	80	464	100	2423	2183	Error	2	2421	2	2181	2858	178699	0.400	198.182	0	0	0
3	2	9	"hsa-miR-4528"	"168975"	13470	6800	100	33	33	6	18	34	34	35	5	14	12	5	0	85	82	21	25	52	52	53	9	16	82	77	0	-0.030	-0.033	0.154	0.148	3.096	0.015	0.002	80	452	100	32	29	Error	-1	33	-1	30	2654	6594	-0.400	3.222	0	0	0
3	3	9	"hsa-miR-2682-3p"	"168570"	13650	6800	100	34	32	6	18	35	35	34	5	14	5	0	0	99	99	20	20	52	52	53	10	18	97	93	0	-0.021	-0.064	0.063	0.062	3.189	-0.008	0.001	80	430	100	46	44	Error	-1	47	-3	47	2591	7950	-0.400	4.600	0	0	0
3	4	9	"hsa-miR-3129-3p"	"168649"	13820	6800	100	34	33	6	18	34	34	34	5	14	15	0	0	39	39	7	17	51	51	52	10	19	1	0	0	0.000	0.083	0.353	0.388	2.409	0.100	0.022	80	430	100	-12	-13	Error	0	-12	-1	-12	2673	3126	-0.200	-1.300	0	0	0
3	5	9	"hsa-miR-3618"	"168786"	14000	6800	100	32	32	5	15	34	34	34	5	14	7	0	0	48	49	11	22	53	53	53	10	18	13	1	0	0.400	0.500	0.529	0.550	3.138	0.024	0.001	80	462	100	-7	-6	-1.322	-2	-5	-2	-4	2590	3952	-0.400	-0.400	0	0	0
3	6	9	"hsa-miR-3972"	"169074"	14190	6810	100	34	35	5	14	33	33	33	6	18	13	1	0	316	312	48	15	53	53	54	11	20	100	100	0	0.004	0.008	0.016	0.015	2.121	0.005	0.010	80	449	100	264	261	-8.039	1	263	2	259	2763	24938	0.333	23.455	0	0	0
3	7	9	"hsa-miR-4783-3p"	"169106"	14360	6800	100	33	33	6	18	33	33	33	6	18	16	3	0	78	79	22	27	53	53	53	11	20	76	57	0	0.000	0.000	0.241	0.259	3.214	0.010	0.001	80	428	100	25	26	Error	0	25	0	26	2675	6339	0.000	2.364	0	0	0
3	8	9	"hsa-miR-4639-5p"	"169071"	14530	6810	100	33	33	6	18	33	33	34	5	14	20	6	0	68	68	17	25	53	53	53	11	20	52	37	0	0.000	0.000	0.340	0.328	4.064	-0.004	0.000	80	441	100	15	15	Error	0	15	0	15	2671	5458	-0.200	1.364	0	0	0
3	9	9	"hsa-miR-4637"	"168984"	14720	6810	100	33	33	6	18	33	33	33	6	18	15	0	0	39	39	7	17	53	53	53	11	20	1	0	0	0.000	0.000	0.354	0.312	2.601	0.058	0.007	80	471	100	-14	-14	Error	0	-14	0	-14	2637	3091	0.000	-1.273	0	0	0
3	10	9	"hsa-miR-4733-3p"	"169265"	14910	6810	100	33	32	6	18	33	33	33	6	18	13	1	0	243	242	31	12	53	53	54	13	24	100	100	0	0.000	-0.005	0.024	0.021	2.116	0.001	0.000	80	459	100	190	188	Error	0	190	-1	189	2594	19341	-0.167	14.462	0	0	0
3	11	9	"hsa-miR-4790-3p"	"169099"	15080	6800	100	32	33	6	18	33	33	33	6	18	11	2	0	40	41	8	19	51	51	53	12	22	0	0	0	0.091	0.000	0.417	0.437	2.620	0.128	0.037	80	440	100	-12	-10	-3.459	-1	-11	0	-10	2612	3279	0.000	-1.000	0	0	0
3	12	9	"hsa-miR-5047"	"169201"	15260	6800	100	32	33	6	18	33	33	33	6	18	10	1	0	52	53	11	20	52	52	52	11	21	16	5	0	100000.000	0.000	0.533	0.578	3.072	0.064	0.006	80	452	100	-1	1	16.610	-1	0	0	1	2618	4213	0.000	0.091	0	0	0
3	13	9	"hsa-miR-382-3p"	"169132"	15440	6810	100	33	33	6	18	33	33	33	6	18	8	3	0	200	188	49	26	52	52	53	12	22	97	96	0	0.000	0.000	0.025	0.030	3.001	0.004	0.003	80	438	100	148	136	Error	0	148	0	136	2631	15004	0.000	11.250	0	0	0
3	14	9	"hsa-miR-5687"	"169122"	15620	6810	100	33	32	6	18	33	33	33	6	18	10	1	0	39	39	8	20	51	51	52	11	21	0	0	0	0.000	0.083	0.340	0.375	2.930	0.104	0.024	80	450	100	-12	-13	Error	0	-12	-1	-12	2596	3106	-0.167	-1.182	0	0	0
3	15	9	"hsa-miR-3064-5p"	"169227"	15800	6810	100	32	32	6	18	33	33	33	6	18	15	0	0	66	64	16	25	51	51	52	11	21	58	33	0	-0.067	-0.077	0.321	0.318	3.166	0.079	0.018	80	450	100	14	12	Error	-1	15	-1	13	2572	5138	-0.167	1.091	0	0	0
3	16	9	"hsa-miR-4692"	"169289"	15980	6800	100	33	32	6	18	33	33	33	6	18	13	1	0	788	708	260	36	52	52	53	11	20	95	95	0	0.000	-0.002	0.008	0.011	5.648	-0.001	0.002	80	430	100	736	655	Error	0	736	-1	656	2597	56615	-0.167	59.545	0	0	0
3	17	9	"hsa-miR-4503"	"169308"	16150	6800	100	33	32	7	21	32	32	33	6	18	25	1	0	354	279	189	67	51	51	52	11	21	68	66	0	0.003	0.000	0.038	0.075	8.171	-0.003	0.004	80	440	100	304	228	-8.243	1	303	0	228	2588	22284	-0.167	20.636	0	0	0
3	18	9	""	"-1"	16340	6800	100	32	32	7	21	33	33	33	6	18	12	3	0	321	298	83	27	52	52	52	11	21	96	96	0	-0.004	-0.004	0.018	0.019	3.482	-0.002	0.002	80	452	100	268	245	Error	-1	269	-1	246	2570	23822	-0.167	22.364	0	0	0
3	19	9	"hsa-miR-4445-3p"	"169172"	16520	6810	100	33	33	6	18	33	33	33	7	21	13	0	0	196	191	41	21	51	51	51	11	21	97	97	0	0.000	0.000	0.036	0.031	2.355	0.009	0.010	80	450	100	145	140	Error	0	145	0	140	2667	15315	0.000	12.727	0	0	0
3	20	9	"hsa-miR-4518"	"169199"	16700	6800	100	33	33	6	18	33	33	33	6	18	11	1	0	111	108	31	28	52	52	53	16	30	86	81	0	0.000	0.000	0.073	0.087	4.355	0.014	0.006	80	462	100	59	56	Error	0	59	0	56	2631	8614	0.000	3.438	0	0	0
3	21	9	"hsa-miR-642b-5p"	"169034"	16890	6810	100	34	34	6	17	33	33	33	7	21	13	0	0	618	619	90	14	52	52	54	17	31	100	100	0	0.002	0.002	0.008	0.007	2.216	0.001	0.003	80	461	100	567	568	-9.145	1	566	1	567	2696	49511	0.143	33.235	0	0	0
3	22	9	"hsa-miR-5590-3p"	"169173"	17070	6810	100	34	33	6	18	33	33	33	6	18	12	2	0	68	69	16	23	51	51	51	11	21	65	37	0	0.059	0.000	0.232	0.268	2.844	0.056	0.015	80	474	100	18	18	-4.087	1	17	0	18	2649	5525	0.000	1.636	0	0	0
3	1	10	"Empty"	"0"	13290	6980	100	35	34	6	17	34	34	34	5	14	15	3	0	53	52	9	17	53	53	54	10	18	11	0	0	100000.000	0.000	0.500	0.556	3.469	-0.081	0.010	80	482	100	1	-1	16.610	1	0	0	-1	2758	4130	0.000	-0.200	0	0	0
3	2	10	"hsa-miR-4766-3p"	"169231"	13470	6990	100	34	34	5	14	34	34	34	5	14	15	3	0	84	82	20	24	53	53	53	10	18	83	71	0	0.000	0.000	0.148	0.142	2.927	-0.001	0.000	80	448	100	31	29	Error	0	31	0	29	2718	6541	0.000	2.900	0	0	0
3	3	10	"hsa-miR-4676-3p"	"169315"	13640	6980	100	33	34	5	14	35	35	34	5	14	15	1	0	42	42	7	16	53	53	53	10	18	1	0	0	0.182	0.091	0.433	0.419	2.264	-0.005	0.000	80	446	100	-13	-12	-2.459	-2	-11	-1	-11	2746	3391	0.000	-1.100	0	0	0
3	4	10	"hsa-miR-520b/hsa-miR-520c-3p"	"169005"	13820	6980	100	35	35	5	14	34	34	34	5	14	18	5	0	42	43	9	20	53	53	53	10	18	1	1	0	-0.091	-0.100	0.375	0.445	2.685	-0.046	0.004	80	458	100	-10	-9	Error	1	-11	1	-10	2811	3468	0.200	-1.000	0	0	0
3	5	10	""	"168580"	14000	6990	100	34	34	6	17	34	34	34	5	14	21	5	0	230	210	72	34	53	53	53	11	20	88	88	0	0.000	0.000	0.032	0.027	2.353	0.001	0.000	80	462	100	177	157	Error	0	177	0	157	2748	16800	0.000	14.273	0	0	0
3	6	10	""	"169246"	14190	6990	100	33	33	6	18	33	33	33	6	18	13	2	0	176	178	32	17	53	53	54	12	22	100	98	0	0.000	0.000	0.031	0.029	2.561	-0.006	0.004	80	440	100	123	125	Error	0	123	0	125	2628	14226	0.000	10.333	0	0	0
3	7	10	""	"169291"	14360	6990	100	33	33	6	18	33	33	33	5	15	16	5	0	103	101	27	26	53	53	53	10	18	91	88	0	0.000	0.000	0.080	0.095	3.458	0.029	0.017	80	449	100	50	48	Error	0	50	0	48	2671	8111	0.000	4.800	0	0	0
3	8	10	""	"168888"	14540	6990	100	32	33	6	18	33	33	33	5	15	23	3	0	39	39	8	20	53	53	54	10	18	1	0	0	0.071	0.000	0.289	0.314	3.242	0.035	0.002	80	451	100	-15	-14	-3.807	-1	-14	0	-14	2636	3152	0.000	-1.500	0	0	0
3	9	10	"hsa-miRPlus-A1086"	"169416"	14720	6990	100	33	33	6	18	33	33	33	6	18	11	3	0	160	148	47	31	53	53	53	11	20	90	86	0	0.000	0.000	0.059	0.068	3.165	0.006	0.002	80	451	100	107	95	Error	0	107	0	95	2658	11879	0.000	8.636	0	0	0
3	10	10	""	"168913"	14900	7000	100	33	33	6	18	34	34	33	6	18	8	0	0	155	146	43	29	53	53	53	11	20	93	88	0	-0.010	-0.011	0.042	0.044	3.091	0.011	0.009	80	452	100	101	92	Error	-1	102	-1	93	2636	11681	0.000	8.455	0	0	0
3	11	10	""	"-1"	15080	6990	100	34	34	5	14	33	33	33	6	18	15	1	0	204	189	57	30	52	52	53	10	18	91	91	0	0.007	0.007	0.026	0.030	2.659	0.006	0.006	80	461	100	153	138	-7.248	1	152	1	137	2687	15149	0.167	13.600	0	0	0
3	12	10	""	"169051"	15260	6990	100	33	32	5	15	33	33	33	6	18	8	0	0	454	404	143	35	53	53	53	10	18	92	92	0	0.000	-0.003	0.010	0.015	5.065	0.000	0.000	80	460	100	401	350	Error	0	401	-1	351	2594	32293	-0.167	35.100	0	0	0
3	13	10	""	"168604"	15440	6980	100	32	33	6	18	33	33	33	6	18	10	1	0	67	66	18	27	52	52	52	11	21	55	35	0	-0.067	0.000	0.392	0.338	3.137	0.087	0.031	80	430	100	14	14	Error	-1	15	0	14	2623	5244	0.000	1.273	0	0	0
3	14	10	"Empty"	"0"	15620	6990	100	33	33	6	18	33	33	33	6	18	13	3	0	50	49	10	20	52	52	53	11	20	6	1	0	0.000	0.000	0.563	0.655	3.117	0.191	0.060	80	420	100	-2	-3	Error	0	-2	0	-3	2658	3926	0.000	-0.364	0	0	0
3	15	10	"Empty"	"0"	15800	6990	100	33	33	6	18	33	33	33	6	18	13	1	0	52	53	17	32	52	52	53	11	20	13	3	0	0.000	0.000	0.619	0.746	3.205	0.060	0.012	80	450	100	0	1	Error	0	0	0	1	2643	4218	0.000	0.000	0	0	0
3	16	10	"Empty"	"0"	15980	6990	100	33	32	6	18	33	33	33	6	18	10	1	0	53	53	11	20	52	52	52	11	21	12	3	0	0.000	-1.000	0.542	0.667	3.693	0.142	0.025	80	460	100	1	0	Error	0	1	-1	1	2593	4244	-0.167	0.091	0	0	0
3	17	10	"Empty"	"0"	16160	6990	100	33	33	7	21	32	32	33	6	18	21	5	0	53	53	11	20	52	52	52	12	23	12	5	0	1.000	1.000	0.633	0.702	3.121	0.147	0.030	80	461	100	2	2	0.000	1	1	1	1	2642	4219	0.000	0.083	0	0	0
3	18	10	"Empty"	"0"	16340	6990	100	33	33	6	18	33	33	33	6	18	11	3	0	53	53	10	18	53	53	53	12	22	12	1	0	0.000	0.000	0.708	0.805	3.009	0.191	0.059	80	440	100	0	0	Error	0	0	0	0	2612	4250	0.000	0.000	0	0	0
3	19	10	"Empty"	"0"	16510	6990	100	33	33	7	21	32	32	33	6	18	25	3	0	53	52	11	21	51	51	52	11	21	16	2	0	0.500	1.000	1.000	0.781	2.691	0.165	0.036	80	430	100	3	2	-1.000	1	2	1	1	2613	4174	0.000	0.000	0	0	0
3	20	10	"Empty"	"0"	16690	6990	100	35	34	7	20	33	33	33	6	18	20	6	0	52	53	11	20	51	51	53	14	26	12	1	0	2.000	0.500	0.571	0.591	3.072	0.085	0.027	80	462	100	3	3	1.000	2	1	1	2	2705	4255	0.167	0.000	0	0	0
3	21	10	"Empty"	"0"	16870	6990	100	32	33	7	21	33	33	33	7	21	7	2	0	52	52	11	21	52	52	52	13	25	11	0	0	100000.000	0.000	0.708	0.719	2.967	0.053	0.009	80	452	100	-1	0	16.610	-1	0	0	0	2607	4189	0.000	0.000	0	0	0
3	22	10	"Empty"	"0"	17050	6990	100	33	32	6	18	33	33	33	6	18	11	1	0	54	55	17	30	50	50	51	11	21	27	5	0	0.000	-0.200	0.563	0.633	3.476	0.072	0.012	80	483	100	4	4	Error	0	4	-1	5	2599	4434	-0.167	0.364	0	0	0
3	1	11	"Empty"	"0"	13290	7180	100	36	35	5	14	34	34	34	5	14	20	2	0	54	55	9	16	53	53	53	10	18	15	5	0	2.000	0.500	0.550	0.589	2.713	-0.010	0.000	80	501	100	3	3	1.000	2	1	1	2	2805	4370	0.200	0.200	0	0	0
3	2	11	"hsa-miR-425-5p"	"17608"	13470	7190	100	34	34	6	17	35	35	35	5	14	11	3	0	210	204	41	20	52	52	53	10	18	98	97	0	-0.006	-0.007	0.034	0.032	2.287	-0.001	0.000	80	460	100	157	151	Error	-1	158	-1	152	2744	16332	-0.200	15.100	0	0	0
3	3	11	"hsa-miR-125b-5p"	"30787"	13650	7190	100	34	34	6	17	34	34	34	6	17	13	2	0	1857	1831	498	27	52	52	53	11	20	98	98	0	0.000	0.000	0.003	0.002	2.498	0.000	0.001	80	468	100	1805	1779	Error	0	1805	0	1779	2723	146503	0.000	161.636	0	0	0
3	4	11	"hsa-miR-518e-3p"	"11159"	13830	7190	100	34	34	6	17	33	33	33	6	18	18	3	0	164	163	26	15	53	53	54	16	29	100	100	0	0.009	0.009	0.045	0.039	2.364	-0.001	0.000	80	457	100	112	111	-6.794	1	111	1	110	2694	13056	0.167	6.813	0	0	0
3	5	11	""	"11218"	14000	7180	100	34	34	6	17	33	33	34	5	14	21	6	0	59	61	13	21	53	53	54	15	27	25	2	0	0.167	0.125	0.326	0.359	3.036	0.016	0.002	80	449	100	7	9	-2.585	1	6	1	8	2700	4854	0.000	0.467	0	0	0
3	6	11	""	"46572"	14180	7180	100	33	33	5	15	33	33	33	5	15	17	1	0	42	43	9	20	52	52	53	11	20	1	0	0	0.000	0.000	0.400	0.437	2.485	0.095	0.016	80	471	100	-10	-9	Error	0	-10	0	-9	2660	3436	0.000	-0.909	0	0	0
3	7	11	"ebv-miR-BART19-5p"	"42613"	14370	7190	100	33	34	7	20	33	33	33	6	18	23	2	0	335	330	54	16	52	52	53	11	20	100	100	0	0.000	0.004	0.025	0.022	1.868	0.003	0.003	80	472	100	283	279	Error	0	283	1	278	2722	26402	0.167	25.182	0	0	0
3	8	11	""	"42511"	14550	7190	100	32	33	6	18	33	33	33	6	18	18	1	0	53	55	11	20	53	53	53	10	18	26	6	0	100000.000	0.000	0.556	0.550	3.516	0.039	0.002	80	462	100	-1	2	16.610	-1	0	0	2	2644	4392	0.000	0.200	0	0	0
3	9	11	""	"11217"	14730	7190	100	32	32	5	15	33	33	33	6	18	10	1	0	753	733	116	15	52	52	53	11	20	100	100	0	-0.001	-0.001	0.005	0.005	2.368	-0.001	0.001	80	462	100	700	680	Error	-1	701	-1	681	2582	58627	-0.167	61.818	0	0	0
3	10	11	""	"46712"	14910	7190	100	35	34	6	17	33	33	33	6	18	16	0	0	46	46	9	19	52	52	53	11	20	3	0	0	-0.333	-0.167	0.598	0.586	2.418	0.037	0.003	80	453	100	-4	-5	Error	2	-6	1	-6	2707	3694	0.167	-0.636	0	0	0
3	11	11	"ebv-miR-BART1-5p"	"17541"	15090	7190	100	33	33	6	18	33	33	33	6	18	13	1	0	282	269	71	26	52	52	52	11	21	98	96	0	0.000	0.000	0.021	0.020	2.672	0.003	0.002	80	450	100	230	217	Error	0	230	0	217	2656	21559	0.000	19.727	0	0	0
3	12	11	""	"17596"	15260	7190	100	33	33	5	15	33	33	33	6	18	12	1	0	1013	932	249	26	52	52	53	10	18	98	98	0	0.000	0.000	0.005	0.005	3.273	0.001	0.003	80	448	100	961	880	Error	0	961	0	880	2678	74553	0.000	87.900	0	0	0
3	13	11	""	"28250"	15440	7170	100	32	33	6	18	33	33	33	6	18	11	3	0	58	59	14	23	52	52	52	10	19	37	15	0	-0.167	0.000	0.519	0.457	3.767	0.095	0.020	80	468	100	5	7	Error	-1	6	0	7	2605	4759	0.000	0.700	0	0	0
3	14	11	"hsa-miR-372-3p"	"11084"	15620	7160	100	33	33	6	18	33	33	33	6	18	13	0	0	59	61	14	22	51	51	51	10	19	48	22	0	0.000	0.000	0.333	0.429	3.416	0.015	0.001	80	454	100	8	10	Error	0	8	0	10	2628	4872	0.000	1.000	0	0	0
3	15	11	"ebv-miR-BART16"	"17358"	15800	7190	100	33	33	6	18	33	33	33	6	18	11	3	0	118	106	41	38	52	52	53	11	20	78	70	0	0.000	0.000	0.122	0.137	4.033	0.003	0.000	80	462	100	66	54	Error	0	66	0	54	2655	8482	0.000	4.818	0	0	0
3	16	11	"hsa-miR-592"	"17312"	15980	7190	100	32	32	6	18	33	33	33	6	18	17	0	0	40	41	7	17	52	52	52	11	21	0	0	0	0.083	0.091	0.385	0.356	2.720	0.268	0.088	80	470	100	-13	-12	-3.585	-1	-12	-1	-11	2567	3278	-0.167	-1.000	0	0	0
3	17	11	"hsa-miR-521"	"11171"	16170	7190	100	34	33	6	18	33	33	33	6	18	15	0	0	88	88	17	19	52	52	53	11	20	92	75	0	0.028	0.000	0.126	0.118	2.318	0.074	0.048	80	460	100	37	36	-5.170	1	36	0	36	2661	7003	0.000	3.182	0	0	0
3	18	11	""	"42803"	16340	7180	100	33	33	6	18	33	33	33	6	18	13	1	0	217	188	66	35	53	53	53	11	20	87	87	0	0.000	0.000	0.033	0.031	2.884	0.000	0.000	80	449	100	164	135	Error	0	164	0	135	2631	15060	0.000	12.273	0	0	0
3	19	11	"hsa-miR-621"	"46301"	16520	7180	100	33	33	6	18	33	33	33	6	18	15	1	0	39	40	9	22	52	52	52	11	21	0	0	0	0.000	0.000	0.348	0.427	2.883	0.145	0.058	80	471	100	-13	-12	Error	0	-13	0	-12	2613	3196	0.000	-1.091	0	0	0
3	20	11	""	"14289"	16710	7190	100	34	33	6	18	33	33	33	6	18	12	1	0	82	79	21	26	51	51	52	11	21	78	65	0	0.032	0.000	0.184	0.160	2.761	0.080	0.043	80	473	100	32	28	-4.954	1	31	0	28	2645	6332	0.000	2.455	0	0	0
3	21	11	"hsa-miR-21-3p"	"42524"	16890	7190	100	33	33	6	18	33	33	33	7	21	12	0	0	147	145	28	19	51	51	51	11	21	98	97	0	0.000	0.000	0.036	0.042	2.134	0.009	0.004	80	450	100	96	94	Error	0	96	0	94	2644	11606	0.000	8.545	0	0	0
3	22	11	"Empty"	"0"	17060	7190	100	33	33	6	18	33	33	33	6	18	15	0	0	52	52	11	21	51	51	51	12	23	13	1	0	0.000	0.000	0.667	0.629	4.546	0.115	0.020	80	481	100	1	1	Error	0	1	0	1	2638	4147	0.000	0.083	0	0	0
3	1	12	"hsa-miR-361-5p"	"14301"	13280	7380	100	34	34	6	17	35	35	35	5	14	12	3	0	1352	1280	403	31	53	53	54	10	18	97	97	0	-0.001	-0.001	0.002	0.003	3.718	0.000	0.000	80	503	100	1298	1226	Error	-1	1299	-1	1227	2702	102399	-0.200	122.600	0	0	0
3	2	12	"spike_control_v2_40"	"29001"	13470	7380	100	34	34	6	17	34	34	34	5	14	21	0	0	267	267	38	14	53	53	53	11	20	100	100	0	0.000	0.000	0.023	0.020	1.983	-0.002	0.001	80	450	100	214	214	Error	0	214	0	214	2722	21375	0.000	19.455	0	0	0
3	3	12	"hsa-miR-1229-3p"	"46689"	13640	7380	100	34	35	5	14	34	34	34	6	17	13	1	0	84	83	26	31	52	52	53	11	20	76	62	0	0.000	0.032	0.112	0.130	2.323	0.025	0.008	80	428	100	32	32	Error	0	32	1	31	2776	6655	0.167	2.727	0	0	0
3	4	12	"hsa-miR-1324"	"46647"	13810	7380	100	33	34	6	17	33	33	34	6	17	12	1	0	41	41	7	17	53	53	54	12	22	0	0	0	0.000	-0.083	0.235	0.290	2.887	0.072	0.011	80	441	100	-12	-11	Error	0	-12	1	-12	2688	3312	0.000	-1.083	0	0	0
3	5	12	""	"23524"	13990	7380	100	35	34	5	14	33	33	33	5	15	16	2	0	55	57	12	21	52	52	53	11	20	26	7	0	0.667	0.200	0.400	0.556	2.898	0.030	0.003	80	451	100	5	6	-0.585	2	3	1	5	2718	4560	0.200	0.364	0	0	0
3	6	12	""	"42611"	14170	7380	100	34	33	5	15	33	33	33	6	18	15	0	0	39	39	6	15	52	52	53	13	24	0	0	0	-0.077	0.000	0.333	0.339	2.826	0.062	0.018	80	461	100	-12	-13	Error	1	-13	0	-13	2675	3088	0.000	-1.077	0	0	0
3	7	12	"hsa-miR-744-3p"	"42970"	14350	7380	100	33	33	7	21	34	34	34	6	17	16	1	0	56	56	12	21	52	52	53	12	22	20	3	0	-0.250	-0.250	0.778	0.649	3.861	0.040	0.006	80	462	100	3	3	Error	-1	4	-1	4	2671	4464	-0.167	0.250	0	0	0
3	8	12	"hsa-miR-574-5p"	"27740"	14530	7380	100	33	33	6	18	33	33	33	6	18	8	5	0	3607	2646	1862	70	53	53	53	10	18	82	82	0	0.000	0.000	0.001	0.004	18.887	0.000	0.002	80	454	100	3554	2593	Error	0	3554	0	2593	2658	211684	0.000	259.300	0	0	0
3	9	12	""	"46228"	14710	7380	100	34	34	6	17	33	33	33	6	18	13	1	0	1068	904	418	46	51	51	52	10	19	88	87	0	0.001	0.001	0.005	0.006	4.167	0.000	0.001	80	454	100	1018	854	-9.990	1	1017	1	853	2682	72359	0.167	85.200	0	0	0
3	10	12	""	"11215"	14890	7380	100	32	33	6	18	33	33	33	6	18	15	1	0	46	46	10	21	52	52	53	10	18	7	1	0	0.167	0.000	0.500	0.496	3.660	0.074	0.010	80	443	100	-7	-6	-2.585	-1	-6	0	-6	2619	3711	0.000	-0.700	0	0	0
3	11	12	""	"11246"	15070	7380	100	33	32	6	18	33	33	33	6	18	11	0	0	370	328	136	41	52	52	53	10	18	91	90	0	0.000	-0.004	0.015	0.024	4.504	-0.002	0.002	80	443	100	318	275	Error	0	318	-1	276	2589	26226	-0.167	27.500	0	0	0
3	12	12	""	"17904"	15250	7380	100	34	34	6	17	33	33	33	6	18	17	3	0	413	354	163	46	51	51	52	11	21	86	86	0	0.003	0.003	0.016	0.019	5.105	0.000	0.000	80	442	100	363	304	-8.500	1	362	1	303	2680	28326	0.167	27.455	0	0	0
3	13	12	""	"11273"	15430	7380	100	33	33	6	18	33	33	33	6	18	18	1	0	2063	1683	955	56	51	51	52	10	19	88	87	0	0.000	0.000	0.004	0.008	11.797	0.000	0.000	80	458	100	2012	1632	Error	0	2012	0	1632	2666	134675	0.000	163.100	0	0	0
3	14	12	""	"19583"	15610	7380	100	33	33	6	18	33	33	33	6	18	13	1	0	1697	1224	824	67	51	51	52	10	19	78	77	0	0.000	0.000	0.004	0.011	12.431	0.000	0.000	80	474	100	1646	1173	Error	0	1646	0	1173	2632	97899	0.000	117.200	0	0	0
3	15	12	"hsa-miR-509-3p"	"11141"	15800	7380	100	32	33	6	18	33	33	33	6	18	15	3	0	109	106	34	32	52	52	52	11	21	82	82	0	-0.018	0.000	0.090	0.098	4.109	0.003	0.000	80	440	100	56	54	Error	-1	57	0	54	2631	8447	0.000	4.909	0	0	0
3	16	12	"hsa-miR-554"	"42766"	15970	7380	100	33	33	6	18	33	33	33	6	18	18	2	0	50	48	10	20	52	52	52	11	21	5	0	0	0.000	0.000	0.549	0.509	3.092	0.213	0.062	80	430	100	-2	-4	Error	0	-2	0	-4	2653	3845	0.000	-0.364	0	0	0
3	17	12	""	"17896"	16150	7380	100	32	32	6	18	33	33	33	6	18	11	0	0	661	516	278	53	52	52	53	11	20	85	85	0	-0.002	-0.002	0.008	0.010	3.964	0.001	0.001	80	443	100	608	463	Error	-1	609	-1	464	2594	41252	-0.167	42.091	0	0	0
3	18	12	"hsa-miR-1305"	"46501"	16330	7380	100	34	33	7	21	32	32	33	6	18	23	3	0	47	48	10	20	52	52	52	11	21	6	1	0	-0.400	-0.250	0.765	0.791	2.882	0.345	0.157	80	451	100	-3	-3	Error	2	-5	1	-4	2639	3830	0.000	-0.364	0	0	0
3	19	12	"hsa-miR-551a"	"17272"	16510	7380	100	33	33	6	18	33	33	33	7	21	13	0	0	117	110	38	34	52	52	53	10	18	82	76	0	0.000	0.000	0.068	0.096	3.339	0.017	0.008	80	451	100	65	58	Error	0	65	0	58	2648	8818	0.000	5.700	0	0	0
3	20	12	""	"42479"	16690	7380	100	33	33	7	21	33	33	33	6	18	13	3	0	136	123	50	40	51	51	52	11	21	77	75	0	0.000	0.000	0.088	0.091	3.966	0.007	0.002	80	453	100	85	72	Error	0	85	0	72	2617	9801	0.000	6.455	0	0	0
3	21	12	"hsa-miR-424-5p"	"42965"	16880	7380	100	33	33	6	18	32	32	33	6	18	20	1	0	50	50	11	22	51	51	52	11	21	13	2	0	-1.000	-1.000	0.586	0.619	3.102	0.221	0.058	80	472	100	0	0	Error	1	-1	1	-1	2630	3993	0.000	-0.182	0	0	0
3	22	12	""	"42913"	17070	7380	100	32	32	6	18	33	33	33	6	18	11	0	0	70	72	14	19	51	51	52	12	23	72	35	0	-0.053	-0.048	0.263	0.284	3.319	0.071	0.028	80	494	100	18	20	Error	-1	19	-1	21	2579	5724	-0.167	1.667	0	0	0
3	1	13	"hsa-miR-922"	"42683"	13290	7570	100	34	34	6	17	35	35	35	5	14	20	5	0	67	66	15	22	53	53	53	10	18	58	32	0	-0.071	-0.077	0.357	0.318	3.275	0.059	0.012	80	484	100	13	12	Error	-1	14	-1	13	2745	5314	-0.200	1.300	0	0	0
3	2	13	""	"28450"	13470	7570	100	37	36	4	11	34	34	34	5	14	22	0	0	389	384	62	16	53	53	54	11	20	100	100	0	0.009	0.006	0.012	0.012	1.978	0.005	0.025	80	440	100	339	333	-6.807	3	336	2	331	2881	30687	0.400	30.000	0	0	0
3	3	13	"spike_control_v2_37"	"28684"	13640	7570	100	35	35	6	17	34	34	34	6	17	16	3	0	230	211	74	35	52	52	54	11	20	91	88	0	0.006	0.006	0.034	0.037	3.959	0.011	0.024	80	440	100	179	160	-7.476	1	178	1	159	2788	16840	0.167	14.273	0	0	0
3	4	13	""	"46514"	13820	7570	100	34	35	6	17	34	34	34	6	17	15	1	0	4471	3735	1655	44	53	53	54	11	20	95	95	0	0.000	0.000	0.001	0.001	3.977	0.000	0.005	80	462	100	4418	3683	Error	0	4418	1	3682	2763	298797	0.167	334.636	0	0	0
3	5	13	"hsa-miR-181a-5p"	"42865"	14010	7560	100	34	34	5	14	34	34	33	6	18	12	2	0	4063	3814	1015	26	53	53	54	10	18	98	98	0	0.000	0.000	0.001	0.001	3.647	0.000	0.007	80	448	100	4010	3761	Error	0	4010	0	3761	2743	305158	0.167	376.000	0	0	0
3	6	13	""	"42894"	14180	7570	100	34	34	5	14	33	33	33	6	18	16	1	0	168	154	60	38	52	52	53	11	20	81	81	0	0.009	0.010	0.052	0.047	3.632	0.007	0.005	80	440	100	117	103	-6.858	1	116	1	102	2747	12346	0.167	9.182	0	0	0
3	7	13	"hsa-miR-302b-5p"	"42667"	14360	7580	100	34	34	5	14	33	33	33	6	18	12	1	0	65	64	17	26	52	52	53	11	20	55	25	0	0.077	0.083	0.238	0.235	3.141	0.043	0.007	80	461	100	14	13	-3.700	1	13	1	12	2702	5087	0.167	1.000	0	0	0
3	8	13	"hsa-miR-130a-3p"	"10138"	14550	7570	100	35	34	5	14	33	33	34	6	17	13	0	0	194	188	43	22	52	52	53	11	20	96	95	0	0.014	0.007	0.029	0.029	1.989	0.007	0.006	80	453	100	144	137	-6.150	2	142	1	136	2714	15046	0.000	12.273	0	0	0
3	9	13	""	"30681"	14730	7570	100	33	33	6	18	32	32	33	6	18	18	1	0	97	95	20	21	52	52	54	19	35	91	57	0	0.022	0.023	0.114	0.101	2.730	0.027	0.018	80	431	100	46	44	-5.492	1	45	1	43	2631	7605	0.000	2.158	0	0	0
3	10	13	""	"30831"	14900	7560	100	32	33	6	18	33	33	33	6	18	11	5	0	43	42	9	21	52	52	53	18	33	0	0	0	0.111	0.000	0.444	0.455	2.822	0.103	0.109	80	438	100	-10	-10	-3.170	-1	-9	0	-10	2646	3358	0.000	-0.611	0	0	0
3	11	13	"hsa-miR-1298-5p"	"46381"	15080	7560	100	33	33	5	15	33	33	33	6	18	17	0	0	41	40	7	17	52	52	53	11	20	0	0	0	0.000	0.000	0.320	0.337	3.242	0.127	0.031	80	442	100	-11	-12	Error	0	-11	0	-12	2650	3197	0.000	-1.182	0	0	0
3	12	13	"hsa-miR-26b-3p"	"42523"	15260	7560	100	33	33	6	18	33	33	33	6	18	15	1	0	46	45	9	20	51	51	52	11	21	3	0	0	0.000	0.000	0.586	0.664	3.519	0.151	0.037	80	451	100	-5	-6	Error	0	-5	0	-6	2643	3615	0.000	-0.636	0	0	0
3	13	13	"hsa-miR-450b-3p"	"42892"	15440	7560	100	32	33	6	18	33	33	33	6	18	17	2	0	41	41	8	19	51	51	52	10	19	1	0	0	0.100	0.000	0.392	0.404	3.117	0.136	0.026	80	452	100	-11	-10	-3.322	-1	-10	0	-10	2620	3300	0.000	-1.100	0	0	0
3	14	13	"ebv-miR-BART9-5p"	"42824"	15630	7560	100	33	33	7	21	33	33	33	6	18	18	2	0	102	102	29	28	52	52	52	11	21	87	85	0	0.000	0.000	0.095	0.114	3.777	0.026	0.014	80	452	100	50	50	Error	0	50	0	50	2636	8130	0.000	4.545	0	0	0
3	15	13	"kshv-miR-K12-4-5p"	"17606"	15810	7560	100	33	33	6	18	33	33	33	6	18	15	1	0	40	40	7	17	52	52	52	10	19	0	0	0	0.000	0.000	0.264	0.293	2.787	0.146	0.040	80	438	100	-12	-12	Error	0	-12	0	-12	2656	3204	0.000	-1.200	0	0	0
3	16	13	""	"42927"	15980	7560	100	32	32	7	21	33	33	33	6	18	10	5	0	846	749	285	38	53	53	53	11	20	95	93	0	-0.001	-0.001	0.007	0.009	4.782	-0.001	0.001	80	439	100	792	695	Error	-1	793	-1	696	2588	59944	-0.167	63.273	0	0	0
3	17	13	""	"42861"	16160	7560	100	33	32	5	15	33	33	33	6	18	10	1	0	93	88	23	26	53	53	53	11	20	85	77	0	0.000	-0.029	0.095	0.112	3.182	0.023	0.005	80	451	100	40	34	Error	0	40	-1	35	2590	7030	-0.167	3.182	0	0	0
3	18	13	"hsa-miR-1277-3p"	"46925"	16340	7560	100	33	33	6	18	33	33	33	7	21	13	0	0	40	40	8	20	52	52	52	11	21	0	0	0	0.000	0.000	0.400	0.356	2.467	0.188	0.060	80	450	100	-12	-12	Error	0	-12	0	-12	2648	3182	0.000	-1.091	0	0	0
3	19	13	"hsa-miR-1202"	"46832"	16520	7560	100	32	32	6	18	33	33	33	6	18	10	1	0	41	42	8	19	52	52	52	10	19	2	0	0	0.091	0.100	0.333	0.390	2.828	0.148	0.035	80	450	100	-12	-11	-3.459	-1	-11	-1	-10	2573	3324	-0.167	-1.000	0	0	0
3	20	13	""	"42614"	16700	7560	100	33	33	6	18	33	33	33	6	18	11	0	0	205	186	67	36	52	52	53	11	20	87	85	0	0.000	0.000	0.026	0.036	4.492	-0.004	0.002	80	460	100	153	134	Error	0	153	0	134	2622	14872	0.000	12.091	0	0	0
3	21	13	"hsa-miR-718"	"146064"	16890	7570	100	35	34	7	20	33	33	33	6	18	21	3	0	155	152	22	14	52	52	52	10	19	100	100	0	0.019	0.010	0.047	0.044	2.235	0.019	0.018	80	462	100	105	101	-5.687	2	103	1	100	2718	12173	0.167	10.000	0	0	0
3	22	13	"hsa-miR-1914-5p"	"146091"	17070	7570	100	33	33	6	18	33	33	33	6	18	13	3	0	114	108	32	29	51	51	52	12	23	86	81	0	0.000	0.000	0.081	0.084	3.481	0.014	0.005	80	485	100	63	57	Error	0	63	0	57	2639	8626	0.000	4.667	0	0	0
3	1	14	"hsa-miR-1307-5p"	"42780"	13290	7760	100	36	36	5	13	33	33	34	6	17	25	2	0	442	472	178	37	54	54	54	10	18	100	98	0	0.008	0.007	0.011	0.011	2.316	0.004	0.021	80	484	100	391	421	-7.015	3	388	3	418	2848	37721	0.333	41.800	0	0	0
3	2	14	""	"145866"	13470	7760	100	34	34	6	17	34	34	34	6	17	16	2	0	39	39	5	12	53	53	54	10	18	0	0	0	0.000	0.000	0.333	0.297	2.510	-0.006	0.000	80	452	100	-14	-14	Error	0	-14	0	-14	2749	3145	0.000	-1.500	0	0	0
3	3	14	"SNORD48"	"46205"	13650	7760	100	33	34	6	17	34	34	34	5	14	22	2	0	631	622	96	15	53	53	54	12	22	100	100	0	-0.002	0.000	0.010	0.009	2.155	-0.001	0.002	80	452	100	577	569	Error	-1	578	0	569	2727	49733	0.000	47.333	0	0	0
3	4	14	"spike_control_v2_35"	"28568"	13830	7760	100	34	33	6	18	34	34	34	5	14	17	0	0	167	163	37	22	52	52	53	12	22	97	95	0	0.000	-0.009	0.042	0.033	2.309	-0.002	0.000	80	452	100	115	110	Error	0	115	-1	111	2653	13001	-0.200	9.167	0	0	0
3	5	14	"spike_control_v2_42"	"29138"	14010	7760	100	34	34	6	17	34	34	34	6	17	10	1	0	333	310	79	25	52	52	53	11	20	98	98	0	0.000	0.000	0.013	0.012	2.767	0.000	0.000	80	460	100	281	258	Error	0	281	0	258	2688	24808	0.000	23.364	0	0	0
3	6	14	""	"146192"	14190	7760	100	33	33	5	15	33	33	33	6	18	13	0	0	478	482	57	11	52	52	53	15	28	100	100	0	0.000	0.000	0.010	0.009	2.190	0.001	0.001	80	452	100	426	430	Error	0	426	0	430	2671	38590	0.000	28.600	0	0	0
3	7	14	""	"42802"	14370	7760	100	33	33	5	15	33	33	33	6	18	13	0	0	145	141	31	21	52	52	53	15	28	96	95	0	0.000	0.000	0.044	0.043	1.974	0.004	0.001	80	420	100	93	89	Error	0	93	0	89	2632	11312	0.000	5.867	0	0	0
3	8	14	""	"145872"	14540	7750	100	33	33	6	18	33	33	33	6	18	13	2	0	41	41	8	19	51	51	52	11	21	1	0	0	0.000	0.000	0.500	0.451	3.239	0.092	0.022	80	438	100	-10	-10	Error	0	-10	0	-10	2666	3278	0.000	-1.000	0	0	0
3	9	14	""	"146036"	14720	7750	100	32	32	6	18	33	33	33	6	18	15	1	0	40	40	7	17	51	51	52	11	21	0	0	0	0.091	0.091	0.429	0.376	2.709	0.030	0.001	80	442	100	-12	-12	-3.459	-1	-11	-1	-11	2560	3190	-0.167	-1.091	0	0	0
3	10	14	""	"146017"	14900	7760	100	33	33	6	18	33	33	33	6	18	15	1	0	131	122	39	31	51	51	52	11	21	85	83	0	0.000	0.000	0.060	0.080	3.167	0.008	0.003	80	460	100	80	71	Error	0	80	0	71	2622	9786	0.000	6.364	0	0	0
3	11	14	"spike_control_v2_34"	"28488"	15090	7750	100	33	33	6	18	33	33	33	6	18	18	3	0	391	352	141	40	51	51	52	11	21	88	88	0	0.000	0.000	0.019	0.024	4.689	0.003	0.006	80	471	100	340	301	Error	0	340	0	301	2653	28155	0.000	27.273	0	0	0
3	12	14	"hsa-miRPlus-B1114"	"145934"	15270	7760	100	33	33	6	18	33	33	33	6	18	16	2	0	426	387	115	29	52	52	52	12	23	96	96	0	0.000	0.000	0.015	0.015	2.489	0.002	0.003	80	461	100	374	335	Error	0	374	0	335	2625	30991	0.000	27.917	0	0	0
3	13	14	"hsa-miR-449c-3p"	"146020"	15450	7750	100	33	34	8	23	33	33	33	6	18	12	3	0	55	55	13	23	52	52	53	12	22	26	5	0	0.000	0.333	0.504	0.417	2.897	0.199	0.074	80	461	100	3	4	Error	0	3	1	3	2684	4435	0.167	0.167	0	0	0
3	14	14	"spike_control_v2_40"	"29001"	15630	7750	100	33	33	6	18	33	33	33	6	18	10	1	0	262	238	88	36	52	52	53	13	24	88	88	0	0.000	0.000	0.022	0.021	3.059	0.005	0.006	80	460	100	210	186	Error	0	210	0	186	2623	19040	0.000	14.231	0	0	0
3	15	14	"spike_control_v2_31"	"28098"	15810	7760	100	33	32	6	18	33	33	33	6	18	10	2	0	217	211	49	23	53	53	53	11	20	95	95	0	0.000	-0.006	0.027	0.028	3.340	0.001	0.000	80	460	100	164	157	Error	0	164	-1	158	2587	16871	-0.167	14.364	0	0	0
3	16	14	"hsa_negative_control_1"	"14258"	15990	7760	100	32	33	6	18	33	33	33	6	18	18	0	0	57	58	14	24	52	52	52	11	21	30	8	0	-0.200	0.000	0.466	0.407	3.335	0.136	0.040	80	461	100	4	6	Error	-1	5	0	6	2634	4656	0.000	0.545	0	0	0
3	17	14	""	"145660"	16170	7760	100	32	33	7	21	33	33	33	6	18	15	6	0	1332	1202	415	34	52	52	52	11	21	97	97	0	-0.001	0.000	0.004	0.004	4.769	0.000	0.000	80	449	100	1279	1150	Error	-1	1280	0	1150	2603	96178	0.000	104.545	0	0	0
3	18	14	"ebv-miR-BART21-3p"	"145990"	16340	7760	100	34	33	7	21	32	32	33	6	18	18	5	0	47	47	10	21	52	52	53	11	20	7	0	0	-0.400	-0.200	0.572	0.575	2.899	0.217	0.047	80	448	100	-3	-4	Error	2	-5	1	-5	2648	3785	0.000	-0.545	0	0	0
3	19	14	""	"146003"	16520	7760	100	32	32	6	18	32	32	33	6	18	15	6	0	65	64	17	26	52	52	53	11	20	55	27	0	0.000	0.000	0.300	0.380	3.571	0.060	0.011	80	460	100	13	12	Error	0	13	0	12	2565	5153	-0.167	1.000	0	0	0
3	20	14	"hsa-miR-516a-3p/hsa-miR-516b-3p"	"145717"	16700	7760	100	34	33	6	18	33	33	33	6	18	13	0	0	52	52	17	32	53	53	53	12	22	8	1	0	-1.000	0.000	0.563	0.578	2.936	0.079	0.015	80	450	100	0	-1	Error	1	-1	0	-1	2625	4149	0.000	-0.083	0	0	0
3	21	14	""	"145944"	16880	7760	100	32	33	6	18	33	33	33	6	18	13	1	0	6561	6075	1848	30	54	54	54	13	24	100	97	0	0.000	0.000	0.001	0.001	3.517	0.000	0.000	80	440	100	6506	6021	Error	-1	6507	0	6021	2601	485963	0.000	463.154	0	0	0
3	22	14	"ebv-miR-BART2-3p"	"145984"	17050	7760	100	33	33	6	18	33	33	33	6	18	12	3	0	130	112	56	50	52	52	53	13	24	65	63	0	0.000	0.000	0.067	0.096	5.267	0.001	0.000	80	473	100	78	60	Error	0	78	0	60	2640	8954	0.000	4.538	0	0	0
3	1	15	""	"145760"	13280	7950	100	36	36	6	16	34	34	35	5	14	26	5	0	73	70	24	34	52	52	53	10	18	57	51	0	0.095	0.111	0.188	0.224	4.372	0.061	0.030	80	484	100	23	20	-3.392	2	21	2	18	2855	5618	0.200	1.700	0	0	0
3	2	15	"hsa-miR-376a-3p"	"146009"	13460	7950	100	34	34	5	14	35	35	35	5	14	13	0	0	58	59	14	23	55	55	54	10	18	28	16	0	-0.333	-0.250	0.429	0.447	2.710	0.115	0.038	80	452	100	2	3	Error	-1	3	-1	4	2733	4722	-0.200	0.500	0	0	0
3	3	15	"hsa-miR-526b-3p"	"145785"	13640	7950	100	33	34	6	17	34	34	34	5	14	16	2	0	42	42	8	19	53	53	54	12	22	1	0	0	0.091	0.000	0.231	0.290	3.066	0.138	0.051	80	452	100	-12	-11	-3.459	-1	-11	0	-11	2724	3348	0.000	-1.000	0	0	0
3	4	15	"hsa-miR-369-5p"	"145641"	13820	7950	100	34	34	5	14	34	34	34	5	14	15	2	0	44	44	9	20	53	53	53	12	22	1	0	0	0.000	0.000	0.481	0.468	2.999	0.100	0.018	80	462	100	-9	-9	Error	0	-9	0	-9	2716	3556	0.000	-0.750	0	0	0
3	5	15	"spike_control_v2_29"	"27968"	14010	7950	100	33	33	5	15	33	33	33	6	18	11	1	0	484	494	167	33	53	53	53	11	20	96	96	0	0.000	0.000	0.011	0.010	3.000	-0.001	0.002	80	451	100	431	441	Error	0	431	0	441	2673	39529	0.000	40.091	0	0	0
3	6	15	"hsa-miR-658"	"145842"	14180	7950	100	34	34	6	17	33	33	33	6	18	15	3	0	121	113	43	38	52	52	53	11	20	78	73	0	0.014	0.016	0.071	0.104	4.025	0.009	0.003	80	440	100	70	62	-6.109	1	69	1	61	2718	9004	0.167	5.455	0	0	0
3	7	15	"hsa-miR-30a-5p"	"146086"	14360	7940	100	33	34	6	17	34	34	34	6	17	15	1	0	12110	9394	5270	56	52	52	53	11	20	91	85	0	0.000	0.000	0.001	0.003	27.505	0.000	0.001	80	451	100	12057	9342	Error	-1	12058	0	9342	2686	751551	0.000	849.182	0	0	0
3	8	15	"hsa-miR-518a-5p/hsa-miR-527"	"145905"	14540	7950	100	34	35	6	17	34	34	33	6	18	13	3	0	164	152	50	32	52	52	53	10	18	88	88	0	0.000	0.010	0.049	0.058	2.471	0.016	0.017	80	460	100	112	101	Error	0	112	1	100	2762	12145	0.333	9.900	0	0	0
3	9	15	"hsa-miR-548u"	"147854"	14720	7940	100	32	33	6	18	33	33	33	6	18	13	2	0	38	39	7	17	51	51	52	10	19	0	0	0	0.077	0.000	0.313	0.324	2.414	0.064	0.010	80	461	100	-14	-12	-3.700	-1	-13	0	-12	2622	3121	0.000	-1.300	0	0	0
3	10	15	"hsa-miR-3143"	"147835"	14900	7940	100	33	33	6	18	33	33	33	6	18	15	1	0	40	40	9	22	52	52	53	11	20	1	0	0	0.000	0.000	0.389	0.371	2.582	0.040	0.004	80	452	100	-12	-12	Error	0	-12	0	-12	2620	3197	0.000	-1.182	0	0	0
3	11	15	""	"147510"	15080	7950	100	32	32	5	15	32	32	33	6	18	15	1	0	1699	1508	738	48	52	52	53	12	22	92	92	0	0.000	0.000	0.003	0.004	5.404	0.000	0.000	80	461	100	1647	1456	Error	0	1647	0	1456	2582	120646	-0.167	121.250	0	0	0
3	12	15	"hsa-miR-4327"	"147796"	15260	7950	100	33	34	6	17	33	33	33	6	18	13	2	0	173	151	64	42	51	51	52	10	19	81	81	0	0.000	0.010	0.052	0.063	3.514	0.006	0.003	80	452	100	122	101	Error	0	122	1	100	2680	12044	0.167	9.900	0	0	0
3	13	15	"hsa-miR-4317"	"147776"	15440	7950	100	34	34	6	17	33	33	33	6	18	17	1	0	1318	1299	579	44	51	51	52	11	21	96	95	0	0.001	0.001	0.003	0.004	4.507	0.001	0.015	80	471	100	1268	1249	Error	1	1267	1	1248	2699	103903	0.167	113.364	0	0	0
3	14	15	"hsv2-miR-H9-3p"	"147840"	15630	7950	100	32	32	6	18	33	33	33	6	18	10	5	0	435	420	69	16	52	52	52	12	23	100	98	0	-0.003	-0.003	0.009	0.009	2.344	-0.001	0.001	80	458	100	382	367	Error	-1	383	-1	368	2568	33634	-0.167	30.667	0	0	0
3	15	15	"kshv-miR-K12-7-5p"	"147901"	15800	7950	100	33	33	7	21	33	33	33	6	18	17	1	0	41	43	9	20	52	52	53	10	18	2	1	0	0.000	0.000	0.600	0.611	3.088	0.152	0.043	80	440	100	-11	-9	Error	0	-11	0	-9	2622	3402	0.000	-1.000	0	0	0
3	16	15	"hsa-miR-3160-3p"	"147941"	15980	7950	100	34	34	6	17	33	33	33	6	18	16	1	0	116	110	36	32	53	53	53	11	20	83	78	0	0.016	0.018	0.088	0.112	3.107	0.024	0.015	80	471	100	64	58	-5.977	1	63	1	57	2687	8830	0.167	5.182	0	0	0
3	17	15	"hsa-miR-4279"	"147767"	16170	7950	100	32	33	7	21	33	33	33	6	18	15	3	0	689	667	103	15	52	52	52	11	21	100	100	0	-0.002	0.000	0.006	0.006	2.458	0.000	0.000	80	463	100	636	615	Error	-1	637	0	615	2609	53342	0.000	55.909	0	0	0
3	18	15	"hsa-miR-4326"	"147832"	16350	7950	100	34	34	7	20	32	32	32	6	18	25	3	0	67	63	17	26	53	53	53	12	22	51	18	0	0.143	0.200	0.384	0.398	3.411	0.048	0.008	80	416	100	16	12	-2.807	2	14	2	10	2687	5035	0.333	0.833	0	0	0
3	19	15	"hsa-miR-3201"	"147851"	16510	7950	100	33	32	7	21	32	32	33	6	18	16	3	0	1091	786	497	63	52	52	53	11	20	81	80	0	0.001	0.000	0.009	0.018	8.669	0.000	0.001	80	426	100	1040	734	Error	1	1039	0	734	2591	62850	-0.167	66.636	0	0	0
3	20	15	"hsa-miR-4255"	"147706"	16700	7940	100	33	33	6	18	33	33	33	6	18	20	1	0	3100	2631	1105	41	52	52	52	11	21	92	91	0	0.000	0.000	0.003	0.004	9.776	0.000	0.003	80	440	100	3048	2579	Error	0	3048	0	2579	2601	210503	0.000	234.455	0	0	0
3	21	15	"hsa-miR-3169"	"147821"	16870	7950	100	33	33	6	18	33	33	33	6	18	12	2	0	309	262	131	50	53	53	54	13	24	80	80	0	0.000	0.000	0.020	0.031	4.270	0.005	0.008	80	430	100	256	209	Error	0	256	0	209	2652	20984	0.000	16.000	0	0	0
3	22	15	"hsa-miR-3138"	"147654"	17050	7950	100	32	32	6	18	33	33	33	6	18	7	0	0	921	648	423	65	51	51	52	12	23	80	77	0	-0.001	-0.002	0.012	0.020	9.462	0.000	0.000	80	485	100	869	596	Error	-1	870	-1	597	2560	51866	-0.167	49.667	0	0	0
3	1	16	"hsa-miR-4304"	"147623"	13270	8140	100	34	34	5	14	35	35	35	5	14	7	2	0	44	45	8	17	53	53	53	10	18	3	0	0	0.111	0.125	0.250	0.291	2.965	0.148	0.042	80	485	100	-10	-9	-3.170	-1	-9	-1	-8	2746	3613	-0.200	-0.800	0	0	0
3	2	16	"hsv2-miR-H7-5p"	"147836"	13450	8140	100	35	35	5	14	34	34	34	5	14	18	3	0	358	301	148	49	53	53	54	11	20	82	82	0	0.003	0.004	0.017	0.022	4.697	0.002	0.002	80	452	100	306	249	-8.253	1	305	1	248	2786	24096	0.200	22.455	0	0	0
3	3	16	"hsa-miR-888-3p"	"148683"	13630	8140	100	33	34	6	17	34	34	34	5	14	17	1	0	39	41	8	19	52	52	53	10	18	0	0	0	0.077	0.000	0.332	0.425	3.466	0.068	0.013	80	452	100	-14	-11	-3.700	-1	-13	0	-11	2692	3257	0.000	-1.200	0	0	0
3	4	16	"hsa-miR-3939"	"148467"	13810	8140	100	33	33	5	15	34	34	34	6	17	7	0	0	43	43	8	18	52	52	53	10	18	1	0	0	0.111	0.111	0.230	0.294	2.725	0.063	0.006	80	452	100	-10	-10	-3.170	-1	-9	-1	-9	2647	3429	-0.167	-1.000	0	0	0
3	5	16	"spike_control_v1_a"	"14261"	13990	8140	100	33	33	6	18	34	34	34	6	17	11	0	0	41	41	9	21	53	53	53	9	16	2	1	0	0.083	0.083	0.348	0.347	2.485	0.026	0.001	80	453	100	-13	-13	-3.585	-1	-12	-1	-12	2670	3280	-0.167	-1.333	0	0	0
3	6	16	"hsa-miRPlus-K1303*"	"147986"	14170	8140	100	33	33	6	18	33	33	33	6	18	11	2	0	53	52	11	21	52	52	53	10	18	16	3	0	0.000	0.000	0.579	0.580	2.770	0.075	0.010	80	442	100	1	0	Error	0	1	0	0	2660	4185	0.000	-0.100	0	0	0
3	7	16	""	"148319"	14350	8140	100	33	34	6	17	33	33	33	6	18	17	2	0	53	55	12	21	52	52	53	11	20	22	6	0	0.000	0.333	0.750	0.806	2.972	0.097	0.016	80	462	100	1	4	Error	0	1	1	3	2696	4399	0.167	0.182	0	0	0
3	8	16	"hsa-miR-3942-5p"	"148387"	14530	8140	100	34	33	6	18	33	33	33	6	18	8	0	0	44	44	9	20	53	53	53	10	18	3	0	0	-0.111	0.000	0.438	0.438	2.528	0.099	0.017	80	452	100	-8	-9	Error	1	-9	0	-9	2615	3543	0.000	-0.900	0	0	0
3	9	16	""	"148658"	14710	8140	100	34	34	6	17	33	33	33	6	18	15	2	0	41	42	8	19	53	53	53	10	18	1	0	0	-0.083	-0.091	0.389	0.427	2.792	0.108	0.017	80	449	100	-11	-10	Error	1	-12	1	-11	2701	3376	0.167	-1.100	0	0	0
3	10	16	""	"148004"	14880	8140	100	33	33	6	18	33	33	33	6	18	15	0	0	53	54	14	25	52	52	52	10	19	27	10	0	0.000	0.000	0.500	0.490	2.521	0.043	0.005	80	458	100	1	2	Error	0	1	0	2	2635	4354	0.000	0.200	0	0	0
3	11	16	""	"148671"	15080	8140	100	32	32	6	18	32	32	33	6	18	13	3	0	158	136	60	44	52	52	53	12	22	77	77	0	0.000	0.000	0.066	0.088	4.139	-0.004	0.001	80	460	100	106	84	Error	0	106	0	84	2571	10858	-0.167	6.917	0	0	0
3	12	16	"hsa-miR-3941"	"148285"	15260	8140	100	32	32	6	18	33	33	33	6	18	10	2	0	208	198	72	36	51	51	52	10	19	91	90	0	-0.006	-0.007	0.025	0.033	4.173	0.001	0.000	80	452	100	156	146	Error	-1	157	-1	147	2595	15815	-0.167	14.600	0	0	0
3	13	16	"hsa-miR-3937"	"148466"	15440	8140	100	32	32	6	18	33	33	33	6	18	12	3	0	42	42	8	19	52	52	53	12	22	1	0	0	0.100	0.100	0.403	0.392	2.613	0.088	0.022	80	452	100	-11	-11	-3.322	-1	-10	-1	-10	2578	3337	-0.167	-0.917	0	0	0
3	14	16	"hsa-miR-483-3p"	"148682"	15620	8140	100	32	33	7	21	33	33	33	6	18	16	3	0	421	376	144	38	52	52	53	11	20	92	88	0	-0.003	0.000	0.017	0.017	3.283	-0.001	0.001	80	452	100	368	324	Error	-1	369	0	324	2606	30061	0.000	29.364	0	0	0
3	15	16	""	"-1"	15800	8140	100	32	33	6	18	33	33	33	6	18	18	1	0	46	46	10	21	52	52	53	11	20	3	1	0	0.167	0.000	0.600	0.536	3.209	0.159	0.057	80	462	100	-7	-6	-2.585	-1	-6	0	-6	2603	3702	0.000	-0.636	0	0	0
3	16	16	"hsa-miR-34b-3p"	"148640"	15990	8150	100	32	33	6	18	33	33	33	6	18	13	1	0	63	64	15	23	52	52	53	11	20	48	25	0	-0.091	0.000	0.283	0.311	3.131	0.089	0.022	80	436	100	10	12	Error	-1	11	0	12	2601	5108	0.000	1.000	0	0	0
3	17	16	"hsa-miR-3651"	"148327"	16150	8140	100	33	33	5	15	33	33	33	6	18	13	1	0	63	63	16	25	53	53	53	11	20	45	22	0	0.000	0.000	0.280	0.309	2.909	0.081	0.021	80	429	100	10	10	Error	0	10	0	10	2611	5054	0.000	0.909	0	0	0
3	18	16	"hsv2-miR-H19"	"147555"	16330	8130	100	32	33	7	21	32	32	33	6	18	23	1	0	41	41	8	19	52	52	53	12	22	1	0	0	0.000	-0.091	0.392	0.501	3.028	0.179	0.067	80	442	100	-11	-10	Error	0	-11	1	-11	2616	3270	0.000	-1.000	0	0	0
3	19	16	""	"148486"	16510	8130	100	33	32	7	21	33	33	33	6	18	12	2	0	45	46	9	19	51	51	52	12	23	5	0	0	0.000	0.200	0.733	0.693	2.520	0.088	0.022	80	442	100	-6	-6	Error	0	-6	-1	-5	2584	3680	-0.167	-0.500	0	0	0
3	20	16	""	"148279"	16690	8130	100	34	34	6	17	33	33	33	6	18	17	5	0	44	45	7	15	51	51	52	12	23	2	0	0	-0.143	-0.167	0.774	0.699	2.670	0.173	0.035	80	462	100	-6	-5	Error	1	-7	1	-6	2684	3590	0.167	-0.583	0	0	0
3	21	16	""	"148035"	16880	8130	100	32	33	6	18	33	33	33	6	18	17	1	0	380	336	141	41	52	52	53	11	20	85	85	0	-0.003	0.000	0.018	0.027	5.370	0.001	0.000	80	471	100	327	284	Error	-1	328	0	284	2624	26876	0.000	25.727	0	0	0
3	22	16	""	"148158"	17070	8140	100	33	33	6	18	33	33	33	6	18	17	0	0	96	98	20	20	50	50	51	10	19	98	92	0	0.000	0.000	0.091	0.106	2.400	0.023	0.008	80	485	100	46	48	Error	0	46	0	48	2650	7809	0.000	4.700	0	0	0
3	1	17	""	"148611"	13290	8330	100	36	35	6	17	35	35	35	5	14	12	2	0	332	328	50	15	53	53	53	11	20	100	100	0	0.004	0.000	0.013	0.013	1.968	-0.002	0.001	80	473	100	280	275	-8.124	1	279	0	275	2781	26221	0.000	25.000	0	0	0
3	2	17	""	"148615"	13460	8330	100	35	34	5	14	35	35	35	5	14	12	0	0	49	50	9	18	52	52	53	10	18	11	0	0	0.000	0.500	0.667	0.608	2.453	0.011	0.000	80	440	100	-3	-3	Error	0	-3	-1	-2	2731	4002	-0.200	-0.300	0	0	0
3	3	17	"hsa-miR-203b-3p"	"148012"	13640	8330	100	34	34	6	17	34	34	34	5	14	21	3	0	43	43	8	18	52	52	53	10	18	2	0	0	0.000	0.000	0.571	0.540	2.586	0.088	0.012	80	452	100	-9	-9	Error	0	-9	0	-9	2735	3472	0.000	-1.000	0	0	0
3	4	17	""	"148070"	13820	8330	100	34	34	5	14	34	34	34	6	17	15	0	0	39	39	7	17	51	51	52	10	19	0	0	0	0.000	0.000	0.250	0.270	2.878	0.060	0.007	80	430	100	-12	-12	Error	0	-12	0	-12	2731	3137	0.000	-1.300	0	0	0
3	5	17	""	"148582"	13990	8330	100	35	35	6	17	34	34	34	5	14	16	3	0	59	60	14	23	51	51	52	10	19	43	25	0	0.125	0.111	0.269	0.301	3.095	0.010	0.000	80	449	100	9	10	-3.000	1	8	1	9	2762	4773	0.200	0.800	0	0	0
3	6	17	""	"148528"	14190	8320	100	34	34	6	17	33	33	34	6	17	15	1	0	150	147	45	30	51	51	52	11	21	91	91	0	0.010	0.010	0.038	0.039	2.742	-0.003	0.001	80	461	100	100	97	-6.629	1	99	1	96	2682	11783	0.000	8.636	0	0	0
3	7	17	""	"148578"	14370	8330	100	34	34	5	14	33	33	34	6	17	8	1	0	91	87	25	28	52	52	52	11	21	81	72	0	0.026	0.029	0.100	0.097	2.630	0.024	0.008	80	431	100	40	36	-5.285	1	39	1	35	2687	6996	0.000	3.182	0	0	0
3	8	17	""	"148130"	14540	8330	100	33	33	5	15	33	33	34	6	17	8	0	0	39	39	8	20	52	52	53	10	18	0	0	0	0.000	0.000	0.355	0.362	2.459	0.110	0.032	80	440	100	-13	-13	Error	0	-13	0	-13	2608	3146	-0.167	-1.400	0	0	0
3	9	17	""	"148258"	14720	8330	100	34	34	6	17	33	33	33	6	18	15	2	0	191	186	43	23	53	53	53	10	18	97	97	0	0.007	0.008	0.041	0.035	2.331	0.007	0.006	80	442	100	139	134	-7.109	1	138	1	133	2698	14893	0.167	13.300	0	0	0
3	10	17	""	"148283"	14900	8320	100	33	33	5	15	33	33	33	6	18	10	1	0	41	42	8	19	52	52	53	11	20	1	0	0	0.000	0.000	0.400	0.340	2.111	0.026	0.002	80	442	100	-11	-10	Error	0	-11	0	-10	2655	3380	0.000	-1.000	0	0	0
3	11	17	""	"148067"	15080	8320	100	33	33	6	18	33	33	33	6	18	18	2	0	38	38	7	18	51	51	52	11	21	0	0	0	0.000	0.000	0.304	0.322	2.509	0.071	0.009	80	443	100	-13	-13	Error	0	-13	0	-13	2672	3030	0.000	-1.273	0	0	0
3	12	17	"hsa-miR-216a-3p"	"148172"	15260	8330	100	35	33	6	18	33	33	33	6	18	15	0	0	805	709	239	33	51	51	52	11	21	98	97	0	0.003	0.000	0.007	0.009	3.828	0.000	0.000	80	452	100	756	658	-8.558	2	754	0	658	2668	56733	0.000	59.727	0	0	0
3	13	17	""	"148689"	15450	8330	100	33	33	6	18	33	33	33	6	18	16	0	0	96	95	18	18	52	52	53	13	24	96	85	0	0.000	0.000	0.090	0.100	2.727	0.009	0.001	80	452	100	44	43	Error	0	44	0	43	2655	7632	0.000	3.231	0	0	0
3	14	17	""	"148191"	15630	8330	100	32	33	6	18	33	33	33	6	18	18	0	0	64	63	14	22	52	52	53	12	22	48	17	0	-0.083	0.000	0.380	0.454	3.903	0.054	0.011	80	442	100	11	11	Error	-1	12	0	11	2627	5079	0.000	0.833	0	0	0
3	15	17	""	"148094"	15810	8330	100	32	32	6	18	33	33	33	6	18	16	1	0	862	850	153	18	51	51	53	11	20	98	98	0	-0.001	-0.001	0.006	0.005	2.458	-0.001	0.001	80	442	100	810	798	Error	-1	811	-1	799	2596	68009	-0.167	72.455	0	0	0
3	16	17	""	"148419"	15990	8330	100	34	33	6	18	33	33	33	6	18	11	2	0	47	48	10	20	51	51	52	10	19	8	1	0	-0.250	0.000	0.625	0.662	2.667	0.158	0.055	80	432	100	-3	-3	Error	1	-4	0	-3	2664	3807	0.000	-0.400	0	0	0
3	17	17	""	"148503"	16170	8330	100	33	33	6	18	33	33	33	7	21	15	0	0	221	217	41	18	52	52	52	10	19	98	98	0	0.000	0.000	0.036	0.035	2.585	0.002	0.000	80	431	100	169	165	Error	0	169	0	165	2621	17335	0.000	16.500	0	0	0
3	18	17	""	"148605"	16340	8320	100	32	33	7	21	33	33	33	6	18	17	3	0	56	56	11	19	52	52	53	11	20	22	6	0	-0.250	0.000	0.777	0.644	3.279	0.092	0.013	80	449	100	3	4	Error	-1	4	0	4	2644	4450	0.000	0.273	0	0	0
3	19	17	""	"148025"	16520	8320	100	33	33	7	21	33	33	33	6	18	20	2	0	44	45	9	20	53	53	54	11	20	2	0	0	0.000	0.000	0.550	0.468	3.466	0.092	0.013	80	461	100	-9	-8	Error	0	-9	0	-8	2664	3612	0.000	-0.818	0	0	0
3	20	17	"hsa-miR-486-3p"	"148661"	16700	8320	100	33	32	7	21	33	33	33	6	18	11	7	0	920	814	369	45	51	51	53	12	22	90	87	0	0.000	-0.001	0.006	0.008	4.644	0.000	0.000	80	452	100	869	762	Error	0	869	-1	763	2597	65149	-0.167	63.417	0	0	0
3	21	17	""	"148429"	16890	8330	100	33	33	6	18	33	33	33	6	18	23	2	0	2404	2278	443	19	52	52	52	11	21	100	98	0	0.000	0.000	0.003	0.002	2.007	0.000	0.001	80	437	100	2352	2226	Error	0	2352	0	2226	2666	182257	0.000	202.364	0	0	0
3	22	17	""	"148407"	17060	8320	100	34	34	7	20	33	33	33	6	18	18	2	0	45	45	9	20	52	52	53	11	20	5	0	0	-0.143	-0.143	0.563	0.582	3.099	0.103	0.013	80	462	100	-6	-6	Error	1	-7	1	-7	2694	3574	0.167	-0.727	0	0	0
3	1	18	""	"148442"	13290	8520	100	34	33	5	15	35	35	35	5	14	6	1	0	326	317	55	17	53	53	54	11	20	100	100	0	-0.004	-0.008	0.011	0.011	2.661	-0.005	0.013	80	484	100	272	262	Error	-1	273	-2	264	2676	25397	-0.400	23.909	0	0	0
3	2	18	""	"42499"	13470	8520	100	36	36	5	13	34	34	34	5	14	25	5	0	649	637	68	10	53	53	54	11	20	100	100	0	0.003	0.003	0.008	0.007	2.031	0.003	0.019	80	452	100	598	586	-8.219	2	596	2	584	2893	50948	0.400	53.000	0	0	0
3	3	18	"hsa-miR-181c-3p"	"145759"	13650	8520	100	34	34	6	17	34	34	34	6	17	12	1	0	67	66	13	19	52	52	53	10	18	60	31	0	0.000	0.000	0.308	0.289	3.085	0.058	0.012	80	442	100	15	14	Error	0	15	0	14	2729	5286	0.000	1.300	0	0	0
3	4	18	"hsa-miR-450a-5p"	"17835"	13830	8510	100	34	33	6	18	35	35	34	5	14	7	1	0	130	127	39	30	51	51	52	10	19	88	88	0	-0.013	-0.026	0.060	0.067	3.416	-0.002	0.000	80	442	100	78	74	Error	-1	79	-2	76	2664	10160	-0.200	7.500	0	0	0
3	5	18	"hsa-miR-532-3p"	"42732"	14010	8510	100	33	33	5	15	34	34	34	5	14	8	1	0	106	106	24	22	50	50	52	14	26	93	90	0	-0.018	-0.018	0.052	0.065	3.654	0.004	0.000	80	430	100	55	55	Error	-1	56	-1	56	2640	8452	-0.200	3.857	0	0	0
3	6	18	"hsa-miR-33b-3p"	"145734"	14180	8510	100	35	34	5	14	34	34	34	6	17	11	1	0	41	41	7	17	51	51	52	14	26	0	0	0	-0.100	0.000	0.444	0.370	3.002	0.026	0.001	80	449	100	-9	-10	Error	1	-10	0	-10	2756	3297	0.000	-0.786	0	0	0
3	7	18	"hsa-miR-892b"	"42493"	14360	8510	100	33	33	6	18	34	34	34	6	17	16	1	0	43	43	7	16	52	52	52	11	21	0	0	0	0.111	0.111	0.354	0.331	2.696	0.057	0.004	80	460	100	-10	-10	-3.170	-1	-9	-1	-9	2676	3434	-0.167	-0.818	0	0	0
3	8	18	"hsa-miR-5100"	"168878"	14550	8520	100	33	33	6	18	33	33	34	6	17	15	2	0	281	278	42	15	52	52	53	10	18	100	100	0	0.000	0.000	0.021	0.018	2.153	-0.002	0.002	80	437	100	229	226	Error	0	229	0	226	2646	22228	-0.167	22.500	0	0	0
3	9	18	"hsa-miR-4653-3p"	"168605"	14710	8510	100	32	33	5	15	33	33	33	5	15	15	3	0	269	225	151	67	52	52	53	10	18	65	63	0	-0.005	0.000	0.034	0.059	5.693	-0.001	0.000	80	436	100	216	173	Error	-1	217	0	173	2653	18005	0.000	17.200	0	0	0
3	10	18	"hsa-miR-4494"	"168856"	14900	8510	100	35	34	6	17	33	33	33	6	18	16	2	0	41	40	7	17	52	52	52	10	19	0	0	0	-0.182	-0.083	0.300	0.332	2.952	0.059	0.005	80	488	100	-9	-11	Error	2	-11	1	-12	2715	3204	0.167	-1.200	0	0	0
3	11	18	"hsa-miR-5585-3p"	"168558"	15100	8510	100	33	33	6	18	33	33	33	6	18	16	1	0	95	89	25	28	51	51	52	10	19	82	77	0	0.000	0.000	0.129	0.109	3.264	0.038	0.020	80	460	100	44	38	Error	0	44	0	38	2638	7151	0.000	3.700	0	0	0
3	12	18	"hsa-miR-5696"	"168700"	15270	8510	100	33	33	6	18	33	33	33	6	18	11	0	0	104	104	18	17	52	52	52	11	21	98	98	0	0.000	0.000	0.082	0.069	2.444	0.013	0.004	80	430	100	52	52	Error	0	52	0	52	2642	8303	0.000	4.727	0	0	0
3	13	18	"hsa-miR-4794"	"168829"	15450	8510	100	33	34	6	17	33	33	33	6	18	15	2	0	40	41	9	21	51	51	52	11	21	2	0	0	0.000	-0.100	0.333	0.329	2.579	0.135	0.034	80	451	100	-11	-9	Error	0	-11	1	-10	2695	3250	0.167	-1.000	0	0	0
3	14	18	"hsa-miR-4666a-3p"	"168602"	15630	8510	100	33	33	6	18	33	33	33	6	18	15	0	0	168	157	38	24	52	52	53	12	22	93	92	0	0.000	0.000	0.041	0.042	2.581	0.005	0.002	80	443	100	116	105	Error	0	116	0	105	2636	12543	0.000	8.667	0	0	0
3	15	18	"hsa-miR-3978"	"168894"	15810	8510	100	33	33	6	18	33	33	33	6	18	15	0	0	36	36	7	19	51	51	52	12	23	0	0	0	0.000	0.000	0.235	0.239	1.966	0.100	0.037	80	443	100	-15	-15	Error	0	-15	0	-15	2644	2895	0.000	-1.333	0	0	0
3	16	18	"hsa-miR-4491"	"168918"	15990	8510	100	33	33	6	18	33	33	33	6	18	15	1	0	131	125	34	27	51	51	52	10	19	91	90	0	0.000	0.000	0.060	0.061	2.408	0.013	0.006	80	442	100	80	74	Error	0	80	0	74	2637	10022	0.000	7.300	0	0	0
3	17	18	"hsa-miR-506-5p"	"168704"	16170	8510	100	32	32	6	18	33	33	33	6	18	5	1	0	96	94	24	25	52	52	52	10	19	90	86	0	-0.023	-0.024	0.080	0.101	2.915	0.006	0.001	80	452	100	43	41	Error	-1	44	-1	42	2535	7502	-0.167	4.200	0	0	0
3	18	18	"hsa-miR-296-5p"	"168708"	16350	8520	100	34	34	6	17	32	32	33	6	18	23	5	0	961	957	97	10	52	52	53	11	20	100	100	0	0.002	0.002	0.006	0.005	2.199	0.001	0.005	80	451	100	911	907	-8.828	2	909	2	905	2703	76571	0.167	82.182	0	0	0
3	19	18	"hsa-miR-4796-5p"	"168621"	16530	8520	100	33	33	7	21	33	33	33	6	18	17	2	0	148	145	29	20	52	52	53	11	20	97	95	0	0.000	0.000	0.054	0.051	2.550	0.008	0.003	80	461	100	96	93	Error	0	96	0	93	2636	11591	0.000	8.364	0	0	0
3	20	18	"hsa-miR-4694-5p"	"168670"	16710	8500	100	33	33	6	18	32	32	33	6	18	20	3	0	62	62	16	25	51	51	52	11	21	48	25	0	0.091	0.091	0.446	0.453	2.854	0.146	0.078	80	458	100	12	12	-3.459	1	11	1	11	2658	4969	0.000	0.909	0	0	0
3	21	18	"hsa-miR-4681"	"168767"	16890	8500	100	33	33	6	18	33	33	33	6	18	15	1	0	46	45	9	20	51	51	52	11	21	2	0	0	0.000	0.000	0.621	0.635	2.486	0.146	0.031	80	438	100	-5	-6	Error	0	-5	0	-6	2611	3634	0.000	-0.636	0	0	0
3	22	18	"hsa-miR-3150b-5p"	"168594"	17070	8510	100	34	34	6	17	33	33	33	6	18	18	5	0	580	565	101	17	52	52	53	11	20	100	100	0	0.002	0.002	0.009	0.009	2.856	0.002	0.006	80	493	100	529	514	-9.044	1	528	1	513	2712	45189	0.167	46.545	0	0	0
3	1	19	"hsa-miR-4532"	"168844"	13290	8710	100	35	36	6	16	34	34	34	5	14	25	6	0	2299	2128	509	23	54	54	54	11	20	97	97	0	0.000	0.001	0.002	0.002	4.560	0.001	0.022	80	484	100	2246	2076	Error	1	2245	2	2074	2869	170271	0.400	188.545	0	0	0
3	2	19	"hsa-miR-4528"	"168975"	13470	8710	100	34	34	5	14	34	34	34	5	14	13	1	0	86	85	18	21	53	53	53	10	18	92	73	0	0.000	0.000	0.117	0.117	2.293	0.020	0.004	80	452	100	33	32	Error	0	33	0	32	2724	6776	0.000	3.200	0	0	0
3	3	19	"hsa-miR-2682-3p"	"168570"	13650	8700	100	35	35	5	14	33	33	34	6	17	18	1	0	99	95	28	29	52	52	53	10	18	81	78	0	0.043	0.047	0.104	0.105	2.673	0.033	0.020	80	430	100	49	45	-4.555	2	47	2	43	2778	7598	0.167	4.200	0	0	0
3	4	19	"hsa-miR-3129-3p"	"168649"	13820	8700	100	35	35	5	14	34	34	34	6	17	13	0	0	38	38	6	15	52	52	52	10	19	0	0	0	-0.071	-0.071	0.313	0.314	3.383	0.062	0.010	80	440	100	-13	-13	Error	1	-14	1	-14	2785	3067	0.167	-1.400	0	0	0
3	5	19	"hsa-miR-3618"	"168786"	14000	8700	100	35	34	5	14	34	34	34	6	17	12	0	0	44	46	8	17	51	51	51	11	21	3	0	0	-0.143	0.000	0.500	0.638	3.109	0.082	0.009	80	470	100	-6	-5	Error	1	-7	0	-5	2740	3652	0.000	-0.455	0	0	0
3	6	19	"hsa-miR-3972"	"169074"	14190	8710	100	35	35	6	17	33	33	33	6	18	22	1	0	317	314	43	13	51	51	53	17	32	100	100	0	0.008	0.008	0.019	0.018	2.161	0.005	0.013	80	459	100	268	265	-7.055	2	266	2	263	2777	25127	0.333	15.353	0	0	0
3	7	19	"hsa-miR-4783-3p"	"169106"	14360	8710	100	34	34	6	17	33	33	34	6	17	18	1	0	77	77	21	27	52	52	53	11	20	75	57	0	0.040	0.040	0.214	0.202	2.480	-0.018	0.003	80	448	100	26	26	-4.644	1	25	1	25	2703	6129	0.000	2.182	0	0	0
3	8	19	"hsa-miR-4639-5p"	"169071"	14540	8710	100	34	34	6	17	33	33	34	6	17	13	1	0	70	72	21	29	52	52	53	10	18	65	47	0	0.056	0.050	0.180	0.215	3.494	0.060	0.020	80	452	100	19	21	-4.170	1	18	1	20	2684	5745	0.000	1.900	0	0	0
3	9	19	"hsa-miR-4637"	"168984"	14720	8710	100	34	34	6	17	33	33	33	5	15	26	3	0	36	36	7	19	52	52	53	10	18	0	0	0	-0.062	-0.062	0.227	0.231	2.626	0.060	0.011	80	461	100	-15	-15	Error	1	-16	1	-16	2738	2893	0.200	-1.700	0	0	0
3	10	19	"hsa-miR-4733-3p"	"169265"	14900	8710	100	33	32	6	18	33	33	33	6	18	12	0	0	237	237	44	18	52	52	53	10	18	100	100	0	0.000	-0.005	0.022	0.022	1.938	0.001	0.000	80	460	100	185	184	Error	0	185	-1	185	2596	18969	-0.167	18.400	0	0	0
3	11	19	"hsa-miR-4790-3p"	"169099"	15080	8700	100	33	33	6	18	33	33	33	6	18	12	1	0	40	39	8	20	52	52	53	11	20	0	0	0	0.000	0.000	0.333	0.281	2.461	0.104	0.035	80	461	100	-12	-13	Error	0	-12	0	-13	2626	3156	0.000	-1.273	0	0	0
3	12	19	"hsa-miR-5047"	"169201"	15260	8700	100	33	33	7	21	33	33	33	6	18	11	1	0	49	50	12	24	52	52	53	11	20	11	2	0	0.000	0.000	0.538	0.548	2.962	0.120	0.026	80	452	100	-3	-2	Error	0	-3	0	-2	2621	4002	0.000	-0.273	0	0	0
3	13	19	"hsa-miR-382-3p"	"169132"	15440	8710	100	32	32	6	18	33	33	33	6	18	15	3	0	198	188	46	24	52	52	53	17	32	97	96	0	-0.007	-0.007	0.034	0.034	2.778	-0.001	0.000	80	449	100	145	135	Error	-1	146	-1	136	2586	15079	-0.167	7.941	0	0	0
3	14	19	"hsa-miR-5687"	"169122"	15610	8700	100	33	33	7	21	33	33	33	6	18	13	3	0	39	40	10	25	52	52	52	12	23	1	1	0	0.000	0.000	0.385	0.369	3.058	0.057	0.007	80	441	100	-13	-12	Error	0	-13	0	-12	2641	3228	0.000	-1.000	0	0	0
3	15	19	"hsa-miR-3064-5p"	"169227"	15790	8700	100	34	33	6	18	33	33	33	6	18	15	2	0	63	63	18	28	52	52	53	13	24	42	16	0	0.091	0.000	0.261	0.286	3.041	0.013	0.001	80	463	100	12	11	-3.459	1	11	0	11	2640	5019	0.000	0.769	0	0	0
3	16	19	"hsa-miR-4692"	"169289"	15980	8700	100	33	32	6	18	33	33	33	6	18	17	0	0	813	727	270	37	52	52	52	11	21	91	91	0	0.000	-0.001	0.007	0.011	6.908	0.000	0.000	80	450	100	761	674	Error	0	761	-1	675	2598	58126	-0.167	61.364	0	0	0
3	17	19	"hsa-miR-4503"	"169308"	16150	8710	100	33	33	7	21	33	33	33	6	18	13	2	0	332	269	175	65	52	52	53	12	22	72	70	0	0.000	0.000	0.028	0.050	7.121	-0.003	0.003	80	450	100	280	217	Error	0	280	0	217	2603	21536	0.000	18.000	0	0	0
3	18	19	""	"-1"	16340	8700	100	32	33	7	21	33	33	33	6	18	20	5	0	318	282	103	36	52	52	53	11	20	88	88	0	-0.004	0.000	0.038	0.039	5.496	0.005	0.008	80	462	100	265	230	Error	-1	266	0	230	2661	22541	0.000	20.818	0	0	0
3	19	19	"hsa-miR-4445-3p"	"169172"	16530	8710	100	32	32	7	21	32	32	33	6	18	20	1	0	184	178	39	21	53	53	53	12	22	97	96	0	0.000	0.000	0.052	0.042	2.313	0.002	0.000	80	452	100	131	125	Error	0	131	0	125	2566	14260	-0.167	10.417	0	0	0
3	20	19	"hsa-miR-4518"	"169199"	16710	8710	100	33	33	6	18	32	32	33	6	18	20	1	0	111	111	22	19	52	52	52	11	21	97	95	0	0.017	0.017	0.083	0.075	2.757	0.025	0.013	80	458	100	60	60	-5.883	1	59	1	59	2601	8898	0.000	5.364	0	0	0
3	21	19	"hsa-miR-642b-5p"	"169034"	16890	8700	100	33	33	7	21	33	33	33	6	18	11	5	0	635	634	83	13	52	52	53	10	18	100	100	0	0.000	0.000	0.008	0.009	1.835	0.000	0.000	80	448	100	583	582	Error	0	583	0	582	2641	50687	0.000	58.100	0	0	0
3	22	19	"hsa-miR-5590-3p"	"169173"	17060	8710	100	34	33	7	21	33	33	33	6	18	17	3	0	69	69	16	23	52	52	53	12	22	62	33	0	0.059	0.000	0.250	0.248	3.000	0.108	0.043	80	481	100	18	17	-4.087	1	17	0	17	2671	5530	0.000	1.333	0	0	0
3	1	20	"Hy3"	"13138"	13290	8900	100	35	35	6	17	34	34	34	5	14	21	3	0	1219	1350	1010	74	53	53	54	10	18	87	87	0	0.001	0.001	0.004	0.005	5.819	0.000	0.000	80	494	100	1167	1298	Error	1	1166	1	1297	2811	107986	0.200	129.600	0	0	0
3	2	20	"hsa-miR-4766-3p"	"169231"	13460	8900	100	33	34	6	17	34	34	35	5	14	13	2	0	78	77	19	24	52	52	53	11	20	73	55	0	-0.038	0.000	0.200	0.193	3.066	-0.014	0.002	80	462	100	25	25	Error	-1	26	0	25	2690	6127	-0.200	2.182	0	0	0
3	3	20	"hsa-miR-4676-3p"	"169315"	13640	8890	100	35	34	5	14	34	34	34	6	17	12	0	0	41	42	8	19	51	51	52	10	19	2	0	0	-0.100	0.000	0.400	0.419	2.752	0.124	0.026	80	474	100	-9	-9	Error	1	-10	0	-9	2728	3363	0.000	-1.000	0	0	0
3	4	20	"hsa-miR-520b/hsa-miR-520c-3p"	"169005"	13820	8890	100	34	34	5	14	34	34	34	6	17	8	1	0	42	43	12	27	52	52	52	10	19	2	1	0	0.000	0.000	0.348	0.319	2.090	0.065	0.009	80	474	100	-10	-9	Error	0	-10	0	-9	2722	3470	0.000	-0.900	0	0	0
3	5	20	""	"168580"	14000	8900	100	35	34	5	14	34	34	34	5	14	17	1	0	227	217	57	26	52	52	53	14	26	96	95	0	0.006	0.000	0.026	0.023	2.692	0.005	0.005	80	492	100	176	165	-7.451	1	175	0	165	2755	17392	0.000	11.714	0	0	0
3	6	20	""	"169246"	14190	8900	100	34	33	5	15	33	33	33	5	15	17	0	0	173	170	28	16	51	51	53	14	26	100	98	0	0.008	0.000	0.039	0.032	2.228	-0.006	0.003	80	472	100	123	119	-6.931	1	122	0	119	2646	13563	0.000	8.357	0	0	0
3	7	20	""	"169291"	14360	8900	100	33	33	6	18	33	33	33	6	18	16	1	0	98	94	25	26	52	52	53	11	20	86	78	0	0.000	0.000	0.120	0.126	3.352	0.027	0.011	80	462	100	46	42	Error	0	46	0	42	2660	7489	0.000	3.727	0	0	0
3	8	20	""	"168888"	14540	8900	100	34	34	5	14	33	33	33	6	18	13	0	0	40	40	7	17	53	53	53	11	20	0	0	0	-0.077	-0.077	0.294	0.318	2.779	0.018	0.001	80	474	100	-12	-12	Error	1	-13	1	-13	2684	3193	0.167	-1.182	0	0	0
3	9	20	"hsa-miRPlus-A1086"	"169416"	14720	8900	100	33	33	6	18	33	33	33	6	18	13	2	0	182	170	46	27	52	52	52	10	19	95	95	0	0.000	0.000	0.033	0.039	2.660	0.002	0.000	80	484	100	130	118	Error	0	130	0	118	2655	13590	0.000	11.800	0	0	0
3	10	20	""	"168913"	14910	8900	100	33	33	6	18	33	33	33	6	18	11	1	0	152	152	31	20	51	51	52	10	19	98	96	0	0.000	0.000	0.046	0.042	2.837	0.001	0.000	80	472	100	101	101	Error	0	101	0	101	2643	12134	0.000	10.000	0	0	0
3	11	20	""	"-1"	15080	8900	100	33	34	6	17	33	33	33	6	18	18	3	0	195	191	44	23	52	52	52	10	19	97	96	0	0.000	0.007	0.035	0.031	2.492	0.006	0.006	80	470	100	143	140	Error	0	143	1	139	2689	15315	0.167	13.900	0	0	0
3	12	20	""	"169051"	15260	8890	100	33	33	6	18	33	33	33	6	18	12	3	0	431	382	139	36	51	51	52	10	19	91	90	0	0.000	0.000	0.015	0.022	5.072	0.000	0.000	80	484	100	380	331	Error	0	380	0	331	2624	30552	0.000	33.000	0	0	0
3	13	20	""	"168604"	15450	8900	100	33	33	5	15	33	33	33	6	18	8	2	0	69	68	15	22	51	51	53	17	32	55	11	0	0.000	0.000	0.267	0.295	3.976	0.007	0.001	80	472	100	18	17	Error	0	18	0	17	2625	5418	0.000	0.882	0	0	0
3	14	20	"Empty"	"0"	15620	8890	100	32	33	6	18	33	33	33	6	18	18	3	0	53	58	22	37	52	52	53	11	20	22	11	0	-1.000	0.000	0.577	0.626	3.815	0.029	0.004	80	462	100	0	6	Error	-1	1	0	6	2629	4619	0.000	0.455	0	0	0
3	15	20	"Empty"	"0"	15800	8890	100	35	34	6	17	33	33	33	6	18	20	0	0	53	52	11	21	53	53	53	11	20	12	1	0	100000.000	-1.000	0.694	0.669	2.903	0.102	0.016	80	474	100	2	0	16.610	2	0	1	-1	2690	4189	0.167	-0.091	0	0	0
3	16	20	"Empty"	"0"	15980	8890	100	32	33	6	18	33	33	33	6	18	11	0	0	53	53	9	16	52	52	52	11	21	12	0	0	-1.000	0.000	0.631	0.526	3.463	0.172	0.042	80	474	100	0	1	Error	-1	1	0	1	2609	4221	0.000	0.091	0	0	0
3	17	20	"Empty"	"0"	16160	8890	100	32	33	7	21	33	33	33	6	18	16	3	0	53	53	11	20	52	52	52	11	21	16	2	0	-1.000	0.000	0.667	0.566	3.425	0.201	0.077	80	464	100	0	1	Error	-1	1	0	1	2630	4277	0.000	0.091	0	0	0
3	18	20	"Empty"	"0"	16340	8890	100	33	33	6	18	33	33	33	6	18	16	2	0	55	54	13	24	53	53	53	11	20	18	6	0	0.000	0.000	0.500	0.573	2.347	0.096	0.016	80	474	100	2	1	Error	0	2	0	1	2600	4319	0.000	0.091	0	0	0
3	19	20	"Empty"	"0"	16520	8890	100	34	33	7	21	33	33	33	6	18	20	1	0	53	54	11	20	53	53	54	12	22	12	0	0	100000.000	0.000	0.594	0.604	3.083	0.136	0.029	80	464	100	1	1	16.610	1	0	0	1	2647	4306	0.000	0.000	0	0	0
3	20	20	"Empty"	"0"	16700	8890	100	32	32	6	18	33	33	33	6	18	12	1	0	51	51	9	17	52	52	53	12	22	7	0	0	1.000	1.000	1.000	0.888	2.463	0.149	0.024	80	464	100	-2	-2	0.000	-1	-1	-1	-1	2585	4093	-0.167	-0.167	0	0	0
3	21	20	"Hy3"	"13138"	16880	8890	100	33	33	5	15	33	33	33	6	18	10	1	0	1012	1060	862	81	53	53	53	11	20	82	78	0	0.000	0.000	0.005	0.011	9.271	0.000	0.000	80	474	100	959	1007	Error	0	959	0	1007	2633	84802	0.000	91.545	0	0	0
3	22	20	"Hy3"	"13138"	17060	8900	100	32	32	7	21	33	33	33	6	18	15	2	0	1070	1234	887	71	53	53	53	12	22	88	87	0	-0.001	-0.001	0.006	0.010	9.712	0.000	0.001	80	506	100	1016	1180	Error	-1	1017	-1	1181	2592	98723	-0.167	98.417	0	0	0
4	1	1	"Hy3"	"13138"	4310	9790	100	33	32	6	18	33	33	32	6	18	8	1	0	628	835	693	82	54	54	55	12	21	85	83	0	0.000	-0.001	0.005	0.014	10.295	-0.001	0.004	80	484	100	574	780	Error	0	574	-1	781	2586	66835	0.000	65.000	0	0	0
4	2	1	""	"28161"	4480	9780	100	33	33	7	21	32	32	33	6	18	20	3	0	46	48	11	22	53	53	53	11	20	11	0	0	-0.143	-0.200	0.366	0.517	3.192	0.156	0.047	80	471	100	-6	-4	Error	1	-7	1	-5	2628	3822	0.000	-0.455	0	0	0
4	3	1	"hsa-miR-380-5p"	"13170"	4660	9780	100	33	32	6	18	32	32	33	6	18	21	1	0	38	39	9	23	52	52	53	12	22	1	0	0	-0.071	0.000	0.357	0.355	2.920	0.076	0.016	80	474	100	-13	-13	Error	1	-14	0	-13	2596	3095	-0.167	-1.167	0	0	0
4	4	1	""	"42958"	4840	9780	100	32	32	6	18	32	32	32	6	18	18	2	0	920	810	292	36	52	52	53	11	20	95	93	0	0.000	0.000	0.008	0.010	4.088	0.000	0.000	80	474	100	868	758	Error	0	868	0	758	2586	64785	0.000	68.818	0	0	0
4	5	1	"hsa-miR-320b"	"46324"	5020	9780	100	34	34	6	17	32	32	32	6	18	20	1	0	2571	2240	850	37	52	52	53	11	20	98	97	0	0.001	0.001	0.002	0.002	3.077	0.001	0.008	80	474	100	2521	2190	Error	2	2519	2	2188	2695	179217	0.333	198.818	0	0	0
4	6	1	""	"17433"	5200	9780	100	32	33	6	18	32	32	32	6	18	16	1	0	128	126	32	25	52	52	53	11	20	96	91	0	0.000	0.014	0.067	0.077	2.280	0.011	0.004	80	462	100	76	75	Error	0	76	1	74	2628	10078	0.167	6.636	0	0	0
4	7	1	""	"11202"	5370	9780	100	32	33	6	18	32	32	33	6	18	18	5	0	62	63	13	20	53	53	53	11	20	43	20	0	0.000	0.100	0.443	0.429	2.925	0.047	0.004	80	472	100	9	11	Error	0	9	1	10	2650	5060	0.000	0.909	0	0	0
4	8	1	""	"42939"	5560	9780	100	32	32	6	18	32	32	33	6	18	16	2	0	1586	1509	212	14	51	51	53	12	22	100	100	0	0.000	0.000	0.003	0.003	1.962	0.000	0.000	80	484	100	1535	1458	Error	0	1535	0	1458	2567	120734	-0.167	121.333	0	0	0
4	9	1	"hsa-miR-152-3p"	"17676"	5740	9780	100	33	32	6	18	33	33	33	6	18	11	1	0	469	560	308	55	53	53	53	12	22	100	100	0	0.000	-0.002	0.008	0.008	2.405	0.001	0.004	80	482	100	416	506	Error	0	416	-1	507	2593	44831	-0.167	42.250	0	0	0
4	10	1	"hsa-miR-650"	"17593"	5920	9780	100	33	32	6	18	33	33	33	6	18	13	1	0	55	54	12	22	53	53	53	11	20	18	3	0	0.000	-1.000	0.500	0.480	2.546	0.145	0.038	80	482	100	2	0	Error	0	2	-1	1	2575	4355	-0.167	0.091	0	0	0
4	11	1	"hsa-miR-27a-3p"	"46483"	6100	9780	100	32	32	5	15	33	33	32	6	18	7	0	0	2430	2440	409	16	53	53	54	11	20	100	100	0	0.000	0.000	0.001	0.001	2.189	0.000	0.001	80	483	100	2376	2386	Error	-1	2377	-1	2387	2558	195200	0.000	216.909	0	0	0
4	12	1	"hsa-let-7g-5p"	"46438"	6280	9780	100	33	33	6	18	33	33	33	6	18	10	1	0	21762	18877	6909	36	52	52	52	10	19	100	100	0	0.000	0.000	0.000	0.000	7.752	0.000	0.002	80	490	100	21710	18825	Error	0	21710	0	18825	2609	1510132	0.000	1882.500	0	0	0
4	13	1	"hsa-miR-490-3p"	"42703"	6460	9780	100	34	34	6	17	33	33	33	6	18	13	1	0	296	275	79	28	52	52	52	10	19	93	93	0	0.004	0.004	0.022	0.020	4.292	0.005	0.008	80	483	100	245	224	-7.931	1	244	1	223	2690	21991	0.167	22.300	0	0	0
4	14	1	""	"28054"	6640	9780	100	33	32	6	18	33	33	33	6	18	15	0	0	64	66	13	19	53	53	53	10	18	53	30	0	0.000	-0.077	0.333	0.328	3.274	0.004	0.000	80	474	100	11	12	Error	0	11	-1	13	2575	5268	-0.167	1.300	0	0	0
4	15	1	""	"14302"	6820	9780	100	32	32	5	15	33	33	33	6	18	10	0	0	50	50	10	20	53	53	54	10	18	12	3	0	0.333	0.333	0.462	0.531	3.225	0.042	0.003	80	482	100	-4	-4	-1.585	-1	-3	-1	-3	2585	4037	-0.167	-0.400	0	0	0
4	16	1	"hsa-miR-627-5p"	"17625"	7000	9790	100	33	33	6	18	33	33	33	5	15	20	1	0	114	109	32	29	52	52	53	10	18	88	83	0	0.000	0.000	0.088	0.097	3.744	-0.009	0.003	80	464	100	62	57	Error	0	62	0	57	2639	8710	0.000	5.600	0	0	0
4	17	1	"hsa-miR-744-5p"	"27568"	7180	9780	100	34	33	6	18	33	33	33	6	18	12	0	0	1549	1377	619	44	53	53	53	10	18	92	88	0	0.001	0.000	0.004	0.005	6.230	0.000	0.001	80	490	100	1497	1324	Error	1	1496	0	1324	2670	110187	0.000	132.400	0	0	0
4	18	1	"hsa-miR-593-5p"	"42478"	7360	9780	100	33	34	5	14	33	33	33	6	18	16	0	0	47	47	9	19	53	53	54	11	20	2	0	0	0.000	-0.167	0.500	0.562	2.524	0.087	0.014	80	482	100	-6	-5	Error	0	-6	1	-6	2687	3776	0.167	-0.636	0	0	0
4	19	1	"hsa-miR-323a-5p"	"42457"	7540	9790	100	34	34	5	14	33	33	33	6	18	8	0	0	66	66	15	22	53	53	54	11	20	52	20	0	0.077	0.077	0.445	0.437	2.988	0.074	0.020	80	474	100	14	14	-3.700	1	13	1	13	2689	5248	0.167	1.091	0	0	0
4	20	1	"ebv-miR-BART3-3p"	"17589"	7720	9780	100	33	34	5	14	33	33	33	5	15	18	3	0	42	41	7	17	52	52	53	11	20	0	0	0	0.000	-0.091	0.250	0.281	2.622	0.001	0.000	80	482	100	-10	-10	Error	0	-10	1	-11	2702	3310	0.200	-1.091	0	0	0
4	21	1	"hsa-miR-638"	"42832"	7900	9780	100	33	34	5	14	33	33	33	5	15	20	7	0	432	398	128	32	51	51	52	11	21	92	91	0	0.000	0.003	0.013	0.018	4.317	0.003	0.007	80	484	100	381	348	Error	0	381	1	347	2733	31865	0.200	31.455	0	0	0
4	22	1	"Hy3"	"13138"	8090	9780	100	33	34	6	17	34	34	34	5	14	16	5	0	903	916	567	61	48	48	49	9	18	88	88	0	-0.001	0.000	0.006	0.011	7.606	0.000	0.001	80	517	100	854	868	Error	-1	855	0	868	2714	73246	0.000	96.333	0	0	0
4	1	2	""	"42712"	4310	9970	100	33	32	6	18	33	33	33	6	18	13	0	0	41	41	9	21	52	52	54	13	24	0	0	0	0.000	0.091	0.360	0.454	2.607	0.098	0.028	80	474	100	-11	-12	Error	0	-11	-1	-11	2593	3284	-0.167	-1.000	0	0	0
4	2	2	"spike_control_v2_40"	"29001"	4490	9980	100	32	33	7	21	32	32	33	6	18	18	6	0	244	232	74	31	52	52	53	12	22	92	91	0	0.000	0.006	0.032	0.032	3.135	0.002	0.001	80	449	100	192	181	Error	0	192	1	180	2632	18564	0.000	14.917	0	0	0
4	3	2	""	"42748"	4660	9970	100	32	32	6	18	32	32	32	6	18	13	2	0	41	41	10	24	53	53	53	11	20	0	0	0	0.000	0.000	0.382	0.417	3.455	0.107	0.032	80	449	100	-12	-12	Error	0	-12	0	-12	2567	3311	0.000	-1.091	0	0	0
4	4	2	""	"42807"	4840	9970	100	32	33	6	18	32	32	32	6	18	17	1	0	57	56	17	30	53	53	53	12	22	27	15	0	0.000	0.333	0.333	0.368	2.982	0.097	0.023	80	448	100	4	4	Error	0	4	1	3	2607	4486	0.167	0.250	0	0	0
4	5	2	"hsa-miR-1224-5p"	"46462"	5010	9970	100	32	32	6	18	32	32	32	6	18	15	1	0	50	52	14	26	52	52	53	15	28	10	3	0	0.000	0.000	0.528	0.504	2.802	0.114	0.027	80	459	100	-2	0	Error	0	-2	0	0	2585	4140	0.000	-0.067	0	0	0
4	6	2	"hsa-miR-1178-3p"	"46822"	5200	9970	100	33	33	7	21	32	32	32	6	18	21	6	0	104	101	23	22	51	51	53	14	26	91	82	0	0.019	0.020	0.102	0.107	3.674	0.020	0.007	80	459	100	54	51	-5.728	1	53	1	50	2654	8093	0.167	3.429	0	0	0
4	7	2	"hsa-miR-758-3p"	"28759"	5370	9970	100	34	33	6	18	32	32	32	6	18	20	2	0	40	42	8	19	51	51	52	12	23	0	0	0	-0.182	-0.111	0.426	0.624	3.098	0.187	0.076	80	450	100	-9	-8	Error	2	-11	1	-9	2631	3331	0.167	-0.833	0	0	0
4	8	2	""	"17527"	5550	9970	100	33	33	6	18	33	33	33	6	18	12	3	0	53	56	16	28	52	52	53	13	24	26	8	0	0.000	0.000	0.464	0.498	2.506	0.058	0.014	80	484	100	1	4	Error	0	1	0	4	2650	4452	0.000	0.231	0	0	0
4	9	2	"hsa-miR-181c-5p"	"42496"	5740	9980	100	34	33	6	18	33	33	33	6	18	13	0	0	93	89	33	37	52	52	52	11	21	73	63	0	0.024	0.000	0.107	0.107	3.288	0.024	0.010	80	470	100	42	37	-5.358	1	41	0	37	2619	7085	0.000	3.364	0	0	0
4	10	2	"hsa-miR-146b-5p"	"10306"	5920	9980	100	33	33	6	18	33	33	33	6	18	15	1	0	13699	12545	3771	30	52	52	52	11	21	100	100	0	0.000	0.000	0.000	0.000	3.368	0.000	0.001	80	448	100	13647	12493	Error	0	13647	0	12493	2616	1003565	0.000	1135.727	0	0	0
4	11	2	""	"46982"	6090	9980	100	32	32	6	18	33	33	33	6	18	10	1	0	43	44	9	20	52	52	52	11	21	2	0	0	0.111	0.125	0.423	0.503	3.048	0.041	0.004	80	449	100	-10	-9	-3.170	-1	-9	-1	-8	2587	3556	-0.167	-0.727	0	0	0
4	12	2	""	"46538"	6270	9990	100	33	32	6	18	33	33	33	6	18	10	1	0	196	171	88	51	52	52	52	10	19	76	73	0	0.000	-0.008	0.033	0.032	4.132	0.002	0.001	80	458	100	144	118	Error	0	144	-1	119	2584	13640	-0.167	11.900	0	0	0
4	13	2	"hsa-miR-20b-3p"	"17882"	6450	9980	100	33	33	6	18	33	33	33	6	18	13	0	0	80	77	22	28	53	53	53	10	18	78	57	0	0.000	0.000	0.207	0.208	2.711	0.042	0.013	80	462	100	27	24	Error	0	27	0	24	2647	6172	0.000	2.400	0	0	0
4	14	2	""	"42765"	6630	9970	100	33	32	6	18	33	33	33	6	18	13	1	0	354	308	125	40	53	53	53	10	18	87	87	0	0.000	-0.004	0.016	0.019	4.477	0.000	0.000	80	472	100	301	254	Error	0	301	-1	255	2598	24608	-0.167	25.500	0	0	0
4	15	2	""	"46921"	6820	9980	100	33	33	6	18	33	33	33	6	18	15	2	0	1099	959	366	38	52	52	53	11	20	97	97	0	0.000	0.000	0.006	0.006	3.861	0.000	0.000	80	470	100	1047	907	Error	0	1047	0	907	2632	76743	0.000	82.364	0	0	0
4	16	2	"hsa-miR-612"	"27551"	7000	9970	100	33	33	6	18	33	33	33	6	18	13	1	0	403	362	128	35	53	53	53	10	18	95	95	0	0.000	0.000	0.016	0.014	2.833	-0.001	0.001	80	440	100	350	309	Error	0	350	0	309	2630	28924	0.000	30.900	0	0	0
4	17	2	""	"42481"	7170	9990	100	33	33	5	15	33	33	33	5	15	12	1	0	85	83	29	34	53	53	53	10	18	73	67	0	0.000	0.000	0.098	0.146	3.868	0.002	0.000	80	467	100	32	30	Error	0	32	0	30	2605	6639	0.000	3.000	0	0	0
4	18	2	""	"42864"	7360	9980	100	33	34	5	14	33	33	33	6	18	18	1	0	123	114	44	38	52	52	53	10	18	86	81	0	0.000	0.016	0.071	0.091	3.309	0.017	0.012	80	460	100	71	63	Error	0	71	1	62	2695	9101	0.167	6.100	0	0	0
4	19	2	"hsa-miR-593-3p"	"42504"	7540	9980	100	34	34	5	14	33	33	33	5	15	13	5	0	212	183	76	41	52	52	53	10	18	88	85	0	0.006	0.008	0.031	0.043	4.410	0.008	0.010	80	442	100	161	132	-7.322	1	160	1	131	2717	14678	0.200	13.000	0	0	0
4	20	2	"ebv-miR-BART15"	"42897"	7720	9980	100	33	34	5	14	33	33	33	6	18	15	0	0	92	89	29	32	52	52	53	11	20	76	66	0	0.000	0.027	0.138	0.125	2.905	0.012	0.003	80	448	100	40	38	Error	0	40	1	37	2682	7108	0.167	3.273	0	0	0
4	21	2	"hsa-miR-16-2-3p"	"42874"	7890	9970	100	34	34	5	14	33	33	33	6	18	16	1	0	50	52	10	19	51	51	52	11	21	20	1	0	-1.000	1.000	0.444	0.524	3.661	0.044	0.004	80	450	100	0	2	Error	1	-1	1	1	2718	4146	0.167	0.000	0	0	0
4	22	2	""	"42742"	8070	9970	100	35	35	5	14	34	34	34	5	14	20	3	0	52	52	10	19	51	51	51	10	19	17	3	0	1.000	1.000	0.517	0.617	2.310	-0.062	0.006	80	493	100	2	2	0.000	1	1	1	1	2822	4141	0.200	0.100	0	0	0
4	1	3	"hsa-miR-571"	"17490"	4310	10160	100	33	33	6	18	33	33	33	6	18	18	2	0	48	48	10	20	53	53	53	12	22	6	0	0	0.000	0.000	0.489	0.531	3.042	0.118	0.023	80	484	100	-5	-5	Error	0	-5	0	-5	2649	3819	0.000	-0.417	0	0	0
4	2	3	"hsa-miR-1207-5p"	"46565"	4490	10170	100	32	33	6	18	32	32	33	6	18	17	2	0	97	94	24	25	53	53	54	12	22	90	80	0	0.000	0.024	0.113	0.105	2.809	0.021	0.006	80	452	100	44	42	Error	0	44	1	41	2603	7490	0.000	3.333	0	0	0
4	3	3	"spike_control_v2_37"	"28684"	4670	10170	100	33	33	6	18	32	32	32	6	18	16	5	0	219	195	68	34	53	53	54	11	20	91	91	0	0.006	0.007	0.035	0.039	2.622	0.006	0.004	80	449	100	167	143	-7.375	1	166	1	142	2618	15608	0.167	12.818	0	0	0
4	4	3	"hsa-miR-649"	"15619"	4840	10170	100	32	33	6	18	32	32	32	6	18	16	1	0	53	53	11	20	53	53	53	12	22	15	1	0	0.000	100000.000	0.500	0.539	3.099	0.031	0.003	80	448	100	0	1	Error	0	0	1	0	2613	4251	0.167	0.000	0	0	0
4	5	3	"hsa-miR-136-5p"	"10943"	5020	10170	100	33	32	6	18	32	32	32	6	18	13	2	0	60	59	15	25	52	52	52	11	21	41	11	0	0.125	0.000	0.375	0.344	2.809	0.072	0.015	80	471	100	9	7	-3.000	1	8	0	7	2563	4744	0.000	0.636	0	0	0
4	6	3	""	"42706"	5210	10170	100	33	33	6	18	33	33	33	6	18	16	1	0	178	175	32	18	53	53	53	11	20	100	100	0	0.000	0.000	0.044	0.033	2.483	0.010	0.008	80	471	100	125	122	Error	0	125	0	122	2630	14035	0.000	11.091	0	0	0
4	7	3	"hsa-miR-183-5p"	"10977"	5390	10170	100	33	33	7	21	33	33	33	6	18	16	5	0	14870	14153	2565	18	52	52	53	11	20	100	100	0	0.000	0.000	0.000	0.000	2.433	0.000	0.000	80	462	100	14818	14101	Error	0	14818	0	14101	2606	1132247	0.000	1281.818	0	0	0
4	8	3	"hsa-let-7a-2-3p"	"42530"	5570	10190	100	33	33	6	18	33	33	33	6	18	12	1	0	59	61	17	27	53	53	53	12	22	38	16	0	0.000	0.000	0.308	0.328	2.757	0.084	0.019	80	452	100	6	8	Error	0	6	0	8	2613	4863	0.000	0.667	0	0	0
4	9	3	""	"42569"	5750	10170	100	33	32	6	18	33	33	33	6	18	12	2	0	94	93	15	16	53	53	53	12	22	96	86	0	0.000	-0.025	0.132	0.106	3.031	0.029	0.010	80	452	100	41	39	Error	0	41	-1	40	2588	7454	-0.167	3.333	0	0	0
4	10	3	""	"46639"	5930	10170	100	33	33	6	18	33	33	33	6	18	12	0	0	450	437	97	22	52	52	53	12	22	100	98	0	0.000	0.000	0.013	0.011	2.695	0.001	0.001	80	440	100	398	385	Error	0	398	0	385	2621	34961	0.000	32.000	0	0	0
4	11	3	"hsa-miR-196a-5p"	"10990"	6100	10170	100	32	32	6	18	33	33	33	6	18	10	0	0	2550	2304	1021	44	51	51	52	11	21	95	93	0	0.000	0.000	0.002	0.003	5.354	0.000	0.004	80	450	100	2498	2252	Error	-1	2499	-1	2253	2593	184311	-0.167	204.727	0	0	0
4	12	3	"hsa-miR-487b-3p"	"14285"	6290	10170	100	33	32	6	18	33	33	33	6	18	10	2	0	87	87	18	20	52	52	52	10	19	91	82	0	0.000	-0.029	0.125	0.125	3.354	0.003	0.000	80	452	100	35	34	Error	0	35	-1	35	2571	6958	-0.167	3.500	0	0	0
4	13	3	"hsa-miR-380-3p"	"27546"	6470	10170	100	33	33	6	18	33	33	33	6	18	10	2	0	102	103	30	29	53	53	53	12	22	88	86	0	0.000	0.000	0.091	0.092	3.349	0.014	0.004	80	453	100	49	50	Error	0	49	0	50	2636	8255	0.000	4.167	0	0	0
4	14	3	"hsa-miR-101-3p"	"31026"	6650	10170	100	33	33	6	18	33	33	33	6	18	11	1	0	1434	1703	676	39	53	53	53	12	22	100	100	0	0.000	0.000	0.002	0.003	2.200	0.000	0.001	80	462	100	1381	1650	Error	0	1381	0	1650	2610	136237	0.000	137.500	0	0	0
4	15	3	"hsa-miR-29b-3p"	"11040"	6830	10170	100	32	32	6	18	33	33	33	6	18	12	2	0	295	360	226	62	53	53	53	11	20	97	97	0	-0.004	-0.003	0.018	0.017	3.637	0.000	0.000	80	452	100	241	306	Error	-1	242	-1	307	2582	28811	-0.167	27.909	0	0	0
4	16	3	"hsa-miR-517-5p"	"13130"	7010	10170	100	33	33	5	15	32	32	33	6	18	20	1	0	117	115	24	20	52	52	53	11	20	96	96	0	0.015	0.016	0.081	0.071	2.074	0.020	0.013	80	449	100	66	64	-6.022	1	65	1	63	2676	9191	0.000	5.636	0	0	0
4	17	3	""	"46461"	7180	10180	100	33	33	6	18	33	33	33	6	18	11	2	0	84	80	22	27	53	53	53	11	20	73	67	0	0.000	0.000	0.154	0.178	3.130	0.019	0.004	80	419	100	31	27	Error	0	31	0	27	2652	6413	0.000	2.455	0	0	0
4	18	3	"hsa-miR-506-3p"	"11138"	7350	10160	100	33	34	5	14	33	33	33	6	18	12	2	0	82	80	24	30	52	52	52	10	19	80	63	0	0.000	0.036	0.164	0.172	3.906	0.042	0.019	80	441	100	30	29	Error	0	30	1	28	2691	6438	0.167	2.800	0	0	0
4	19	3	""	"46293"	7530	10160	100	34	34	5	14	33	33	33	5	15	15	2	0	46	46	8	17	53	53	53	10	18	1	0	0	-0.143	-0.143	0.385	0.544	3.230	0.044	0.003	80	461	100	-6	-6	Error	1	-7	1	-7	2726	3659	0.200	-0.700	0	0	0
4	20	3	""	"28547"	7720	10170	100	32	32	6	18	33	33	33	5	15	18	2	0	127	118	36	30	53	53	54	11	20	87	83	0	-0.014	-0.015	0.068	0.084	2.965	-0.017	0.012	80	472	100	73	64	Error	-1	74	-1	65	2595	9471	-0.200	5.818	0	0	0
4	21	3	""	"146101"	7910	10170	100	32	33	6	18	33	33	34	5	14	15	5	0	184	176	60	34	52	52	53	11	20	91	90	0	-0.008	0.000	0.039	0.042	2.741	-0.010	0.012	80	446	100	131	124	Error	-1	132	0	124	2620	14083	-0.200	11.182	0	0	0
4	22	3	""	"145998"	8070	10170	100	33	33	4	12	34	34	34	5	14	8	0	0	63	64	20	31	52	52	52	10	19	53	32	0	-0.091	-0.083	0.212	0.261	3.455	0.000	0.000	80	466	100	10	11	Error	-1	11	-1	12	2670	5136	-0.200	1.200	0	0	0
4	1	4	""	"146118"	4310	10350	100	33	33	6	18	32	32	33	6	18	20	2	0	226	216	40	18	53	53	54	11	20	98	98	0	0.006	0.006	0.030	0.029	2.517	0.006	0.006	80	493	100	174	164	-7.435	1	173	1	163	2637	17288	0.000	14.727	0	0	0
4	2	4	"hsv2-miR-H4-5p"	"146045"	4490	10360	100	32	33	6	18	33	33	33	6	18	13	2	0	466	435	129	29	54	54	55	13	23	97	97	0	-0.002	0.000	0.011	0.010	2.375	0.000	0.000	80	442	100	411	381	Error	-1	412	0	381	2600	34827	0.000	29.231	0	0	0
4	3	4	""	"13146"	4670	10360	100	32	32	6	18	33	33	33	6	18	13	1	0	52	51	10	19	53	53	54	13	24	7	0	0	1.000	0.500	0.667	0.544	3.285	0.071	0.025	80	452	100	-2	-3	0.000	-1	-1	-1	-2	2583	4049	-0.167	-0.231	0	0	0
4	4	4	"spike_control_v2_35"	"28568"	4850	10360	100	32	32	6	18	33	33	33	6	18	8	1	0	153	145	40	27	52	52	53	11	20	92	92	0	-0.010	-0.011	0.057	0.059	2.501	-0.003	0.001	80	452	100	100	92	Error	-1	101	-1	93	2584	11634	-0.167	8.364	0	0	0
4	5	4	"hsa-miR-2054"	"145987"	5030	10360	100	32	33	6	18	32	32	33	6	18	20	1	0	38	39	8	20	52	52	53	11	20	0	0	0	0.000	-0.077	0.293	0.332	2.486	0.148	0.036	80	452	100	-14	-12	Error	0	-14	1	-13	2615	3082	0.000	-1.273	0	0	0
4	6	4	"hsa-miR-767-5p"	"146111"	5210	10360	100	32	33	7	21	32	32	33	6	18	22	5	0	201	201	37	18	53	53	53	11	20	100	100	0	0.000	0.007	0.041	0.040	2.228	0.001	0.000	80	452	100	148	149	Error	0	148	1	148	2622	16084	0.000	13.455	0	0	0
4	7	4	"hsa-miR-652-5p"	"145933"	5390	10360	100	32	32	6	18	33	33	33	6	18	10	2	0	118	111	29	26	52	52	53	11	20	93	88	0	-0.015	-0.017	0.069	0.075	2.664	0.005	0.001	80	452	100	65	58	Error	-1	66	-1	59	2558	8913	-0.167	5.273	0	0	0
4	8	4	"hsv1-miR-H3-3p"	"146058"	5570	10360	100	32	32	6	18	33	33	33	6	18	8	2	0	1977	1748	603	34	53	53	53	11	20	97	97	0	-0.001	-0.001	0.002	0.003	4.663	0.000	0.001	80	420	100	1923	1694	Error	-1	1924	-1	1695	2581	139812	-0.167	154.091	0	0	0
4	9	4	"SNORD110"	"145666"	5750	10360	100	32	32	6	18	33	33	33	6	18	12	3	0	461	459	67	14	54	54	54	12	22	100	100	0	-0.002	-0.002	0.008	0.009	2.405	0.000	0.000	80	442	100	406	404	Error	-1	407	-1	405	2590	36726	-0.167	33.750	0	0	0
4	10	4	""	"146206"	5930	10360	100	32	32	6	18	32	32	32	6	18	16	0	0	2164	2108	914	43	52	52	53	11	20	97	97	0	0.000	0.000	0.003	0.003	6.007	0.000	0.000	80	442	100	2112	2056	Error	0	2112	0	2056	2583	168611	0.000	186.818	0	0	0
4	11	4	""	"146026"	6110	10360	100	32	33	6	18	33	33	33	6	18	12	1	0	56	56	11	19	52	52	53	12	22	21	5	0	-0.250	0.000	0.565	0.588	3.194	0.097	0.026	80	442	100	3	4	Error	-1	4	0	4	2600	4454	0.000	0.250	0	0	0
4	12	4	"hsv1-miR-H5-3p"	"146098"	6290	10360	100	33	33	6	18	32	32	33	6	18	21	1	0	1007	928	259	27	53	53	53	10	18	100	100	0	0.001	0.001	0.005	0.006	2.081	0.001	0.004	80	442	100	955	876	-9.898	1	954	1	875	2654	74265	0.000	87.500	0	0	0
4	13	4	""	"146004"	6470	10360	100	32	32	6	18	33	33	33	6	18	13	0	0	404	368	124	33	53	53	52	11	21	92	92	0	-0.003	-0.003	0.017	0.018	4.192	0.000	0.000	80	442	100	350	314	Error	-1	351	-1	315	2595	29468	-0.167	28.727	0	0	0
4	14	4	"hsa-miR-2115-3p"	"146161"	6650	10360	100	33	33	5	15	33	33	33	6	18	13	0	0	2210	2070	481	23	52	52	53	11	20	100	100	0	0.000	0.000	0.002	0.002	2.073	0.000	0.001	80	452	100	2158	2018	Error	0	2158	0	2018	2618	165570	0.000	183.364	0	0	0
4	15	4	"hsa-miR-1912"	"146168"	6830	10360	100	34	34	5	14	33	33	33	6	18	15	1	0	47	48	11	22	52	52	54	12	22	10	1	0	-0.200	-0.250	0.523	0.478	2.774	0.092	0.020	80	442	100	-4	-3	Error	1	-5	1	-4	2703	3837	0.167	-0.500	0	0	0
4	16	4	""	"146133"	7010	10360	100	33	32	6	18	33	33	33	6	18	13	0	0	119	118	22	18	53	53	54	11	20	98	96	0	0.000	-0.015	0.068	0.062	2.202	-0.004	0.001	80	442	100	66	64	Error	0	66	-1	65	2568	9473	-0.167	5.818	0	0	0
4	17	4	"hsv1-miR-H7-3p"	"146090"	7190	10360	100	35	35	7	20	33	33	33	5	15	25	10	0	407	410	51	12	53	53	53	10	18	100	100	0	0.006	0.006	0.013	0.013	2.034	0.007	0.035	80	442	100	356	359	-7.468	2	354	2	357	2802	32792	0.400	35.700	0	0	0
4	18	4	"spike_control_v2_46"	"29837"	7370	10360	100	33	33	6	18	33	33	33	5	15	20	5	0	100	104	31	29	53	53	54	11	20	91	88	0	0.000	0.000	0.081	0.088	2.307	-0.006	0.001	80	440	100	47	51	Error	0	47	0	51	2671	8313	0.000	4.545	0	0	0
4	19	4	""	"145870"	7540	10360	100	33	32	5	15	33	33	33	5	15	11	1	0	38	39	9	23	53	53	54	11	20	2	0	0	0.000	0.071	0.312	0.298	2.132	0.063	0.015	80	439	100	-15	-15	Error	0	-15	-1	-14	2583	3155	-0.200	-1.364	0	0	0
4	20	4	"hsa-miR-605-5p"	"145736"	7720	10360	100	32	32	5	15	34	34	33	5	15	6	0	0	269	229	97	42	53	53	53	11	20	87	85	0	-0.009	-0.011	0.018	0.029	5.325	-0.010	0.031	80	452	100	214	174	Error	-2	216	-2	176	2580	18341	-0.200	16.000	0	0	0
4	21	4	"hsa-miR-875-5p"	"145721"	7900	10360	100	31	32	5	15	33	33	34	6	17	12	0	0	41	42	16	38	52	52	53	10	18	2	2	0	0.182	0.100	0.286	0.336	2.921	0.079	0.020	80	442	100	-13	-11	-2.459	-2	-11	-1	-10	2584	3386	-0.333	-1.100	0	0	0
4	22	4	"hsa-miR-92a-3p"	"145693"	8080	10360	100	33	33	5	15	35	35	35	5	14	8	2	0	3788	3641	1791	49	53	53	53	11	20	95	92	0	-0.001	-0.001	0.001	0.002	7.652	0.000	0.015	80	474	100	3733	3586	Error	-2	3735	-2	3588	2654	291307	-0.400	326.182	0	0	0
4	1	5	"hsa-miR-639"	"145962"	4300	10550	100	33	32	6	18	32	32	33	6	18	16	1	0	84	84	22	26	53	53	53	11	20	85	67	0	0.032	0.000	0.157	0.138	2.272	0.030	0.009	80	493	100	32	31	-4.954	1	31	0	31	2597	6702	-0.167	2.818	0	0	0
4	2	5	"hsa-miR-431-5p"	"145705"	4490	10540	100	32	33	6	18	33	33	33	6	18	12	1	0	2752	2709	756	27	53	53	54	11	20	100	100	0	0.000	0.000	0.002	0.002	2.238	0.000	0.000	80	452	100	2698	2656	Error	-1	2699	0	2656	2610	216682	0.000	241.364	0	0	0
4	3	5	""	"145878"	4670	10550	100	32	32	6	18	33	33	33	6	18	11	1	0	82	83	29	34	52	52	53	12	22	68	60	0	-0.033	-0.032	0.130	0.188	4.990	0.028	0.010	80	442	100	29	30	Error	-1	30	-1	31	2541	6664	-0.167	2.500	0	0	0
4	4	5	"hsa-miR-501-3p"	"145727"	4850	10550	100	32	32	7	21	33	33	33	6	18	13	2	0	67	65	16	24	51	51	52	11	21	56	30	0	-0.062	-0.071	0.409	0.357	2.619	0.055	0.010	80	442	100	15	13	Error	-1	16	-1	14	2562	5189	-0.167	1.182	0	0	0
4	5	5	"spike_control_v2_29"	"27968"	5030	10550	100	32	33	6	18	32	32	33	6	18	20	1	0	267	258	82	31	52	52	53	12	22	96	96	0	0.000	0.005	0.031	0.024	3.103	0.000	0.000	80	442	100	215	207	Error	0	215	1	206	2604	20668	0.000	17.083	0	0	0
4	6	5	"hsa-miR-187-3p"	"145637"	5210	10550	100	33	33	6	18	32	32	32	6	18	21	2	0	368	313	163	52	53	53	53	11	20	82	81	0	0.003	0.004	0.022	0.035	6.696	0.003	0.005	80	442	100	316	261	-8.299	1	315	1	260	2625	25026	0.167	23.636	0	0	0
4	7	5	"hsa-miR-518f-3p"	"145748"	5390	10550	100	33	33	6	18	33	33	33	6	18	11	0	0	43	43	9	20	51	51	53	11	20	3	0	0	0.000	0.000	0.500	0.538	2.847	0.166	0.038	80	430	100	-8	-8	Error	0	-8	0	-8	2638	3423	0.000	-0.909	0	0	0
4	8	5	""	"145917"	5560	10540	100	33	33	6	18	32	32	33	6	18	15	2	0	4365	3937	1971	50	51	51	52	11	21	87	86	0	0.000	0.000	0.001	0.002	9.230	0.000	0.002	80	439	100	4315	3887	Error	1	4314	1	3886	2619	314990	0.000	353.182	0	0	0
4	9	5	"hsa-miR-572"	"147193"	5740	10540	100	33	33	5	15	33	33	33	6	18	16	2	0	39	40	7	17	52	52	53	11	20	0	0	0	0.000	0.000	0.263	0.286	3.116	0.109	0.041	80	450	100	-13	-12	Error	0	-13	0	-12	2662	3189	0.000	-1.182	0	0	0
4	10	5	"hsa-miR-4307"	"147608"	5920	10540	100	34	33	6	18	32	32	32	6	18	18	1	0	132	129	34	26	52	52	53	12	22	96	96	0	0.025	0.013	0.053	0.049	2.292	0.015	0.009	80	450	100	82	78	-5.322	2	80	1	77	2620	10343	0.167	6.333	0	0	0
4	11	5	"hsv2-miR-H13"	"147872"	6100	10540	100	33	33	6	18	32	32	33	6	18	18	0	0	93	89	26	29	52	52	53	12	22	78	73	0	0.024	0.027	0.128	0.129	3.147	0.021	0.006	80	442	100	42	38	-5.358	1	41	1	37	2628	7127	0.000	3.000	0	0	0
4	12	5	"hsa-miR-4287"	"147938"	6280	10540	100	33	33	6	18	33	33	33	6	18	13	1	0	82	82	14	17	53	53	53	10	18	92	70	0	0.000	0.000	0.178	0.170	2.297	0.047	0.017	80	442	100	29	29	Error	0	29	0	29	2627	6587	0.000	2.900	0	0	0
4	13	5	"hsa-miR-3159"	"147814"	6460	10540	100	31	32	6	18	33	33	33	6	18	12	1	0	41	41	8	19	53	53	53	11	20	1	0	0	0.167	0.083	0.383	0.373	2.110	0.093	0.015	80	442	100	-14	-13	-2.585	-2	-12	-1	-12	2555	3246	-0.167	-1.091	0	0	0
4	14	5	""	"147807"	6640	10550	100	33	33	6	18	33	33	33	6	18	11	1	0	2113	1675	1251	74	52	52	53	11	20	78	75	0	0.000	0.000	0.004	0.010	17.128	0.000	0.001	80	452	100	2061	1623	Error	0	2061	0	1623	2609	134032	0.000	147.455	0	0	0
4	15	5	""	"147924"	6820	10540	100	32	33	6	18	33	33	33	6	18	8	1	0	61	63	13	20	53	53	53	11	20	37	18	0	-0.125	0.000	0.464	0.498	3.376	0.049	0.008	80	442	100	7	10	Error	-1	8	0	10	2603	5025	0.000	0.909	0	0	0
4	16	5	"hsa-miR-4316"	"147760"	7000	10540	100	33	33	6	18	33	33	33	6	18	17	3	0	38	40	11	27	53	53	53	11	20	3	1	0	0.000	0.000	0.375	0.397	3.012	0.041	0.004	80	442	100	-15	-13	Error	0	-15	0	-13	2638	3222	0.000	-1.182	0	0	0
4	17	5	"hsa-miR-4314"	"147544"	7180	10550	100	33	33	5	15	33	33	33	6	18	11	1	0	106	97	33	34	52	52	53	11	20	76	75	0	0.000	0.000	0.095	0.114	3.178	0.020	0.009	80	442	100	54	45	Error	0	54	0	45	2656	7768	0.000	4.000	0	0	0
4	18	5	""	"147791"	7360	10540	100	33	33	6	18	33	33	33	6	18	13	2	0	173	172	28	16	53	53	54	11	20	100	100	0	0.000	0.000	0.041	0.036	2.302	0.001	0.000	80	430	100	120	119	Error	0	120	0	119	2656	13790	0.000	10.727	0	0	0
4	19	5	""	"147810"	7530	10540	100	32	33	6	18	34	34	34	5	14	12	2	0	79	77	22	28	53	53	53	10	18	73	57	0	-0.077	-0.042	0.125	0.159	3.575	-0.003	0.000	80	440	100	24	23	Error	-2	26	-1	24	2611	6176	-0.200	2.400	0	0	0
4	20	5	""	"147737"	7720	10550	100	33	33	6	18	34	34	34	5	14	12	1	0	498	409	222	54	52	52	53	10	18	81	80	0	-0.002	-0.003	0.015	0.029	8.153	-0.001	0.001	80	452	100	445	356	Error	-1	446	-1	357	2610	32716	-0.200	35.600	0	0	0
4	21	5	"hsv1-miR-H18"	"147830"	7900	10540	100	33	33	5	15	34	34	34	5	14	11	0	0	65	63	15	23	52	52	53	10	18	56	27	0	-0.077	-0.091	0.239	0.298	3.436	-0.012	0.001	80	442	100	12	10	Error	-1	13	-1	11	2636	5020	-0.200	1.000	0	0	0
4	22	5	"hsa-miR-4323"	"147671"	8080	10540	100	33	33	5	15	35	35	34	5	14	7	3	0	405	391	73	18	54	54	54	11	20	98	98	0	-0.006	-0.006	0.008	0.010	2.343	-0.001	0.001	80	464	100	349	335	Error	-2	351	-2	337	2659	31295	-0.200	30.636	0	0	0
4	1	6	""	"147802"	4300	10730	100	32	32	6	18	33	33	33	6	18	15	5	0	11869	9871	3953	40	53	53	53	12	22	98	96	0	0.000	0.000	0.001	0.001	6.180	0.000	0.001	80	474	100	11815	9817	Error	-1	11816	-1	9818	2587	789691	-0.167	818.167	0	0	0
4	2	6	"hsa-miR-3136-5p"	"147897"	4480	10730	100	33	33	7	21	32	32	33	6	18	21	5	0	47	47	9	19	52	52	53	11	20	2	0	0	-0.200	-0.200	0.742	0.710	2.824	0.123	0.024	80	452	100	-4	-4	Error	1	-5	1	-5	2626	3730	0.000	-0.545	0	0	0
4	3	6	"hsv2-miR-H22"	"147698"	4660	10730	100	32	33	6	18	32	32	32	6	18	16	3	0	40	40	7	17	51	51	52	11	21	0	0	0	0.000	-0.091	0.261	0.313	2.719	0.121	0.024	80	442	100	-11	-10	Error	0	-11	1	-11	2607	3176	0.167	-1.091	0	0	0
4	4	6	"hsa-miR-615-5p"	"148627"	4840	10730	100	32	32	6	18	32	32	32	6	18	15	3	0	134	135	22	16	53	53	53	12	22	100	100	0	0.000	0.000	0.054	0.050	2.400	0.008	0.002	80	451	100	81	82	Error	0	81	0	82	2571	10837	0.000	6.833	0	0	0
4	5	6	"hsa-miR-185-3p"	"148669"	5020	10730	100	34	33	6	18	32	32	32	6	18	20	2	0	62	62	15	24	53	53	53	13	24	33	15	0	0.222	0.111	0.372	0.380	3.608	0.040	0.006	80	442	100	11	10	-2.170	2	9	1	9	2660	4927	0.167	0.692	0	0	0
4	6	6	"hsa-miR-1908-5p"	"148687"	5200	10730	100	33	32	6	18	33	33	33	6	18	12	0	0	1349	1213	428	35	52	52	53	13	24	92	92	0	0.000	-0.001	0.004	0.005	5.577	0.000	0.000	80	442	100	1297	1160	Error	0	1297	-1	1161	2593	97075	-0.167	89.231	0	0	0
4	7	6	"spike_control_v1_g"	"10905"	5380	10730	100	32	33	6	18	33	33	33	6	18	16	1	0	41	41	8	19	52	52	52	10	19	0	0	0	0.091	0.000	0.368	0.380	2.925	0.157	0.045	80	452	100	-12	-11	-3.459	-1	-11	0	-11	2618	3266	0.000	-1.100	0	0	0
4	8	6	"hsa-miR-3667-5p"	"148234"	5570	10740	100	33	32	6	18	32	32	33	6	18	8	1	0	311	265	128	48	51	51	52	10	19	85	82	0	0.004	0.000	0.018	0.037	6.215	-0.002	0.001	80	449	100	261	214	-8.022	1	260	0	214	2577	21175	-0.167	21.300	0	0	0
4	9	6	"hsa-miR-637"	"148677"	5740	10740	100	32	33	6	18	33	33	33	6	18	13	0	0	49	49	11	22	52	52	52	10	19	8	5	0	0.333	0.000	0.407	0.440	2.332	0.126	0.031	80	438	100	-4	-3	-1.585	-1	-3	0	-3	2640	3954	0.000	-0.300	0	0	0
4	10	6	"hsa-miR-184"	"148654"	5920	10740	100	32	33	6	18	33	33	33	6	18	11	3	0	137	126	56	44	52	52	53	12	22	78	76	0	-0.012	0.000	0.063	0.062	3.719	0.007	0.003	80	438	100	84	74	Error	-1	85	0	74	2623	10114	0.000	6.083	0	0	0
4	11	6	""	"148079"	6090	10730	100	33	33	6	18	32	32	33	6	18	17	2	0	448	399	153	38	52	52	52	12	23	88	87	0	0.003	0.003	0.015	0.024	6.324	0.000	0.000	80	440	100	397	348	-8.629	1	396	1	347	2609	31886	0.000	28.917	0	0	0
4	12	6	"hsa-miR-3622a-5p"	"148474"	6270	10730	100	31	32	5	15	32	32	32	6	18	12	1	0	57	58	15	25	52	52	53	11	20	28	17	0	-0.200	0.000	0.419	0.407	2.916	0.084	0.018	80	462	100	4	6	Error	-1	5	0	6	2556	4672	0.000	0.455	0	0	0
4	13	6	"hsa-miR-941"	"148625"	6460	10730	100	33	33	6	18	33	33	33	6	18	16	1	0	1229	1344	343	25	52	52	53	10	18	100	100	0	0.000	0.000	0.004	0.003	2.142	0.001	0.006	80	462	100	1177	1292	Error	0	1177	0	1292	2666	107529	0.000	129.100	0	0	0
4	14	6	"kshv-miR-K12-10a-5p"	"147640"	6640	10740	100	32	33	6	18	32	32	33	6	18	15	3	0	90	88	27	30	52	52	53	11	20	80	73	0	0.000	0.028	0.167	0.160	3.472	-0.012	0.002	80	442	100	38	37	Error	0	38	1	36	2601	7069	0.000	3.182	0	0	0
4	15	6	""	"147599"	6820	10730	100	34	33	6	18	33	33	33	6	18	16	1	0	58	58	14	24	52	52	53	10	18	31	12	0	0.167	0.000	0.500	0.459	2.799	0.065	0.009	80	460	100	7	6	-2.585	1	6	0	6	2662	4676	0.000	0.500	0	0	0
4	16	6	"hsa-miR-3660"	"147318"	7000	10730	100	33	33	6	18	33	33	33	6	18	12	0	0	304	283	70	24	53	53	53	11	20	97	97	0	0.000	0.000	0.023	0.021	2.037	-0.001	0.000	80	440	100	251	230	Error	0	251	0	230	2664	22666	0.000	20.909	0	0	0
4	17	6	"hsa-miR-4277"	"147666"	7170	10730	100	34	34	6	17	33	33	33	6	18	16	2	0	48	48	11	22	53	53	55	42	76	0	0	0	-0.200	-0.200	0.500	0.533	3.014	0.003	0.001	80	430	100	-4	-4	Error	1	-5	1	-5	2722	3815	0.167	-0.167	0	0	0
4	18	6	"Empty"	"0"	7350	10730	100	33	32	5	15	33	33	34	6	17	5	0	0	49	51	15	29	53	53	56	41	73	1	1	0	0.000	0.500	0.500	0.480	4.432	-0.001	0.000	80	452	100	-4	-3	Error	0	-4	-1	-2	2588	4095	-0.333	-0.122	0	0	0
4	19	6	""	"148186"	7530	10730	100	33	33	6	18	33	33	34	5	14	13	2	0	48	48	9	18	53	53	53	11	20	5	0	0	0.000	0.000	0.625	0.643	2.994	-0.034	0.005	80	463	100	-5	-5	Error	0	-5	0	-5	2636	3878	-0.200	-0.455	0	0	0
4	20	6	""	"148021"	7720	10730	100	34	34	5	14	33	33	34	5	14	18	6	0	150	149	29	19	53	53	53	11	20	100	97	0	0.010	0.010	0.034	0.035	2.601	0.014	0.013	80	452	100	98	97	-6.600	1	97	1	96	2759	11899	0.000	8.727	0	0	0
4	21	6	""	"148131"	7900	10730	100	34	34	5	14	34	34	34	5	14	16	0	0	240	235	98	41	53	53	54	10	18	90	90	0	0.000	0.000	0.025	0.030	4.208	0.006	0.011	80	440	100	187	182	Error	0	187	0	182	2739	18776	0.000	18.100	0	0	0
4	22	6	""	"148573"	8070	10720	100	34	34	6	17	34	34	34	5	14	13	3	0	41	41	10	24	52	52	53	10	18	5	1	0	0.000	0.000	0.400	0.351	2.808	0.075	0.013	80	463	100	-11	-11	Error	0	-11	0	-11	2691	3309	0.000	-1.200	0	0	0
4	1	7	""	"148569"	4310	10920	100	34	33	7	21	33	33	33	6	18	13	2	0	319	315	58	18	53	53	53	12	22	100	100	0	0.004	0.000	0.015	0.016	2.227	0.003	0.003	80	472	100	267	262	-8.055	1	266	0	262	2675	25192	0.000	21.833	0	0	0
4	2	7	""	"148137"	4480	10920	100	32	32	6	18	33	33	33	6	18	10	1	0	42	43	9	20	52	52	53	11	20	1	0	0	0.100	0.111	0.444	0.496	2.622	0.147	0.047	80	440	100	-11	-10	-3.322	-1	-10	-1	-9	2562	3435	-0.167	-0.909	0	0	0
4	3	7	""	"148359"	4660	10920	100	32	32	6	18	32	32	32	6	18	12	3	0	991	944	207	21	52	52	52	11	21	100	100	0	0.000	0.000	0.004	0.005	2.363	0.000	0.000	80	440	100	939	892	Error	0	939	0	892	2580	75536	0.000	81.091	0	0	0
4	4	7	""	"148315"	4830	10930	100	34	32	6	18	33	33	32	6	18	12	1	0	1339	1308	190	14	53	53	53	11	20	100	100	0	0.001	-0.001	0.003	0.003	2.223	0.000	0.001	80	449	100	1287	1254	Error	1	1286	-1	1255	2588	104614	0.000	114.091	0	0	0
4	5	7	""	"148044"	5020	10920	100	33	33	6	18	33	33	33	6	18	12	2	0	1826	1562	631	40	53	53	53	11	20	98	96	0	0.000	0.000	0.003	0.004	4.667	0.000	0.000	80	462	100	1773	1509	Error	0	1773	0	1509	2607	124946	0.000	137.182	0	0	0
4	6	7	""	"148431"	5200	10920	100	32	32	6	18	32	32	33	6	18	12	1	0	59	59	13	22	52	52	52	11	21	30	11	0	0.000	0.000	0.438	0.474	3.322	0.103	0.019	80	452	100	7	7	Error	0	7	0	7	2539	4687	-0.167	0.636	0	0	0
4	7	7	""	"148056"	5380	10920	100	33	33	6	18	33	33	33	6	18	12	0	0	144	138	42	30	52	52	53	10	18	91	91	0	0.000	0.000	0.061	0.068	4.040	0.007	0.003	80	452	100	92	86	Error	0	92	0	86	2608	11079	0.000	8.500	0	0	0
4	8	7	""	"148653"	5560	10920	100	33	32	6	18	33	33	33	6	18	13	0	0	807	811	76	9	52	52	53	11	20	100	100	0	0.000	-0.001	0.006	0.005	2.066	0.000	0.001	80	451	100	755	758	Error	0	755	-1	759	2589	64907	-0.167	68.909	0	0	0
4	9	7	""	"148367"	5740	10920	100	32	32	6	18	33	33	33	6	18	10	1	0	44	44	7	15	52	52	52	11	21	0	0	0	0.125	0.125	0.475	0.486	2.880	0.203	0.061	80	442	100	-9	-9	-3.000	-1	-8	-1	-8	2558	3491	-0.167	-0.727	0	0	0
4	10	7	""	"148475"	5920	10920	100	32	32	6	18	33	33	33	6	18	10	0	0	38	38	8	21	52	52	53	11	20	1	0	0	0.071	0.071	0.353	0.295	2.845	0.054	0.010	80	442	100	-15	-15	-3.807	-1	-14	-1	-14	2587	3069	-0.167	-1.364	0	0	0
4	11	7	""	"148112"	6100	10920	100	33	32	6	18	32	32	33	6	18	12	0	0	38	39	8	20	51	51	53	21	39	0	0	0	-0.077	0.000	0.351	0.315	3.868	0.019	0.005	80	452	100	-12	-12	Error	1	-13	0	-12	2598	3096	-0.167	-0.667	0	0	0
4	12	7	"hsa-miR-203b-5p"	"148181"	6280	10920	100	33	32	6	18	33	33	33	6	18	12	0	0	230	221	52	23	52	52	53	21	39	98	97	0	0.000	-0.006	0.026	0.024	2.356	0.000	0.000	80	452	100	178	168	Error	0	178	-1	169	2592	17688	-0.167	8.000	0	0	0
4	13	7	""	"148076"	6460	10920	100	34	33	6	18	33	33	33	6	18	15	2	0	281	252	90	35	52	52	53	10	18	88	88	0	0.004	0.000	0.017	0.020	3.451	0.001	0.000	80	452	100	230	200	-7.839	1	229	0	200	2633	20139	0.000	19.900	0	0	0
4	14	7	""	"148457"	6640	10920	100	33	33	6	18	33	33	33	6	18	12	2	0	47	49	11	22	53	53	53	10	18	11	0	0	0.000	0.000	0.438	0.457	3.247	0.105	0.016	80	442	100	-6	-4	Error	0	-6	0	-4	2622	3918	0.000	-0.400	0	0	0
4	15	7	""	"148060"	6820	10930	100	33	33	6	18	33	33	33	6	18	13	1	0	57	57	13	22	51	51	52	10	19	33	12	0	0.000	0.000	0.400	0.446	3.076	0.074	0.012	80	450	100	6	6	Error	0	6	0	6	2616	4542	0.000	0.500	0	0	0
4	16	7	""	"148464"	7000	10920	100	33	34	6	17	33	33	33	6	18	16	3	0	41	40	8	20	52	52	52	10	19	0	0	0	0.000	-0.083	0.333	0.327	2.968	0.121	0.029	80	452	100	-11	-11	Error	0	-11	1	-12	2699	3228	0.167	-1.200	0	0	0
4	17	7	""	"148141"	7180	10920	100	33	33	6	18	33	33	33	5	15	12	2	0	41	42	7	16	53	53	53	12	22	0	0	0	0.000	0.000	0.477	0.431	2.538	0.073	0.014	80	452	100	-12	-11	Error	0	-12	0	-11	2607	3324	0.000	-0.917	0	0	0
4	18	7	""	"148194"	7360	10920	100	34	34	6	17	33	33	33	6	18	22	1	0	41	41	7	17	53	53	53	11	20	0	0	0	-0.083	-0.083	0.333	0.315	2.573	0.006	0.000	80	462	100	-11	-11	Error	1	-12	1	-12	2759	3299	0.167	-1.091	0	0	0
4	19	7	""	"148646"	7550	10920	100	32	33	5	15	33	33	33	5	15	13	2	0	317	307	83	27	53	53	53	10	18	98	97	0	-0.004	0.000	0.018	0.015	1.964	0.001	0.000	80	451	100	263	254	Error	-1	264	0	254	2616	24527	0.000	25.400	0	0	0
4	20	7	"hsa-miR-219b-5p"	"148386"	7720	10920	100	33	33	6	18	34	34	34	5	14	12	1	0	5123	4472	1660	37	53	53	54	11	20	96	96	0	0.000	0.000	0.001	0.001	4.117	0.000	0.009	80	450	100	5069	4418	Error	-1	5070	-1	4419	2623	357769	-0.200	401.636	0	0	0
4	21	7	""	"148520"	7910	10920	100	33	33	5	15	34	34	34	5	14	12	0	0	1509	1404	406	28	53	53	53	11	20	98	98	0	-0.001	-0.001	0.002	0.002	2.347	0.000	0.001	80	462	100	1455	1350	Error	-1	1456	-1	1351	2660	112352	-0.200	122.818	0	0	0
4	22	7	"hsa-miR-208b-3p"	"148284"	8090	10910	100	34	33	6	18	34	34	34	5	14	12	2	0	70	69	20	28	52	52	53	11	20	62	40	0	0.000	-0.059	0.194	0.216	3.166	-0.015	0.002	80	494	100	18	16	Error	0	18	-1	17	2667	5490	-0.200	1.455	0	0	0
4	1	8	""	"148537"	4300	11110	100	32	32	6	18	32	32	32	6	18	13	1	0	54	53	11	20	52	52	52	11	21	18	2	0	0.000	0.000	0.536	0.559	2.595	0.155	0.043	80	484	100	2	1	Error	0	2	0	1	2543	4257	0.000	0.091	0	0	0
4	2	8	""	"11255"	4480	11110	100	32	32	6	18	32	32	32	6	18	13	0	0	43	43	8	18	52	52	53	13	24	0	0	0	0.000	0.000	0.408	0.474	3.165	0.251	0.080	80	462	100	-9	-9	Error	0	-9	0	-9	2521	3431	0.000	-0.769	0	0	0
4	3	8	""	"42962"	4670	11110	100	33	32	6	18	32	32	32	6	18	18	3	0	191	170	68	40	53	53	53	11	20	86	85	0	0.007	0.000	0.043	0.046	4.274	0.003	0.001	80	450	100	139	117	-7.109	1	138	0	117	2598	13567	0.000	10.636	0	0	0
4	4	8	""	"29650"	4840	11110	100	33	32	6	18	32	32	32	6	18	18	2	0	122	121	29	23	53	53	54	11	20	95	93	0	0.014	0.000	0.064	0.073	3.355	0.012	0.004	80	430	100	70	68	-6.109	1	69	0	68	2582	9644	0.000	6.091	0	0	0
4	5	8	"Empty"	"0"	5020	11110	100	33	32	6	18	32	32	32	6	18	16	2	0	50	49	10	20	53	53	53	11	20	6	0	0	-0.333	0.000	0.561	0.595	2.864	0.065	0.009	80	452	100	-2	-4	Error	1	-3	0	-4	2580	3898	0.000	-0.364	0	0	0
4	6	8	"hsa-miR-519e-3p"	"11164"	5200	11110	100	32	32	7	21	32	32	32	6	18	17	2	0	47	47	10	21	51	51	52	11	21	3	0	0	0.000	0.000	0.750	0.659	2.919	0.161	0.028	80	452	100	-4	-4	Error	0	-4	0	-4	2581	3761	0.000	-0.455	0	0	0
4	7	8	"hsa-miR-301b-3p"	"17886"	5380	11110	100	33	33	6	18	33	33	33	6	18	16	1	0	81	83	29	34	52	52	53	12	22	72	56	0	0.000	0.000	0.158	0.143	2.896	0.034	0.012	80	462	100	29	31	Error	0	29	0	31	2624	6676	0.000	2.500	0	0	0
4	8	8	"hsa-miR-5010-5p"	"168684"	5570	11120	100	32	32	6	18	33	33	33	6	18	10	2	0	83	77	24	31	52	52	53	11	20	63	53	0	-0.032	-0.040	0.159	0.186	3.948	0.033	0.009	80	449	100	30	24	Error	-1	31	-1	25	2544	6156	-0.167	2.182	0	0	0
4	9	8	"hsa-miR-4763-3p"	"168679"	5740	11110	100	32	32	6	18	32	32	33	6	18	17	2	0	83	81	23	28	51	51	52	11	21	78	61	0	0.000	0.000	0.200	0.184	3.460	0.031	0.009	80	440	100	32	30	Error	0	32	0	30	2561	6485	-0.167	2.636	0	0	0
4	10	8	"hsa-miR-4684-3p"	"168718"	5920	11110	100	32	32	6	18	33	33	33	6	18	10	0	0	75	72	18	25	51	51	52	11	21	68	52	0	-0.042	-0.048	0.273	0.340	3.785	0.037	0.008	80	452	100	23	20	Error	-1	24	-1	21	2535	5768	-0.167	1.818	0	0	0
4	11	8	"hsa-miR-326"	"168945"	6100	11110	100	31	32	6	18	33	33	33	6	18	10	1	0	59	60	13	21	52	52	52	11	21	35	12	0	-0.286	-0.125	0.578	0.528	3.308	0.026	0.002	80	462	100	5	7	Error	-2	7	-1	8	2555	4785	-0.167	0.727	0	0	0
4	12	8	"hsa-miR-4450"	"168964"	6290	11110	100	33	32	6	18	33	33	32	6	18	8	0	0	274	236	107	45	52	52	53	11	20	85	83	0	0.000	-0.005	0.020	0.029	4.300	-0.005	0.007	80	450	100	222	183	Error	0	222	-1	184	2591	18847	0.000	16.636	0	0	0
4	13	8	"hsa-miR-5094"	"168932"	6460	11110	100	33	32	6	18	33	33	33	6	18	12	0	0	247	243	54	22	53	53	53	11	20	100	98	0	0.000	-0.005	0.020	0.020	2.837	-0.002	0.001	80	440	100	194	189	Error	0	194	-1	190	2594	19450	-0.167	17.273	0	0	0
4	14	8	"hsa-miR-4999-5p"	"168934"	6640	11110	100	33	33	5	15	33	33	33	6	18	11	1	0	57	58	13	22	52	52	52	10	19	28	11	0	0.000	0.000	0.458	0.487	3.098	0.052	0.006	80	462	100	5	6	Error	0	5	0	6	2645	4626	0.000	0.600	0	0	0
4	15	8	""	"168600"	6830	11110	100	33	33	5	15	33	33	33	6	18	11	0	0	3526	2940	1518	51	52	52	53	10	18	90	90	0	0.000	0.000	0.001	0.002	12.262	0.000	0.000	80	441	100	3474	2888	Error	0	3474	0	2888	2642	235206	0.000	288.700	0	0	0
4	16	8	""	"168726"	7000	11110	100	33	33	6	18	33	33	33	6	18	10	2	0	392	388	52	13	52	52	53	10	18	100	100	0	0.000	0.000	0.010	0.010	2.228	0.001	0.001	80	450	100	340	336	Error	0	340	0	336	2633	31018	0.000	33.500	0	0	0
4	17	8	"hsa-miR-4706"	"168795"	7190	11110	100	32	33	5	15	33	33	33	6	18	10	0	0	620	533	229	42	53	53	53	10	18	87	87	0	-0.002	0.000	0.010	0.012	4.274	0.000	0.000	80	462	100	566	480	Error	-1	567	0	480	2636	42677	0.000	48.000	0	0	0
4	18	8	"hsa-miR-4479"	"168755"	7370	11110	100	34	34	5	14	33	33	33	6	18	12	0	0	53	53	10	18	52	52	53	10	18	23	1	0	1.000	1.000	0.500	0.538	3.097	0.091	0.012	80	440	100	2	2	0.000	1	1	1	1	2691	4251	0.167	0.000	0	0	0
4	19	8	""	"168577"	7540	11110	100	33	33	5	15	34	34	33	5	15	13	1	0	104	104	21	20	52	52	53	10	18	96	91	0	-0.019	-0.019	0.077	0.079	2.650	0.010	0.002	80	440	100	51	51	Error	-1	52	-1	52	2658	8291	0.000	5.100	0	0	0
4	20	8	"hsa-miR-548ac"	"168827"	7720	11110	100	32	32	5	15	34	34	34	5	14	8	2	0	37	37	7	18	52	52	52	10	19	1	0	0	0.133	0.133	0.254	0.236	2.484	0.139	0.048	80	452	100	-17	-17	-2.907	-2	-15	-2	-15	2581	2967	-0.400	-1.500	0	0	0
4	21	8	"hsa-miR-499b-5p"	"168676"	7900	11110	100	33	33	6	18	34	34	34	5	14	15	0	0	101	109	35	32	52	52	53	10	18	97	91	0	-0.020	-0.018	0.094	0.091	3.374	0.005	0.001	80	452	100	48	56	Error	-1	49	-1	57	2667	8749	-0.200	5.600	0	0	0
4	22	8	"hsa-miR-4764-5p"	"168852"	8080	11110	100	34	34	5	14	34	34	34	5	14	16	0	0	2324	1964	927	47	52	52	54	11	20	91	90	0	0.000	0.000	0.002	0.003	7.703	0.000	0.002	80	483	100	2272	1912	Error	0	2272	0	1912	2697	157135	0.000	173.636	0	0	0
4	1	9	"hsa-miR-4753-3p"	"168611"	4300	11300	100	32	32	6	18	32	32	32	6	18	16	2	0	97	96	23	23	53	53	53	10	18	93	82	0	0.000	0.000	0.121	0.119	2.898	0.014	0.003	80	494	100	44	43	Error	0	44	0	43	2585	7652	0.000	4.300	0	0	0
4	2	9	"hsa-miR-4507"	"168572"	4490	11300	100	32	32	7	21	33	33	33	6	18	13	2	0	563	486	215	44	53	53	54	13	24	91	91	0	-0.002	-0.002	0.014	0.022	7.810	0.001	0.001	80	451	100	509	432	Error	-1	510	-1	433	2572	38856	-0.167	33.231	0	0	0
4	3	9	"hsa-miR-548ad-3p"	"168743"	4660	11300	100	32	32	6	18	33	33	32	6	18	11	1	0	757	804	335	41	52	52	53	12	22	98	98	0	-0.001	-0.001	0.005	0.005	2.779	-0.001	0.002	80	440	100	704	751	Error	-1	705	-1	752	2555	64287	0.000	62.583	0	0	0
4	4	9	""	"168647"	4840	11300	100	31	32	6	18	33	33	32	6	18	16	2	0	3173	2553	1315	51	53	53	53	11	20	87	87	0	-0.001	0.000	0.003	0.006	7.944	0.000	0.001	80	452	100	3118	2499	Error	-2	3120	-1	2500	2575	204231	0.000	227.273	0	0	0
4	5	9	"hsa-miR-875-3p"	"168812"	5020	11300	100	32	32	6	18	32	32	32	6	18	18	1	0	41	42	7	16	53	53	53	10	18	0	0	0	0.000	0.000	0.303	0.383	3.271	0.049	0.015	80	452	100	-12	-11	Error	0	-12	0	-11	2564	3343	0.000	-1.100	0	0	0
4	6	9	"hsa-miR-4520-3p"	"169186"	5200	11300	100	32	33	6	18	33	33	32	7	21	10	0	0	68	67	17	25	52	52	53	11	20	58	30	0	-0.062	0.000	0.314	0.316	2.889	0.055	0.011	80	452	100	15	15	Error	-1	16	0	15	2626	5399	0.143	1.273	0	0	0
4	7	9	"hsa-miR-5009-3p"	"169118"	5380	11300	100	31	32	6	18	33	33	32	6	18	13	1	0	138	141	29	20	53	53	53	11	20	98	98	0	-0.024	-0.011	0.055	0.047	2.199	0.007	0.002	80	452	100	83	87	Error	-2	85	-1	88	2580	11262	0.000	8.000	0	0	0
4	8	9	"hsa-miR-4468"	"169320"	5560	11300	100	33	33	6	18	33	33	33	6	18	11	3	0	1028	884	342	38	52	52	52	11	21	92	92	0	0.000	0.000	0.005	0.006	4.373	0.001	0.001	80	430	100	976	832	Error	0	976	0	832	2618	70686	0.000	75.636	0	0	0
4	9	9	"hsa-miR-4691-3p"	"169321"	5730	11300	100	33	33	6	18	33	33	33	6	18	10	3	0	206	186	65	34	51	51	52	11	21	87	85	0	0.000	0.000	0.033	0.044	5.923	0.009	0.010	80	450	100	155	135	Error	0	155	0	135	2607	14866	0.000	12.182	0	0	0
4	10	9	"hsa-miR-4695-3p"	"169070"	5920	11300	100	32	32	6	18	32	32	33	6	18	18	2	0	177	188	63	33	51	51	53	11	20	100	98	0	0.000	0.000	0.041	0.035	2.493	-0.001	0.000	80	462	100	126	137	Error	0	126	0	137	2590	15026	-0.167	12.273	0	0	0
4	11	9	"hsa-miR-4755-5p"	"169113"	6100	11300	100	32	33	6	18	33	33	33	6	18	13	3	0	405	404	55	13	52	52	53	12	22	100	100	0	-0.003	0.000	0.011	0.012	2.367	0.000	0.000	80	460	100	352	352	Error	-1	353	0	352	2600	32353	0.000	29.250	0	0	0
4	12	9	"hsa-miR-4728-3p"	"169182"	6280	11300	100	34	34	6	17	33	33	32	6	18	18	1	0	198	197	27	13	52	52	54	11	20	100	100	0	0.007	0.007	0.039	0.033	1.962	0.012	0.020	80	452	100	147	146	-7.190	1	146	1	145	2695	15720	0.333	13.000	0	0	0
4	13	9	"hsa-miR-4745-3p"	"169036"	6460	11300	100	33	33	6	18	33	33	33	6	18	11	2	0	45	44	9	20	53	53	53	11	20	1	1	0	0.000	0.000	0.500	0.464	2.808	0.131	0.039	80	452	100	-8	-9	Error	0	-8	0	-9	2607	3512	0.000	-0.818	0	0	0
4	14	9	"hsa-miR-4747-3p"	"169230"	6640	11300	100	33	33	6	18	33	33	33	6	18	13	0	0	109	111	22	19	51	51	52	10	19	97	96	0	0.000	0.000	0.081	0.075	2.332	0.008	0.002	80	440	100	58	60	Error	0	58	0	60	2650	8915	0.000	5.900	0	0	0
4	15	9	"hsa-miR-4755-3p"	"169157"	6810	11300	100	32	33	5	15	33	33	33	6	18	12	0	0	58	58	11	18	52	52	53	11	20	30	6	0	-0.167	0.000	0.464	0.458	3.534	0.038	0.003	80	441	100	5	6	Error	-1	6	0	6	2614	4640	0.000	0.455	0	0	0
4	16	9	"hsa-miR-5707"	"169000"	6990	11300	100	33	34	6	17	33	33	33	6	18	17	2	0	38	38	7	18	51	51	52	11	21	0	0	0	0.000	-0.077	0.272	0.287	3.154	0.109	0.030	80	462	100	-13	-12	Error	0	-13	1	-13	2709	3072	0.167	-1.273	0	0	0
4	17	9	"hsa-miR-3136-3p"	"169319"	7180	11300	100	32	32	6	18	33	33	33	5	15	17	2	0	302	301	48	15	51	51	52	10	19	100	100	0	-0.004	-0.004	0.020	0.016	2.532	-0.006	0.015	80	462	100	250	249	Error	-1	251	-1	250	2562	24071	-0.200	24.900	0	0	0
4	18	9	"hsa-miR-4524a-3p"	"168996"	7360	11300	100	33	33	6	18	33	33	33	5	15	17	2	0	45	47	9	19	52	52	53	11	20	6	1	0	0.000	0.000	0.500	0.560	3.063	0.036	0.003	80	452	100	-7	-5	Error	0	-7	0	-5	2632	3724	0.000	-0.545	0	0	0
4	19	9	"hsa-miR-4778-3p"	"169064"	7540	11300	100	34	34	5	14	33	33	33	6	18	15	0	0	82	82	17	20	51	51	52	11	21	90	65	0	0.032	0.032	0.167	0.175	2.733	0.035	0.010	80	452	100	32	32	-4.954	1	31	1	31	2752	6592	0.167	2.727	0	0	0
4	20	9	"hsa-miR-4727-3p"	"169112"	7720	11300	100	34	35	5	14	33	33	33	6	18	25	2	0	53	53	10	18	52	52	52	10	19	18	2	0	1.000	2.000	0.422	0.535	3.336	0.078	0.008	80	452	100	2	3	0.000	1	1	2	1	2801	4214	0.333	0.100	0	0	0
4	21	9	"hsa-miR-5684"	"169169"	7900	11300	100	34	35	5	14	33	33	33	6	18	13	1	0	321	306	84	27	53	53	53	10	18	96	96	0	0.004	0.008	0.014	0.013	2.630	0.007	0.022	80	440	100	269	255	-8.066	1	268	2	253	2774	24511	0.333	25.300	0	0	0
4	22	9	"hsa-miR-4523"	"168987"	8070	11290	100	34	34	5	14	34	34	33	5	15	15	0	0	74	73	18	24	52	52	53	10	18	73	56	0	0.000	0.000	0.170	0.179	2.631	0.062	0.030	80	470	100	22	21	Error	0	22	0	21	2751	5822	0.200	2.000	0	0	0
4	1	10	"Empty"	"0"	4300	11490	100	32	32	7	21	33	33	33	6	18	13	2	0	51	51	10	19	52	52	53	11	20	11	1	0	1.000	1.000	0.690	0.755	3.284	0.123	0.016	80	472	100	-2	-2	0.000	-1	-1	-1	-1	2570	4059	-0.167	-0.182	0	0	0
4	2	10	"hsa-miR-3974"	"169365"	4470	11490	100	32	33	6	18	33	33	33	6	18	16	3	0	61	61	15	24	53	53	53	12	22	33	12	0	-0.125	0.000	0.519	0.400	2.484	0.084	0.019	80	441	100	7	8	Error	-1	8	0	8	2620	4854	0.000	0.667	0	0	0
4	3	10	"hsa-miR-4633-3p"	"169160"	4650	11490	100	32	32	5	15	32	32	32	6	18	10	1	0	40	42	18	42	53	53	54	11	20	2	1	0	0.000	0.000	0.358	0.306	3.339	0.064	0.023	80	452	100	-13	-11	Error	0	-13	0	-11	2539	3363	0.000	-1.091	0	0	0
4	4	10	"hsa-miR-5092"	"168992"	4830	11490	100	32	32	6	18	32	32	32	6	18	15	2	0	40	41	9	21	53	53	53	12	22	0	0	0	0.000	0.000	0.343	0.378	2.920	0.057	0.007	80	452	100	-13	-12	Error	0	-13	0	-12	2559	3278	0.000	-1.000	0	0	0
4	5	10	""	"168654"	5010	11490	100	32	32	6	18	33	33	32	6	18	11	2	0	58	59	12	20	53	53	53	12	22	26	7	0	-0.200	-0.167	0.343	0.480	3.016	0.085	0.019	80	453	100	4	5	Error	-1	5	-1	6	2580	4725	0.000	0.500	0	0	0
4	6	10	""	"168713"	5190	11490	100	32	32	6	18	33	33	33	6	18	12	3	0	490	416	188	45	52	52	53	11	20	88	86	0	-0.002	-0.003	0.014	0.022	7.062	0.000	0.000	80	452	100	437	363	Error	-1	438	-1	364	2595	33273	-0.167	33.000	0	0	0
4	7	10	""	"168957"	5370	11490	100	32	33	6	18	33	33	32	6	18	16	3	0	44	45	10	22	51	51	53	11	20	5	0	0	0.143	0.000	0.545	0.453	2.755	0.209	0.062	80	462	100	-8	-6	-2.807	-1	-7	0	-6	2618	3604	0.167	-0.727	0	0	0
4	8	10	""	"168706"	5560	11490	100	33	32	7	21	33	33	33	6	18	12	1	0	646	655	307	46	52	52	53	11	20	91	91	0	0.000	-0.002	0.006	0.011	6.859	0.000	0.000	80	462	100	594	602	Error	0	594	-1	603	2596	52403	-0.167	54.727	0	0	0
4	9	10	""	"168761"	5740	11490	100	32	32	6	18	33	33	33	6	18	12	0	0	198	203	66	32	53	53	53	11	20	95	93	0	-0.007	-0.007	0.028	0.036	4.808	-0.002	0.001	80	452	100	144	149	Error	-1	145	-1	150	2593	16244	-0.167	13.636	0	0	0
4	10	10	""	"168842"	5920	11490	100	32	32	6	18	33	33	33	6	18	11	2	0	131	125	31	24	53	53	53	11	20	93	92	0	-0.013	-0.014	0.063	0.065	3.086	-0.006	0.001	80	452	100	77	71	Error	-1	78	-1	72	2558	9963	-0.167	6.545	0	0	0
4	11	10	""	"169268"	6100	11500	100	32	32	6	18	32	32	33	6	18	15	0	0	197	180	68	37	53	53	53	11	20	87	86	0	0.000	0.000	0.036	0.047	4.555	-0.002	0.000	80	450	100	144	127	Error	0	144	0	127	2569	14368	-0.167	11.545	0	0	0
4	12	10	"Empty"	"0"	6280	11490	100	32	32	6	18	32	32	33	6	18	13	1	0	49	49	11	22	52	52	53	10	18	12	2	0	0.000	0.000	0.636	0.604	2.829	0.062	0.005	80	452	100	-3	-3	Error	0	-3	0	-3	2538	3929	-0.167	-0.400	0	0	0
4	13	10	""	"168936"	6460	11490	100	33	33	6	18	32	32	33	6	18	17	1	0	361	358	60	16	52	52	52	10	19	100	100	0	0.003	0.003	0.017	0.015	2.050	0.000	0.000	80	440	100	310	307	-8.271	1	309	1	306	2615	28664	0.000	30.600	0	0	0
4	14	10	"Empty"	"0"	6630	11490	100	33	33	5	15	33	33	33	6	18	7	0	0	51	52	9	17	52	52	52	10	19	16	1	0	0.000	0.000	0.652	0.724	3.334	0.092	0.011	80	440	100	-1	0	Error	0	-1	0	0	2626	4167	0.000	0.000	0	0	0
4	15	10	"Empty"	"0"	6810	11490	100	33	32	6	18	33	33	33	6	18	10	1	0	53	53	10	18	53	53	53	11	20	13	2	0	0.000	100000.000	0.525	0.511	3.483	0.085	0.012	80	452	100	0	-1	Error	0	0	-1	0	2590	4233	-0.167	0.000	0	0	0
4	16	10	"Empty"	"0"	6990	11490	100	34	33	6	18	33	33	33	6	18	10	1	0	51	53	10	18	52	52	52	11	21	15	2	0	-1.000	0.000	0.667	0.578	3.414	-0.032	0.002	80	462	100	0	1	Error	1	-1	0	1	2642	4209	0.000	0.091	0	0	0
4	17	10	"Empty"	"0"	7170	11490	100	32	32	6	18	33	33	33	5	15	16	3	0	51	51	10	19	52	52	53	12	22	8	1	0	1.000	1.000	0.528	0.544	2.906	-0.015	0.000	80	453	100	-2	-2	0.000	-1	-1	-1	-1	2579	4082	-0.200	-0.167	0	0	0
4	18	10	"Empty"	"0"	7350	11490	100	34	34	5	14	33	33	33	6	18	16	0	0	51	53	11	20	51	51	52	10	19	16	7	0	100000.000	0.500	0.429	0.615	3.776	0.052	0.006	80	452	100	1	3	16.610	1	0	1	2	2700	4227	0.167	0.100	0	0	0
4	19	10	"Empty"	"0"	7530	11490	100	33	34	5	14	33	33	33	6	18	13	0	0	52	53	10	18	52	52	52	10	19	18	2	0	0.000	1.000	0.581	0.539	3.066	0.058	0.005	80	452	100	0	2	Error	0	0	1	1	2691	4227	0.167	0.100	0	0	0
4	20	10	"Empty"	"0"	7710	11490	100	33	33	5	15	33	33	34	5	14	17	0	0	52	52	12	23	53	53	53	10	18	10	2	0	0.000	0.000	0.595	0.614	2.922	0.061	0.007	80	452	100	-1	-1	Error	0	-1	0	-1	2630	4170	-0.200	-0.100	0	0	0
4	21	10	"Empty"	"0"	7890	11490	100	32	33	6	18	34	34	34	5	14	12	2	0	51	51	11	21	53	53	53	10	18	12	3	0	1.000	0.500	0.625	0.573	2.735	0.134	0.026	80	452	100	-4	-3	0.000	-2	-2	-1	-2	2633	4115	-0.200	-0.200	0	0	0
4	22	10	"Empty"	"0"	8070	11490	100	34	34	5	14	34	34	34	5	14	15	2	0	53	53	10	18	53	53	54	11	20	11	3	0	0.000	0.000	0.500	0.455	3.129	0.061	0.008	80	482	100	0	0	Error	0	0	0	0	2752	4264	0.000	-0.091	0	0	0
4	1	11	"Empty"	"0"	4300	11680	100	33	33	5	15	32	32	32	6	18	13	2	0	53	52	11	21	52	52	53	12	22	16	1	0	1.000	100000.000	0.500	0.460	3.146	0.096	0.019	80	493	100	2	1	0.000	1	1	1	0	2600	4184	0.167	-0.083	0	0	0
4	2	11	""	"28161"	4480	11680	100	33	33	6	18	32	32	32	6	18	17	1	0	50	50	10	20	52	52	53	13	24	8	1	0	-0.500	-0.500	0.500	0.525	3.384	0.123	0.023	80	461	100	-1	-1	Error	1	-2	1	-2	2604	3981	0.167	-0.231	0	0	0
4	3	11	"hsa-miR-380-5p"	"13170"	4660	11680	100	32	31	6	19	32	32	32	6	18	7	0	0	40	39	8	20	52	52	53	11	20	0	0	0	0.000	0.077	0.400	0.349	2.455	0.124	0.033	80	452	100	-12	-14	Error	0	-12	-1	-13	2513	3155	-0.167	-1.273	0	0	0
4	4	11	""	"42958"	4840	11680	100	33	32	6	18	32	32	32	6	18	13	0	0	881	767	292	38	52	52	53	12	22	92	91	0	0.001	0.000	0.006	0.008	5.560	0.000	0.000	80	462	100	830	715	-9.695	1	829	0	715	2546	61343	0.000	59.500	0	0	0
4	5	11	"hsa-miR-320b"	"46324"	5030	11680	100	33	33	7	21	33	33	32	6	18	18	2	0	2572	2111	1035	49	53	53	53	11	20	91	90	0	0.000	0.000	0.003	0.004	6.202	0.000	0.003	80	452	100	2519	2058	Error	0	2519	0	2058	2648	168862	0.167	187.091	0	0	0
4	6	11	""	"17433"	5200	11680	100	33	32	6	18	33	33	33	6	18	13	3	0	118	118	35	29	53	53	53	11	20	91	90	0	0.000	-0.015	0.055	0.059	2.944	0.006	0.001	80	440	100	65	64	Error	0	65	-1	65	2576	9429	-0.167	5.909	0	0	0
4	7	11	""	"11202"	5380	11680	100	32	32	6	18	32	32	32	6	18	13	3	0	56	58	13	22	53	53	53	11	20	28	7	0	0.000	0.000	0.615	0.713	3.796	0.067	0.009	80	452	100	3	5	Error	0	3	0	5	2581	4645	0.000	0.455	0	0	0
4	8	11	""	"42939"	5560	11680	100	34	33	6	18	32	32	32	6	18	20	2	0	1810	1704	335	19	53	53	54	11	20	100	100	0	0.001	0.001	0.003	0.003	2.156	0.001	0.005	80	452	100	1759	1652	-9.779	2	1757	1	1651	2655	136345	0.167	150.000	0	0	0
4	9	11	"hsa-miR-152-3p"	"17676"	5740	11680	100	32	32	6	18	32	32	33	6	18	12	1	0	472	592	352	59	52	52	53	12	22	100	98	0	0.000	0.000	0.009	0.009	2.649	0.001	0.001	80	468	100	420	540	Error	0	420	0	540	2569	47352	-0.167	44.917	0	0	0
4	10	11	"hsa-miR-650"	"17593"	5920	11680	100	32	32	5	15	33	33	33	6	18	8	0	0	56	56	12	21	53	53	54	12	22	17	5	0	-0.333	-0.333	0.500	0.462	3.549	0.050	0.006	80	460	100	2	2	Error	-1	3	-1	3	2582	4504	-0.167	0.167	0	0	0
4	11	11	"hsa-miR-27a-3p"	"46483"	6100	11680	100	33	33	6	18	33	33	33	6	18	13	1	0	2788	2934	719	24	53	53	53	12	22	100	100	0	0.000	0.000	0.002	0.002	2.161	0.000	0.001	80	442	100	2735	2881	Error	0	2735	0	2881	2614	234735	0.000	240.083	0	0	0
4	12	11	"hsa-let-7g-5p"	"46438"	6280	11680	100	32	33	6	18	32	32	33	6	18	13	2	0	22107	19975	5899	29	52	52	52	10	19	100	100	0	0.000	0.000	0.000	0.000	4.543	0.000	0.000	80	471	100	22055	19924	Error	0	22055	1	19923	2626	1598003	0.000	1992.300	0	0	0
4	13	11	"hsa-miR-490-3p"	"42703"	6470	11680	100	33	33	6	18	32	32	33	6	18	15	3	0	293	252	104	41	52	52	52	11	21	87	82	0	0.004	0.005	0.020	0.032	6.926	0.001	0.000	80	460	100	242	201	-7.913	1	241	1	200	2619	20137	0.000	18.182	0	0	0
4	14	11	""	"28054"	6640	11680	100	32	32	6	18	32	32	33	6	18	17	1	0	66	66	16	24	52	52	53	11	20	56	28	0	0.000	0.000	0.333	0.393	3.368	-0.004	0.000	80	440	100	14	14	Error	0	14	0	14	2560	5253	-0.167	1.182	0	0	0
4	15	11	""	"14302"	6820	11680	100	32	32	6	18	32	32	33	6	18	15	0	0	51	51	11	21	53	53	53	11	20	11	2	0	0.000	0.000	0.700	0.694	2.744	0.062	0.007	80	470	100	-2	-2	Error	0	-2	0	-2	2574	4094	-0.167	-0.182	0	0	0
4	16	11	"hsa-miR-627-5p"	"17625"	7010	11690	100	32	33	6	18	33	33	33	6	18	17	0	0	85	85	36	42	52	52	53	13	24	63	55	0	-0.030	0.000	0.175	0.181	3.432	0.024	0.010	80	472	100	32	33	Error	-1	33	0	33	2631	6807	0.000	2.462	0	0	0
4	17	11	"hsa-miR-744-5p"	"27568"	7190	11680	100	34	34	6	17	33	33	33	6	18	13	2	0	1629	1391	751	53	52	52	53	12	22	86	85	0	0.001	0.001	0.003	0.007	10.761	0.000	0.000	80	451	100	1578	1340	Error	1	1577	1	1339	2683	111274	0.167	111.500	0	0	0
4	18	11	"hsa-miR-593-5p"	"42478"	7360	11680	100	31	32	6	18	33	33	33	5	15	15	3	0	45	45	8	17	51	51	52	10	19	1	1	0	0.333	0.167	0.391	0.498	2.819	0.061	0.004	80	448	100	-8	-7	-1.585	-2	-6	-1	-6	2581	3629	-0.200	-0.700	0	0	0
4	19	11	"hsa-miR-323a-5p"	"42457"	7540	11680	100	32	32	6	18	34	34	34	5	14	7	0	0	61	62	14	22	52	52	53	10	18	48	17	0	-0.222	-0.200	0.333	0.394	3.275	0.002	0.000	80	460	100	7	8	Error	-2	9	-2	10	2549	4983	-0.400	0.900	0	0	0
4	20	11	"ebv-miR-BART3-3p"	"17589"	7720	11680	100	34	33	6	18	34	34	34	5	14	10	1	0	42	42	8	19	52	52	53	10	18	0	0	0	0.000	0.100	0.531	0.497	2.505	0.088	0.014	80	460	100	-10	-11	Error	0	-10	-1	-10	2618	3376	-0.200	-1.100	0	0	0
4	21	11	"hsa-miR-638"	"42832"	7900	11680	100	33	33	5	15	34	34	34	5	14	10	1	0	427	398	125	31	52	52	52	10	19	93	92	0	-0.003	-0.003	0.009	0.013	4.092	-0.001	0.001	80	442	100	374	345	Error	-1	375	-1	346	2625	31807	-0.200	34.600	0	0	0
4	22	11	"Empty"	"0"	8070	11670	100	33	33	5	15	34	34	34	5	14	12	1	0	51	53	10	18	53	53	54	11	20	13	1	0	0.500	100000.000	0.667	0.557	3.367	0.092	0.016	80	464	100	-3	-1	-1.000	-1	-2	-1	0	2662	4203	-0.200	-0.091	0	0	0
4	1	12	""	"42712"	4310	11880	100	32	32	6	18	32	32	32	6	18	13	1	0	44	43	9	20	52	52	52	11	21	1	0	0	0.000	0.000	0.353	0.362	2.910	0.294	0.126	80	493	100	-8	-9	Error	0	-8	0	-9	2599	3476	0.000	-0.818	0	0	0
4	2	12	"spike_control_v2_40"	"29001"	4490	11880	100	33	32	6	18	32	32	32	6	18	18	3	0	243	232	78	33	52	52	53	11	20	92	91	0	0.005	0.000	0.028	0.024	2.913	0.005	0.006	80	436	100	192	180	-7.577	1	191	0	180	2591	18543	0.000	16.273	0	0	0
4	3	12	""	"42748"	4650	11870	100	31	32	7	21	32	32	32	6	18	15	7	0	42	43	10	23	52	52	53	12	22	3	0	0	0.100	0.000	0.500	0.411	3.312	0.131	0.048	80	437	100	-11	-9	-3.322	-1	-10	0	-9	2575	3424	0.000	-0.833	0	0	0
4	4	12	""	"42807"	4830	11870	100	32	32	6	18	32	32	32	6	18	17	0	0	55	55	14	25	51	51	51	12	23	27	6	0	0.000	0.000	0.600	0.567	3.065	0.089	0.021	80	461	100	4	4	Error	0	4	0	4	2563	4391	0.000	0.333	0	0	0
4	5	12	"hsa-miR-1224-5p"	"46462"	5010	11870	100	33	33	6	18	32	32	32	6	18	18	2	0	48	50	12	24	51	51	52	11	21	17	2	0	-0.333	-1.000	0.423	0.468	3.034	0.139	0.025	80	479	100	-2	0	Error	1	-3	1	-1	2636	3965	0.167	-0.182	0	0	0
4	6	12	"hsa-miR-1178-3p"	"46822"	5200	11870	100	31	32	7	21	33	33	32	6	18	12	2	0	95	93	26	27	52	52	52	11	21	86	76	0	-0.047	-0.024	0.126	0.155	3.365	0.018	0.005	80	459	100	41	40	Error	-2	43	-1	41	2573	7426	0.000	3.727	0	0	0
4	7	12	"hsa-miR-758-3p"	"28759"	5370	11870	100	33	33	6	18	32	32	32	6	18	16	2	0	41	41	7	17	51	51	52	10	19	0	0	0	-0.100	-0.100	0.417	0.482	3.172	0.130	0.023	80	450	100	-9	-9	Error	1	-10	1	-10	2601	3264	0.167	-1.100	0	0	0
4	8	12	""	"17527"	5550	11870	100	31	33	6	18	32	32	32	6	18	15	5	0	55	54	13	24	52	52	53	10	18	21	7	0	-0.333	0.500	0.500	0.508	3.012	0.135	0.027	80	461	100	2	3	Error	-1	3	1	2	2604	4315	0.167	0.100	0	0	0
4	9	12	"hsa-miR-181c-5p"	"42496"	5730	11890	100	32	32	6	18	32	32	32	6	18	13	3	0	98	95	36	37	52	52	53	11	20	73	67	0	0.000	0.000	0.133	0.132	3.540	0.008	0.002	80	468	100	46	43	Error	0	46	0	43	2569	7570	0.000	3.818	0	0	0
4	10	12	"hsa-miR-146b-5p"	"10306"	5920	11880	100	32	32	6	18	32	32	32	6	18	18	2	0	14695	13944	2889	20	52	52	53	11	20	100	100	0	0.000	0.000	0.000	0.000	2.556	0.000	0.000	80	458	100	14643	13892	Error	0	14643	0	13892	2597	1115523	0.000	1262.818	0	0	0
4	11	12	""	"46982"	6090	11870	100	32	32	6	18	33	33	33	6	18	10	2	0	43	44	9	20	52	52	52	11	21	1	0	0	0.111	0.125	0.400	0.446	3.095	0.106	0.024	80	449	100	-10	-9	-3.170	-1	-9	-1	-8	2577	3515	-0.167	-0.727	0	0	0
4	12	12	""	"46538"	6270	11880	100	32	33	6	18	33	33	33	6	18	13	0	0	201	182	87	47	51	51	51	10	19	78	77	0	-0.007	0.000	0.032	0.047	4.029	0.003	0.002	80	462	100	149	131	Error	-1	150	0	131	2612	14544	0.000	13.100	0	0	0
4	13	12	"hsa-miR-20b-3p"	"17882"	6450	11880	100	34	33	5	15	32	32	32	6	18	13	1	0	80	77	22	28	51	51	52	10	19	75	67	0	0.069	0.038	0.140	0.150	2.918	0.049	0.020	80	481	100	31	27	-3.858	2	29	1	26	2632	6185	0.167	2.500	0	0	0
4	14	12	""	"42765"	6640	11870	100	33	33	6	18	32	32	32	6	18	16	2	0	350	316	106	33	50	50	52	10	19	93	92	0	0.003	0.004	0.018	0.016	3.627	-0.001	0.000	80	471	100	301	267	-8.229	1	300	1	266	2615	25304	0.167	26.400	0	0	0
4	15	12	""	"46921"	6820	11880	100	32	32	6	18	32	32	32	5	15	17	3	0	1106	1037	298	28	52	52	52	10	19	100	100	0	0.000	0.000	0.005	0.004	2.474	-0.001	0.003	80	460	100	1054	985	Error	0	1054	0	985	2557	82980	0.000	98.500	0	0	0
4	16	12	"hsa-miR-612"	"27551"	7000	11880	100	32	33	6	18	33	33	33	6	18	16	3	0	333	286	128	44	51	51	52	11	21	91	90	0	-0.004	0.000	0.017	0.019	3.639	0.002	0.001	80	440	100	281	235	Error	-1	282	0	235	2649	22911	0.000	21.273	0	0	0
4	17	12	""	"42481"	7170	11880	100	32	33	6	18	33	33	33	6	18	15	0	0	77	74	24	32	52	52	53	10	18	68	56	0	-0.040	0.000	0.167	0.185	3.092	-0.022	0.007	80	460	100	24	22	Error	-1	25	0	22	2605	5930	0.000	2.100	0	0	0
4	18	12	""	"42864"	7360	11880	100	34	34	5	14	33	33	33	5	15	22	5	0	121	110	42	38	51	51	52	9	17	81	75	0	0.014	0.017	0.074	0.096	4.344	0.022	0.020	80	478	100	71	60	-6.129	1	70	1	59	2738	8775	0.200	6.444	0	0	0
4	19	12	"hsa-miR-593-3p"	"42504"	7540	11880	100	33	34	5	14	33	33	33	6	18	17	2	0	207	184	76	41	51	51	52	10	19	87	86	0	0.000	0.008	0.048	0.046	4.981	0.011	0.020	80	460	100	156	134	Error	0	156	1	133	2718	14690	0.167	13.200	0	0	0
4	20	12	"ebv-miR-BART15"	"42897"	7720	11880	100	34	33	5	15	34	34	33	5	15	10	1	0	97	91	29	31	51	51	52	10	19	80	75	0	0.000	-0.025	0.058	0.075	3.534	-0.007	0.001	80	421	100	46	39	Error	0	46	-1	40	2670	7282	0.000	3.900	0	0	0
4	21	12	"hsa-miR-16-2-3p"	"42874"	7870	11870	100	35	35	5	14	33	33	33	5	15	23	2	0	52	51	11	21	51	51	51	10	19	15	3	0	2.000	100000.000	0.533	0.615	3.379	0.040	0.004	80	415	100	3	2	1.000	2	1	2	0	2786	4109	0.400	0.000	0	0	0
4	22	12	""	"42742"	8040	11860	100	33	33	5	15	33	33	33	5	15	17	1	0	49	49	11	22	50	50	50	10	20	16	1	0	0.000	0.000	0.563	0.510	3.358	-0.030	0.002	80	488	100	-1	-1	Error	0	-1	0	-1	2678	3908	0.000	-0.100	0	0	0
4	1	13	"hsa-miR-571"	"17490"	4310	12070	100	31	32	6	18	32	32	32	6	18	18	1	0	49	49	10	20	52	52	53	11	20	8	0	0	0.333	0.000	0.647	0.682	3.099	0.091	0.013	80	484	100	-4	-3	-1.585	-1	-3	0	-3	2582	3911	0.000	-0.364	0	0	0
4	2	13	"hsa-miR-1207-5p"	"46565"	4490	12070	100	31	33	7	21	32	32	32	6	18	21	2	0	95	92	23	25	53	53	53	12	22	86	73	0	-0.024	0.026	0.171	0.207	2.786	0.023	0.006	80	452	100	41	40	Error	-1	42	1	39	2623	7335	0.167	3.250	0	0	0
4	3	13	"spike_control_v2_37"	"28684"	4670	12070	100	33	33	6	18	32	32	32	6	18	22	0	0	216	199	57	28	51	51	52	12	23	92	92	0	0.006	0.007	0.028	0.034	3.835	0.004	0.002	80	450	100	166	149	-7.366	1	165	1	148	2624	15882	0.167	12.250	0	0	0
4	4	13	"hsa-miR-649"	"15619"	4840	12070	100	32	32	6	18	32	32	32	6	18	10	0	0	50	50	11	22	51	51	52	11	21	8	1	0	0.000	0.000	0.613	0.652	2.702	0.062	0.005	80	437	100	-1	-1	Error	0	-1	0	-1	2540	3961	0.000	-0.182	0	0	0
4	5	13	"hsa-miR-136-5p"	"10943"	5010	12080	100	31	32	6	18	32	32	33	6	18	20	1	0	56	58	16	27	50	50	52	11	21	35	21	0	-0.167	0.000	0.458	0.479	2.969	0.093	0.021	80	465	100	5	8	Error	-1	6	0	8	2537	4624	-0.167	0.545	0	0	0
4	6	13	""	"42706"	5210	12070	100	33	33	6	18	32	32	33	6	18	17	3	0	175	171	36	21	52	52	53	10	18	98	98	0	0.008	0.008	0.039	0.037	2.774	0.003	0.001	80	480	100	124	120	-6.943	1	123	1	119	2625	13689	0.000	11.800	0	0	0
4	7	13	"hsa-miR-183-5p"	"10977"	5390	12070	100	34	33	6	18	33	33	33	6	18	15	1	0	14547	13683	2621	19	53	53	54	11	20	100	100	0	0.000	0.000	0.000	0.000	1.973	0.000	0.009	80	450	100	14495	13630	Error	1	14494	0	13630	2669	1094628	0.000	1239.000	0	0	0
4	8	13	"hsa-let-7a-2-3p"	"42530"	5560	12070	100	32	33	6	18	33	33	33	6	18	10	5	0	61	61	16	26	52	52	52	10	19	47	23	0	-0.111	0.000	0.382	0.363	3.037	0.152	0.076	80	459	100	8	9	Error	-1	9	0	9	2651	4894	0.000	0.900	0	0	0
4	9	13	""	"42569"	5750	12070	100	34	33	6	18	32	32	32	6	18	17	0	0	89	90	22	24	51	51	53	13	24	92	68	0	0.053	0.026	0.130	0.138	2.528	0.024	0.008	80	452	100	40	40	-4.248	2	38	1	39	2655	7182	0.167	2.846	0	0	0
4	10	13	""	"46639"	5930	12070	100	33	33	5	15	32	32	32	6	18	16	1	0	464	437	93	21	51	51	52	11	21	100	100	0	0.002	0.003	0.011	0.010	2.798	0.001	0.001	80	440	100	414	387	-8.690	1	413	1	386	2617	34952	0.167	35.000	0	0	0
4	11	13	"hsa-miR-196a-5p"	"10990"	6100	12070	100	32	32	6	18	32	32	33	6	18	16	3	0	2526	2242	1037	46	51	51	53	12	22	90	90	0	0.000	0.000	0.002	0.004	10.896	0.000	0.000	80	459	100	2475	2191	Error	0	2475	0	2191	2577	179327	-0.167	182.417	0	0	0
4	12	13	"hsa-miR-487b-3p"	"14285"	6290	12070	100	33	33	6	18	32	32	32	6	18	18	3	0	86	86	16	18	51	51	52	10	19	90	76	0	0.029	0.029	0.140	0.129	3.161	0.028	0.008	80	451	100	36	36	-5.129	1	35	1	35	2649	6850	0.167	3.400	0	0	0
4	13	13	"hsa-miR-380-3p"	"27546"	6460	12080	100	32	32	6	18	32	32	32	6	18	17	1	0	107	104	36	34	50	50	51	11	21	85	78	0	0.000	0.000	0.104	0.101	2.593	-0.020	0.010	80	449	100	57	54	Error	0	57	0	54	2576	8326	0.000	4.818	0	0	0
4	14	13	"hsa-miR-101-3p"	"31026"	6650	12070	100	33	33	6	18	32	32	32	6	18	21	5	0	1450	1705	743	43	51	51	51	11	21	100	100	0	0.001	0.001	0.003	0.003	2.282	0.000	0.003	80	471	100	1400	1655	Error	1	1399	1	1654	2638	136379	0.167	150.364	0	0	0
4	15	13	"hsa-miR-29b-3p"	"11040"	6830	12070	100	33	33	6	18	33	33	33	5	15	17	1	0	295	386	238	61	51	51	52	11	21	98	97	0	0.000	0.000	0.010	0.012	3.983	-0.001	0.000	80	440	100	244	335	Error	0	244	0	335	2607	30902	0.000	30.364	0	0	0
4	16	13	"hsa-miR-517-5p"	"13130"	7000	12070	100	33	33	6	18	32	32	33	6	18	18	2	0	110	105	33	31	51	51	53	14	26	83	81	0	0.017	0.019	0.074	0.081	3.644	0.016	0.007	80	440	100	60	55	-5.883	1	59	1	54	2642	8370	0.000	3.714	0	0	0
4	17	13	""	"46461"	7180	12070	100	32	32	6	18	33	33	33	6	18	11	0	0	84	82	24	29	51	51	52	13	25	76	63	0	-0.030	-0.032	0.092	0.089	4.195	0.004	0.000	80	452	100	32	30	Error	-1	33	-1	31	2586	6559	-0.167	2.308	0	0	0
4	18	13	"hsa-miR-506-3p"	"11138"	7360	12080	100	34	33	5	15	33	33	33	5	15	15	3	0	72	73	17	23	51	51	52	10	19	80	55	0	0.048	0.000	0.173	0.139	2.342	0.014	0.002	80	450	100	22	22	-4.392	1	21	0	22	2664	5877	0.000	2.100	0	0	0
4	19	13	""	"46293"	7540	12070	100	35	35	5	14	32	32	33	5	15	27	3	0	43	44	8	18	51	51	52	10	19	2	0	0	-0.375	-0.429	0.429	0.491	2.492	-0.081	0.011	80	442	100	-5	-4	Error	3	-8	3	-7	2767	3525	0.400	-0.800	0	0	0
4	20	13	""	"28547"	7720	12070	100	34	34	5	14	33	33	33	5	15	16	1	0	121	118	36	30	51	51	52	10	19	90	87	0	0.014	0.015	0.061	0.062	2.687	0.009	0.004	80	452	100	71	68	-6.129	1	70	1	67	2696	9466	0.200	6.600	0	0	0
4	21	13	""	"146101"	7910	12070	100	34	34	5	14	33	33	33	5	15	17	2	0	183	172	52	30	51	51	51	10	19	93	92	0	0.008	0.008	0.033	0.034	3.148	0.006	0.004	80	464	100	133	122	-7.044	1	132	1	121	2703	13760	0.200	12.100	0	0	0
4	22	13	""	"145998"	8090	12060	100	34	34	5	14	33	33	34	6	17	15	2	0	66	65	17	26	52	52	52	10	19	58	31	0	0.071	0.077	0.304	0.304	3.426	-0.010	0.000	80	498	100	15	14	-3.807	1	14	1	13	2728	5238	0.000	1.300	0	0	0
4	1	14	""	"146118"	4310	12260	100	33	33	6	18	32	32	32	6	18	18	5	0	218	215	34	15	52	52	53	11	20	100	100	0	0.006	0.006	0.025	0.025	2.413	0.005	0.003	80	474	100	167	164	-7.375	1	166	1	163	2624	17173	0.167	14.727	0	0	0
4	2	14	"hsv2-miR-H4-5p"	"146045"	4490	12260	100	33	33	6	18	32	32	32	6	18	15	3	0	461	456	75	16	53	53	53	11	20	100	100	0	0.002	0.002	0.010	0.010	2.265	0.002	0.003	80	442	100	409	404	-8.672	1	408	1	403	2615	36498	0.167	36.636	0	0	0
4	3	14	""	"13146"	4670	12260	100	32	32	6	18	32	32	32	6	18	11	2	0	49	49	11	22	52	52	52	11	21	8	0	0	0.000	0.000	0.455	0.492	2.827	0.084	0.011	80	452	100	-3	-3	Error	0	-3	0	-3	2575	3935	0.000	-0.273	0	0	0
4	4	14	"spike_control_v2_35"	"28568"	4850	12260	100	31	32	6	18	32	32	32	6	18	16	3	0	158	156	29	18	52	52	53	11	20	100	100	0	-0.009	0.000	0.053	0.047	2.203	-0.001	0.000	80	442	100	105	104	Error	-1	106	0	104	2550	12451	0.000	9.364	0	0	0
4	5	14	"hsa-miR-2054"	"145987"	5030	12260	100	33	32	7	21	32	32	33	6	18	16	2	0	39	38	7	18	51	51	52	11	21	0	0	0	-0.083	0.000	0.476	0.451	2.823	0.072	0.014	80	442	100	-11	-13	Error	1	-12	0	-13	2572	3075	-0.167	-1.273	0	0	0
4	6	14	"hsa-miR-767-5p"	"146111"	5210	12260	100	33	32	6	18	33	33	33	6	18	8	1	0	197	198	39	19	52	52	53	13	24	100	98	0	0.000	-0.007	0.024	0.023	2.214	-0.001	0.000	80	452	100	145	145	Error	0	145	-1	146	2551	15867	-0.167	11.154	0	0	0
4	7	14	"hsa-miR-652-5p"	"145933"	5390	12260	100	33	33	6	18	33	33	32	6	18	13	0	0	109	104	25	24	53	53	53	10	18	95	85	0	0.000	0.000	0.098	0.084	2.365	0.029	0.014	80	452	100	56	51	Error	0	56	0	51	2624	8311	0.167	5.100	0	0	0
4	8	14	"hsv1-miR-H3-3p"	"146058"	5570	12260	100	33	32	5	15	32	32	32	7	21	10	0	0	2008	1784	579	32	52	52	52	10	19	97	97	0	0.001	0.000	0.002	0.003	5.110	0.000	0.000	80	452	100	1957	1732	Error	1	1956	0	1732	2592	142680	0.000	173.200	0	0	0
4	9	14	"SNORD110"	"145666"	5750	12260	100	33	32	6	18	32	32	32	6	18	15	1	0	455	447	64	14	52	52	53	13	24	100	100	0	0.002	0.000	0.011	0.011	2.122	0.000	0.000	80	452	100	404	395	-8.655	1	403	0	395	2599	35726	0.000	30.308	0	0	0
4	10	14	""	"146206"	5930	12260	100	33	33	7	21	33	33	32	6	18	15	1	0	2383	2355	828	35	52	52	52	11	21	98	97	0	0.000	0.000	0.002	0.002	3.859	0.000	0.004	80	452	100	2331	2303	Error	0	2331	0	2303	2612	188378	0.167	209.364	0	0	0
4	11	14	""	"146026"	6110	12260	100	32	33	6	18	33	33	33	6	18	11	2	0	55	56	12	21	52	52	52	11	21	28	7	0	-0.333	0.000	0.800	0.692	3.279	0.168	0.064	80	442	100	2	4	Error	-1	3	0	4	2600	4473	0.000	0.364	0	0	0
4	12	14	"hsv1-miR-H5-3p"	"146098"	6290	12260	100	33	32	5	15	33	33	33	6	18	8	0	0	1007	949	186	19	52	52	52	10	19	100	100	0	0.000	-0.001	0.004	0.004	2.051	0.000	0.000	80	442	100	955	896	Error	0	955	-1	897	2559	75924	-0.167	89.700	0	0	0
4	13	14	""	"146004"	6470	12260	100	32	32	6	18	33	33	33	6	18	8	2	0	389	358	126	35	50	50	51	10	19	92	92	0	-0.003	-0.003	0.010	0.015	3.979	0.002	0.003	80	432	100	338	307	Error	-1	339	-1	308	2598	28642	-0.167	30.700	0	0	0
4	14	14	"hsa-miR-2115-3p"	"146161"	6650	12260	100	34	33	6	18	32	32	33	6	18	23	2	0	2163	1979	467	23	51	51	51	11	21	100	100	0	0.001	0.001	0.003	0.003	2.024	0.000	0.000	80	452	100	2114	1929	Error	2	2112	1	1928	2653	158304	0.000	175.273	0	0	0
4	15	14	"hsa-miR-1912"	"146168"	6830	12260	100	32	32	6	18	33	33	33	6	18	12	0	0	46	46	9	19	51	51	52	12	23	2	0	0	0.200	0.200	0.500	0.649	3.696	0.033	0.003	80	442	100	-6	-6	-2.322	-1	-5	-1	-5	2580	3719	-0.167	-0.500	0	0	0
4	16	14	""	"146133"	7010	12260	100	32	32	5	15	33	33	33	6	18	11	0	0	106	107	23	21	51	51	52	12	23	93	91	0	-0.018	-0.018	0.066	0.067	2.270	0.012	0.004	80	442	100	54	55	Error	-1	55	-1	56	2598	8543	-0.167	4.583	0	0	0
4	17	14	"hsv1-miR-H7-3p"	"146090"	7190	12260	100	34	35	6	17	33	33	33	6	18	23	3	0	389	386	56	14	51	51	52	11	21	100	100	0	0.003	0.006	0.019	0.016	2.193	0.007	0.034	80	452	100	339	337	-8.401	1	338	2	335	2787	30863	0.333	30.364	0	0	0
4	18	14	"spike_control_v2_46"	"29837"	7370	12260	100	34	33	5	15	33	33	33	6	18	11	0	0	106	112	26	23	51	51	52	13	25	98	95	0	0.018	0.000	0.067	0.062	2.237	0.009	0.002	80	430	100	56	61	-5.781	1	55	0	61	2640	8933	0.000	4.615	0	0	0
4	19	14	""	"145870"	7540	12250	100	33	33	6	18	33	33	33	5	15	18	0	0	39	38	6	15	51	51	53	12	22	0	0	0	0.000	0.000	0.481	0.369	2.609	0.033	0.006	80	439	100	-12	-13	Error	0	-12	0	-13	2625	3051	0.000	-1.250	0	0	0
4	20	14	"hsa-miR-605-5p"	"145736"	7720	12250	100	33	32	6	18	33	33	33	5	15	16	2	0	262	232	93	40	51	51	52	10	19	87	87	0	0.000	-0.006	0.026	0.029	3.743	-0.009	0.021	80	450	100	211	180	Error	0	211	-1	181	2580	18525	-0.200	18.000	0	0	0
4	21	14	"hsa-miR-875-5p"	"145721"	7900	12250	100	31	32	6	18	33	33	33	5	15	12	2	0	40	41	7	17	52	52	52	10	19	0	0	0	0.167	0.091	0.317	0.355	2.529	0.047	0.005	80	442	100	-14	-12	-2.585	-2	-12	-1	-11	2545	3293	-0.200	-1.100	0	0	0
4	22	14	"hsa-miR-92a-3p"	"145693"	8080	12250	100	33	32	5	15	34	34	34	5	14	10	0	0	4046	3721	1763	47	52	52	52	9	17	90	88	0	0.000	-0.001	0.001	0.002	8.349	0.000	0.020	80	484	100	3993	3667	Error	-1	3994	-2	3669	2583	297647	-0.400	407.667	0	0	0
4	1	15	"hsa-miR-639"	"145962"	4310	12440	100	33	32	6	18	32	32	32	6	18	12	0	0	85	83	22	26	52	52	53	11	20	80	70	0	0.030	0.000	0.132	0.147	3.227	0.029	0.007	80	462	100	34	31	-5.044	1	33	0	31	2565	6615	0.000	2.727	0	0	0
4	2	15	"hsa-miR-431-5p"	"145705"	4480	12440	100	33	33	6	18	32	32	32	6	18	17	3	0	2567	2461	932	37	53	53	53	11	20	93	91	0	0.000	0.000	0.002	0.002	5.898	0.000	0.001	80	440	100	2515	2409	Error	1	2514	1	2408	2627	196851	0.167	218.909	0	0	0
4	3	15	""	"145878"	4670	12450	100	33	33	7	21	32	32	33	6	18	20	1	0	75	81	35	43	52	52	53	11	20	67	51	0	0.043	0.034	0.193	0.182	3.700	0.017	0.003	80	452	100	24	30	-4.524	1	23	1	29	2603	6470	0.000	2.545	0	0	0
4	4	15	"hsa-miR-501-3p"	"145727"	4850	12440	100	33	32	6	18	32	32	32	6	18	15	2	0	64	64	19	29	52	52	53	11	20	51	31	0	0.083	0.000	0.268	0.260	3.085	0.023	0.002	80	442	100	13	12	-3.585	1	12	0	12	2570	5132	0.000	1.000	0	0	0
4	5	15	"spike_control_v2_29"	"27968"	5030	12450	100	32	32	6	18	32	32	32	6	18	15	3	0	273	283	61	21	52	52	53	11	20	100	100	0	0.000	0.000	0.016	0.017	2.696	-0.001	0.000	80	442	100	221	231	Error	0	221	0	231	2574	22617	0.000	20.909	0	0	0
4	6	15	"hsa-miR-187-3p"	"145637"	5210	12450	100	32	32	6	18	32	32	33	6	18	17	2	0	384	326	159	48	52	52	53	14	26	83	81	0	0.000	0.000	0.016	0.025	4.919	0.000	0.000	80	440	100	332	274	Error	0	332	0	274	2568	26093	-0.167	19.500	0	0	0
4	7	15	"hsa-miR-518f-3p"	"145748"	5380	12450	100	33	33	7	21	33	33	33	6	18	12	3	0	41	41	8	19	52	52	53	13	24	0	0	0	0.000	0.000	0.340	0.360	2.652	0.129	0.020	80	440	100	-11	-11	Error	0	-11	0	-11	2618	3248	0.000	-0.923	0	0	0
4	8	15	""	"145917"	5560	12450	100	33	33	6	18	33	33	33	6	18	8	0	0	4186	4193	1614	38	52	52	52	11	21	98	98	0	0.000	0.000	0.001	0.001	3.977	0.000	0.000	80	452	100	4134	4141	Error	0	4134	0	4141	2602	335439	0.000	376.455	0	0	0
4	9	15	"hsa-miR-572"	"147193"	5740	12450	100	33	33	7	21	33	33	33	6	18	13	3	0	39	39	8	20	52	52	52	11	21	0	0	0	0.000	0.000	0.400	0.382	2.362	0.092	0.015	80	442	100	-13	-13	Error	0	-13	0	-13	2604	3105	0.000	-1.182	0	0	0
4	10	15	"hsa-miR-4307"	"147608"	5920	12450	100	32	32	6	18	32	32	32	6	18	16	2	0	120	115	38	33	52	52	53	11	20	87	83	0	0.000	0.000	0.082	0.098	3.369	0.002	0.000	80	442	100	68	63	Error	0	68	0	63	2575	9169	0.000	5.636	0	0	0
4	11	15	"hsv2-miR-H13"	"147872"	6100	12440	100	32	32	6	18	32	32	32	6	18	13	0	0	95	94	21	22	52	52	52	10	19	92	86	0	0.000	0.000	0.111	0.107	2.559	0.003	0.000	80	450	100	43	42	Error	0	43	0	42	2580	7488	0.000	4.200	0	0	0
4	12	15	"hsa-miR-4287"	"147938"	6280	12440	100	32	32	6	18	33	33	32	6	18	7	1	0	76	76	19	25	51	51	51	10	19	78	63	0	-0.040	-0.040	0.206	0.190	2.651	0.011	0.001	80	442	100	24	24	Error	-1	25	-1	25	2556	6044	0.000	2.500	0	0	0
4	13	15	"hsa-miR-3159"	"147814"	6460	12440	100	33	32	6	18	33	33	33	6	18	11	0	0	40	41	11	26	50	50	51	10	19	5	1	0	0.000	0.111	0.455	0.447	2.950	0.013	0.000	80	452	100	-10	-10	Error	0	-10	-1	-9	2583	3269	-0.167	-1.000	0	0	0
4	14	15	""	"147807"	6650	12450	100	33	34	6	17	33	33	33	6	18	16	1	0	2052	1606	1210	75	50	50	51	10	19	77	75	0	0.000	0.001	0.003	0.015	24.979	0.000	0.002	80	450	100	2002	1557	Error	0	2002	1	1556	2688	128468	0.167	155.500	0	0	0
4	15	15	""	"147924"	6820	12440	100	32	32	6	18	33	33	33	6	18	7	1	0	58	57	12	21	51	51	51	10	19	40	11	0	-0.143	-0.167	0.800	0.563	3.904	0.086	0.019	80	438	100	6	5	Error	-1	7	-1	6	2592	4546	-0.167	0.600	0	0	0
4	16	15	"hsa-miR-4316"	"147760"	7000	12440	100	33	33	5	15	33	33	33	6	18	8	0	0	38	38	5	13	50	50	51	11	21	0	0	0	0.000	0.000	0.367	0.380	2.012	0.050	0.005	80	450	100	-12	-12	Error	0	-12	0	-12	2605	3022	0.000	-1.182	0	0	0
4	17	15	"hsa-miR-4314"	"147544"	7180	12450	100	33	33	6	18	33	33	33	5	15	18	1	0	107	99	35	35	51	51	52	11	21	76	76	0	0.000	0.000	0.095	0.102	4.128	0.013	0.004	80	442	100	56	48	Error	0	56	0	48	2608	7914	0.000	4.273	0	0	0
4	18	15	""	"147791"	7360	12450	100	32	32	6	18	33	33	33	5	15	16	2	0	150	140	45	32	52	52	53	11	20	90	88	0	-0.010	-0.011	0.052	0.052	2.782	-0.004	0.001	80	430	100	97	87	Error	-1	98	-1	88	2591	11176	-0.200	7.909	0	0	0
4	19	15	""	"147810"	7530	12450	100	32	33	6	18	33	33	33	6	18	13	0	0	71	66	20	30	51	51	52	12	23	57	35	0	-0.050	0.000	0.225	0.267	4.820	0.009	0.000	80	449	100	19	15	Error	-1	20	0	15	2603	5269	0.000	1.167	0	0	0
4	20	15	""	"147737"	7720	12450	100	35	35	6	17	32	32	33	6	18	28	5	0	499	424	198	46	50	50	51	10	19	86	86	0	0.007	0.008	0.013	0.016	5.439	0.002	0.003	80	460	100	452	377	-7.226	3	449	3	374	2773	33952	0.333	37.300	0	0	0
4	21	15	"hsv1-miR-H18"	"147830"	7900	12440	100	34	34	5	14	33	33	33	6	18	15	0	0	66	62	15	24	51	51	52	11	21	55	20	0	0.067	0.091	0.250	0.273	2.359	0.026	0.002	80	452	100	16	12	-3.907	1	15	1	11	2702	4997	0.167	0.909	0	0	0
4	22	15	"hsa-miR-4323"	"147671"	8080	12440	100	33	33	5	15	34	34	34	5	14	6	1	0	384	350	114	32	52	52	53	10	18	93	92	0	-0.003	-0.003	0.014	0.023	4.372	-0.006	0.026	80	474	100	331	297	Error	-1	332	-1	298	2615	28014	-0.200	29.700	0	0	0
4	1	16	""	"147802"	4300	12630	100	34	34	6	17	32	32	32	6	18	18	6	0	11909	10977	2070	18	54	54	54	12	22	100	100	0	0.000	0.000	0.000	0.000	2.099	0.000	0.011	80	484	100	11857	10925	Error	2	11855	2	10923	2684	878176	0.333	910.250	0	0	0
4	2	16	"hsa-miR-3136-5p"	"147897"	4480	12630	100	32	32	6	18	32	32	32	6	18	17	1	0	44	44	9	20	52	52	53	10	18	2	0	0	0.000	0.000	0.455	0.547	2.909	0.095	0.011	80	452	100	-8	-8	Error	0	-8	0	-8	2579	3505	0.000	-0.900	0	0	0
4	3	16	"hsv2-miR-H22"	"147698"	4660	12630	100	33	33	7	21	33	33	33	6	18	12	2	0	40	40	9	22	53	53	54	11	20	1	0	0	0.000	0.000	0.372	0.375	2.851	0.110	0.026	80	442	100	-13	-13	Error	0	-13	0	-13	2633	3238	0.000	-1.273	0	0	0
4	4	16	"hsa-miR-615-5p"	"148627"	4840	12630	100	33	33	6	18	32	32	32	6	18	15	2	0	120	113	35	30	53	53	54	12	22	86	83	0	0.015	0.017	0.072	0.074	2.724	0.017	0.008	80	452	100	68	61	-6.066	1	67	1	60	2641	9012	0.167	4.917	0	0	0
4	5	16	"hsa-miR-185-3p"	"148669"	5020	12630	100	32	32	6	18	32	32	32	6	18	16	0	0	59	59	15	25	51	51	53	10	18	42	26	0	0.000	0.000	0.500	0.454	3.271	0.063	0.014	80	442	100	8	8	Error	0	8	0	8	2590	4732	0.000	0.600	0	0	0
4	6	16	"hsa-miR-1908-5p"	"148687"	5200	12640	100	32	32	6	18	32	32	32	6	18	15	2	0	1304	1135	434	38	52	52	52	11	21	97	96	0	0.000	0.000	0.005	0.005	3.786	-0.001	0.002	80	442	100	1252	1083	Error	0	1252	0	1083	2533	90819	0.000	98.455	0	0	0
4	7	16	"spike_control_v1_g"	"10905"	5380	12640	100	33	33	7	21	33	33	33	6	18	17	5	0	38	38	7	18	53	53	53	11	20	0	0	0	0.000	0.000	0.316	0.290	2.744	0.104	0.020	80	452	100	-15	-15	Error	0	-15	0	-15	2610	3070	0.000	-1.364	0	0	0
4	8	16	"hsa-miR-3667-5p"	"148234"	5570	12640	100	33	33	7	21	33	33	33	6	18	17	0	0	292	240	125	52	52	52	52	11	21	77	77	0	0.000	0.000	0.024	0.037	5.059	0.002	0.001	80	440	100	240	188	Error	0	240	0	188	2615	19229	0.000	17.091	0	0	0
4	9	16	"hsa-miR-637"	"148677"	5740	12630	100	32	33	7	21	33	33	33	6	18	15	7	0	51	51	11	21	52	52	53	11	20	12	3	0	1.000	0.000	0.658	0.650	2.929	0.165	0.032	80	430	100	-2	-1	0.000	-1	-1	0	-1	2603	4046	0.000	-0.182	0	0	0
4	10	16	"hsa-miR-184"	"148654"	5920	12630	100	32	32	6	18	33	33	33	6	18	10	0	0	141	138	49	35	52	52	53	11	20	91	87	0	-0.011	-0.012	0.046	0.060	2.941	-0.005	0.002	80	442	100	88	85	Error	-1	89	-1	86	2571	11053	-0.167	7.727	0	0	0
4	11	16	""	"148079"	6100	12640	100	32	32	6	18	33	33	32	6	18	13	1	0	404	361	152	42	52	52	53	13	24	90	87	0	-0.003	-0.003	0.012	0.024	6.476	0.000	0.000	80	450	100	351	308	Error	-1	352	-1	309	2593	28914	0.000	23.692	0	0	0
4	12	16	"hsa-miR-3622a-5p"	"148474"	6280	12630	100	32	31	6	19	32	32	32	6	18	11	1	0	61	62	14	22	51	51	51	12	23	42	18	0	0.000	-0.091	0.333	0.373	3.742	0.008	0.000	80	460	100	10	10	Error	0	10	-1	11	2505	4950	-0.167	0.917	0	0	0
4	13	16	"hsa-miR-941"	"148625"	6460	12630	100	32	33	6	18	32	32	32	6	18	12	2	0	1275	1204	460	38	51	51	52	10	19	96	96	0	0.000	0.001	0.004	0.004	3.016	0.000	0.000	80	452	100	1224	1154	Error	0	1224	1	1153	2623	96348	0.167	115.200	0	0	0
4	14	16	"kshv-miR-K12-10a-5p"	"147640"	6640	12640	100	33	32	6	18	33	33	33	6	18	11	0	0	84	80	25	31	50	50	51	10	19	73	72	0	0.000	-0.033	0.179	0.189	3.556	0.017	0.003	80	442	100	34	29	Error	0	34	-1	30	2588	6419	-0.167	2.900	0	0	0
4	15	16	""	"147599"	6820	12640	100	34	34	5	14	33	33	33	6	18	17	3	0	55	55	12	21	50	50	50	9	18	36	17	0	0.200	0.200	0.419	0.439	3.202	0.087	0.011	80	450	100	6	6	-2.322	1	5	1	5	2722	4429	0.167	0.556	0	0	0
4	16	16	"hsa-miR-3660"	"147318"	7000	12640	100	32	32	6	18	32	32	33	6	18	15	0	0	283	256	89	34	50	50	51	11	21	92	90	0	0.000	0.000	0.023	0.027	3.521	-0.003	0.004	80	450	100	233	206	Error	0	233	0	206	2593	20519	-0.167	18.636	0	0	0
4	17	16	"hsa-miR-4277"	"147666"	7180	12630	100	34	33	5	15	33	33	33	5	15	15	2	0	46	47	9	19	52	52	53	11	20	3	0	0	-0.167	0.000	0.400	0.461	2.873	0.044	0.004	80	442	100	-5	-5	Error	1	-6	0	-5	2657	3748	0.000	-0.545	0	0	0
4	18	16	"Empty"	"0"	7360	12630	100	32	31	6	19	33	33	33	5	15	10	2	0	47	48	10	20	52	52	53	11	20	8	2	0	0.200	0.500	0.643	0.610	2.887	0.087	0.017	80	442	100	-6	-6	-2.322	-1	-5	-2	-4	2507	3809	-0.400	-0.455	0	0	0
4	19	16	""	"148186"	7540	12630	100	33	33	6	18	33	33	33	6	18	8	2	0	48	48	10	20	51	51	51	10	19	8	1	0	0.000	0.000	0.500	0.600	2.980	0.027	0.002	80	442	100	-3	-3	Error	0	-3	0	-3	2614	3825	0.000	-0.300	0	0	0
4	20	16	""	"148021"	7720	12630	100	34	34	5	14	32	32	33	6	18	18	1	0	150	145	29	20	51	51	54	54	100	91	35	0	0.020	0.021	0.046	0.043	2.390	0.022	0.074	80	442	100	101	96	-5.629	2	99	2	94	2717	11631	0.167	1.685	0	0	0
4	21	16	""	"148131"	7900	12630	100	34	34	5	14	33	33	33	5	15	23	2	0	260	283	77	27	52	52	52	10	19	100	100	0	0.005	0.004	0.017	0.014	2.373	0.006	0.013	80	440	100	209	232	-7.700	1	208	1	231	2730	22656	0.200	23.100	0	0	0
4	22	16	""	"148573"	8070	12620	100	32	33	6	18	34	34	34	6	17	10	2	0	40	41	9	21	52	52	53	10	18	3	0	0	0.167	0.091	0.345	0.323	2.323	0.031	0.002	80	471	100	-14	-12	-2.585	-2	-12	-1	-11	2600	3291	-0.167	-1.200	0	0	0
4	1	17	""	"148569"	4300	12820	100	32	32	6	18	32	32	32	6	18	15	2	0	321	306	64	20	52	52	53	11	20	100	100	0	0.000	0.000	0.021	0.022	2.240	-0.003	0.003	80	484	100	269	254	Error	0	269	0	254	2566	24470	0.000	23.000	0	0	0
4	2	17	""	"148137"	4480	12820	100	33	33	7	21	32	32	32	6	18	22	3	0	42	43	9	20	53	53	53	11	20	1	0	0	-0.091	-0.100	0.400	0.443	2.827	0.096	0.017	80	452	100	-10	-9	Error	1	-11	1	-10	2650	3409	0.167	-0.909	0	0	0
4	3	17	""	"148359"	4660	12820	100	33	33	7	21	33	33	33	6	18	11	5	0	972	934	156	16	53	53	54	11	20	100	100	0	0.000	0.000	0.004	0.004	2.186	0.000	0.001	80	460	100	919	881	Error	0	919	0	881	2621	74750	0.000	80.000	0	0	0
4	4	17	""	"148315"	4840	12820	100	32	32	6	18	32	32	32	6	18	12	5	0	1328	1271	201	15	53	53	54	13	24	100	100	0	0.000	0.000	0.003	0.003	2.532	0.001	0.002	80	460	100	1275	1218	Error	0	1275	0	1218	2581	101685	0.000	93.615	0	0	0
4	5	17	""	"148044"	5020	12820	100	35	34	7	20	32	32	32	6	18	26	6	0	1704	1523	508	33	54	54	54	12	22	97	97	0	0.002	0.001	0.004	0.005	3.938	0.001	0.018	80	440	100	1653	1471	-9.103	3	1650	2	1469	2734	121821	0.333	122.417	0	0	0
4	6	17	""	"148431"	5190	12820	100	33	32	6	18	32	32	33	6	18	16	0	0	54	55	11	20	53	53	53	11	20	21	6	0	1.000	0.000	0.633	0.489	3.738	0.096	0.019	80	430	100	2	2	0.000	1	1	0	2	2599	4406	-0.167	0.182	0	0	0
4	7	17	""	"148056"	5370	12820	100	32	32	6	18	33	33	33	6	18	16	1	0	147	132	45	34	52	52	52	11	21	86	85	0	-0.011	-0.013	0.067	0.071	3.158	0.003	0.001	80	452	100	94	79	Error	-1	95	-1	80	2589	10545	-0.167	7.273	0	0	0
4	8	17	""	"148653"	5560	12820	100	31	32	6	18	33	33	33	6	18	11	1	0	762	761	91	11	51	51	52	10	19	100	100	0	-0.003	-0.001	0.006	0.005	2.471	-0.001	0.001	80	452	100	709	709	Error	-2	711	-1	710	2566	60915	-0.167	70.900	0	0	0
4	9	17	""	"148367"	5740	12820	100	33	32	6	18	32	32	33	6	18	13	0	0	43	43	8	18	52	52	52	11	21	1	0	0	-0.111	0.000	0.523	0.518	2.641	0.154	0.032	80	452	100	-8	-9	Error	1	-9	0	-9	2587	3468	-0.167	-0.818	0	0	0
4	10	17	""	"148475"	5920	12820	100	32	33	7	21	32	32	33	6	18	18	2	0	37	37	7	18	52	52	53	11	20	0	0	0	0.000	-0.067	0.293	0.297	3.092	0.094	0.019	80	460	100	-15	-14	Error	0	-15	1	-15	2609	2979	0.000	-1.455	0	0	0
4	11	17	""	"148112"	6100	12820	100	31	32	6	18	32	32	32	6	18	11	2	0	39	39	8	20	51	51	52	13	25	0	0	0	0.083	0.000	0.250	0.273	2.349	0.040	0.007	80	450	100	-13	-12	-3.585	-1	-12	0	-12	2524	3105	0.000	-1.000	0	0	0
4	12	17	"hsa-miR-203b-5p"	"148181"	6280	12830	100	33	33	6	18	32	32	32	6	18	15	0	0	200	192	71	36	51	51	52	11	21	90	90	0	0.007	0.007	0.036	0.030	3.265	0.003	0.002	80	460	100	150	142	-7.219	1	149	1	141	2625	15320	0.167	12.727	0	0	0
4	13	17	""	"148076"	6460	12820	100	33	33	6	18	32	32	32	6	18	20	0	0	269	266	59	22	52	52	52	11	21	100	98	0	0.005	0.005	0.023	0.021	2.766	0.004	0.004	80	440	100	218	215	-7.762	1	217	1	214	2629	21293	0.167	19.455	0	0	0
4	14	17	""	"148457"	6630	12820	100	33	33	5	15	33	33	33	6	18	11	1	0	47	46	9	19	50	50	51	11	21	5	0	0	0.000	0.000	0.607	0.569	3.297	0.161	0.036	80	430	100	-3	-4	Error	0	-3	0	-4	2641	3709	0.000	-0.455	0	0	0
4	15	17	""	"148060"	6810	12820	100	33	33	6	18	33	33	33	6	18	16	1	0	58	60	14	23	50	50	50	9	18	46	26	0	0.000	0.000	0.392	0.433	3.391	0.020	0.001	80	442	100	8	10	Error	0	8	0	10	2653	4799	0.000	1.111	0	0	0
4	16	17	""	"148464"	6990	12820	100	32	32	6	18	33	33	33	6	18	13	0	0	41	41	8	19	50	50	51	10	19	2	0	0	0.111	0.111	0.441	0.468	2.695	0.040	0.002	80	432	100	-10	-10	-3.170	-1	-9	-1	-9	2577	3258	-0.167	-1.000	0	0	0
4	17	17	""	"148141"	7170	12820	100	33	34	5	14	33	33	33	5	15	18	3	0	42	41	6	14	52	52	52	11	21	0	0	0	0.000	-0.091	0.375	0.318	3.375	0.081	0.012	80	452	100	-10	-10	Error	0	-10	1	-11	2686	3307	0.200	-1.000	0	0	0
4	18	17	""	"148194"	7350	12820	100	33	33	6	18	33	33	33	5	15	21	2	0	40	41	7	17	52	52	52	11	21	0	0	0	0.000	0.000	0.411	0.386	3.208	0.080	0.011	80	462	100	-12	-11	Error	0	-12	0	-11	2609	3243	0.000	-1.000	0	0	0
4	19	17	""	"148646"	7540	12820	100	33	33	5	15	34	34	34	6	17	7	1	0	310	299	79	26	51	51	51	10	19	98	98	0	-0.004	-0.004	0.011	0.011	2.341	-0.001	0.001	80	462	100	258	247	Error	-1	259	-1	248	2655	23915	-0.167	24.800	0	0	0
4	20	17	"hsa-miR-219b-5p"	"148386"	7720	12820	100	34	34	5	14	33	33	34	6	17	15	0	0	5139	4855	897	18	52	52	55	52	94	100	100	0	0.000	0.000	0.001	0.001	2.087	0.000	0.000	80	462	100	5088	4804	Error	1	5087	1	4803	2686	388404	0.000	92.308	0	0	0
4	21	17	""	"148520"	7910	12820	100	34	34	6	17	34	34	34	5	14	18	2	0	1554	1460	357	24	52	52	52	10	19	100	100	0	0.000	0.000	0.003	0.003	2.457	0.000	0.003	80	450	100	1502	1408	Error	0	1502	0	1408	2754	116834	0.000	140.800	0	0	0
4	22	17	"hsa-miR-208b-3p"	"148284"	8080	12820	100	34	34	5	14	35	35	34	5	14	10	0	0	72	71	15	21	51	51	52	10	19	77	53	0	-0.048	-0.050	0.231	0.238	3.598	-0.019	0.002	80	489	100	20	19	Error	-1	21	-1	20	2682	5716	0.000	1.900	0	0	0
4	1	18	""	"148537"	4300	13010	100	32	33	7	21	32	32	32	6	18	17	3	0	55	55	12	21	53	53	54	12	22	17	5	0	0.000	0.500	0.511	0.548	3.618	0.201	0.085	80	484	100	2	3	Error	0	2	1	2	2613	4402	0.167	0.083	0	0	0
4	2	18	""	"11255"	4480	13010	100	33	33	6	18	33	33	33	6	18	12	1	0	42	42	8	19	53	53	54	12	22	2	0	0	0.000	0.000	0.433	0.390	2.931	0.097	0.032	80	452	100	-11	-11	Error	0	-11	0	-11	2624	3369	0.000	-1.000	0	0	0
4	3	18	""	"42962"	4660	13020	100	33	33	6	18	33	33	32	6	18	13	1	0	189	163	65	39	53	53	53	12	22	86	82	0	0.000	0.000	0.044	0.051	3.561	0.003	0.001	80	450	100	136	110	Error	0	136	0	110	2611	13058	0.167	9.167	0	0	0
4	4	18	""	"29650"	4840	13020	100	33	32	7	21	32	32	32	6	18	18	5	0	115	109	33	30	53	53	53	11	20	87	83	0	0.016	0.000	0.057	0.064	2.545	0.008	0.002	80	450	100	63	56	-5.954	1	62	0	56	2536	8749	0.000	5.091	0	0	0
4	5	18	"Empty"	"0"	5020	13010	100	33	33	7	21	33	33	32	6	18	13	1	0	47	48	10	20	53	53	53	11	20	7	2	0	0.000	0.000	0.683	0.618	3.270	0.194	0.045	80	452	100	-6	-5	Error	0	-6	0	-5	2601	3839	0.167	-0.455	0	0	0
4	6	18	"hsa-miR-519e-3p"	"11164"	5200	13010	100	32	33	6	18	32	32	32	6	18	20	1	0	46	47	11	23	53	53	53	11	20	6	1	0	0.000	-0.167	0.375	0.434	3.768	0.144	0.032	80	452	100	-7	-5	Error	0	-7	1	-6	2604	3741	0.167	-0.545	0	0	0
4	7	18	"hsa-miR-301b-3p"	"17886"	5380	13010	100	32	32	6	18	33	33	33	6	18	10	1	0	73	78	30	38	52	52	52	11	21	65	48	0	-0.048	-0.038	0.182	0.279	4.040	0.031	0.010	80	452	100	20	25	Error	-1	21	-1	26	2563	6266	-0.167	2.364	0	0	0
4	8	18	"hsa-miR-5010-5p"	"168684"	5560	13010	100	33	32	6	18	33	33	33	6	18	11	1	0	77	77	22	28	52	52	52	11	21	71	56	0	0.000	-0.040	0.149	0.159	3.155	0.028	0.006	80	452	100	25	24	Error	0	25	-1	25	2583	6174	-0.167	2.273	0	0	0
4	9	18	"hsa-miR-4763-3p"	"168679"	5740	13010	100	33	33	6	18	32	32	33	6	18	18	2	0	82	80	21	26	51	51	52	11	21	76	65	0	0.032	0.034	0.143	0.176	3.251	0.048	0.018	80	452	100	32	30	-4.954	1	31	1	29	2622	6379	0.000	2.545	0	0	0
4	10	18	"hsa-miR-4684-3p"	"168718"	5920	13020	100	33	33	6	18	33	33	33	6	18	10	1	0	69	68	17	25	51	51	52	11	21	65	40	0	0.000	0.000	0.211	0.206	2.606	0.064	0.018	80	450	100	18	17	Error	0	18	0	17	2608	5463	0.000	1.455	0	0	0
4	11	18	"hsa-miR-326"	"168945"	6100	13020	100	33	33	6	18	33	33	33	6	18	13	1	0	56	57	12	21	51	51	51	10	19	32	12	0	0.000	0.000	0.444	0.520	3.493	0.083	0.015	80	450	100	5	6	Error	0	5	0	6	2626	4544	0.000	0.600	0	0	0
4	12	18	"hsa-miR-4450"	"168964"	6280	13020	100	33	33	5	15	33	33	33	6	18	12	0	0	278	240	103	42	51	51	52	11	21	88	87	0	0.000	0.000	0.031	0.042	5.002	0.003	0.002	80	442	100	227	189	Error	0	227	0	189	2651	19211	0.000	17.091	0	0	0
4	13	18	"hsa-miR-5094"	"168932"	6460	13010	100	33	33	6	18	33	33	33	6	18	12	2	0	266	259	48	18	52	52	52	10	19	100	100	0	0.000	0.000	0.023	0.020	2.418	-0.001	0.000	80	452	100	214	207	Error	0	214	0	207	2601	20695	0.000	20.700	0	0	0
4	14	18	"hsa-miR-4999-5p"	"168934"	6640	13010	100	32	32	6	18	33	33	33	6	18	6	2	0	52	54	11	20	50	50	51	11	21	23	10	0	-0.500	-0.250	0.500	0.541	4.333	0.010	0.000	80	452	100	1	3	Error	-1	2	-1	4	2559	4345	-0.167	0.273	0	0	0
4	15	18	""	"168600"	6820	13010	100	33	33	6	18	33	33	33	6	18	17	3	0	3554	3193	1148	35	51	51	52	10	19	96	96	0	0.000	0.000	0.002	0.002	5.313	0.000	0.000	80	442	100	3503	3142	Error	0	3503	0	3142	2658	255451	0.000	314.100	0	0	0
4	16	18	""	"168726"	7000	13000	100	33	34	6	17	33	33	33	6	18	15	2	0	434	434	44	10	50	50	52	11	21	100	100	0	0.000	0.003	0.010	0.010	2.194	0.002	0.003	80	442	100	384	385	Error	0	384	1	384	2685	34682	0.167	34.727	0	0	0
4	17	18	"hsa-miR-4706"	"168795"	7180	13010	100	33	33	5	15	33	33	33	6	18	13	0	0	627	544	214	39	51	51	52	10	19	93	91	0	0.000	0.000	0.009	0.010	3.575	-0.002	0.005	80	452	100	576	493	Error	0	576	0	493	2632	43514	0.000	49.200	0	0	0
4	18	18	"hsa-miR-4479"	"168755"	7360	13010	100	34	33	5	15	34	34	34	6	17	11	0	0	50	51	11	21	52	52	52	10	19	18	3	0	0.000	1.000	0.608	0.616	2.929	0.095	0.019	80	452	100	-2	-2	Error	0	-2	-1	-1	2650	4103	-0.167	-0.100	0	0	0
4	19	18	""	"168577"	7540	13010	100	34	34	5	14	33	33	33	6	18	15	0	0	105	104	20	19	52	52	52	10	19	97	93	0	0.019	0.019	0.081	0.080	2.485	0.030	0.019	80	452	100	54	53	-5.728	1	53	1	52	2723	8322	0.167	5.200	0	0	0
4	20	18	"hsa-miR-548ac"	"168827"	7720	13010	100	35	35	5	14	32	32	33	6	18	20	3	0	38	39	7	17	52	52	52	10	19	1	0	0	-0.214	-0.231	0.306	0.237	2.229	-0.008	0.000	80	452	100	-11	-10	Error	3	-14	3	-13	2775	3090	0.333	-1.300	0	0	0
4	21	18	"hsa-miR-499b-5p"	"168676"	7900	13010	100	35	34	5	14	33	33	33	6	18	16	0	0	106	109	34	31	51	51	52	11	21	96	86	0	0.036	0.017	0.085	0.076	2.430	0.011	0.004	80	452	100	57	59	-4.781	2	55	1	58	2726	8683	0.167	5.182	0	0	0
4	22	18	"hsa-miR-4764-5p"	"168852"	8080	13020	100	35	35	5	14	34	34	34	6	17	7	0	0	1977	1723	1019	59	52	52	53	10	18	85	82	0	0.001	0.001	0.002	0.003	5.962	0.000	0.001	80	482	100	1926	1672	Error	1	1925	1	1671	2763	137857	0.167	167.000	0	0	0
4	1	19	"hsa-miR-4753-3p"	"168611"	4310	13200	100	31	32	6	18	32	32	33	6	18	12	3	0	94	92	22	23	52	52	53	12	22	90	70	0	-0.024	0.000	0.106	0.123	2.716	0.023	0.006	80	472	100	41	40	Error	-1	42	0	40	2588	7333	-0.167	3.250	0	0	0
4	2	19	"hsa-miR-4507"	"168572"	4480	13200	100	33	32	7	21	32	32	33	6	18	16	2	0	544	492	217	44	52	52	53	11	20	92	90	0	0.002	0.000	0.010	0.013	4.018	0.000	0.000	80	440	100	493	440	-8.943	1	492	0	440	2578	39359	-0.167	39.909	0	0	0
4	3	19	"hsa-miR-548ad-3p"	"168743"	4660	13200	100	33	33	6	18	32	32	32	6	18	22	0	0	741	775	169	21	52	52	53	10	18	100	100	0	0.001	0.001	0.008	0.006	1.977	0.001	0.006	80	442	100	690	724	-9.428	1	689	1	723	2632	61989	0.167	72.200	0	0	0
4	4	19	""	"168647"	4840	13200	100	32	32	6	18	32	32	32	6	18	21	0	0	2999	2606	1135	43	52	52	53	11	20	92	91	0	0.000	0.000	0.002	0.004	9.585	0.000	0.003	80	442	100	2947	2554	Error	0	2947	0	2554	2576	208447	0.000	232.091	0	0	0
4	5	19	"hsa-miR-875-3p"	"168812"	5020	13200	100	32	32	6	18	32	32	32	6	18	10	2	0	40	41	9	21	52	52	53	11	20	1	0	0	0.000	0.000	0.361	0.357	3.026	0.150	0.044	80	452	100	-12	-11	Error	0	-12	0	-11	2555	3305	0.000	-1.091	0	0	0
4	6	19	"hsa-miR-4520-3p"	"169186"	5200	13200	100	33	32	6	18	32	32	33	6	18	12	1	0	64	63	13	20	52	52	52	11	21	50	15	0	0.083	0.000	0.333	0.350	3.033	0.086	0.019	80	452	100	13	11	-3.585	1	12	0	11	2590	5041	-0.167	1.000	0	0	0
4	7	19	"hsa-miR-5009-3p"	"169118"	5380	13200	100	33	33	6	18	32	32	33	6	18	18	5	0	137	139	27	19	52	52	52	11	21	100	100	0	0.012	0.011	0.047	0.049	2.468	0.009	0.003	80	452	100	86	88	-6.409	1	85	1	87	2646	11156	0.000	7.909	0	0	0
4	8	19	"hsa-miR-4468"	"169320"	5560	13200	100	33	33	7	21	33	33	33	6	18	20	5	0	999	879	331	37	53	53	53	12	22	92	91	0	0.000	0.000	0.005	0.006	3.455	0.000	0.000	80	440	100	946	826	Error	0	946	0	826	2667	70292	0.000	68.833	0	0	0
4	9	19	"hsa-miR-4691-3p"	"169321"	5730	13200	100	33	32	6	18	32	32	32	6	18	16	3	0	194	176	61	34	52	52	52	13	25	86	86	0	0.007	0.000	0.031	0.035	2.874	0.001	0.000	80	450	100	143	124	-7.150	1	142	0	124	2577	14100	0.000	9.538	0	0	0
4	10	19	"hsa-miR-4695-3p"	"169070"	5920	13200	100	32	32	6	18	32	32	32	6	18	15	3	0	183	193	63	32	51	51	52	11	21	100	100	0	0.000	0.000	0.032	0.033	2.663	-0.002	0.000	80	452	100	132	142	Error	0	132	0	142	2554	15469	0.000	12.818	0	0	0
4	11	19	"hsa-miR-4755-5p"	"169113"	6100	13200	100	32	32	6	18	33	33	33	6	18	10	1	0	400	392	49	12	52	52	53	12	22	100	100	0	-0.003	-0.003	0.015	0.012	2.098	0.000	0.000	80	450	100	347	339	Error	-1	348	-1	340	2588	31362	-0.167	28.250	0	0	0
4	12	19	"hsa-miR-4728-3p"	"169182"	6280	13200	100	34	34	6	17	32	32	32	6	18	20	5	0	194	192	27	14	53	53	54	13	24	100	100	0	0.014	0.014	0.038	0.034	2.172	0.005	0.004	80	442	100	143	141	-6.140	2	141	2	139	2684	15392	0.333	10.615	0	0	0
4	13	19	"hsa-miR-4745-3p"	"169036"	6460	13200	100	33	33	6	18	33	33	33	6	18	13	1	0	41	42	9	21	51	51	52	12	23	1	0	0	0.000	0.000	0.415	0.397	3.179	0.064	0.008	80	452	100	-10	-9	Error	0	-10	0	-9	2650	3374	0.000	-0.833	0	0	0
4	14	19	"hsa-miR-4747-3p"	"169230"	6640	13200	100	34	33	6	18	32	32	33	6	18	17	1	0	113	111	22	19	51	51	52	12	23	100	95	0	0.032	0.017	0.081	0.074	2.162	0.027	0.020	80	452	100	64	61	-4.954	2	62	1	60	2666	8870	0.000	4.917	0	0	0
4	15	19	"hsa-miR-4755-3p"	"169157"	6820	13190	100	33	32	5	15	33	33	33	6	18	7	0	0	57	57	13	22	52	52	53	11	20	25	7	0	0.000	-0.200	0.817	0.640	3.539	0.030	0.002	80	438	100	5	4	Error	0	5	-1	5	2565	4536	-0.167	0.364	0	0	0
4	16	19	"hsa-miR-5707"	"169000"	6990	13190	100	33	33	6	18	33	33	33	6	18	13	2	0	37	38	7	18	52	52	52	11	21	0	0	0	0.000	0.000	0.294	0.294	2.594	0.041	0.004	80	459	100	-15	-14	Error	0	-15	0	-14	2649	3035	0.000	-1.273	0	0	0
4	17	19	"hsa-miR-3136-3p"	"169319"	7180	13200	100	33	33	6	18	33	33	33	6	18	13	2	0	309	305	42	13	52	52	52	11	21	100	100	0	0.000	0.000	0.016	0.017	2.200	0.002	0.001	80	462	100	257	253	Error	0	257	0	253	2668	24400	0.000	23.000	0	0	0
4	18	19	"hsa-miR-4524a-3p"	"168996"	7360	13200	100	32	32	6	18	34	34	34	5	14	13	0	0	46	47	9	19	52	52	52	10	19	5	0	0	0.333	0.400	0.667	0.625	2.544	0.151	0.027	80	452	100	-8	-7	-1.585	-2	-6	-2	-5	2572	3767	-0.400	-0.500	0	0	0
4	19	19	"hsa-miR-4778-3p"	"169064"	7540	13200	100	34	33	5	15	33	33	34	6	17	11	1	0	85	85	18	21	52	52	52	11	21	87	68	0	0.030	0.000	0.096	0.137	4.383	0.007	0.001	80	452	100	34	33	-5.044	1	33	0	33	2652	6779	-0.167	3.000	0	0	0
4	20	19	"hsa-miR-4727-3p"	"169112"	7720	13200	100	35	34	5	14	33	33	33	5	15	20	5	0	53	54	11	20	51	51	52	11	21	22	7	0	1.000	0.333	0.472	0.502	3.150	0.030	0.002	80	452	100	4	4	0.000	2	2	1	3	2742	4318	0.200	0.182	0	0	0
4	21	19	"hsa-miR-5684"	"169169"	7900	13200	100	34	34	5	14	33	33	34	5	14	20	3	0	334	314	87	27	51	51	52	11	21	97	96	0	0.004	0.004	0.016	0.016	4.015	0.002	0.002	80	452	100	284	264	-8.145	1	283	1	263	2728	25090	0.000	23.818	0	0	0
4	22	19	"hsa-miR-4523"	"168987"	8080	13200	100	33	34	6	17	34	34	34	5	14	20	1	0	75	74	18	24	53	53	53	10	18	72	56	0	-0.045	0.000	0.227	0.223	2.802	0.018	0.002	80	474	100	21	21	Error	-1	22	0	21	2685	5907	0.000	2.100	0	0	0
4	1	20	"Hy3"	"13138"	4300	13390	100	32	32	6	18	32	32	32	6	18	13	1	0	1164	1396	1063	76	52	52	53	12	22	92	90	0	0.000	0.000	0.004	0.006	6.417	0.000	0.001	80	506	100	1112	1344	Error	0	1112	0	1344	2553	111660	0.000	111.917	0	0	0
4	2	20	"hsa-miR-3974"	"169365"	4480	13390	100	33	33	6	18	32	32	32	6	18	20	2	0	65	64	11	17	52	52	53	11	20	52	17	0	0.077	0.083	0.353	0.387	2.940	0.056	0.006	80	474	100	14	13	-3.700	1	13	1	12	2629	5123	0.167	1.000	0	0	0
4	3	20	"hsa-miR-4633-3p"	"169160"	4660	13390	100	32	32	6	18	32	32	32	6	18	20	2	0	39	39	7	17	52	52	53	11	20	0	0	0	0.000	0.000	0.304	0.310	2.436	0.071	0.009	80	474	100	-13	-13	Error	0	-13	0	-13	2585	3084	0.000	-1.273	0	0	0
4	4	20	"hsa-miR-5092"	"168992"	4840	13390	100	32	32	6	18	32	32	32	6	18	17	1	0	40	40	8	20	52	52	53	11	20	0	0	0	0.000	0.000	0.412	0.402	2.369	0.069	0.012	80	474	100	-12	-12	Error	0	-12	0	-12	2548	3187	0.000	-1.182	0	0	0
4	5	20	""	"168654"	5020	13390	100	32	33	6	18	33	33	32	6	18	18	0	0	53	56	12	21	52	52	53	13	24	25	3	0	-1.000	0.000	0.889	0.780	3.105	0.119	0.037	80	484	100	0	4	Error	-1	1	0	4	2609	4474	0.167	0.231	0	0	0
4	6	20	""	"168713"	5210	13390	100	33	32	6	18	33	33	32	6	18	10	3	0	452	380	184	48	51	51	52	12	23	85	83	0	0.000	-0.003	0.014	0.020	5.397	0.000	0.000	80	472	100	401	328	Error	0	401	-1	329	2591	30421	0.000	27.333	0	0	0
4	7	20	""	"168957"	5380	13390	100	33	32	6	18	32	32	32	6	18	18	3	0	47	46	9	19	53	53	53	11	20	1	0	0	-0.167	0.000	0.526	0.504	2.835	0.108	0.014	80	462	100	-5	-7	Error	1	-6	0	-7	2598	3643	0.000	-0.636	0	0	0
4	8	20	""	"168706"	5560	13390	100	31	32	6	18	32	32	32	6	18	15	2	0	687	624	261	41	52	52	53	12	22	95	95	0	-0.002	0.000	0.009	0.009	3.577	0.000	0.000	80	474	100	634	572	Error	-1	635	0	572	2562	49911	0.000	47.583	0	0	0
4	9	20	""	"168761"	5740	13390	100	33	33	6	18	32	32	33	6	18	25	0	0	180	187	62	33	52	52	53	12	22	96	93	0	0.008	0.007	0.038	0.041	3.160	0.005	0.004	80	474	100	129	136	-7.000	1	128	1	135	2642	14953	0.000	11.167	0	0	0
4	10	20	""	"168842"	5920	13390	100	33	33	6	18	33	33	33	6	18	15	1	0	119	116	27	23	52	52	52	11	21	93	92	0	0.000	0.000	0.058	0.069	3.100	0.009	0.002	80	474	100	67	64	Error	0	67	0	64	2604	9254	0.000	5.818	0	0	0
4	11	20	""	"169268"	6100	13400	100	33	33	5	15	33	33	33	6	18	10	0	0	183	169	59	34	53	53	53	12	22	87	86	0	0.000	0.000	0.038	0.050	4.056	0.000	0.000	80	482	100	130	116	Error	0	130	0	116	2631	13498	0.000	9.667	0	0	0
4	12	20	"Empty"	"0"	6280	13390	100	32	32	5	15	32	32	32	6	18	15	2	0	47	48	11	22	52	52	53	13	24	5	0	0	0.000	0.000	0.357	0.417	3.078	0.099	0.025	80	474	100	-5	-4	Error	0	-5	0	-4	2584	3844	0.000	-0.385	0	0	0
4	13	20	""	"168936"	6460	13390	100	33	32	5	15	33	33	33	6	18	7	0	0	340	336	50	14	51	51	52	13	25	100	100	0	0.000	-0.004	0.015	0.013	2.150	0.000	0.000	80	474	100	289	284	Error	0	289	-1	285	2577	26904	-0.167	21.846	0	0	0
4	14	20	"Empty"	"0"	6640	13390	100	33	33	6	18	33	33	33	6	18	16	1	0	51	51	10	19	52	52	52	11	21	8	2	0	0.000	0.000	0.667	0.690	2.974	0.045	0.003	80	474	100	-1	-1	Error	0	-1	0	-1	2653	4045	0.000	-0.091	0	0	0
4	15	20	"Empty"	"0"	6820	13390	100	32	33	6	18	33	33	33	6	18	12	0	0	50	51	9	17	50	50	52	14	26	7	0	0	100000.000	0.000	1.000	0.898	2.786	0.053	0.003	80	482	100	-1	1	16.610	-1	0	0	1	2613	4053	0.000	-0.071	0	0	0
4	16	20	"Empty"	"0"	7000	13390	100	34	34	6	17	33	33	33	6	18	13	1	0	49	50	11	22	50	50	51	14	27	10	1	0	-1.000	100000.000	0.944	0.740	3.902	0.048	0.005	80	483	100	0	1	Error	1	-1	1	0	2680	4004	0.167	-0.071	0	0	0
4	17	20	"Empty"	"0"	7180	13390	100	33	33	6	18	33	33	33	6	18	11	5	0	52	52	10	19	51	51	52	10	19	16	2	0	0.000	0.000	0.571	0.565	3.025	-0.010	0.000	80	474	100	1	1	Error	0	1	0	1	2640	4176	0.000	0.000	0	0	0
4	18	20	"Empty"	"0"	7360	13390	100	34	34	6	17	33	33	33	5	15	25	5	0	49	51	10	19	51	51	52	10	19	12	2	0	-0.500	100000.000	0.800	0.775	3.181	0.041	0.002	80	462	100	-1	1	Error	1	-2	1	0	2698	4057	0.200	-0.100	0	0	0
4	19	20	"Empty"	"0"	7530	13390	100	32	33	6	18	34	34	34	5	14	15	0	0	54	53	10	18	52	52	53	10	18	17	2	0	-1.000	-1.000	0.613	0.568	3.239	-0.033	0.002	80	462	100	0	0	Error	-2	2	-1	1	2609	4245	-0.200	0.000	0	0	0
4	20	20	"Empty"	"0"	7710	13390	100	33	33	5	15	34	34	34	5	14	13	1	0	53	53	9	16	52	52	53	11	20	12	3	0	-1.000	-1.000	0.500	0.511	3.249	-0.096	0.015	80	484	100	0	0	Error	-1	1	-1	1	2645	4236	-0.200	0.000	0	0	0
4	21	20	"Hy3"	"13138"	7900	13390	100	33	33	5	15	34	34	34	6	17	8	0	0	984	1254	941	75	51	51	52	10	19	91	90	0	-0.001	-0.001	0.005	0.009	11.645	0.000	0.004	80	484	100	932	1202	Error	-1	933	-1	1203	2640	100306	-0.167	120.200	0	0	0
4	22	20	"Hy3"	"13138"	8080	13390	100	32	33	6	18	34	34	34	5	14	13	3	0	913	978	753	76	53	53	53	11	20	86	81	0	-0.002	-0.001	0.007	0.015	8.714	-0.001	0.003	80	506	100	858	924	Error	-2	860	-1	925	2617	78261	-0.200	84.091	0	0	0
5	1	1	"Hy3"	"13138"	8780	9790	100	35	35	5	14	35	35	35	5	14	13	2	0	1758	1625	813	50	53	53	54	11	20	96	93	0	0.000	0.000	0.003	0.003	4.217	-0.001	0.006	80	515	100	1705	1572	Error	0	1705	0	1572	2760	129969	0.000	142.818	0	0	0
5	2	1	""	"46839"	8960	9800	100	34	34	5	14	35	35	35	5	14	16	2	0	102	102	20	19	54	54	55	12	21	95	90	0	-0.021	-0.021	0.092	0.078	2.571	0.005	0.000	80	462	100	47	47	Error	-1	48	-1	48	2754	8156	-0.200	3.917	0	0	0
5	3	1	""	"28769"	9130	9790	100	35	35	6	17	35	35	35	5	14	20	3	0	44	46	7	15	54	54	54	9	16	2	0	0	0.000	0.000	0.586	0.549	2.795	0.060	0.006	80	462	100	-10	-8	Error	0	-10	0	-8	2790	3651	0.000	-0.889	0	0	0
5	4	1	""	"42664"	9310	9790	100	35	35	5	14	35	35	35	5	14	10	1	0	57	57	10	17	55	55	55	10	18	17	5	0	0.000	0.000	0.571	0.652	2.865	0.002	0.000	80	483	100	2	2	Error	0	2	0	2	2788	4548	0.000	0.200	0	0	0
5	5	1	"hsa-miR-1289"	"46340"	9490	9790	100	36	36	5	13	36	36	35	5	14	17	0	0	47	47	7	14	54	54	55	10	18	1	0	0	0.000	0.000	0.556	0.593	3.024	0.043	0.004	80	483	100	-7	-7	Error	0	-7	0	-7	2911	3799	0.200	-0.800	0	0	0
5	6	1	"hsa-miR-1271-5p"	"46627"	9670	9790	100	35	34	5	14	36	36	36	6	16	3	0	0	39	40	6	15	54	54	55	10	18	0	0	0	0.067	0.143	0.364	0.283	2.453	0.110	0.026	80	483	100	-16	-16	-3.907	-1	-15	-2	-14	2757	3212	-0.333	-1.500	0	0	0
5	7	1	"hsa-miR-636"	"42750"	9850	9790	100	37	37	5	13	36	36	36	5	13	20	3	0	7446	6564	2334	35	55	55	55	10	18	96	93	0	0.000	0.000	0.001	0.001	7.245	0.000	0.005	80	490	100	7392	6510	Error	1	7391	1	6509	2967	525146	0.200	650.900	0	0	0
5	8	1	"hsa-miR-92b-5p"	"42717"	10030	9800	100	36	36	5	13	35	35	36	5	13	23	2	0	1226	1090	409	37	55	55	55	10	18	95	95	0	0.001	0.001	0.004	0.004	3.579	0.000	0.000	80	474	100	1172	1036	Error	1	1171	1	1035	2880	87203	0.000	103.500	0	0	0
5	9	1	"hsa-miR-302c-5p"	"11045"	10210	9800	100	36	36	6	16	36	36	36	5	13	15	5	0	716	715	79	11	54	54	54	10	18	100	100	0	0.000	0.000	0.007	0.006	2.158	0.000	0.001	80	474	100	662	661	Error	0	662	0	661	2875	57191	0.000	66.100	0	0	0
5	10	1	""	"11274"	10390	9800	100	36	36	5	13	35	35	36	5	13	20	1	0	42	42	8	19	54	54	54	10	18	0	0	0	-0.083	-0.083	0.333	0.352	2.968	0.026	0.001	80	474	100	-11	-11	Error	1	-12	1	-12	2881	3392	0.000	-1.200	0	0	0
5	11	1	"hsa-miR-20b-5p"	"42640"	10570	9790	100	36	36	6	16	35	35	36	5	13	20	3	0	980	986	571	57	55	55	55	10	18	90	90	0	0.001	0.001	0.006	0.010	6.878	0.000	0.000	80	483	100	926	932	-9.853	1	925	1	931	2884	78888	0.000	93.100	0	0	0
5	12	1	"ebv-miR-BHRF1-2-5p"	"17562"	10750	9790	100	36	36	6	16	36	36	36	5	13	18	1	0	44	44	8	18	55	55	55	10	18	1	0	0	0.000	0.000	0.500	0.399	3.389	0.054	0.007	80	483	100	-11	-11	Error	0	-11	0	-11	2876	3539	0.000	-1.100	0	0	0
5	13	1	""	"14189"	10930	9790	100	35	36	6	16	36	36	36	5	13	21	2	0	74	75	18	24	54	54	55	10	18	72	47	0	-0.050	0.000	0.207	0.182	3.288	-0.002	0.000	80	484	100	19	21	Error	-1	20	0	21	2883	5960	0.000	2.000	0	0	0
5	14	1	"hsa-miR-132-3p"	"10937"	11110	9790	100	36	35	6	17	36	36	36	5	13	16	1	0	97	95	25	26	55	55	55	10	18	86	77	0	0.000	-0.025	0.095	0.100	3.212	-0.007	0.001	80	484	100	42	39	Error	0	42	-1	40	2832	7623	-0.200	4.000	0	0	0
5	15	1	"hsa-miR-190b"	"32731"	11290	9790	100	36	36	5	13	36	36	36	5	13	13	1	0	71	72	17	23	54	54	55	10	18	71	41	0	0.000	0.000	0.167	0.202	2.931	0.022	0.003	80	490	100	17	18	Error	0	17	0	18	2860	5772	0.000	1.700	0	0	0
5	16	1	""	"46239"	11470	9800	100	35	36	6	16	36	36	36	5	13	20	1	0	128	126	21	16	54	54	55	11	20	98	97	0	-0.014	0.000	0.071	0.062	2.184	-0.002	0.000	80	475	100	73	72	Error	-1	74	0	72	2846	10065	0.000	6.455	0	0	0
5	17	1	"ebv-miR-BART4-5p"	"17359"	11650	9790	100	36	36	5	13	36	36	36	6	16	8	1	0	58	59	10	16	53	53	54	10	18	28	8	0	0.000	0.000	0.423	0.485	3.049	0.054	0.004	80	472	100	5	6	Error	0	5	0	6	2864	4686	0.000	0.500	0	0	0
5	18	1	"hsa-miR-217"	"19016"	11820	9790	100	35	36	5	13	36	36	36	5	13	11	2	0	49	51	9	17	53	53	53	10	18	12	0	0	0.250	0.000	0.500	0.508	2.907	0.046	0.003	80	462	100	-5	-2	-2.000	-1	-4	0	-2	2840	4061	0.000	-0.200	0	0	0
5	19	1	"hsa-miR-1225-3p"	"46684"	12010	9800	100	36	36	5	13	36	36	36	5	13	10	2	0	182	162	65	40	53	53	53	10	18	83	83	0	0.000	0.000	0.034	0.045	5.584	0.004	0.002	80	472	100	129	109	Error	0	129	0	109	2913	12991	0.000	10.900	0	0	0
5	20	1	"hsa-miR-1231"	"46531"	12180	9790	100	36	36	5	13	36	36	36	6	16	10	2	0	46	46	8	17	53	53	54	10	18	2	0	0	0.000	0.000	0.556	0.634	3.170	0.085	0.010	80	470	100	-7	-7	Error	0	-7	0	-7	2906	3706	0.000	-0.800	0	0	0
5	21	1	"kshv-miR-K12-11-3p"	"17571"	12360	9790	100	36	36	5	13	35	35	35	5	14	17	3	0	44	45	8	17	52	52	53	10	18	3	0	0	-0.125	-0.143	0.333	0.405	3.280	0.083	0.013	80	500	100	-7	-6	Error	1	-8	1	-7	2886	3570	0.200	-0.800	0	0	0
5	22	1	"Hy3"	"13138"	12550	9800	100	34	34	6	17	35	35	35	6	17	11	2	0	1294	1347	919	68	52	52	53	10	18	87	83	0	-0.001	-0.001	0.004	0.007	6.954	-0.001	0.012	80	526	100	1241	1294	Error	-1	1242	-1	1295	2723	107751	-0.167	129.400	0	0	0
5	1	2	""	"11268"	8770	9990	100	35	36	4	11	35	35	35	5	14	16	0	0	88	85	23	27	53	53	54	11	20	82	72	0	0.000	0.031	0.100	0.115	2.397	0.024	0.009	80	493	100	35	33	Error	0	35	1	32	2842	6777	0.200	2.818	0	0	0
5	2	2	"spike_control_v2_40"	"29001"	8960	9990	100	37	36	6	16	36	36	36	5	13	18	3	0	262	262	36	13	54	54	55	11	20	100	100	0	0.005	0.000	0.023	0.022	1.950	-0.001	0.000	80	437	100	209	208	-7.700	1	208	0	208	2906	20960	0.000	18.818	0	0	0
5	3	2	""	"17691"	9120	9980	100	37	37	5	13	36	36	36	5	13	21	2	0	47	50	13	26	53	53	54	10	18	10	6	0	-0.167	-0.333	0.368	0.436	3.348	0.082	0.027	80	437	100	-5	-2	Error	1	-6	1	-3	2939	4002	0.200	-0.400	0	0	0
5	4	2	"hsa-miR-623"	"46556"	9300	9990	100	36	36	7	19	36	36	36	5	13	18	6	0	52	51	10	19	54	54	54	10	18	10	1	0	0.000	0.000	0.616	0.693	3.350	0.111	0.021	80	462	100	-2	-3	Error	0	-2	0	-3	2885	4098	0.000	-0.300	0	0	0
5	5	2	"hsa-miR-302d-3p"	"27838"	9480	9990	100	36	36	5	13	35	35	35	5	14	16	7	0	43	43	7	16	54	54	55	11	20	0	0	0	-0.091	-0.091	0.300	0.305	2.427	0.051	0.005	80	461	100	-10	-10	Error	1	-11	1	-11	2911	3407	0.200	-1.091	0	0	0
5	6	2	"hsa-miR-631"	"42700"	9660	9990	100	35	35	5	14	36	36	36	6	16	5	0	0	43	44	6	13	54	54	55	11	20	0	0	0	0.091	0.100	0.385	0.386	2.614	0.058	0.010	80	461	100	-12	-11	-3.459	-1	-11	-1	-10	2826	3558	-0.167	-1.000	0	0	0
5	7	2	""	"46879"	9840	10000	100	35	35	6	17	36	36	36	5	13	16	1	0	127	115	41	35	55	55	55	10	18	81	80	0	-0.014	-0.017	0.079	0.087	3.738	0.013	0.008	80	458	100	71	59	Error	-1	72	-1	60	2817	9221	-0.200	6.000	0	0	0
5	8	2	"hcmv-miR-UL112-3p"	"17508"	10020	9990	100	37	36	6	16	36	36	36	5	13	18	2	0	168	152	49	32	55	55	55	10	18	92	88	0	0.009	0.000	0.049	0.046	2.350	0.006	0.003	80	453	100	114	97	-6.820	1	113	0	97	2897	12176	0.000	9.700	0	0	0
5	9	2	"hsa-let-7g-3p"	"42778"	10200	9990	100	37	37	5	13	35	35	35	5	14	30	2	0	44	44	7	15	55	55	55	11	20	0	0	0	-0.182	-0.182	0.432	0.584	3.526	-0.073	0.013	80	452	100	-9	-9	Error	2	-11	2	-11	2938	3546	0.400	-1.000	0	0	0
5	10	2	""	"42536"	10380	9990	100	36	36	5	13	36	36	36	5	13	16	1	0	41	41	6	14	54	54	55	11	20	0	0	0	0.000	0.000	0.357	0.295	2.137	-0.024	0.002	80	452	100	-13	-13	Error	0	-13	0	-13	2899	3274	0.000	-1.273	0	0	0
5	11	2	""	"46835"	10560	9990	100	36	35	5	14	36	36	36	5	13	11	1	0	58	58	13	22	54	54	55	10	18	30	10	0	0.000	-0.250	0.446	0.442	3.513	0.047	0.006	80	461	100	4	3	Error	0	4	-1	4	2829	4673	-0.200	0.300	0	0	0
5	12	2	"hsa-miR-151a-3p"	"17463"	10740	9990	100	36	36	5	13	36	36	36	5	13	13	1	0	1360	1272	440	34	55	55	56	10	17	95	95	0	0.000	0.000	0.003	0.003	3.704	0.000	0.001	80	449	100	1305	1217	Error	0	1305	0	1217	2855	101762	0.000	121.600	0	0	0
5	13	2	"hsa-miR-1297"	"46944"	10910	9990	100	37	37	5	13	36	36	36	5	13	25	1	0	3866	3448	1552	45	54	54	55	10	18	96	93	0	0.000	0.000	0.001	0.002	6.815	0.000	0.004	80	461	100	3813	3395	Error	1	3812	1	3394	2963	275820	0.200	339.300	0	0	0
5	14	2	"hsa-miR-1205"	"46860"	11090	9990	100	35	36	5	13	36	36	36	6	16	10	0	0	47	47	8	17	55	55	55	10	18	2	0	0	0.125	0.000	0.500	0.435	3.245	0.104	0.024	80	473	100	-9	-8	-3.000	-1	-8	0	-8	2862	3739	0.000	-0.800	0	0	0
5	15	2	""	"42862"	11280	10000	100	36	36	6	16	36	36	36	6	16	17	1	0	155	137	60	43	55	55	56	11	19	77	75	0	0.000	0.000	0.060	0.078	4.725	0.007	0.004	80	456	100	100	82	Error	0	100	0	82	2876	10994	0.000	7.364	0	0	0
5	16	2	""	"42822"	11450	9990	100	35	36	5	13	36	36	36	5	13	13	0	0	53	55	13	23	54	54	55	11	20	21	5	0	1.000	0.000	0.314	0.340	2.736	0.081	0.022	80	442	100	-2	1	0.000	-1	-1	0	1	2857	4392	0.000	0.000	0	0	0
5	17	2	"hsa-miR-1294"	"46661"	11630	9990	100	36	35	5	14	36	36	36	5	13	8	1	0	48	48	9	18	54	54	55	10	18	5	1	0	0.000	0.167	0.633	0.697	3.102	0.108	0.023	80	461	100	-6	-7	Error	0	-6	-1	-6	2785	3836	-0.200	-0.700	0	0	0
5	18	2	"hsa-miR-302a-5p"	"42541"	11800	9970	100	36	36	5	13	36	36	36	5	13	8	1	0	61	62	16	25	53	53	54	11	20	41	21	0	0.000	0.000	0.300	0.342	3.313	0.009	0.000	80	469	100	8	9	Error	0	8	0	9	2845	4960	0.000	0.727	0	0	0
5	19	2	""	"17749"	12000	9990	100	36	36	5	13	36	36	36	6	16	12	0	0	23411	19522	8517	43	53	53	54	11	20	100	98	0	0.000	0.000	0.000	0.000	9.300	0.000	0.001	80	472	100	23358	19469	Error	0	23358	0	19469	2916	1561770	0.000	1769.818	0	0	0
5	20	2	""	"46787"	12180	9990	100	37	36	4	11	35	35	36	6	16	10	0	0	38	39	6	15	53	53	54	9	16	0	0	0	-0.133	-0.071	0.143	0.171	2.593	-0.007	0.000	80	460	100	-13	-13	Error	2	-15	1	-14	2918	3154	0.000	-1.667	0	0	0
5	21	2	""	"27540"	12360	10000	100	35	35	6	17	36	36	36	5	13	10	2	0	4164	3616	1258	34	53	53	53	10	18	98	98	0	0.000	0.000	0.001	0.001	2.791	0.000	0.007	80	446	100	4110	3562	Error	-1	4111	-1	3563	2818	289272	-0.200	356.300	0	0	0
5	22	2	"hsa-miR-325"	"11058"	12530	10000	100	33	33	5	15	36	36	36	6	16	3	0	0	91	90	40	44	53	53	53	11	20	61	56	0	-0.079	-0.081	0.167	0.198	4.511	-0.014	0.006	80	486	100	35	34	Error	-3	38	-3	37	2638	7185	-0.500	3.364	0	0	0
5	1	3	""	"46422"	8780	10170	100	35	35	5	14	35	35	35	5	14	11	1	0	58	56	12	21	52	52	53	10	18	33	8	0	0.000	0.000	0.273	0.301	2.608	0.014	0.001	80	474	100	6	4	Error	0	6	0	4	2791	4504	0.000	0.300	0	0	0
5	2	3	"hsa-miR-23a-3p"	"42744"	8960	10180	100	33	34	5	14	35	35	35	5	14	12	2	0	6446	5943	2088	35	53	53	53	10	18	97	97	0	0.000	0.000	0.001	0.001	8.169	0.000	0.003	80	452	100	6391	5889	Error	-2	6393	-1	5890	2691	475415	-0.200	589.000	0	0	0
5	3	3	"spike_control_v2_37"	"28684"	9140	10180	100	34	33	5	15	35	35	35	5	14	10	1	0	206	193	59	30	53	53	53	11	20	92	91	0	-0.007	-0.014	0.032	0.036	3.489	-0.009	0.015	80	462	100	152	138	Error	-1	153	-2	140	2668	15436	-0.400	12.727	0	0	0
5	4	3	""	"33163"	9320	10180	100	34	35	5	14	35	35	35	5	14	11	0	0	569	561	138	24	53	53	54	10	18	98	98	0	-0.002	0.000	0.006	0.007	2.339	-0.001	0.001	80	441	100	515	508	Error	-1	516	0	508	2766	44881	0.000	50.700	0	0	0
5	5	3	"hsa-miR-539-5p"	"14271"	9490	10180	100	36	36	5	13	35	35	35	5	14	18	2	0	46	46	8	17	53	53	54	10	18	1	0	0	-0.143	-0.143	0.400	0.496	2.829	-0.031	0.001	80	440	100	-6	-6	Error	1	-7	1	-7	2888	3672	0.200	-0.800	0	0	0
5	6	3	"hsa-miR-96-3p"	"42971"	9670	10180	100	36	35	5	14	36	36	36	5	13	10	0	0	47	48	8	16	54	54	54	10	18	1	0	0	0.000	0.167	0.577	0.553	2.784	0.127	0.023	80	463	100	-7	-7	Error	0	-7	-1	-6	2838	3847	-0.200	-0.600	0	0	0
5	7	3	"hsa-miR-204-3p"	"42502"	9860	10180	100	36	37	6	16	36	36	36	5	13	16	3	0	3927	3755	688	18	55	55	55	10	18	100	100	0	0.000	0.000	0.001	0.001	2.640	0.000	0.006	80	452	100	3872	3701	Error	0	3872	1	3700	2950	300376	0.200	370.000	0	0	0
5	8	3	"hsa-miR-340-5p"	"29872"	10040	10180	100	35	35	5	14	36	36	36	5	13	13	1	0	957	1013	204	20	55	55	56	11	19	100	100	0	-0.001	-0.001	0.005	0.004	2.338	-0.001	0.014	80	441	100	901	957	Error	-1	902	-1	958	2776	81009	-0.200	87.000	0	0	0
5	9	3	"hsa-miR-526b-5p"	"46744"	10210	10180	100	35	35	5	14	36	36	36	5	13	13	0	0	56	56	9	16	54	54	55	11	20	15	1	0	-0.500	-0.500	0.519	0.629	3.313	0.069	0.008	80	440	100	1	1	Error	-1	2	-1	2	2793	4502	-0.200	0.091	0	0	0
5	10	3	""	"17540"	10390	10180	100	36	36	5	13	36	36	36	5	13	16	1	0	55	56	12	21	54	54	55	12	21	13	2	0	0.000	0.000	0.667	0.619	3.302	0.024	0.002	80	452	100	1	2	Error	0	1	0	2	2879	4445	0.000	0.083	0	0	0
5	11	3	"hsa-miR-34c-5p"	"11074"	10570	10180	100	37	37	5	13	36	36	36	5	13	18	2	0	55	56	11	19	54	54	55	10	18	25	2	0	1.000	0.500	0.500	0.628	3.851	0.031	0.002	80	452	100	2	3	0.000	1	1	1	2	2926	4476	0.200	0.100	0	0	0
5	12	3	"hsa-miR-1293"	"46416"	10750	10180	100	37	37	6	16	36	36	36	5	13	21	5	0	183	167	57	34	54	54	55	10	18	86	86	0	0.008	0.009	0.043	0.039	2.895	-0.002	0.001	80	462	100	130	114	-7.011	1	129	1	113	2939	13382	0.200	11.200	0	0	0
5	13	3	"hsa-miR-513b-5p"	"46789"	10940	10190	100	35	36	5	13	36	36	36	5	13	16	2	0	72	71	15	21	55	55	56	11	19	61	38	0	-0.059	0.000	0.258	0.281	3.450	0.028	0.004	80	451	100	16	16	Error	-1	17	0	16	2888	5719	0.000	1.364	0	0	0
5	14	3	""	"4390"	11110	10180	100	36	36	5	13	36	36	36	5	13	16	1	0	567	594	308	51	56	56	57	12	21	91	90	0	0.000	0.000	0.007	0.008	3.972	0.001	0.003	80	442	100	511	538	Error	0	511	0	538	2901	47483	0.000	44.750	0	0	0
5	15	3	""	"42787"	11290	10180	100	36	36	5	13	36	36	36	6	16	7	2	0	125	122	22	18	54	54	55	11	20	96	96	0	0.000	0.000	0.056	0.057	2.293	0.008	0.002	80	442	100	71	68	Error	0	71	0	68	2879	9797	0.000	6.091	0	0	0
5	16	3	""	"46331"	11470	10180	100	36	36	6	16	36	36	36	5	13	17	5	0	84	82	16	19	54	54	55	10	18	85	68	0	0.000	0.000	0.136	0.141	3.108	0.043	0.017	80	453	100	30	28	Error	0	30	0	28	2903	6565	0.000	2.700	0	0	0
5	17	3	"ebv-miR-BART19-3p"	"42522"	11650	10190	100	37	37	6	16	36	36	36	6	16	18	1	0	105	106	25	23	53	53	54	10	18	91	87	0	0.019	0.019	0.083	0.084	2.771	0.025	0.013	80	452	100	53	54	-5.700	1	52	1	53	2953	8441	0.167	5.200	0	0	0
5	18	3	""	"17528"	11830	10180	100	36	36	5	13	36	36	36	6	16	10	0	0	44	44	7	15	53	53	54	10	18	2	0	0	0.000	0.000	0.333	0.407	3.220	0.024	0.001	80	470	100	-9	-9	Error	0	-9	0	-9	2883	3523	0.000	-1.000	0	0	0
5	19	3	"hsa-miR-518f-5p"	"46622"	12010	10180	100	36	36	5	13	36	36	36	5	13	15	2	0	96	94	15	15	53	53	53	9	16	97	91	0	0.000	0.000	0.092	0.089	2.500	0.005	0.000	80	452	100	43	41	Error	0	43	0	41	2872	7530	0.000	4.556	0	0	0
5	20	3	"hsa-miR-555"	"17612"	12190	10180	100	36	36	5	13	35	35	35	5	14	13	2	0	47	47	7	14	53	53	53	9	16	2	0	0	-0.167	-0.167	0.500	0.499	3.236	0.048	0.005	80	452	100	-5	-5	Error	1	-6	1	-6	2882	3749	0.200	-0.667	0	0	0
5	21	3	""	"46616"	12370	10180	100	35	35	6	17	36	36	36	5	13	15	2	0	43	44	9	20	53	53	54	11	20	2	0	0	0.100	0.111	0.667	0.581	2.897	0.025	0.001	80	469	100	-11	-10	-3.322	-1	-10	-1	-9	2765	3507	-0.200	-0.909	0	0	0
5	22	3	""	"146075"	12570	10190	100	35	36	4	11	35	35	36	5	13	11	2	0	66	65	13	20	53	53	54	11	20	52	18	0	0.000	0.083	0.257	0.244	2.411	0.007	0.000	80	509	100	13	13	Error	0	13	1	12	2856	5224	0.000	1.000	0	0	0
5	1	4	""	"146181"	8780	10360	100	34	33	5	15	34	34	34	6	17	8	1	0	48	48	9	18	52	52	53	10	18	6	0	0	0.000	0.250	0.438	0.632	2.887	0.127	0.023	80	494	100	-4	-5	Error	0	-4	-1	-4	2660	3856	-0.167	-0.500	0	0	0
5	2	4	""	"146145"	8960	10370	100	32	33	6	18	34	34	35	6	17	8	1	0	893	726	382	52	54	54	54	10	18	86	83	0	-0.002	-0.001	0.006	0.011	7.874	-0.001	0.008	80	463	100	837	671	Error	-2	839	-1	672	2621	58087	-0.333	67.200	0	0	0
[truncated: 3,062,299 more chars]
